# Supplementary material for: The master male sex determinant Gdf6Y of the turquoise killifish arose through allelic neofunctionalization
Source: Nat Commun. 2025 Jan 9;16:540. doi: 10.1038/s41467-025-55899-7 (PMC11718055; doi:10.1038/s41467-025-55899-7)
Supplement: Supplementary file 4 — Supplementary Data 1 [file 41467_2025_55899_MOESM4_ESM.xlsx]

## Sheet: a) meta data
sample	sex	age	tissue	run	ENA	GEO
female_10dpf_1	female	10 dpf	embryo	GRZ_GONAD_7_10	ERR879053	GSM8195559
female_10dpf_2	female	10 dpf	embryo	GRZ_GONAD_8_10	ERR879054	GSM8195560
female_10dpf_3	female	10 dpf	embryo	GRZ_GONAD_9_10	ERR879055	GSM8195561
male_10dpf_1	male	10 dpf	embryo	GRZ_GONAD_1_10	ERR879051	GSM8195562
male_10dpf_2	male	10 dpf	embryo	GRZ_GONAD_6_10	ERR879052	GSM8195563
male_10dpf_3	male	10 dpf	embryo	GRZ_GONAD_12_10	ERR879056	GSM8195564
female_0d_1	female	0 dph	trunk	GRZ_GONAD_5_0	ERR879046	GSM8195565
female_0d_2	female	0 dph	trunk	GRZ_GONAD_12_0	ERR879050	GSM8195566
male_0d_1	male	0 dph	trunk	GRZ_GONAD_6_0	ERR879047	GSM8195567
male_0d_2	male	0 dph	trunk	GRZ_GONAD_8_0	ERR879048	GSM8195568
male_0d_3	male	0 dph	trunk	GRZ_GONAD_10_0	ERR879049	GSM8195569
female_3d_1	female	3 dph	trunk	GRZ_GONAD_9b	ERR879045	GSM8195570
female_3d_2	female	3 dph	trunk	GRZ_GONAD_11b	ERR879041	GSM8195571
female_3d_3	female	3 dph	trunk	GRZ_GONAD_12b	ERR879042	GSM8195572
male_3d_1	male	3 dph	trunk	GRZ_GONAD_7b	ERR879043	GSM8195573
male_3d_2	male	3 dph	trunk	GRZ_GONAD_8b	ERR879044	GSM8195574
male_3d_3	male	3 dph	trunk	GRZ_GONAD_10b	ERR879040	GSM8195575
female_3m_1	female	3 month	ovary	GRZ_GONAD_1	ERR879038	GSM8195576
male_3m_1	male	3 month	testis	GRZ_GONAD_4	ERR879039	GSM8195577

## Sheet: b) normalized counts
ID	symbol	GRZ_GONAD_7_10	GRZ_GONAD_8_10	GRZ_GONAD_9_10	GRZ_GONAD_1_10	GRZ_GONAD_6_10	GRZ_GONAD_12_10	GRZ_GONAD_5_0	GRZ_GONAD_12_0	GRZ_GONAD_6_0	GRZ_GONAD_8_0	GRZ_GONAD_10_0	GRZ_GONAD_9b	GRZ_GONAD_11b	GRZ_GONAD_12b	GRZ_GONAD_7b	GRZ_GONAD_8b	GRZ_GONAD_10b	GRZ_GONAD_1	GRZ_GONAD_4
Nfu_g_1_000001	CU571402.1	1.51089	0.777367	0.850834	0.749498	0	0	0	1.18586	0	1.43313	0	0	0	0	0	0	0	0	2.95261
Nfu_g_1_000002	cacna1ba	10.5762	15.5473	9.35917	8.24448	6.29313	11.0415	8.53035	7.11514	3.93867	7.16563	5.88914	15.1004	5.65208	13.5882	24.9817	18.5374	26.7907	6.47894	19.192
Nfu_g_1_000003	CDC42BPA (2 of 2)	1004.74	911.852	862.746	857.425	944.869	549.868	718.987	616.645	527.782	601.913	494.688	450.346	495.768	382.28	449.671	402.767	410.434	1884.56	1052.6
Nfu_g_1_000004	fzd3a	124.648	113.496	117.415	74.9498	115.074	132.498	13.4048	4.74342	2.62578	5.73251	5.88914	14.2121	6.45952	8.1529	3.12271	12.6391	4.28652	5.66908	94.4835
Nfu_g_1_000005	CDC42BPA (2 of 2)	1268.39	1220.47	1336.66	908.391	1228.96	3044.15	572.752	762.505	724.715	537.422	634.555	852.727	801.787	898.631	821.273	759.191	917.315	597.683	847.399
Nfu_g_1_000006	plcl1	10.5762	8.55104	12.7625	8.24448	11.6872	1.10415	3.65587	1.18586	2.62578	1.43313	5.88914	0.888257	0.807439	0.905878	2.08181	4.21305	1.07163	24.296	13.2867
Nfu_g_1_000007	BX000430.1	23.4188	34.2042	19.5692	18.7374	25.1725	7.72907	1.21862	16.602	2.62578	5.73251	7.36142	4.44129	5.65208	7.24702	6.24543	4.21305	4.28652	9.71842	19.192
Nfu_g_1_000008	ampd3a	7.55444	3.10947	7.6575	8.24448	6.29313	6.62492	46.3076	78.2665	56.4543	30.0957	78.0311	250.488	234.157	232.811	294.576	214.865	290.412	13.7678	41.3365
Nfu_g_1_000009	polr3glb	312.754	242.539	302.046	201.615	316.455	407.433	70.6801	122.143	87.9636	97.4526	78.0311	199.858	259.188	202.011	261.267	168.522	170.389	157.114	550.661
Nfu_g_1_000010	TBC1D12 (2 of 2)	148.067	138.371	140.388	114.673	141.146	108.207	49.9635	46.2484	49.8898	60.1913	69.1974	42.6363	62.1728	57.0703	46.8407	42.1305	40.7219	341.764	131.391
Nfu_g_1_000011	SLC22A15	361.858	426.775	440.732	308.793	371.295	645.93	315.623	374.731	336.1	266.562	294.457	308.225	290.678	331.551	364.317	379.174	356.853	84.2263	184.538
Nfu_g_1_000012	GRINA (1 of 2)	447.223	439.99	417.759	488.673	442.317	268.309	531.319	560.91	396.493	781.054	587.442	550.719	543.407	510.009	625.583	623.531	527.242	935.398	1073.27
Nfu_g_1_000013	MALSU1	595.29	605.569	656.844	571.117	582.564	700.033	862.784	801.639	782.482	1126.44	1015.88	1001.95	971.35	1029.08	1038.82	1212.52	1011.62	1218.04	386.792
Nfu_g_1_000014		4.53266	2.3321	5.95584	0.749498	1.79804	6.62492	0	1.18586	0	0	2.94457	3.55303	6.45952	1.81176	9.36814	7.58349	5.35815	0.809868	2813.84
Nfu_g_1_000015	gtdc1	255.34	237.874	241.637	214.356	232.846	327.934	413.113	403.191	437.192	395.543	434.324	511.636	494.153	651.326	439.262	483.658	439.368	669.761	360.218
Nfu_g_1_000016	smpd5	209.258	190.455	209.305	304.296	216.664	260.58	339.996	321.367	288.836	326.753	338.625	198.081	219.624	230.093	322.68	229.19	305.414	36.4441	463.559
Nfu_g_1_000017	BX530070.1	4.53266	6.9963	7.6575	3.74749	3.59608	5.52077	7.31173	5.92928	2.62578	5.73251	7.36142	11.5473	10.4967	7.24702	8.32723	4.21305	8.57303	0.809868	13.2867
Nfu_g_1_000018		9.06532	14.77	5.105	9.74347	7.19215	9.93738	8.53035	10.6727	13.1289	14.3313	10.306	38.1951	23.4157	14.494	21.859	22.7505	22.5042	6.47894	19.192
Nfu_g_1_000019	mpp4a	9.82077	38.8684	10.21	15.7395	8.09117	7.72907	10.9676	3.55757	2.62578	1.43313	7.36142	14.2121	15.3413	15.3999	1.0409	5.89827	4.28652	17.0072	7.38152
Nfu_g_1_000020	VTCN1	0	0	0	0.749498	0.899019	0	0	2.37171	0	2.86625	0	2.66477	4.0372	0.905878	0	2.52783	2.14326	2.4296	4.42891
Nfu_g_1_000021	kif5ba	56.6583	70.7404	62.1109	55.4628	50.3451	91.6447	64.587	65.2221	80.0863	40.1275	53.0022	57.7367	59.7505	46.1998	59.3315	57.2974	80.3722	17.0072	2.95261
Nfu_g_1_000022		0.755444	0.777367	0.850834	1.499	3.59608	0	4.87449	0	0	0	0	8.88257	9.68927	7.24702	0	0	1.07163	9.71842	2.95261
Nfu_g_1_000023	si:dkey-285e18.8	376.966	446.986	439.881	331.278	379.386	546.556	159.639	174.321	158.86	121.816	157.534	217.623	207.512	174.834	174.872	203.069	177.89	267.256	307.071
Nfu_g_1_000024	CR848787.1	8.30988	4.6642	4.25417	2.24849	4.4951	0	1.21862	1.18586	1.31289	0	0	0	0	0.905878	2.08181	1.68522	0	0	10.3341
Nfu_g_1_000025	tnip1	1358.29	1467.67	1532.35	1075.53	1371.9	1955.46	704.363	800.453	781.169	766.723	808.284	753.242	757.378	707.491	857.705	833.341	1015.9	335.285	868.067
Nfu_g_1_000026	si:dkeyp-117b11.2	33.2395	41.9778	121.669	24.7334	139.348	61.8326	14.6235	7.11514	7.87734	4.29938	1.47228	21.3182	17.7637	17.2117	9.36814	4.21305	11.7879	4.85921	188.967
Nfu_g_1_000027	nadl1.2	219.079	198.229	169.316	164.14	228.351	43.062	51.1821	16.602	40.6996	24.3631	16.1951	7.10606	7.26695	3.62351	9.36814	18.5374	11.7879	13.7678	35.4313
Nfu_g_1_000028	MNT	1.51089	5.44157	2.5525	2.99799	4.4951	4.41661	1.21862	1.18586	5.25156	0	5.88914	7.10606	13.7265	9.05878	9.36814	8.4261	3.21489	0	11.8104
Nfu_g_1_000029	slc6a2	71.0117	55.9704	55.3042	69.7033	58.4362	49.6869	218.133	179.064	354.48	245.065	135.45	170.545	231.735	155.811	160.299	257.839	229.329	36.4441	29.5261
Nfu_g_1_000030	irx5a	1003.98	990.366	1027.81	841.686	999.709	1310.63	327.809	352.199	278.333	237.899	309.18	401.492	373.037	304.375	443.425	526.631	423.294	29.9651	0
Nfu_g_1_000031	ugt5c1	224.367	215.331	172.719	287.807	258.018	142.436	466.732	469.599	324.284	842.678	931.956	294.013	304.405	244.587	409.075	270.478	304.343	210.566	307.071
Nfu_g_1_000032		35.5059	38.8684	35.735	14.99	22.4755	32.0204	1.21862	4.74342	2.62578	1.43313	7.36142	1.77651	1.61488	1.81176	1.0409	5.89827	7.50141	0	2.95261
Nfu_g_1_000033	DHDH (2 of 2)	191.883	171.798	162.509	216.605	204.077	246.226	711.675	820.612	846.814	1284.08	1245.55	712.382	661.293	801.702	787.965	577.188	751.212	1444.8	215.54
Nfu_g_1_000034	pkma	3024.8	3140.56	2441.04	3400.47	3153.76	1553.54	4797.71	6885.08	2569.33	4606.07	3431.9	5110.14	4547.5	4369.96	5829.06	5123.07	5276.7	5022.8	25351.1
Nfu_g_1_000035	tox3	1503.33	1444.35	1464.29	1014.82	1442.93	1893.62	168.17	208.711	233.694	149.045	145.756	182.093	193.785	122.294	150.931	237.616	270.051	5.66908	7.38152
Nfu_g_1_000036	hcn4	75.5444	77.7367	45.0942	44.9699	50.3451	20.9789	15.8421	7.11514	11.816	12.8981	4.41685	4.44129	6.45952	4.52939	4.16362	7.58349	2.14326	0.809868	5.90522
Nfu_g_1_000037	irx6a	789.439	779.699	952.934	536.64	853.169	1262.05	14.6235	32.0181	38.0738	17.1975	42.6963	11.5473	15.3413	9.96466	8.32723	18.5374	7.50141	0	0
Nfu_g_1_000038	aktip	323.33	339.709	330.974	361.258	342.526	309.163	537.412	428.094	361.045	417.04	469.659	900.693	815.514	929.431	413.239	387.6	318.274	5676.36	1874.91
Nfu_g_1_000039	chd9	4151.92	3986.34	4043.16	2890.81	3613.16	4393.43	3063.62	3297.87	3596	3260.36	3636.54	1906.2	1958.04	1678.59	2599.14	2368.58	2541.9	3281.59	2688.35
Nfu_g_1_000040	cylda	601.333	569.81	512.202	496.917	491.763	386.454	430.174	317.809	368.922	471.499	396.045	246.935	226.083	204.728	255.022	302.497	251.833	738.6	522.612
Nfu_g_1_000041	BX248120.1	0	0	0	0	0	1.10415	1.21862	1.18586	0	0	0	0	0	0	0	0.84261	1.07163	0	0
Nfu_g_1_000042		1.51089	3.10947	0.850834	3.74749	2.69706	1.10415	3.65587	8.30099	6.56445	4.29938	2.94457	9.77083	7.26695	19.0234	9.36814	10.1113	13.9312	0.809868	0
Nfu_g_1_000043	C18H15orf60 (2 of 2)	187.35	308.615	273.118	120.669	175.309	429.516	118.206	118.586	106.344	65.9238	104.532	159.886	180.059	178.458	114.499	97.7427	177.89	46.9723	1659.37
Nfu_g_1_000044	sall1a	2728.66	2984.31	2910.7	2233.5	2982.05	2804.55	561.785	613.088	708.96	494.429	453.464	527.625	557.941	350.575	525.657	671.56	526.17	574.196	357.266
Nfu_g_1_000045	cylda	923.152	1005.91	1065.24	744.251	868.452	1519.32	658.056	741.16	915.084	756.691	727.309	732.812	687.131	704.773	834.805	803.007	856.232	772.614	717.484
Nfu_g_1_000046	adcy7	230.41	292.29	211.858	269.07	293.979	187.706	153.546	126.887	114.221	93.1532	107.477	166.104	155.836	163.964	92.6405	116.28	90.0169	1047.16	1160.37
Nfu_g_1_000047	dhdhl	18.8861	18.6568	25.525	15.7395	13.4853	19.8748	13.4048	13.0444	11.816	5.73251	5.88914	23.9829	11.3042	24.4587	3.12271	11.7965	12.8596	105.283	13.2867
Nfu_g_1_000048	nptnb	713.894	967.822	775.96	468.436	699.437	479.203	220.571	222.941	290.149	161.943	156.062	123.468	150.991	66.1291	115.54	214.023	141.455	3.23947	48.718
Nfu_g_1_000049	shdb	337.683	321.053	256.952	260.076	315.556	187.706	244.943	189.737	171.989	179.141	157.534	96.82	108.197	106.894	94.7223	87.6314	96.4466	428.42	25.0972
Nfu_g_1_000050	lpcat2	222.856	252.644	230.576	193.37	212.169	206.477	348.526	489.759	361.045	444.269	550.634	561.378	605.58	598.785	768.187	696.838	652.622	200.847	200.777
Nfu_g_1_000051	DPEP2	228.899	213.776	224.62	239.839	307.465	209.789	23.1538	37.9474	36.7609	32.9619	39.7517	28.4242	25.8381	23.5528	18.7363	32.8618	28.934	16.1974	1.4763
Nfu_g_1_000052	celf4	33.995	38.091	43.3925	25.4829	28.7686	18.7706	2.43724	1.18586	0	2.86625	2.94457	2.66477	2.42232	0	1.0409	5.89827	4.28652	0	53.1469
Nfu_g_1_000053		0.755444	0	1.70167	1.499	2.69706	2.20831	1.21862	0	6.56445	0	0	0	1.61488	0	1.0409	0.84261	4.28652	3.23947	2.95261
Nfu_g_1_000054	parp6b	828.722	831.006	775.11	588.356	756.075	492.452	76.7732	85.3816	108.97	77.3888	76.5588	25.7595	40.372	19.0234	38.5135	85.1036	50.3666	17.8171	60.5285
Nfu_g_1_000055	rpp25l	452.511	401.899	453.494	320.036	405.458	471.473	31.6842	62.8504	51.2027	10.0319	20.612	35.5303	46.8315	28.9881	26.0226	56.4548	61.0829	18.627	1.4763
Nfu_g_1_000056	ugt5c1	5.28811	7.77367	3.40334	5.99598	4.4951	3.31246	478.918	471.971	261.265	1546.34	1679.88	111.032	177.637	90.5878	240.449	189.587	192.893	84.2263	4.42891
Nfu_g_1_000057	si:dkeyp-122a9.2	6.79899	12.4379	8.50834	2.99799	10.7882	3.31246	4.87449	0	2.62578	2.86625	0	0.888257	1.61488	4.52939	2.08181	1.68522	3.21489	0	23.6209
Nfu_g_1_000058	nkd1	257.606	243.316	177.824	221.851	257.119	123.665	141.36	160.091	106.344	123.249	144.284	73.7253	92.8555	85.1525	98.8859	123.021	91.0885	299.651	116.628
Nfu_g_1_000059	irx3a	1386.99	1232.13	1391.11	1166.97	1315.26	1414.42	960.274	873.976	560.604	901.436	768.533	753.242	733.155	588.821	651.606	748.237	641.906	197.608	16.2393
Nfu_g_1_000060	fto	225.878	190.455	198.244	182.128	178.006	131.394	98.7084	83.0099	93.2152	83.1213	100.115	48.8541	55.7133	48.9174	58.2906	82.5757	80.3722	36.4441	1433.49
Nfu_g_1_000061	rad52	256.851	358.366	340.334	315.539	299.373	612.805	381.429	777.922	536.972	351.116	509.41	706.164	800.98	837.031	845.214	706.949	1080.2	184.65	953.692
Nfu_g_1_000062	ube2q2	629.285	632	604.943	689.538	617.626	609.493	508.165	456.555	404.37	451.435	487.326	516.077	448.936	509.103	400.748	396.869	360.067	1416.46	1116.09
Nfu_g_1_000063	slc12a4	827.211	761.82	884.016	951.862	906.211	1598.81	1034.61	994.933	975.477	884.239	833.313	823.414	857.501	857.866	1125.22	1060	1140.21	259.968	147.63
Nfu_g_1_000064	chrna3	307.466	306.283	287.582	291.555	305.666	438.349	157.202	235.985	326.91	170.542	150.173	131.462	123.538	126.823	132.195	126.391	167.174	111.762	8.85782
Nfu_g_1_000065	brd7	1265.37	1115.52	1275.4	922.632	1234.35	1762.23	555.692	479.086	380.738	444.269	456.408	763.901	817.129	776.337	563.129	583.928	496.164	753.177	1191.38
Nfu_g_1_000066	mmp2	53.6365	59.8573	51.05	418.969	105.185	33.1246	558.129	447.068	220.565	351.116	276.789	579.144	538.562	537.186	714.06	811.433	574.393	330.426	470.941
Nfu_g_1_000067	ugt5f1	11.3317	6.9963	6.80667	16.489	6.29313	4.41661	48.7449	26.0888	26.2578	93.1532	61.8359	39.0833	43.6017	40.7645	68.6997	53.927	52.5098	6.47894	20.6683
Nfu_g_1_000068	CHRNB4	123.893	105.722	91.0392	93.6872	106.084	91.6447	136.486	187.365	238.946	169.109	167.84	136.792	88.0109	105.082	158.217	203.912	113.593	23.4862	79.7204
Nfu_g_1_000069	chrna5	770.553	778.922	803.187	562.123	731.802	797.199	179.137	182.622	282.271	161.943	173.73	111.92	118.694	77.9055	125.949	158.411	167.174	4.85921	41.3365
Nfu_g_1_000070		0	0	0.850834	0	0	2.20831	0	0	0	0	0	0	0	0	0	0.84261	0	0	0
Nfu_g_1_000071	mboat2a	77.8107	65.2988	74.8734	56.2123	106.084	92.7489	10.9676	7.11514	11.816	15.7644	10.306	8.88257	7.26695	2.71763	6.24543	8.4261	8.57303	4.04934	20.6683
Nfu_g_1_000072		83.0988	56.7478	56.155	86.1922	73.7196	45.2703	43.8704	69.9655	31.5094	110.351	69.1974	61.2897	56.5208	43.4821	91.5996	108.697	79.3006	51.0217	53.1469
Nfu_g_1_000073	opn4a	40.0385	63.7441	60.4092	31.4789	35.9608	28.708	15.8421	24.903	14.4418	7.16563	10.306	23.9829	33.105	21.7411	9.36814	18.5374	18.2177	18.627	17.7156
Nfu_g_1_000074	arhgap15	81.5879	93.2841	77.4259	90.6892	100.69	85.0198	109.676	98.4261	101.093	111.784	85.3925	83.4962	80.7439	83.3408	104.09	112.067	112.521	105.283	194.872
Nfu_g_1_000075	kif5c	1095.39	1310.64	1292.42	805.71	1068.93	1530.36	275.409	224.127	336.1	206.37	213.481	174.098	192.978	98.7407	133.236	221.606	270.051	6.47894	469.465
Nfu_g_1_000076	IFT74	352.037	350.593	353.947	254.829	316.455	319.1	114.55	111.47	112.909	150.478	100.115	121.691	127.575	97.8348	128.031	164.309	122.166	187.889	4328.52
Nfu_g_1_000077	stub1	1325.8	1396.15	1368.99	1055.29	1273.01	2047.1	827.444	1159.77	1031.93	848.411	1161.63	1115.65	1056.94	1070.75	1039.86	1008.6	1159.5	1093.32	2159.83
Nfu_g_1_000078	prpf40a	0.755444	2.3321	0.850834	1.499	0	0	2.43724	1.18586	1.31289	0	1.47228	2.66477	0	0	1.0409	0	0	4.04934	7.38152
Nfu_g_1_000079	march7	726.737	1054.89	1019.3	497.667	881.938	1236.65	31.6842	39.1332	81.3992	38.6944	50.0577	37.3068	36.3348	31.7057	15.6136	37.0748	30.0056	25.9158	32.4787
Nfu_g_1_000080	si:dkey-205h13.2	9.82077	5.44157	4.25417	245.086	8.99019	0	2.43724	1.18586	2.62578	0	2.94457	0	1.61488	3.62351	1.0409	0	1.07163	1.61974	1.4763
Nfu_g_1_000081	rnaseh1	117.094	99.503	104.653	95.1862	93.498	182.185	65.8056	97.2402	74.8347	77.3888	60.3637	112.809	125.153	170.305	123.868	123.021	141.455	203.277	84.1493
Nfu_g_1_000082	senp6a	514.457	481.968	499.439	455.695	492.662	351.121	324.153	285.791	277.02	341.084	322.43	305.56	261.61	250.928	342.458	310.08	241.117	1304.7	317.405
Nfu_g_1_000083	zgc:171531	0	0	0	0	0	0	0	0	0	0	0	0	0	0	0	0	0	0	0
Nfu_g_1_000084	COL12A1	14.3534	3.88684	9.35917	4.49699	5.39411	2.20831	49.9635	29.6464	23.632	28.6625	48.5854	8.88257	30.6827	17.2117	23.9408	14.3244	35.3638	166.023	45.7654
Nfu_g_1_000085	myo6a	1086.33	955.384	1232.01	756.993	965.547	1336.03	1016.33	876.348	941.342	1613.7	1666.63	706.164	692.783	602.409	647.442	435.629	712.633	3808.81	999.458
Nfu_g_1_000086	naa20	0	0	0	0	0	0	0	0	0	0	0	0	0	0	0	0	0	0	0
Nfu_g_1_000087	snx14	292.357	294.622	278.223	302.048	303.868	504.598	564.222	500.431	799.55	819.748	812.701	617.339	654.833	733.761	697.406	577.188	642.978	1108.71	580.187
Nfu_g_1_000088	flrt2	141.268	150.809	123.371	89.9397	108.781	16.5623	120.644	145.86	150.982	96.0195	61.8359	32.8655	36.3348	26.2705	28.1044	50.5566	42.8652	85.0361	124.01
Nfu_g_1_000089	tdrd6	6.04355	7.77367	10.21	24.7334	4.4951	7.72907	959.055	341.527	124.725	100.319	232.621	1344.82	1463.08	1608.84	141.563	101.113	231.472	3515.64	9838.09
Nfu_g_1_000090	impg1a	450.244	635.109	530.92	370.252	469.288	388.662	0	1.18586	1.31289	0	0	0.888257	0	1.81176	0	0.84261	1.07163	9.71842	32.4787
Nfu_g_1_000091	htr1b	35.5059	38.8684	31.4809	27.7314	34.1627	16.5623	15.8421	21.3454	19.6933	14.3313	7.36142	5.32954	4.84464	2.71763	0	8.4261	7.50141	4.85921	0
Nfu_g_1_000092	pla2g7	109.539	104.167	118.266	178.38	130.358	109.311	346.089	545.494	472.64	533.123	537.384	493.871	568.437	500.045	748.41	631.957	669.768	413.033	233.256
Nfu_g_1_000093	serpina1	195.66	280.63	188.034	1271.9	169.915	176.665	11463.6	27471.5	17670.2	19661.1	22989.7	42635.4	62438.5	47385.6	66517.9	64960.1	60576	51.8316	59.0522
Nfu_g_1_000094	pex7	48.3484	38.091	31.4809	44.9699	50.3451	51.8952	146.235	97.2402	131.289	160.51	114.838	113.697	113.849	144.035	77.0269	88.474	58.9396	236.481	90.0545
Nfu_g_1_000095	vsnl1a	90.6532	106.499	52.7517	55.4628	71.0225	7.72907	81.6477	71.1514	97.1538	54.4588	38.2794	31.9773	24.2232	18.1176	20.8181	107.011	25.7191	12.148	25.0972
Nfu_g_1_000096	CABZ01118775.1	70.2563	81.6236	74.8734	142.405	72.8205	83.9157	229.101	199.224	212.688	137.58	185.508	120.803	134.035	128.635	117.622	165.151	152.171	19.4368	29.5261
Nfu_g_1_000097	zgc:172112	22.6633	24.0984	25.525	38.2244	26.0716	15.4581	93.8339	129.258	173.301	77.3888	178.146	97.7083	88.0109	82.4349	120.745	109.539	123.237	38.0638	8.85782
Nfu_g_1_000098	syncrip	3317.91	2957.88	3421.2	2651.72	3367.73	4211.24	2442.12	2509.27	3796.88	3468.17	3645.38	1573.99	1420.29	1323.49	1634.22	1775.38	1586.01	1737.17	2384.23
Nfu_g_1_000099	txlnba	1585.68	1308.31	1203.93	2291.21	1346.73	1523.73	7557.89	6886.27	11223.9	7896.53	12187.6	8092.02	7262.92	8795.17	12908.3	10007.7	10081.9	20.2467	28.0498
Nfu_g_1_000100		0.755444	0.777367	0.850834	0	0	0	0	0	1.31289	0	0	0.888257	0.807439	0	0	0	0	0	0
Nfu_g_1_000101	prkrip1	302.933	272.856	308.853	249.583	313.758	417.37	213.259	217.012	292.774	279.46	275.317	323.326	274.529	334.269	301.862	228.347	243.26	376.589	265.735
Nfu_g_1_000102	nkx2.2a	10.5762	23.321	14.4642	5.24648	8.99019	7.72907	2.43724	0	0	0	0	6.2178	6.45952	9.05878	0	1.68522	0	48.5921	1.4763
Nfu_g_1_000103	nt5e	43.8157	34.2042	30.63	83.9438	44.0519	18.7706	187.668	103.169	63.0187	134.714	75.0865	38.1951	33.105	33.5175	62.4543	60.6679	52.5098	32.3947	25.0972
Nfu_g_1_000104	myt1la	2526.2	2820.29	3015.36	1918.71	2433.64	4172.6	291.251	275.119	498.898	199.205	250.288	198.081	251.921	120.482	165.504	268.792	311.844	23.4862	88.5782
Nfu_g_1_000105	glrx5	55.9028	60.6346	51.9009	95.9357	72.8205	27.6038	65.8056	92.4968	39.3867	91.7201	83.9202	122.579	125.961	103.27	117.622	166.837	111.449	238.101	101.865
Nfu_g_1_000106	COL12A1	610.398	428.329	452.644	1359.59	607.737	398.599	2399.47	2602.95	1382.47	1322.78	2782.62	2933.91	3206.34	3156.98	4008.52	3541.49	3810.71	1413.22	339.55
Nfu_g_1_000107		0.755444	5.44157	4.25417	14.99	0.899019	2.20831	185.231	303.579	253.388	525.957	407.823	109.256	138.88	126.823	169.667	113.752	222.899	4.85921	5.90522
Nfu_g_1_000108	CEBPZ (1 of 2)	1541.11	1435.8	1665.93	1220.93	1465.4	2373.93	2388.5	2402.54	4223.57	3945.4	3938.36	2236.63	2153.44	2465.8	2157.79	1906.83	2104.68	2500.87	977.313
Nfu_g_1_000109	mei4	3.77722	5.44157	5.95584	4.49699	2.69706	2.20831	8.53035	7.11514	7.87734	2.86625	8.83371	22.2064	113.849	18.1176	1.0409	6.74088	9.64466	366.87	352.837
Nfu_g_1_000110	C20H2orf56	376.966	359.144	401.594	308.044	382.982	713.283	380.21	410.306	459.511	422.772	388.683	450.346	448.129	519.974	430.934	373.276	424.365	684.338	434.033
Nfu_g_1_000111	hey2	6.79899	4.6642	5.95584	5.24648	1.79804	12.1457	6.09311	15.4161	14.4418	1.43313	17.6674	13.3239	20.9934	19.9293	17.6954	17.6948	32.1489	2.4296	14.763
Nfu_g_1_000112	cox7a2	1320.52	1134.18	1315.39	1322.86	1301.78	1566.79	1172.31	2071.69	1567.59	1736.95	2033.22	2587.49	2524.06	2771.99	3210.15	2799.15	2966.27	1014.76	637.763
Nfu_g_1_000113	SLC35D3	69.5008	81.6236	41.6909	66.7053	58.4362	51.8952	103.583	96.0543	156.234	118.949	100.115	59.5132	46.024	48.0115	84.3132	79.2053	98.5899	1.61974	13.2867
Nfu_g_1_000114	COL12A1	2.26633	0	0	0.749498	0.899019	1.10415	1.21862	2.37171	3.93867	0	2.94457	0	0	0.905878	3.12271	3.37044	1.07163	8.90855	2.95261
Nfu_g_1_000115	xrn2	2391.73	2461.92	2479.33	2444.11	2506.47	2539.55	2085.06	1668.5	2758.38	3160.04	2675.14	1638.83	1641.52	1767.37	1724.78	1657.41	1626.73	2824.01	3743.91
Nfu_g_1_000116		8.30988	6.9963	6.80667	7.49498	13.4853	2.20831	9.74898	4.74342	7.87734	7.16563	7.36142	0.888257	2.42232	0.905878	3.12271	2.52783	4.28652	7.28881	5.90522
Nfu_g_1_000117	nkx2.1a	0	0	0	0	0	0	0	0	0	0	0	0	0	0	0	0	0	0	0
Nfu_g_1_000118	sc:d136	0	0	0	0	0	0	0	0	1.31289	0	0	1.77651	0	0.905878	0	0.84261	0	51.0217	2.95261
Nfu_g_1_000119	rps7	33094.5	33503	34636.6	38897.4	34913.4	49196.7	83160	94151	160468	120830	127554	56959.5	51237.7	62858.9	70245.4	65770.7	73360.5	17138.4	12746.4
Nfu_g_1_000120	CU984580.4	26.4405	38.091	23.8233	13.491	18.8794	14.354	137.704	103.169	15.7547	12.8981	10.306	163.439	124.346	125.011	13.5318	10.1113	17.1461	195.988	2927.51
Nfu_g_1_000121	sf3b14	1039.49	1023.79	1131.61	950.363	1003.31	1129.55	837.193	956.986	708.96	991.723	1194.02	901.581	857.501	881.419	947.223	913.389	898.025	706.205	720.436
Nfu_g_1_000122	crnkl1	1431.57	1309.09	1447.27	1284.64	1496.87	2097.89	1669.51	1616.32	2293.62	2765.93	2577.97	1018.83	1023.03	1120.57	1046.11	1010.29	1054.48	1312.8	5041.58
Nfu_g_1_000123	ints9	1885.59	1819.04	2075.18	1899.23	1711.73	2611.32	1941.26	2135.73	3030.15	2356.06	2351.24	1925.74	1791.71	1992.03	2043.3	2094.73	2176.48	1555.76	1040.79
Nfu_g_1_000124	BUB1	946.571	630.445	701.938	702.279	771.358	1065.51	169.388	308.323	45.9511	35.8282	53.0022	596.909	625.766	644.985	496.511	690.097	528.313	2192.31	5465.28
Nfu_g_1_000125	si:ch211-271g18.3	166.198	191.232	149.747	146.152	155.53	110.415	67.0242	50.9918	55.1414	41.5607	38.2794	83.4962	88.8183	86.0584	57.2497	57.2974	50.3666	221.094	163.87
Nfu_g_1_000126	BX004873.1	16.6198	19.4342	21.2708	11.2425	15.2833	16.5623	0	4.74342	0	1.43313	5.88914	6.2178	6.45952	5.43527	7.28633	4.21305	5.35815	0.809868	4.42891
Nfu_g_1_000127	CR392001.1	277.248	322.607	323.317	243.587	251.725	522.265	126.737	113.842	115.534	57.3251	92.7539	152.78	138.88	144.94	142.604	165.994	150.028	55.8809	118.104
Nfu_g_1_000128	VPS16	1054.6	1134.96	1259.23	1072.53	1023.08	1900.25	879.845	917.853	1301.07	845.545	973.18	1086.34	1080.35	1100.64	1373.99	1221.78	1408.12	693.247	436.986
Nfu_g_1_000129	GIT1	417.005	470.307	480.721	350.765	401.862	818.178	296.125	295.278	430.628	342.517	316.541	257.595	277.759	238.246	331.008	274.691	315.059	89.0855	103.341
Nfu_g_1_000130	acin1a	3243.12	4839.89	5209.66	3450.69	3165.45	8327.52	1228.37	1829.78	2415.72	1509.08	1950.78	1324.39	1451.78	1836.21	1635.26	1342.28	1738.18	764.515	1322.77
Nfu_g_1_000131	si:ch73-18b11.1	0.755444	1.55473	2.5525	2.99799	1.79804	3.31246	2.43724	3.55757	6.56445	0	1.47228	2.66477	4.0372	3.62351	0	3.37044	2.14326	0	32.4787
Nfu_g_1_000132	pdcd7	735.047	695.744	815.099	545.634	740.792	1336.03	542.287	640.362	710.273	611.945	749.393	666.193	614.461	673.973	565.211	495.454	611.9	1629.45	661.384
Nfu_g_1_000133	BNC1	260.628	228.546	219.515	259.326	236.442	248.435	125.518	106.727	78.7734	161.943	138.395	46.1894	40.372	48.0115	61.4134	43.8157	42.8652	21.0566	1.4763
Nfu_g_1_000134	TMC3	0.755444	0	0	0	0	0	0	0	0	2.86625	1.47228	0	1.61488	0	0	0	3.21489	0	0
Nfu_g_1_000135		99.7186	100.28	109.758	76.4488	102.488	146.852	34.1214	26.0888	44.6382	22.93	26.5011	25.7595	25.8381	28.0822	52.0452	34.547	39.6503	11.3382	22.1446
Nfu_g_1_000136	BX663505.1	383.01	401.899	397.339	314.04	347.92	332.35	96.2711	110.285	87.9636	75.9557	128.089	102.15	100.93	90.5878	113.459	119.651	123.237	89.0855	197.825
Nfu_g_1_000137	zgc:136254	24.1742	16.3247	5.95584	1200.7	24.2735	15.4581	140.142	220.569	74.8347	96.0195	176.674	104.814	73.477	153.999	132.195	100.271	152.171	6.47894	0
Nfu_g_1_000138	si:ch211-271g18.3	352.037	464.088	479.87	332.028	405.458	631.576	188.886	225.313	206.124	184.873	256.178	166.104	148.569	115.046	235.244	177.791	217.541	97.994	98.9124
Nfu_g_1_000139	rargb	18.1306	13.2152	21.2708	6.74548	10.7882	11.0415	2.43724	5.92928	5.25156	4.29938	4.41685	10.6591	6.45952	4.52939	5.20452	5.05566	5.35815	4.85921	2.95261
Nfu_g_1_000140	CABZ01109634.1	9.82077	15.5473	15.315	16.489	11.6872	6.62492	25.5911	41.505	35.448	44.4269	29.4457	57.7367	50.0612	46.1998	82.2314	58.9827	63.2261	8.09868	1.4763
Nfu_g_1_000141	fbln1	55.9028	25.6531	41.6909	67.4548	41.3549	8.83323	176.7	148.232	91.9023	230.733	170.785	143.009	158.258	135.882	247.735	203.069	148.956	47.7822	7.38152
Nfu_g_1_000142	WDR52	6.79899	5.44157	4.25417	2.99799	2.69706	9.93738	7.31173	8.30099	6.56445	11.465	4.41685	12.4356	7.26695	19.9293	7.28633	7.58349	8.57303	19.4368	2734.12
Nfu_g_1_000143	WDR65	3.77722	2.3321	1.70167	2.99799	5.39411	12.1457	4.87449	3.55757	1.31289	4.29938	1.47228	5.32954	1.61488	0.905878	1.0409	1.68522	1.07163	4.85921	2976.23
Nfu_g_1_000144	myo5b	12.0871	17.1021	14.4642	9.74347	5.39411	7.72907	54.838	35.5757	51.2027	85.9876	97.1708	15.1004	16.9562	19.9293	18.7363	7.58349	5.35815	171.692	23.6209
Nfu_g_1_000145	BX321870.2	162.42	171.021	176.123	125.166	161.823	62.9367	23.1538	16.602	14.4418	22.93	23.5566	17.7651	29.0678	25.3646	28.1044	26.1209	17.1461	45.3526	26.5735
Nfu_g_1_000146	hspa13	184.328	196.674	191.438	147.651	160.025	191.019	767.732	500.431	1043.75	1811.47	1404.56	246.047	201.052	192.046	113.459	101.113	78.2289	1294.17	482.751
Nfu_g_1_000147	samsn1a	432.869	836.447	590.479	325.282	516.037	433.932	90.178	71.1514	86.6507	81.6882	67.7251	73.7253	49.2538	80.6231	72.8633	86.7888	108.235	76.1276	217.017
Nfu_g_1_000148	si:dkeyp-80c12.8	2.26633	3.10947	1.70167	17.2384	4.4951	0	2.43724	67.5938	9.19023	4.29938	10.306	344.644	371.422	775.432	488.184	256.996	554.032	11.3382	20.6683
Nfu_g_1_000149	si:dkeyp-113d7.10	74.7889	58.3025	67.2159	31.4789	57.5372	19.8748	18.2793	16.602	13.1289	22.93	16.1951	8.88257	12.919	5.43527	21.859	16.8522	23.5758	11.3382	14.763
Nfu_g_1_000150	PLEKHG4B (1 of 2)	87.6315	104.945	121.669	74.2003	72.8205	171.144	51.1821	78.2665	61.7058	47.2932	64.7805	62.178	64.5952	66.1291	72.8633	59.8253	81.4438	40.4934	103.341
Nfu_g_1_000151		0	0	0	0	0.899019	0	0	0	0	1.43313	0	0	0	0	0	0	0	2.4296	10.3341
Nfu_g_1_000152	galnt7	253.829	278.297	258.653	284.06	238.24	336.767	481.356	464.856	467.389	611.945	764.116	319.773	348.814	342.422	303.944	249.412	245.403	1049.59	280.498
Nfu_g_1_000153	VPS37C	472.152	474.971	516.456	430.961	488.167	505.702	558.129	466.041	351.854	597.614	503.521	657.31	632.225	850.619	593.315	601.623	594.754	2334.85	4389.05
Nfu_g_1_000154	tnfrsf21	121.626	129.043	91.0392	83.9438	111.478	19.8748	69.4615	52.1777	66.9574	123.249	145.756	23.0947	23.4157	18.1176	21.859	18.5374	15.0028	129.579	214.064
Nfu_g_1_000155	PGBD4 (1 of 7)	477.44	486.632	564.954	625.081	445.014	545.452	443.578	304.765	816.617	732.328	581.552	253.153	273.722	249.116	370.562	337.044	324.704	183.03	382.363
Nfu_g_1_000156	HRC	114.072	104.945	99.5476	76.4488	111.478	67.3534	42.6518	33.204	30.1965	27.2294	33.8625	23.9829	40.372	25.3646	46.8407	24.4357	37.507	132.008	131.391
Nfu_g_1_000157		0	0	0	0	0	0	0	0	0	0	0	0	0	0	0	0	0	0	0
Nfu_g_1_000158	si:ch211-271g18.3	189.616	236.32	237.383	205.362	204.077	269.413	95.0525	106.727	89.2765	63.0576	85.3925	110.144	102.545	70.6585	106.172	96.0575	131.81	57.5006	147.63
Nfu_g_1_000159	si:ch211-208f21.5	39.2831	53.6383	35.735	35.2264	28.7686	16.5623	14.6235	7.11514	11.816	5.73251	1.47228	13.3239	13.7265	15.3999	8.32723	9.2687	17.1461	29.1552	48.718
Nfu_g_1_000160	GABRG3	582.447	642.105	699.385	444.452	525.027	761.866	645.87	554.981	850.753	717.996	775.894	558.714	576.512	622.338	444.466	344.627	460.801	678.669	403.031
Nfu_g_1_000161	usp48	170.73	171.021	171.868	179.879	165.42	101.582	98.7084	104.355	89.2765	103.185	94.2262	67.5075	92.8555	85.1525	78.0678	82.5757	77.1573	230.812	651.05
Nfu_g_1_000162	zgc:194221	25.6851	22.5436	19.5692	16.489	25.1725	38.6454	10.9676	26.0888	30.1965	28.6625	35.3348	17.7651	21.8009	31.7057	24.9817	20.2226	19.2893	1.61974	7.38152
Nfu_g_1_000163	zgc:63577	110.295	105.722	95.2934	63.7073	81.8107	79.499	20.7166	30.8323	43.3254	18.6306	22.0843	9.77083	16.1488	3.62351	7.28633	21.0652	22.5042	4.85921	1.4763
Nfu_g_1_000164	tbx19	0	0	0	0	0	0	0	0	0	0	0	0	0	0	0	0	0	0	0
Nfu_g_1_000165	MMP20	0.755444	0	0	0.749498	0.899019	0	1.21862	1.18586	2.62578	0	0	2.66477	1.61488	2.71763	0	2.52783	1.07163	2.4296	7.38152
Nfu_g_1_000166	SGCG (1 of 2)	132.958	59.8573	46.7959	382.993	118.671	43.062	268.097	366.43	137.853	233.6	170.785	364.185	253.536	262.705	527.738	499.667	336.492	29.1552	66.4337
Nfu_g_1_000167	b3gat1	194.904	192.787	158.255	108.677	163.621	48.5827	45.089	71.1514	36.7609	41.5607	25.0288	20.4299	20.9934	13.5882	43.718	44.6583	32.1489	1.61974	2.95261
Nfu_g_1_000168	rps25	18049.1	18779.6	19180.3	18995.3	18706.8	31882.4	39830.7	50300.5	81657.8	60306	66064.4	37053.6	33889	42717.6	47509	41582.8	50332.3	7693.75	6637.46
Nfu_g_1_000169	prune	472.152	475.749	496.036	361.258	490.864	698.929	603.218	736.417	739.157	795.385	833.313	861.609	868.805	877.796	819.192	796.266	874.45	1213.99	859.209
Nfu_g_1_000170	kirrel3a	1403.61	1755.3	1796.11	919.634	1469	1697.08	176.7	189.737	208.749	126.115	117.783	123.468	146.147	76.9996	97.845	173.578	153.243	53.4513	41.3365
Nfu_g_1_000171		1545.64	1236.79	1486.41	1606.17	1472.59	2241.43	366.805	1102.85	143.105	220.701	259.122	1924.85	1858.73	1955.79	2576.24	2475.59	2890.18	589.584	916.785
Nfu_g_1_000172		0.755444	0.777367	0	3.74749	0	4.41661	7.31173	0	5.25156	7.16563	2.94457	0.888257	4.84464	2.71763	3.12271	1.68522	1.07163	1.61974	1.4763
Nfu_g_1_000173	tbx4	31.7286	30.3173	39.9892	38.2244	26.0716	45.2703	45.089	18.9737	51.2027	25.7963	54.4745	148.339	155.836	96.9289	238.367	187.059	229.329	0	342.503
Nfu_g_1_000174	IGSF5 (2 of 2)	31.7286	40.4231	39.1384	40.4729	21.5765	35.3329	67.0242	91.3109	116.847	74.5226	128.089	66.6193	103.352	72.4702	103.05	106.169	118.951	17.0072	22.1446
Nfu_g_1_000175	rbmx2	334.662	320.275	374.367	308.793	380.285	352.225	265.66	286.977	308.529	255.096	247.344	272.695	253.536	279.01	304.985	336.201	325.775	172.502	175.68
Nfu_g_1_000176	ilvbl	190.372	171.021	166.763	219.603	181.602	147.957	760.42	771.992	442.444	1178.03	1039.43	405.933	384.341	367.786	517.329	449.111	420.079	2114.57	465.036
Nfu_g_1_000177	tnfrsf19	505.392	432.216	424.566	798.215	504.35	516.744	890.813	826.542	741.783	697.933	636.027	1260.44	1203.89	1188.51	1217.86	1069.27	1192.72	1904.81	88.5782
Nfu_g_1_000178	tbx2b	203.97	174.13	207.603	150.649	213.967	143.54	59.7125	68.7797	74.8347	61.6244	48.5854	29.3125	41.1794	31.7057	59.3315	49.714	41.7935	26.7256	13.2867
Nfu_g_1_000179	si:ch211-155i14.1	9.82077	13.9926	11.9117	5.24648	5.39411	9.93738	12.1862	5.92928	6.56445	1.43313	0	20.4299	17.7637	21.7411	1.0409	4.21305	2.14326	221.904	14.763
Nfu_g_1_000180	slc37a4a	76.2998	72.2951	72.3209	159.643	73.7196	102.686	868.877	1194.16	869.133	1385.83	1375.11	1073.01	1262.84	1106.08	1656.08	1375.14	1454.2	56.6908	1415.78
Nfu_g_1_000181		1.51089	6.9963	4.25417	3.74749	5.39411	3.31246	8.53035	5.92928	0	4.29938	4.41685	18.6534	17.7637	21.7411	4.16362	5.89827	7.50141	67.219	370.552
Nfu_g_1_000182	USP6	200.948	192.787	167.614	110.926	143.843	58.5201	145.016	149.418	110.283	173.408	200.231	59.5132	78.3216	56.1644	79.1087	80.0479	123.237	406.554	1426.11
Nfu_g_1_000183	GRAMD1B (2 of 2)	9.06532	6.9963	7.6575	2.24849	5.39411	1.10415	0	1.18586	2.62578	1.43313	0	0	1.61488	0.905878	0	0	2.14326	4.04934	2.95261
Nfu_g_1_000184	CLMP	1155.07	1218.91	1055.88	966.852	996.113	797.199	728.736	696.097	807.427	593.314	563.885	390.833	435.21	369.598	444.466	489.556	443.655	281.024	436.986
Nfu_g_1_000185	KCNJ5	192.638	247.98	219.515	120.669	209.471	126.978	60.9311	80.6382	102.405	58.7582	45.6408	44.4129	51.6761	36.2351	31.2271	83.4183	77.1573	0.809868	0
Nfu_g_1_000186	cltcb	2479.37	2382.63	2236.84	1573.95	2038.98	1402.27	1351.45	769.621	950.532	1018.95	1062.99	1376.8	1345.19	1255.55	291.453	499.667	409.362	10910.5	12088
Nfu_g_1_000187	bcas3	249.296	274.411	215.261	258.577	295.777	83.9157	129.174	115.028	77.4605	149.045	89.8094	84.3844	71.8621	68.8467	84.3132	95.2149	64.2978	170.882	249.495
Nfu_g_1_000188	bnipl	3.02177	3.10947	7.6575	20.2364	9.88921	3.31246	137.704	113.842	45.9511	63.0576	69.1974	26.6477	42.7943	50.7292	48.9225	31.1766	30.0056	8.90855	8.85782
Nfu_g_1_000189	st3gal4	173.752	177.24	212.708	233.094	199.582	309.163	469.169	603.601	628.874	640.607	434.324	894.475	770.297	750.973	1016.96	1455.19	1416.69	293.172	543.28
Nfu_g_1_000190	trappc4	148.822	153.919	159.106	156.645	142.045	120.353	119.425	118.586	87.9636	103.185	89.8094	205.187	186.519	218.317	167.586	159.253	139.312	552.33	296.737
Nfu_g_1_000191	bcas3	71.7671	70.7404	68.9175	44.9699	69.2245	60.7284	10.9676	35.5757	23.632	35.8282	22.0843	18.6534	13.7265	14.494	22.8999	32.8618	26.7907	32.3947	36.9076
Nfu_g_1_000192	hsp47	1176.23	788.25	1068.65	2269.48	1300.88	1309.53	1990.01	1585.49	2724.25	1989.18	1983.17	2232.19	1945.93	2167.77	2944.72	2676.97	2908.4	660.042	727.818
Nfu_g_1_000193	gucy2f	32.4841	104.945	50.1992	32.2284	35.9608	19.8748	10.9676	5.92928	15.7547	12.8981	22.0843	23.0947	17.7637	7.24702	8.32723	16.8522	16.0744	3.23947	473.894
Nfu_g_1_000194	polr2i	281.025	259.641	288.433	252.581	289.484	458.224	164.514	232.428	186.43	219.268	220.843	284.242	293.101	302.563	300.821	319.349	273.265	247.01	205.206
Nfu_g_1_000195	mmp13b	0	0.777367	1.70167	0.749498	0.899019	1.10415	0	7.11514	0	0	0	4.44129	1.61488	4.52939	7.28633	5.89827	4.28652	130.389	31.0024
Nfu_g_1_000196	GRAMD1B (1 of 2)	652.703	900.969	748.734	430.961	620.323	663.596	380.21	390.147	571.107	368.313	348.931	228.282	305.212	196.576	251.899	284.802	339.706	116.621	109.246
Nfu_g_1_000197	txnipa	38.5276	21.7663	21.2708	35.9759	32.3647	38.6454	2456.74	1581.93	3437.15	3230.27	3554.09	1125.42	1341.96	1212.97	2231.7	1314.47	787.648	113.382	59.0522
Nfu_g_1_000198	brwd1	2201.36	2240.37	2459.76	1352.84	2037.18	3738.66	812.821	1106.4	996.483	851.277	1004.1	1224.02	1247.49	1203.01	1107.52	1076.85	1272.02	2850.74	2655.87
Nfu_g_1_000199		1.51089	3.88684	0.850834	0.749498	2.69706	0	6.09311	10.6727	9.19023	10.0319	13.2506	4.44129	4.0372	3.62351	6.24543	7.58349	6.42978	1.61974	8.85782
Nfu_g_1_000200	sh3bgr	1218.53	855.104	737.673	1461.52	1004.2	748.616	1738.97	2388.31	2010.03	1440.29	2125.98	4869.42	3513.17	4388.98	6127.8	5037.12	4987.36	494.019	17.7156
Nfu_g_1_000201	fam118b	67.2345	52.0836	53.6025	81.6953	65.6284	67.3534	158.421	141.117	64.3316	75.9557	83.9202	301.119	297.945	358.728	201.935	176.948	153.243	824.446	1186.95
Nfu_g_1_000202	C5AR1	6.04355	8.55104	4.25417	14.99	6.29313	2.20831	14.6235	20.1596	31.5094	31.5288	5.88914	24.8712	29.8753	16.3058	34.3498	49.714	22.5042	93.9447	93.0072
Nfu_g_1_000203	dhrs13b	30.9732	21.7663	24.6742	164.14	31.4657	25.3955	87.7408	88.9392	35.448	32.9619	48.5854	78.1666	90.4332	134.976	156.136	100.271	112.521	2.4296	8.85782
Nfu_g_1_000204	mipep	408.695	332.713	370.113	399.482	373.093	446.078	620.279	639.176	379.425	725.162	675.779	685.734	712.969	803.514	474.652	568.761	464.015	1732.31	234.732
Nfu_g_1_000205	ppm1db	299.911	303.951	265.46	254.08	267.009	129.186	171.826	109.099	148.357	196.338	206.12	66.6193	65.4026	45.2939	94.7223	65.7235	53.5815	139.297	101.865
Nfu_g_1_000206	USP6	110.295	98.7256	98.6967	56.9618	106.084	57.416	93.8339	98.4261	84.0249	127.548	119.255	55.9602	67.8249	65.2232	78.0678	70.7792	80.3722	132.818	377.934
Nfu_g_1_000207	CR848664.1	0	0.777367	1.70167	0	0	1.10415	63.3683	0	1.31289	0	0	2.66477	2.42232	2.71763	2.08181	2.52783	3.21489	2.4296	8.85782
Nfu_g_1_000208	foxg1c	2.26633	0	3.40334	11.2425	1.79804	0	3.65587	0	0	0	1.47228	3.55303	3.22976	6.34115	10.409	8.4261	5.35815	0.809868	1.4763
Nfu_g_1_000209	CABZ01080492.1	0	0	0	0	0	0	0	0	0	0	0	0	0	0	0	0	0	0	0
Nfu_g_1_000210	tbrg1	787.928	849.662	884.867	753.995	804.622	1355.9	592.25	609.53	945.281	662.104	593.331	642.21	645.952	674.879	689.079	636.17	712.633	645.465	360.218
Nfu_g_1_000211	fli1a	264.405	234.765	233.979	740.504	357.81	367.683	467.951	572.768	413.56	450.002	372.488	558.714	654.833	564.362	729.674	843.452	764.072	264.827	121.057
Nfu_g_1_000212	CCDC19	2.26633	2.3321	0	0.749498	1.79804	2.20831	4.87449	11.8586	11.816	10.0319	7.36142	5.32954	0.807439	2.71763	1.0409	1.68522	4.28652	4.85921	159.441
Nfu_g_1_000213	kcnj1	0	0	0	0.749498	0	0	82.8663	141.117	2.62578	128.981	51.53	98.5965	109.812	90.5878	163.422	62.3531	49.2949	0.809868	0
Nfu_g_1_000214	wrb	392.075	452.428	452.644	365.755	402.761	510.119	302.218	265.632	292.774	247.931	206.12	429.916	423.098	510.009	291.453	283.117	265.764	880.327	211.111
Nfu_g_1_000215	TMEM100 (1 of 2)	18.1306	31.0947	15.315	13.491	28.7686	6.62492	12.1862	3.55757	14.4418	15.7644	0	0	0.807439	0	1.0409	6.74088	1.07163	0	0
Nfu_g_1_000216	cdipt	24.9296	21.7663	23.8233	14.99	17.9804	24.2914	38.9959	24.903	26.2578	24.3631	17.6674	74.6136	78.3216	88.776	28.1044	21.9078	24.6475	477.012	364.647
Nfu_g_1_000217	SACS (2 of 2)	311.243	348.26	387.98	210.609	237.341	378.725	603.218	538.379	1087.07	564.652	320.958	326.879	561.17	325.21	460.08	390.971	571.178	58.3105	481.275
Nfu_g_1_000218	bcas3	24.1742	37.3136	17.8675	26.9819	43.1529	23.1872	14.6235	24.903	17.0676	28.6625	20.612	14.2121	14.5339	11.7764	16.6545	19.38	17.1461	18.627	22.1446
Nfu_g_1_000219	snrpd2	1683.88	1551.62	1754.42	1573.2	1796.24	2271.24	1043.14	1290.21	896.704	1231.06	1308.86	1520.7	1375.88	1472.96	1352.13	1444.23	1312.75	1388.11	1191.38
Nfu_g_1_000220	appbp2	991.142	967.045	879.762	942.119	945.768	942.947	653.181	642.734	559.291	571.817	764.116	745.248	753.341	807.137	746.328	744.867	651.551	1347.62	959.598
Nfu_g_1_000221	pglyrp5	14.3534	6.21894	15.315	23.9839	9.88921	20.9789	36.5587	29.6464	23.632	27.2294	32.3903	25.7595	35.5273	38.9528	37.4726	38.76	46.0801	24.296	11.8104
Nfu_g_1_000222	srpr	623.996	593.131	605.794	562.873	611.333	776.22	1313.67	1149.09	1567.59	1997.78	2215.79	830.52	767.875	764.561	669.301	602.466	593.683	2436.89	1281.43
Nfu_g_1_000223	DACT3 (1 of 2)	602.844	557.372	667.905	559.125	604.141	868.969	482.574	441.138	673.512	541.722	538.856	312.666	314.094	341.516	420.525	403.61	477.947	46.1625	51.6706
Nfu_g_1_000224	ulk1b	383.01	360.698	337.781	266.821	363.204	162.311	432.611	353.385	475.266	503.027	440.213	119.915	173.599	111.423	244.613	122.178	128.596	237.291	203.73
Nfu_g_1_000225	GDPD5 (1 of 2)	111.05	141.481	94.4426	146.902	112.377	99.3738	231.538	226.499	208.749	149.045	245.872	413.928	335.895	433.916	187.363	153.355	216.469	2275.73	2162.79
Nfu_g_1_000226	brip1	245.519	209.889	216.963	208.36	223.856	388.662	141.36	251.401	60.3929	75.9557	103.06	345.532	364.155	357.822	344.539	317.664	274.337	957.264	809.015
Nfu_g_1_000227	tsku	97.4522	98.7256	74.8734	219.603	90.8009	79.499	576.408	771.992	749.66	798.251	753.81	660.863	956.008	796.267	1035.7	1019.56	836.942	328.806	203.73
Nfu_g_1_000228	tbx2b	791.705	827.896	855.088	670.051	785.743	1014.72	283.939	380.66	329.535	331.052	267.956	270.03	296.33	253.646	447.589	482.815	434.01	86.6559	53.1469
Nfu_g_1_000229	lhx1a	3540.76	3637.3	3983.6	2365.42	3433.35	6586.27	368.024	345.084	525.156	219.268	250.288	182.981	188.941	80.6231	120.745	240.986	236.83	1.61974	5.90522
Nfu_g_1_000230	TMEM97	27.196	22.5436	15.315	44.9699	24.2735	9.93738	209.603	317.809	282.271	495.862	484.382	238.053	273.722	198.387	395.544	334.516	306.486	64.7894	19.192
Nfu_g_1_000231		47.593	54.4157	25.525	26.9819	44.0519	2.20831	8.53035	7.11514	13.1289	8.59876	5.88914	2.66477	2.42232	1.81176	5.20452	5.89827	2.14326	0	0
Nfu_g_1_000232	tirap	3.02177	1.55473	0.850834	2.24849	0.899019	2.20831	12.1862	14.2303	6.56445	18.6306	5.88914	21.3182	21.8009	39.8586	19.7772	41.2879	32.1489	72.0783	63.4811
Nfu_g_1_000233	LBH	146.556	291.513	209.305	108.677	154.631	179.977	24.3724	34.3898	43.3254	17.1975	19.1397	21.3182	23.4157	21.7411	16.6545	20.2226	26.7907	4.04934	14.763
Nfu_g_1_000234	vasp	308.221	268.192	274.819	406.228	327.243	231.872	648.307	460.112	292.774	765.289	590.386	437.022	420.676	428.48	506.92	418.777	348.28	2019	482.751
Nfu_g_1_000235	si:dkey-224e22.2	57.4137	58.3025	45.0942	95.9357	60.2343	57.416	185.231	253.773	208.749	222.135	200.231	192.752	204.282	240.058	306.026	240.986	213.254	225.143	568.377
Nfu_g_1_000236	si:dkey-3n22.9	302.933	382.465	439.03	362.757	453.106	602.868	213.259	259.702	312.468	229.3	232.621	169.657	182.481	133.164	204.017	181.161	208.968	73.698	501.943
Nfu_g_1_000237	si:dkey-3n22.9	233.432	317.166	337.781	269.819	376.689	631.576	188.886	208.711	233.694	177.708	197.286	171.434	177.637	134.07	205.058	176.105	186.463	36.4441	435.51
Nfu_g_1_000238	snx33	145.801	125.933	151.448	182.128	132.156	218.622	179.137	187.365	182.492	141.88	123.672	229.17	219.624	229.187	191.526	203.912	208.968	213.805	69.3863
Nfu_g_1_000239	si:ch211-209j12.2	274.981	401.899	429.671	260.825	433.327	1150.53	159.639	218.198	309.842	118.949	160.479	216.735	222.046	217.411	212.344	206.439	336.492	29.9651	274.593
Nfu_g_1_000240		4.53266	0.777367	4.25417	2.99799	0	2.20831	4.87449	0	1.31289	1.43313	1.47228	6.2178	4.0372	4.52939	2.08181	0	2.14326	9.71842	8.85782
Nfu_g_1_000241	EFCAB4B (1 of 2)	41.5494	48.1968	34.8842	47.2184	34.1627	25.3955	80.429	90.1251	61.7058	73.0894	75.0865	158.998	127.575	141.317	134.277	145.771	142.527	586.344	23.6209
Nfu_g_1_000242	comta	9.82077	15.5473	14.4642	8.99397	12.5863	17.6665	29.2469	22.5313	47.264	20.0638	32.3903	14.2121	12.919	14.494	11.4499	12.6391	26.7907	7.28881	2.95261
Nfu_g_1_000243		0.755444	0	5.95584	1.499	0	0	0	1.18586	0	0	0	0	0	0	0	0	0	4.85921	1.4763
Nfu_g_1_000244	FKRP (1 of 2)	274.226	247.203	234.83	171.635	230.149	202.06	84.0849	81.8241	82.7121	75.9557	69.1974	118.138	113.042	102.364	54.127	91.0018	70.7275	301.271	780.965
Nfu_g_1_000245	PRKD1	407.184	383.242	353.947	666.304	409.054	359.954	636.121	573.954	550.101	533.123	471.131	439.687	516.761	541.715	639.115	593.197	641.906	229.193	261.306
Nfu_g_1_000246		4.53266	1.55473	2.5525	1.499	2.69706	0	2.43724	2.37171	1.31289	1.43313	2.94457	1.77651	1.61488	0.905878	1.0409	1.68522	2.14326	3.23947	4.42891
Nfu_g_1_000247	ccnl1a	4605.94	5024.12	5137.33	3126.16	3995.24	8525.17	7711.44	10873.1	13240.5	9285.23	13284.4	4137.5	3943.53	3224.02	5442.89	3593.73	4543.71	1711.25	2986.56
Nfu_g_1_000248	LAYN (2 of 2)	44.5712	58.3025	45.945	83.1943	46.749	32.0204	275.409	291.721	305.903	283.759	278.262	206.076	191.363	195.67	245.653	192.958	231.472	690.817	82.673
Nfu_g_1_000249	CR392354.1	96.6968	78.5141	95.2934	148.401	96.195	140.227	106.02	126.887	84.0249	73.0894	66.2528	207.852	259.995	262.705	376.807	265.422	297.913	91.5151	140.249
Nfu_g_1_000250	sphkap	531.077	730.725	553.042	442.204	462.096	386.454	327.809	449.439	602.616	323.887	325.375	166.992	167.947	142.223	170.708	224.977	260.406	14.5776	10.3341
Nfu_g_1_000251	PPP1R37 (2 of 2)	1636.29	1678.34	1742.51	1544.71	1607.45	2000.73	1380.7	1421.84	1446.8	1375.8	1606.26	1466.51	1526.06	1335.26	1760.17	1732.41	1721.04	2229.57	4309.33
Nfu_g_1_000252	CU570684.2	3.02177	2.3321	2.5525	7.49498	2.69706	5.52077	9.74898	1.18586	0	0	2.94457	1.77651	3.22976	3.62351	1.0409	4.21305	1.07163	8.90855	4.42891
Nfu_g_1_000253	dscamb	2387.2	2301.78	2286.19	1329.61	1956.27	2630.09	444.797	438.767	433.254	341.084	310.652	187.422	259.188	153.093	192.567	275.533	302.199	37.2539	16.2393
Nfu_g_1_000254	cbl	500.104	490.519	473.914	341.021	456.702	330.142	400.927	286.977	299.339	391.243	319.486	263.812	268.877	231.905	234.203	210.652	222.899	1456.95	633.334
Nfu_g_1_000255	smc4	4404.24	3718.92	4369.88	3611.83	4122.9	8400.4	911.529	1488.25	652.506	417.04	459.353	2526.2	2423.93	2713.1	2855.2	3248.26	3157.02	3254.05	8891.78
Nfu_g_1_000256	nbeaa	176.018	153.141	193.139	127.415	141.146	205.373	110.895	52.1777	49.8898	45.86	47.1131	397.051	335.895	495.515	86.3951	82.5757	65.3694	2527.6	118.104
Nfu_g_1_000257	tsr1	469.131	418.224	448.389	463.19	502.552	471.473	1918.11	1413.54	1757.96	2787.43	3043.21	1224.02	1096.5	1134.16	963.877	926.87	782.289	1491.78	590.522
Nfu_g_1_000258	rnf26	73.278	59.0799	73.1717	67.4548	73.7196	50.7911	15.8421	11.8586	6.56445	8.59876	2.94457	41.7481	39.5645	45.2939	34.3498	45.5009	36.4354	82.6065	590.522
Nfu_g_1_000259	traf4a	443.445	492.073	402.444	436.957	511.542	179.977	368.024	278.676	202.185	490.129	328.319	92.3787	117.886	116.858	153.013	186.217	146.813	182.22	33.955
Nfu_g_1_000260	odz4	1615.14	1648.8	1789.3	1321.36	1505.86	1566.79	532.538	495.688	599.991	364.014	366.599	475.217	550.674	425.763	633.911	564.548	665.482	106.093	122.533
Nfu_g_1_000261	CR478286.2	834.765	876.87	967.398	733.758	865.755	1416.63	260.785	202.781	555.352	378.345	95.6985	527.625	414.216	493.703	442.384	686.727	555.104	595.253	184.538
Nfu_g_1_000262	ccdc106	41.5494	66.0762	64.6634	38.2244	73.7196	67.3534	92.6153	92.4968	35.448	34.395	26.5011	129.686	51.6761	45.2939	74.9451	21.0652	46.0801	174.122	596.427
Nfu_g_1_000263	MLF1	843.831	724.506	817.651	796.716	775.853	1031.28	1147.94	1724.23	1729.08	1155.1	2030.28	1389.23	1131.22	1449.4	1639.42	1656.57	1532.43	281.024	14321.6
Nfu_g_1_000264	or129-1	0.755444	0.777367	0.850834	2.99799	1.79804	0	125.518	154.161	397.806	149.045	237.038	6.2178	22.6083	33.5175	7.28633	5.89827	12.8596	13.7678	1.4763
Nfu_g_1_000265	fzd9b	135.224	127.488	136.133	300.549	175.309	139.123	213.259	206.339	160.173	273.727	147.228	365.074	318.939	373.222	439.262	409.508	371.855	28.3454	85.6256
Nfu_g_1_000266	fam168a	4009.89	4469.86	4613.22	3046.71	4288.32	5103.4	1244.21	1239.22	991.232	1033.28	1316.22	1092.56	1129.61	808.949	906.628	1250.43	1132.71	525.604	1750.9
Nfu_g_1_000267	v2rx3	0	0.777367	0.850834	1.499	0	0	0	0	0	0	0	0	0.807439	0.905878	0	0	0	0.809868	0
Nfu_g_1_000268	znf296	385.276	351.37	402.444	441.454	400.064	369.891	1281.99	885.834	498.898	1014.65	793.561	723.041	654.833	637.738	746.328	419.62	401.861	3473.52	42.8128
Nfu_g_1_000269	CU570791.1	33.2395	28.7626	28.0775	40.4729	37.7588	24.2914	56.0566	80.6382	51.2027	57.3251	63.3082	65.731	84.7811	88.776	109.295	86.7888	101.805	4.85921	14.763
Nfu_g_1_000270	AASDHPPT	223.611	225.436	202.498	210.609	204.077	276.038	293.688	239.543	341.351	306.689	273.845	320.661	282.604	349.669	338.294	300.812	365.426	197.608	234.732
Nfu_g_1_000271	pgr	3.77722	8.55104	5.105	1.499	7.19215	2.20831	28.0283	8.30099	2.62578	1.43313	11.7783	15.9886	15.3413	15.3999	11.4499	7.58349	7.50141	174.122	181.585
Nfu_g_1_000272	yif1b	140.513	113.496	109.758	100.433	142.045	61.8326	112.113	81.8241	51.2027	143.313	132.506	82.6079	67.8249	69.7526	49.9634	64.0383	42.8652	315.039	118.104
Nfu_g_1_000273	tbcb	652.703	798.356	793.828	676.047	747.085	960.613	957.837	668.823	846.814	910.035	931.956	682.181	772.72	704.773	497.552	506.408	593.683	743.459	2313.37
Nfu_g_1_000274	fxyd6	8.30988	6.9963	5.105	6.74548	8.09117	0	17.0607	1.18586	10.5031	12.8981	4.41685	5.32954	2.42232	1.81176	3.12271	3.37044	1.07163	0	0
Nfu_g_1_000275	HIST2H2AB (20 of 23)	15.8643	9.32841	18.7183	11.992	20.6774	23.1872	12.1862	18.9737	22.3191	8.59876	5.88914	107.479	88.8183	106.894	108.254	71.6218	91.0885	85.846	1.4763
Nfu_g_1_000276	mntb	380.744	440.767	393.936	350.765	374.891	526.681	1149.16	1337.65	1886.62	1441.73	1478.17	925.564	936.63	1001	1458.31	960.575	898.025	621.169	1393.63
Nfu_g_1_000277	cog6	423.048	432.216	455.196	384.492	409.054	610.597	420.425	383.031	308.529	331.052	360.71	529.401	556.326	570.703	603.724	449.953	527.242	1269.06	1718.42
Nfu_g_1_000278	pih1d2	525.789	670.091	765.75	364.256	612.232	1338.23	107.239	130.444	129.976	63.0576	88.3371	215.846	218.009	176.646	92.6405	141.558	193.965	266.447	1939.86
Nfu_g_1_000279	CU464134.1	354.303	300.064	262.057	308.793	314.657	138.019	219.352	161.276	140.479	216.402	213.481	140.345	129.998	107.799	74.9451	82.5757	70.7275	895.714	702.721
Nfu_g_1_000280	CT027778.1	262.139	303.173	272.267	210.609	246.331	380.933	198.635	273.933	351.854	246.498	234.093	200.746	206.704	165.776	197.772	235.088	288.268	83.4164	90.0545
Nfu_g_1_000281	zgc:158614	27.9514	36.5363	33.1825	20.9859	36.8598	50.7911	12.1862	14.2303	39.3867	12.8981	14.7228	12.4356	13.7265	7.24702	12.4909	9.2687	11.7879	6.47894	388.268
Nfu_g_1_000282	brd4	3.77722	1.55473	0.850834	2.24849	6.29313	3.31246	1.21862	7.11514	2.62578	4.29938	0	1.77651	4.0372	1.81176	10.409	1.68522	4.28652	1.61974	2.95261
Nfu_g_1_000283	sik2b	193.394	178.017	148.896	152.148	154.631	71.77	1664.64	1842.82	2247.67	2761.63	1981.69	488.541	649.181	560.738	614.134	438.157	445.798	1788.19	556.567
Nfu_g_1_000284	AIPL1	61.9464	136.817	81.68	44.2204	53.9411	38.6454	57.2752	84.1958	156.234	60.1913	167.84	26.6477	16.9562	16.3058	31.2271	28.6487	37.507	0.809868	1.4763
Nfu_g_1_000285	mff	166.953	144.59	129.327	121.419	151.035	66.2492	127.955	129.258	82.7121	141.88	125.144	120.803	138.072	113.235	70.7815	102.798	87.8736	358.772	243.59
Nfu_g_1_000286		988.876	1049.45	1122.25	680.544	925.99	1205.74	895.687	919.038	677.451	682.168	778.839	1019.72	1130.42	1074.37	876.441	677.458	977.326	1941.25	2587.96
Nfu_g_1_000287	atm	967.723	765.707	898.481	703.778	820.804	1389.02	492.323	748.275	443.757	505.894	406.351	696.393	788.061	640.456	995.105	796.266	800.507	720.783	1434.97
Nfu_g_1_000288	si:dkey-14d8.20	0	0	0	0	0	0	0	0	2.62578	2.86625	0	0	3.22976	0	4.16362	3.37044	0	0	0
Nfu_g_1_000289	CU459095.1	0	0.777367	0	0	0	0	24.3724	10.6727	11.816	5.73251	10.306	5.32954	4.84464	4.52939	10.409	12.6391	10.7163	12.148	19.192
Nfu_g_1_000290	si:dkey-47k20.3	0	0	0	0	0	0	0	0	0	0	0	1.77651	3.22976	1.81176	0	0	0	17.0072	1.4763
Nfu_g_1_000291	hip1	2606.28	2895.69	2853.7	2116.58	2577.49	3867.85	1100.42	1185.86	1293.2	1180.9	1194.02	1180.49	1204.7	1154.99	1386.48	1300.15	1428.48	1709.63	1098.37
Nfu_g_1_000292	HTR2B	66.479	77.7367	74.8734	64.4568	75.5176	27.6038	21.9352	20.1596	44.6382	34.395	14.7228	12.4356	9.68927	5.43527	5.20452	10.1113	6.42978	8.90855	10.3341
Nfu_g_1_000293	itpkcb	428.337	463.311	489.229	604.845	474.682	585.201	2891.79	2562.63	3757.49	4985.85	3165.41	893.587	920.481	825.255	1311.54	952.149	1141.29	1009.91	831.159
Nfu_g_1_000294	map3k10	494.816	486.632	403.295	305.046	450.409	200.956	107.239	88.9392	106.344	97.4526	54.4745	28.4242	25.0306	18.1176	43.718	60.6679	48.2233	116.621	10.3341
Nfu_g_1_000295	zgc:92630	33.2395	42.7552	20.42	50.2164	45.85	30.9163	622.716	494.502	456.886	434.237	434.324	1136.08	1242.65	1431.29	2046.42	1697.02	1827.13	168.453	66.4337
Nfu_g_1_000296	vtna	287.069	365.363	279.924	487.174	310.162	283.767	587.376	1536.87	932.152	831.213	939.318	1023.27	1145.76	1016.4	1187.67	1209.99	1213.08	37.2539	135.82
Nfu_g_1_000297	CEP57	219.079	195.119	256.101	232.344	204.077	419.578	85.3035	93.6826	77.4605	37.2613	51.53	330.432	373.037	331.551	284.167	322.719	326.847	796.91	225.875
Nfu_g_1_000298	GEMIN7	211.524	178.794	185.482	154.397	186.996	184.394	140.142	126.887	101.093	140.446	132.506	234.5	215.586	251.834	132.195	131.447	140.383	489.16	327.739
Nfu_g_1_000299	PSPH	162.42	135.262	142.089	91.4387	154.631	198.748	155.984	97.2402	165.424	210.67	131.033	149.227	156.643	160.34	164.463	160.096	137.169	253.489	256.877
Nfu_g_1_000300	PDE2A (1 of 3)	428.337	496.738	433.074	299.799	401.862	242.914	140.142	186.179	185.117	133.281	153.118	79.9431	97.7002	67.035	112.418	155.883	145.742	29.9651	41.3365
Nfu_g_1_000301	six4.3	141.268	131.375	131.879	302.797	146.54	117.04	207.166	199.224	107.657	180.574	122.2	241.606	239.81	201.105	237.326	240.986	260.406	551.52	444.368
Nfu_g_1_000302	BX572077.2	14.3534	14.77	16.1658	65.2063	20.6774	11.0415	326.591	311.88	246.823	194.905	159.007	34.642	69.4398	38.0469	106.172	53.0844	176.819	1.61974	1.4763
Nfu_g_1_000303		564.316	607.124	621.109	460.192	550.2	749.72	277.846	176.693	238.946	200.638	192.869	336.649	358.503	357.822	242.531	282.274	278.624	813.107	1959.06
Nfu_g_1_000304	CABZ01032951.1	15.8643	28.7626	11.9117	8.24448	13.4853	9.93738	48.7449	32.0181	19.6933	67.3569	7.36142	48.8541	38.7571	39.8586	15.6136	112.067	36.4354	0.809868	19.192
Nfu_g_1_000305	ehd2	770.553	420.556	286.731	1232.92	750.681	268.309	1355.11	1475.2	1077.88	1057.65	955.513	1246.22	1176.44	1183.98	1831.99	1529.34	1591.37	579.865	469.465
Nfu_g_1_000306	crybb1l3	3177.4	2636.83	3256.14	3198.86	4516.67	2199.47	4.87449	3.55757	10.5031	5.73251	7.36142	0.888257	0	1.81176	3.12271	0.84261	0	0	2.95261
Nfu_g_1_000307	gbas	624.752	584.58	565.804	523.899	605.04	380.933	411.894	413.864	249.449	419.906	350.404	516.077	484.464	538.091	409.075	527.474	328.99	856.03	332.168
Nfu_g_1_000308	NARS2	157.888	178.017	166.763	199.366	203.178	217.518	241.287	234.799	216.627	260.829	256.178	308.225	297.945	335.175	268.553	256.153	302.199	208.136	420.747
Nfu_g_1_000309	CU695176.1	133.714	144.59	140.388	151.399	152.833	202.06	184.012	209.897	164.111	202.071	182.563	142.121	129.998	141.317	174.872	166.837	167.174	96.3743	234.732
Nfu_g_1_000310	zgc:73340	0	0	0	0	0	0	0	0	0	0	0	0	0	0	0	0	0	0	0
Nfu_g_1_000311	DCHS1 (2 of 2)	327.863	342.042	353.947	377.747	356.012	437.245	226.664	264.446	242.885	167.676	175.202	169.657	203.475	137.693	239.408	228.347	261.478	65.5993	85.6256
Nfu_g_1_000312	HIST1H2BM (3 of 7)	33.2395	17.1021	25.525	26.9819	44.0519	30.9163	34.1214	61.6645	60.3929	55.8919	36.8071	173.21	175.214	295.316	192.567	143.244	169.317	55.071	51.6706
Nfu_g_1_000313	hnrpl	8789.59	7686.61	8561.94	7445.51	8928.16	8125.46	5092.62	4008.19	4479.58	6119.45	6292.54	3779.53	3345.22	3400.67	3566.14	4157.44	3435.64	2666.9	5760.54
Nfu_g_1_000314	ehd2	9.82077	9.32841	10.21	19.4869	7.19215	15.4581	70.6801	34.3898	59.08	61.6244	25.0288	41.7481	67.0175	25.3646	35.3907	63.1957	45.0084	4.04934	0
Nfu_g_1_000315	RASA2	681.41	715.178	695.982	478.18	563.685	758.553	835.975	744.718	1437.61	967.36	1342.72	531.178	547.444	519.068	523.575	505.566	599.041	752.367	996.505
Nfu_g_1_000316	slc25a15a	9.06532	10.1058	7.6575	13.491	9.88921	3.31246	92.6153	71.1514	64.3316	141.88	150.173	87.9374	65.4026	85.1525	29.1453	24.4357	33.2205	677.86	60.5285
Nfu_g_1_000317	vps53	1110.5	1176.93	1327.3	1026.81	1103.1	1428.77	792.104	766.063	915.084	855.576	747.921	835.85	771.105	818.008	816.069	856.091	778.003	1491.78	1371.49
Nfu_g_1_000318	BX511080.1	3.02177	4.6642	5.105	6.74548	3.59608	4.41661	6.09311	4.74342	1.31289	7.16563	2.94457	7.10606	4.0372	6.34115	7.28633	5.89827	5.35815	4.85921	2.95261
Nfu_g_1_000319	FNDC3A	1556.21	1745.19	1727.19	1274.15	1543.62	2186.22	801.853	849.073	779.856	713.697	719.947	794.102	863.153	732.855	873.319	908.333	911.957	1030.15	698.292
Nfu_g_1_000320	megf6a	0	0	1.70167	0	2.69706	1.10415	0	0	1.31289	0	2.94457	1.77651	0.807439	0.905878	3.12271	1.68522	0	0.809868	280.498
Nfu_g_1_000321		24.1742	52.0836	34.0334	20.2364	26.9706	13.2498	1.21862	0	2.62578	1.43313	0	1.77651	0.807439	0	1.0409	3.37044	2.14326	0	1.4763
Nfu_g_1_000322	fam101b	40.0385	41.9778	34.0334	54.7133	48.547	16.5623	63.3683	49.806	24.9449	40.1275	33.8625	191.864	140.494	170.305	61.4134	74.9922	42.8652	1515.26	166.822
Nfu_g_1_000323		0	0	0	0	3.59608	0	0	0	1.31289	0	0	0	0.807439	0	0	1.68522	2.14326	0	0
Nfu_g_1_000324	AL935181.3	76.2998	83.9557	62.1109	209.11	90.8009	91.6447	1316.11	1700.52	1458.62	1605.1	1294.14	320.661	383.534	272.669	437.18	349.683	296.841	393.596	178.633
Nfu_g_1_000325	AL929092.4	0.755444	0	0	0	0	4.41661	2.43724	0	2.62578	1.43313	0	0	0	0	2.08181	2.52783	0	0	0
Nfu_g_1_000326	si:dkey-281i8.1	8.30988	10.1058	15.315	6.74548	6.29313	11.0415	36.5587	17.7878	35.448	30.0957	20.612	49.7424	47.6389	56.1644	21.859	13.4818	11.7879	115.001	454.702
Nfu_g_1_000327	pcp4a	1.51089	18.6568	2.5525	2.99799	1.79804	0	0	2.37171	0	0	0	0	0	3.62351	0	0	1.07163	0.809868	0
Nfu_g_1_000328		106.518	137.594	131.879	86.1922	102.488	73.9783	69.4615	48.6201	115.534	58.7582	38.2794	37.3068	58.9431	26.2705	27.0635	63.1957	52.5098	15.3875	23.6209
Nfu_g_1_000329	slc47a2	4.53266	2.3321	0.850834	2.99799	3.59608	4.41661	158.421	147.046	745.721	568.951	541.801	97.7083	114.656	125.917	270.635	124.706	330.062	8.09868	178.633
Nfu_g_1_000330	frya	728.248	734.612	855.939	801.213	684.154	741.991	1413.6	1464.53	2440.66	1534.88	1721.1	672.411	778.372	788.114	1167.89	949.621	1099.49	261.587	222.922
Nfu_g_1_000331	v2ra17	0	0	0	0	0	0	0	0	0	0	0	0	0	0	0	0	0	0	0
Nfu_g_1_000332	trim3b	2499.01	2688.14	2858.8	1714.1	2500.17	3403	569.096	576.326	659.071	535.989	502.049	500.977	542.599	474.68	462.162	614.262	614.044	1023.67	360.218
Nfu_g_1_000333	ROBO2 (1 of 2)	4299.99	4621.45	4456.67	2744.66	4065.36	4800.86	1102.85	1058.97	968.913	859.876	834.785	660.863	788.868	449.315	662.015	797.109	919.458	430.04	775.06
Nfu_g_1_000334	tax1bp1a	129.181	125.933	145.493	93.6872	115.973	369.891	46.3076	92.4968	95.8409	64.4907	76.5588	103.926	95.2778	94.2113	138.44	107.854	139.312	14.5776	54.6232
Nfu_g_1_000335	lrtomt	403.407	415.114	419.461	496.917	413.549	518.952	521.57	753.019	673.512	586.149	643.388	788.772	728.31	827.972	876.441	804.692	779.075	1058.5	995.029
Nfu_g_1_000336	caspa	17.3752	12.4379	17.0167	23.9839	22.4755	16.5623	38.9959	53.3635	39.3867	37.2613	27.9734	42.6363	40.372	43.4821	87.436	110.382	69.6559	38.8737	157.965
Nfu_g_1_000337	zgc:114130	72.5226	48.1968	45.0942	112.425	76.4166	28.708	204.728	113.842	112.909	161.943	122.2	157.221	145.339	144.94	112.418	128.919	108.235	383.068	2387.18
Nfu_g_1_000338	NEK3	93.675	65.2988	93.5917	89.9397	97.9931	89.4364	138.923	112.656	80.0863	176.275	145.756	140.345	134.842	167.587	146.768	96.9001	90.0169	231.622	174.204
Nfu_g_1_000339	baz1b	3342.08	3163.88	3517.35	2186.29	3250.85	4403.36	1425.79	1358.99	1613.54	1812.9	1841.83	1023.27	1047.25	925.807	1074.21	1226	1204.51	1661.85	5838.78
Nfu_g_1_000340	CABZ01080599.1	4.53266	0	0.850834	7.49498	5.39411	1.10415	4.87449	11.8586	6.56445	4.29938	7.36142	7.99431	4.84464	0.905878	6.24543	6.74088	7.50141	17.0072	563.948
Nfu_g_1_000341	shox2	434.38	380.133	390.533	314.04	398.265	306.955	71.8987	45.0625	38.0738	24.3631	13.2506	18.6534	20.186	18.1176	14.5727	34.547	31.0772	0	1.4763
Nfu_g_1_000342	ALKBH8	166.198	157.806	148.045	150.649	181.602	238.497	233.975	246.658	171.989	166.243	266.483	295.79	291.486	347.857	193.608	176.105	198.251	860.08	308.548
Nfu_g_1_000343	chrna10	50.6147	97.1709	58.7075	32.2284	46.749	49.6869	9.74898	13.0444	28.8836	21.4969	16.1951	5.32954	7.26695	4.52939	6.24543	6.74088	5.35815	0	112.199
Nfu_g_1_000344	slco1c1	112.561	182.681	131.028	121.419	133.954	104.895	42.6518	43.8767	60.3929	51.5925	23.5566	27.536	19.3785	14.494	22.8999	37.0748	28.934	35.6342	5.90522
Nfu_g_1_000345	zbbx	114.827	132.93	155.703	97.4347	134.853	304.746	38.9959	62.8504	45.9511	63.0576	30.918	29.3125	23.4157	24.4587	29.1453	25.2783	31.0772	1.61974	2813.84
Nfu_g_1_000346	vmp1	289.335	280.63	299.494	314.04	287.686	337.871	943.213	1262.94	1052.94	1554.94	2146.59	934.446	977.809	1042.67	1030.5	857.776	877.664	2471.72	389.744
Nfu_g_1_000347	si:ch211-203b20.7	1.51089	3.88684	5.105	5.99598	1.79804	2.20831	3.65587	2.37171	2.62578	0	0	7.10606	8.07439	12.6823	1.0409	0.84261	1.07163	22.6763	2.95261
Nfu_g_1_000348	foxo1b	9.82077	3.88684	5.105	16.489	6.29313	1.10415	71.8987	101.984	57.7671	94.5863	70.6697	11.5473	15.3413	8.1529	48.9225	11.7965	21.4326	42.1131	22.1446
Nfu_g_1_000349	ap2s1	844.586	890.863	860.193	777.229	803.723	475.89	435.048	538.379	328.222	511.626	515.3	618.227	634.647	640.456	634.952	694.31	510.096	1689.38	4254.71
Nfu_g_1_000350	si:dkey-47k20.7	0.755444	0	0	2.24849	0.899019	0	2.43724	0	1.31289	2.86625	2.94457	4.44129	1.61488	0	1.0409	2.52783	2.14326	0.809868	0
Nfu_g_1_000351	socs9	290.09	327.272	338.632	260.076	303.868	355.537	371.68	295.278	313.781	392.677	329.792	252.265	237.387	268.14	180.076	179.476	156.458	747.508	441.415
Nfu_g_1_000352	CU856359.3	74.0335	70.7404	70.6192	33.7274	56.6382	23.1872	14.6235	7.11514	17.0676	10.0319	14.7228	2.66477	4.84464	0.905878	3.12271	1.68522	4.28652	33.2046	7.38152
Nfu_g_1_000353	CENPE	4.53266	9.32841	10.21	5.99598	9.88921	7.72907	7.31173	1.18586	6.56445	1.43313	2.94457	1.77651	4.84464	3.62351	4.16362	6.74088	5.35815	0	4.42891
Nfu_g_1_000354	rab4b	226.633	202.115	187.183	194.12	195.986	121.457	259.566	230.056	182.492	247.931	214.954	178.54	179.252	163.964	209.222	201.384	171.461	674.62	575.759
Nfu_g_1_000355	fosb	30.2177	45.8647	22.9725	55.4628	60.2343	35.3329	5967.59	7590.66	6754.82	4273.58	8994.19	98.5965	91.2407	201.105	106.172	101.113	50.3666	3.23947	25.0972
Nfu_g_1_000356	si:ch211-263k4.2	12.8425	4.6642	7.6575	13.491	11.6872	13.2498	4.87449	3.55757	7.87734	1.43313	1.47228	4.44129	3.22976	1.81176	7.28633	0.84261	2.14326	3.23947	0
Nfu_g_1_000357	P2RY2 (2 of 3)	38.5276	17.8794	16.1658	41.9719	17.0814	12.1457	160.858	226.499	158.86	136.147	200.231	164.328	183.289	190.234	252.94	219.921	255.048	8.90855	13.2867
Nfu_g_1_000358	TRIM59	26.4405	20.2115	17.0167	29.2304	21.5765	17.6665	32.9028	21.3454	23.632	32.9619	20.612	37.3068	25.0306	39.8586	28.1044	38.76	24.6475	160.354	47.2417
Nfu_g_1_000359	gmps	1118.81	1163.72	1169.9	1261.4	1293.69	1099.74	2404.34	2070.5	2335.63	3435.2	3420.12	1576.66	1488.11	1436.72	1218.9	1525.12	1320.25	2945.49	7439.1
Nfu_g_1_000360	scaf4a	626.263	664.649	604.092	649.815	607.737	543.243	488.667	522.963	601.303	626.276	786.2	475.217	470.737	462.904	588.111	545.168	527.242	705.395	788.346
Nfu_g_1_000361		1.51089	0.777367	1.70167	2.24849	0	1.10415	2.43724	0	0	2.86625	0	8.88257	9.68927	7.24702	4.16362	4.21305	2.14326	8.90855	0
Nfu_g_1_000362	BX927308.2	0.755444	3.10947	2.5525	1.499	0.899019	1.10415	0	0	0	0	0	0	0	0	0	1.68522	1.07163	0	1.4763
Nfu_g_1_000363	ABHD15	98.2077	128.266	114.863	98.9337	90.8009	55.2077	361.931	135.188	186.43	442.836	226.732	47.9659	44.4092	54.3527	60.3724	65.7235	48.2233	89.0855	5.90522
Nfu_g_1_000364	c1qtnf5	4.53266	4.6642	2.5525	22.4849	3.59608	4.41661	7.31173	14.2303	5.25156	7.16563	7.36142	24.8712	29.8753	28.0822	26.0226	21.0652	16.0744	33.2046	59.0522
Nfu_g_1_000365	cpd	901.244	865.21	856.79	1001.33	951.162	876.698	948.088	809.94	656.445	878.506	849.508	862.498	978.617	903.16	816.069	846.823	750.141	3554.51	1529.45
Nfu_g_1_000366	relt	197.171	297.732	222.918	168.637	215.765	175.56	31.6842	33.204	19.6933	15.7644	11.7783	18.6534	13.7265	20.8352	22.8999	30.3339	17.1461	3.23947	20.6683
Nfu_g_1_000367	med13a	2903.17	2928.34	3183.82	2901.31	2696.16	3215.29	1866.93	1733.72	2368.45	1521.98	2221.68	1368.8	1395.26	1337.98	1740.39	1449.29	1821.77	1347.62	3925.49
Nfu_g_1_000368	serpinf2b	76.2998	107.277	79.1275	270.569	74.6186	150.165	2223.99	3947.71	3527.73	3287.59	4904.18	4123.29	5869.28	4599.14	5413.74	4650.36	5390.3	14.5776	10.3341
Nfu_g_1_000369	mecom	1133.92	983.369	1003.98	1122.75	1011.4	1438.71	301	349.828	308.529	256.53	239.982	310.002	367.385	255.458	367.439	385.073	361.139	104.473	42.8128
Nfu_g_1_000370	CU929403.1	0	0	0	0	0	0	0	0	0	0	0	0	0	0	0	0	0	0.809868	1.4763
Nfu_g_1_000371	CR626889.2	11.3317	20.9889	5.105	33.7274	24.2735	1.10415	550.817	2.37171	22.3191	0	4.41685	14.2121	22.6083	17.2117	15.6136	72.4644	21.4326	0	7.38152
Nfu_g_1_000372	sept4a	354.303	435.326	360.754	263.823	288.585	239.601	319.279	374.731	358.419	207.803	278.262	389.057	318.939	352.387	221.713	144.086	169.317	1427.8	140.249
Nfu_g_1_000373	limk1a	991.898	1260.89	1071.2	870.167	1132.76	1284.13	363.149	244.286	320.345	288.058	212.009	351.75	348.814	292.599	256.062	335.359	300.056	575.006	284.927
Nfu_g_1_000374	relb	48.3484	38.8684	44.2434	87.6912	66.5274	62.9367	137.704	81.8241	102.405	97.4526	97.1708	180.316	99.315	111.423	144.686	166.837	135.025	53.4513	178.633
Nfu_g_1_000375	zgc:85932	21.1524	20.9889	17.8675	48.7174	23.3745	35.3329	325.372	128.072	65.6445	98.8857	73.6142	238.053	256.766	278.105	379.93	258.681	303.271	55.071	14.763
Nfu_g_1_000376	yap1	1024.38	978.705	991.221	1592.68	1223.57	1242.17	1539.12	1868.91	1676.56	1615.13	1378.06	1225.79	1172.4	1254.64	1740.39	1390.31	1321.32	691.627	343.979
Nfu_g_1_000377	hist2h3ca1	6.79899	5.44157	2.5525	2.24849	2.69706	9.93738	8.53035	27.2747	9.19023	4.29938	4.41685	16.8769	23.4157	23.5528	13.5318	24.4357	22.5042	40.4934	4.42891
Nfu_g_1_000378	zgc:158328	0	0.777367	0.850834	0	0	0	1.21862	0	0	5.73251	1.47228	0	0.807439	0	0	0.84261	0	0	0
Nfu_g_1_000379	TIAM1 (1 of 2)	470.641	485.077	433.074	550.131	439.62	358.85	314.404	308.323	158.86	182.007	212.009	309.113	352.851	306.187	334.13	270.478	338.635	402.504	318.882
Nfu_g_1_000380	bcap29	177.529	135.262	172.719	311.791	204.077	174.456	439.923	503.989	345.29	570.384	527.078	587.138	569.245	592.444	506.92	484.5	479.018	1583.29	1517.64
Nfu_g_1_000381	SRPRB	285.558	274.411	237.383	293.803	296.676	221.935	364.368	321.367	206.124	398.409	456.408	413.04	376.267	438.445	273.758	299.126	187.535	1005.05	621.524
Nfu_g_1_000382	CR391924.1	14.3534	8.55104	12.7625	11.992	17.9804	23.1872	3.65587	4.74342	30.1965	17.1975	7.36142	6.2178	4.84464	4.52939	3.12271	5.89827	7.50141	0	2.95261
Nfu_g_1_000383	PTGIR	2.26633	0.777367	2.5525	11.2425	2.69706	0	28.0283	61.6645	23.632	30.0957	14.7228	8.88257	9.68927	14.494	3.12271	20.2226	9.64466	45.3526	39.8602
Nfu_g_1_000384	neu4	12.8425	8.55104	11.9117	7.49498	19.7784	18.7706	0	0	0	4.29938	0	0.888257	0.807439	1.81176	1.0409	0	0	0	0
Nfu_g_1_000385	RILP	259.873	257.309	252.698	241.338	232.846	325.725	329.028	330.854	296.713	372.613	307.707	336.649	313.286	346.951	422.607	519.047	489.735	83.4164	2044.68
Nfu_g_1_000386	FAM98C	136.735	100.28	97.8459	164.89	125.863	140.227	509.384	536.007	389.928	570.384	591.858	453.899	511.109	558.927	563.129	402.767	559.39	891.665	234.732
Nfu_g_1_000387	b3gnt2l	0	0	0	0	0	0	0	0	0	0	0	0	0	0	0	0	0	0	0
Nfu_g_1_000388	stoml3b	742.601	985.702	924.856	565.871	752.479	1445.34	257.129	225.313	378.112	163.376	170.785	159.886	179.252	91.4937	110.336	235.088	232.544	3.23947	26.5735
Nfu_g_1_000389	SI	16.6198	22.5436	21.2708	17.9879	26.9706	13.2498	1211.31	1682.73	895.391	3403.68	3294.97	898.028	796.943	964.76	2159.88	904.963	2503.33	504.548	149.107
Nfu_g_1_000390	phox2a	30.2177	27.9852	22.9725	29.9799	37.7588	16.5623	31.6842	10.6727	14.4418	22.93	8.83371	10.6591	4.84464	4.52939	7.28633	14.3244	6.42978	0	5.90522
Nfu_g_1_000391	hnf1ba	221.345	222.327	235.681	305.795	162.722	213.102	963.93	754.204	354.48	1378.67	597.748	214.07	203.475	163.058	325.803	479.445	338.635	14.5776	298.213
Nfu_g_1_000392	acad8	438.157	464.866	452.644	421.967	450.409	481.411	375.336	412.678	307.216	388.377	350.404	448.57	458.626	476.492	478.816	482.815	399.718	804.199	739.628
Nfu_g_1_000393	sarm1	1183.78	1114.74	1214.14	790.72	1220.87	1580.04	204.728	233.614	246.823	279.46	214.954	259.371	241.424	223.752	273.758	289.858	343.993	29.1552	160.917
Nfu_g_1_000394		9.06532	13.9926	5.95584	10.493	8.99019	2.20831	8.53035	0	5.25156	2.86625	5.88914	4.44129	1.61488	1.81176	1.0409	2.52783	3.21489	22.6763	5.90522
Nfu_g_1_000395	CLPB	419.271	437.658	439.881	404.729	440.519	491.348	482.574	488.573	521.217	624.843	734.67	453.899	448.129	589.727	384.094	373.276	381.5	1226.95	442.891
Nfu_g_1_000396	ARHGAP42 (2 of 2)	190.372	197.451	173.57	261.575	199.582	242.914	322.935	339.155	266.517	252.23	291.512	316.219	323.783	264.516	395.544	267.95	303.271	811.488	419.27
Nfu_g_1_000397	rabgef1	611.154	573.697	608.346	502.913	571.776	844.677	474.044	539.564	582.923	462.9	546.218	417.481	453.781	383.186	512.125	460.907	505.809	488.35	429.604
Nfu_g_1_000398	si:ch211-195m9.3	0.755444	4.6642	2.5525	8.99397	2.69706	6.62492	12.1862	1.18586	1.31289	8.59876	5.88914	8.88257	18.5711	16.3058	31.2271	16.0096	17.1461	118.241	4.42891
Nfu_g_1_000399	GUCY1A2	23.4188	26.4305	30.63	11.992	25.1725	12.1457	6.09311	4.74342	11.816	10.0319	7.36142	3.55303	4.84464	2.71763	4.16362	3.37044	6.42978	26.7256	8.85782
Nfu_g_1_000400	TMPRSS5	18.1306	17.8794	21.2708	24.7334	24.2735	40.8537	2.43724	2.37171	3.93867	2.86625	1.47228	7.99431	13.7265	9.05878	4.16362	3.37044	8.57303	14.5776	17.7156
Nfu_g_1_000401	CABZ01069745.1	0.755444	0	0.850834	0.749498	1.79804	0	0	1.18586	3.93867	0	0	1.77651	0	0	0	0	0	4.04934	1.4763
Nfu_g_1_000402	qpctla	636.084	702.74	720.656	520.151	650.89	799.407	247.38	297.65	238.946	283.759	247.344	366.85	318.131	369.598	340.376	375.804	370.784	738.6	79.7204
Nfu_g_1_000403	zbtb38	43.8157	73.8499	47.6467	40.4729	44.0519	12.1457	71.8987	90.1251	106.344	48.7263	69.1974	97.7083	106.582	70.6585	77.0269	136.503	109.306	54.2612	124.01
Nfu_g_1_000404	ilk	1013.81	1018.35	1032.06	1168.47	1031.17	1470.73	1269.8	1329.34	1408.73	1481.85	1597.43	1197.37	1102.96	1163.15	1252.21	1136.68	1218.44	2470.91	1096.89
Nfu_g_1_000405	ESAM (1 of 2)	21.9079	38.091	28.0775	23.9839	27.8696	6.62492	10.9676	5.92928	5.25156	4.29938	2.94457	3.55303	4.0372	1.81176	2.08181	5.05566	1.07163	3.23947	31.0024
Nfu_g_1_000406	rnf7	796.993	791.36	833.817	792.219	857.664	1092.01	626.372	771.992	627.561	629.142	747.921	969.977	889.798	1065.31	907.669	822.387	872.306	1062.55	798.68
Nfu_g_1_000407	p4ha3	32.4841	34.9815	11.9117	17.2384	19.7784	35.3329	59.7125	92.4968	66.9574	81.6882	60.3637	70.1723	72.6695	57.9762	71.8224	71.6218	73.9424	39.6835	104.818
Nfu_g_1_000408	AADACL2	194.904	361.476	241.637	250.332	270.605	172.248	301	513.476	471.327	343.95	465.242	323.326	318.939	247.305	399.707	446.583	423.294	737.79	100.389
Nfu_g_1_000409	neu4	27.9514	20.2115	24.6742	14.99	34.1627	29.8121	0	1.18586	5.25156	1.43313	0	0.888257	2.42232	1.81176	2.08181	1.68522	3.21489	4.04934	1.4763
Nfu_g_1_000410	si:ch211-203b20.4	0	0	0.850834	2.99799	0	1.10415	0	0	2.62578	4.29938	0	2.66477	4.84464	1.81176	1.0409	2.52783	2.14326	0	2.95261
Nfu_g_1_000411	prcp	330.884	286.848	279.073	451.947	354.214	291.496	225.445	439.953	312.468	300.957	257.65	480.547	476.389	567.985	607.888	610.892	561.534	545.041	693.863
Nfu_g_1_000412	sh2b1	81.5879	83.1783	87.6359	55.4628	82.7098	158.998	17.0607	34.3898	18.3805	22.93	11.7783	33.7538	33.105	33.5175	27.0635	33.7044	43.9368	15.3875	19.192
Nfu_g_1_000413	tmprss4a	25.6851	21.7663	17.0167	68.9538	17.9804	25.3955	426.518	420.979	228.443	329.619	300.346	354.415	592.661	589.727	671.383	551.067	530.457	4.04934	7.38152
Nfu_g_1_000414	npas3b	1806.27	1986.17	2008.82	1209.69	1865.46	2786.88	131.611	181.436	202.185	81.6882	86.8648	157.221	226.083	75.1879	136.358	250.255	267.907	64.7894	13.2867
Nfu_g_1_000415	si:ch211-229c8.13	0	0	0	0	0	0	0	0	0	0	0	0	0.807439	0	0	0	0	0	0
Nfu_g_1_000416	stim1a	390.564	401.121	375.218	303.547	378.487	325.725	502.072	375.916	393.867	485.83	422.546	686.623	644.337	769.09	488.184	443.213	423.294	2072.45	1377.39
Nfu_g_1_000417	nxn	320.308	287.626	242.488	397.234	283.191	163.415	209.603	233.614	153.608	186.306	195.814	243.382	222.046	230.093	210.263	224.977	189.678	498.879	162.393
Nfu_g_1_000418	rap2b	134.469	122.047	118.266	163.391	142.944	86.124	397.271	271.561	321.658	647.773	391.628	154.557	165.525	164.87	187.363	176.105	166.103	405.744	211.111
Nfu_g_1_000419	CENPE	108.784	111.941	116.564	85.4427	106.983	224.143	42.6518	106.727	99.7796	61.6244	85.3925	67.5075	79.9365	75.1879	112.418	101.956	130.739	22.6763	60.5285
Nfu_g_1_000420	sept4a	46.0821	73.8499	41.6909	30.7294	38.6578	25.3955	15.8421	10.6727	13.1289	8.59876	13.2506	12.4356	15.3413	10.8705	10.409	5.05566	8.57303	0.809868	8.85782
Nfu_g_1_000421	si:ch211-195m9.3	0.755444	0.777367	0.850834	2.24849	1.79804	0	3.65587	1.18586	1.31289	5.73251	10.306	2.66477	8.07439	6.34115	10.409	1.68522	8.57303	8.09868	0
Nfu_g_1_000422	CABZ01012890.1	0	0	0	0	0	0	0	0	0	0	0	0	0	0.905878	0	0	0	0	0
Nfu_g_1_000423	elna	46.0821	20.9889	53.6025	152.148	34.1627	17.6665	134.048	180.25	53.8285	128.981	80.9756	101.261	113.849	94.2113	122.827	165.151	114.664	20.2467	62.0048
Nfu_g_1_000424	psmd8	905.777	771.148	878.911	796.716	891.827	833.636	722.643	703.213	615.745	940.131	958.457	978.859	956.008	962.042	803.578	828.285	699.774	1640.79	4443.68
Nfu_g_1_000425	CR382327.4	109.539	105.722	102.951	108.677	118.671	129.186	538.631	240.729	526.469	981.692	730.253	128.797	104.967	112.329	136.358	89.3166	101.805	881.136	186.014
Nfu_g_1_000426	TAOK1 (1 of 3)	863.472	955.384	895.928	879.161	890.029	1131.76	1424.57	1500.11	1541.33	1762.75	1813.85	1057.03	1160.29	1029.08	1155.4	1026.3	1212.01	1546.85	1401.01
Nfu_g_1_000427	PDGFD	18.1306	13.2152	5.95584	24.7334	15.2833	8.83323	38.9959	72.3372	38.0738	51.5925	47.1131	46.1894	50.0612	45.2939	48.9225	65.7235	54.6531	20.2467	147.63
Nfu_g_1_000428	N4BP2L1	188.861	171.021	175.272	206.861	206.774	223.039	174.263	151.79	101.093	131.848	139.867	322.437	314.901	320.681	259.185	256.996	230.4	899.763	4189.75
Nfu_g_1_000429	dus4l	139.757	139.149	144.642	125.916	151.934	202.06	98.7084	111.47	55.1414	78.8219	128.089	246.047	232.543	304.375	154.054	128.077	128.596	650.324	171.251
Nfu_g_1_000430	mrpl44	265.916	208.334	238.233	266.821	254.422	205.373	655.619	685.425	548.788	983.125	1004.1	480.547	463.47	416.704	373.685	388.443	355.781	946.736	733.723
Nfu_g_1_000431	scn2b	46.8375	52.861	39.1384	18.7374	32.3647	19.8748	12.1862	8.30099	11.816	12.8981	4.41685	3.55303	4.84464	1.81176	3.12271	7.58349	0	2.4296	2.95261
Nfu_g_1_000432	v2ra17	0	0	0	0.749498	0	0	0	0	0	0	0	0	0	0	0	0	0	0	0
Nfu_g_1_000433	mab21l1	2074.45	1946.53	2111.77	1580.69	1992.23	1725.79	130.393	84.1958	93.2152	64.4907	58.8914	84.3844	98.5076	72.4702	107.213	139.031	139.312	1.61974	0
Nfu_g_1_000434	CXCR5	0	0	0	0.749498	0.899019	1.10415	0	0	2.62578	0	1.47228	0.888257	0.807439	0.905878	0	0.84261	2.14326	3.23947	0
Nfu_g_1_000435	st14a	43.8157	35.7589	33.1825	188.124	67.4264	27.6038	435.048	450.625	207.437	315.288	447.574	373.068	398.875	458.374	506.92	328.618	476.875	151.445	8.85782
Nfu_g_1_000436	CR388163.2	46.0821	30.3173	30.63	36.7254	45.85	20.9789	14.6235	24.903	32.8222	20.0638	16.1951	3.55303	11.3042	5.43527	5.20452	9.2687	7.50141	12.9579	5.90522
Nfu_g_1_000437	prpf8	7306.65	6059.58	6404.23	5915.79	6706.68	5441.27	5424.09	4697.18	3828.39	6046.36	6149.73	3872.8	3576.15	3501.22	3694.17	4296.47	3322.05	4114.94	9438.01
Nfu_g_1_000438	gmfb	24.1742	32.6494	31.4809	37.4749	35.0617	27.6038	135.267	192.109	192.995	160.51	141.339	314.443	362.54	365.069	310.189	461.75	409.362	171.692	289.356
Nfu_g_1_000439		107.273	116.605	153.15	88.4407	115.973	114.832	113.332	119.771	122.099	68.7901	129.561	181.204	167.14	131.352	139.481	147.457	235.758	26.7256	609.714
Nfu_g_1_000440	foxo1a	15.8643	18.6568	11.9117	26.9819	14.3843	5.52077	193.761	249.03	177.24	204.937	166.368	32.8655	60.558	46.1998	100.968	56.4548	49.2949	97.994	48.718
Nfu_g_1_000441	BX572077.3	43.8157	48.9741	30.63	136.409	59.3353	30.9163	514.258	538.379	624.935	589.015	471.131	973.53	944.704	1123.29	1019.05	1623.71	1281.67	98.8039	274.593
Nfu_g_1_000442	SLC13A5 (2 of 2)	344.482	548.044	395.638	609.342	348.819	196.539	3348.77	2588.72	4634.5	4071.51	5768.41	985.965	1543.02	1371.5	1854.89	1355.76	2484.04	20.2467	56.0996
Nfu_g_1_000443	zranb2	6.04355	0.777367	0	14.99	4.4951	0	23.1538	18.9737	18.3805	17.1975	14.7228	209.629	260.803	247.305	165.504	374.961	384.715	238.911	109.246
Nfu_g_1_000444	NPAT	590.001	555.04	607.495	460.941	561.887	797.199	315.623	321.367	337.413	321.02	368.071	434.358	436.017	411.269	401.789	439.842	364.354	1003.43	1268.15
Nfu_g_1_000445		117.849	115.828	85.0834	355.262	159.126	89.4364	375.336	429.28	346.603	432.804	446.102	350.862	324.591	332.457	410.116	506.408	503.666	347.433	373.505
Nfu_g_1_000446	rab34a	134.469	107.277	133.581	125.916	139.348	173.352	40.2145	60.4787	42.0125	37.2613	29.4457	111.92	92.0481	107.799	99.9268	88.474	87.8736	165.213	1777.47
Nfu_g_1_000447	CABZ01110305.1	299.911	322.607	266.311	425.715	381.184	244.018	452.109	436.395	405.683	566.085	512.355	342.867	326.206	346.951	444.466	424.675	394.36	1183.22	202.254
Nfu_g_1_000448	pde3a	157.888	215.331	172.719	100.433	157.328	117.04	113.332	139.931	173.301	107.484	182.563	75.5018	105.775	81.529	99.9268	92.687	107.163	37.2539	11.8104
Nfu_g_1_000449	rrm1	1846.3	1425.69	1598.72	1481.76	1777.36	1582.25	726.299	594.114	157.547	280.893	266.483	1762.3	1694.01	1774.61	986.777	910.018	668.697	6610.14	1783.38
Nfu_g_1_000450	CENPE	1823.64	1370.5	1658.28	1512.49	1507.66	2546.18	622.716	730.487	89.2765	48.7263	166.368	2084.74	2030.71	1961.23	1224.1	1587.48	1500.28	3696.24	18974.9
Nfu_g_1_000451	ARHGAP32	1217.02	1239.12	1471.09	679.794	1183.11	2783.57	174.263	225.313	256.013	157.644	182.563	302.896	356.081	320.681	513.166	493.769	617.258	64.7894	558.043
Nfu_g_1_000452	cldn17	0.755444	1.55473	0	7.49498	0.899019	0	85.3035	87.7533	7.87734	53.0257	33.8625	14.2121	25.0306	42.5763	34.3498	16.0096	16.0744	0	0
Nfu_g_1_000453	stx1b	247.786	294.622	319.914	117.671	184.299	184.394	70.6801	67.5938	95.8409	67.3569	67.7251	75.5018	100.93	86.9643	69.7406	105.326	85.7303	68.8388	54.6232
Nfu_g_1_000454	si:dkey-47k20.7	0	0.777367	0	0	0.899019	0	1.21862	0	1.31289	4.29938	0	1.77651	1.61488	2.71763	1.0409	1.68522	3.21489	3.23947	0
Nfu_g_1_000455	dhx34	614.176	769.594	808.292	477.43	744.388	1005.88	337.558	309.508	266.517	280.893	251.761	566.708	552.289	635.926	478.816	435.629	445.798	1578.43	2021.06
Nfu_g_1_000456	veph	409.45	497.515	450.091	439.955	413.549	704.45	275.409	348.642	284.897	266.562	253.233	578.255	556.326	463.81	644.32	601.623	680.485	65.5993	404.507
Nfu_g_1_000457	aldocb	210.769	266.637	196.543	188.124	240.038	165.623	287.595	219.383	414.873	343.95	213.481	279.801	272.107	316.151	169.667	258.681	197.18	2134	1346.39
Nfu_g_1_000458	schip1	1612.87	1685.33	1720.39	1446.53	1567.89	1822.96	994.396	1258.19	1234.12	970.227	1127.77	772.784	758.186	655.856	1009.68	854.406	1053.41	293.982	169.775
Nfu_g_1_000459	rps6kb1b	520.501	495.96	461.152	541.887	520.532	335.663	864.003	693.726	716.838	1301.28	1236.72	454.788	419.868	425.763	352.867	412.879	256.119	1865.94	445.844
Nfu_g_1_000460	dph1	217.568	247.98	236.532	229.346	262.514	317.996	449.672	371.173	431.941	523.091	468.186	495.647	454.588	550.774	384.094	365.693	360.067	749.128	160.917
Nfu_g_1_000461	P2RY1	340.705	365.363	350.544	341.021	348.819	302.538	202.291	175.507	212.688	220.701	207.592	190.975	211.549	173.023	232.122	282.274	290.412	25.9158	39.8602
Nfu_g_1_000462	mrpl28	812.102	736.944	753.839	644.568	736.297	750.824	902.999	1047.11	930.839	1391.57	1311.81	927.34	899.487	1030.89	909.75	1007.76	931.246	899.763	1098.37
Nfu_g_1_000463	DNER	571.115	746.272	546.235	391.238	514.239	293.705	209.603	189.737	301.965	150.478	167.84	170.545	234.965	74.282	99.9268	289.015	259.334	152.255	5.90522
Nfu_g_1_000464	snrpa	2071.43	2009.49	2115.17	1919.46	2148.66	2474.41	1146.72	1113.52	1122.52	1423.09	1249.97	1860.9	1784.44	1875.17	1822.62	2012.15	1867.85	1028.53	1188.42
Nfu_g_1_000465	SLITRK3 (1 of 2)	769.042	1016.8	935.917	488.673	682.356	656.971	185.231	142.303	274.394	134.714	145.756	114.585	144.532	59.7879	63.4952	172.735	190.75	0	4.42891
Nfu_g_1_000466	FAM181B	315.02	311.724	268.863	261.575	332.637	240.705	35.34	55.7352	35.448	20.0638	22.0843	36.4185	37.1422	31.7057	29.1453	73.307	84.6587	1.61974	2.95261
Nfu_g_1_000467	ppm1na	1.51089	7.77367	2.5525	7.49498	5.39411	4.41661	12.1862	8.30099	7.87734	2.86625	14.7228	35.5303	41.9868	22.6469	3.12271	4.21305	6.42978	218.664	5.90522
Nfu_g_1_000468	GAB2	144.29	97.1709	86.7851	129.663	116.872	50.7911	77.9918	91.3109	69.5832	48.7263	67.7251	57.7367	88.0109	76.0937	118.663	117.123	85.7303	191.129	122.533
Nfu_g_1_000469	tlcd1	166.198	175.685	143.791	134.91	168.117	43.062	46.3076	37.9474	61.7058	32.9619	29.4457	12.4356	8.07439	7.24702	6.24543	16.0096	13.9312	2.4296	42.8128
Nfu_g_1_000470	unc119b	55.1474	121.269	61.26	51.7153	81.8107	22.0831	0	1.18586	7.87734	2.86625	4.41685	1.77651	2.42232	1.81176	4.16362	12.6391	2.14326	0	0
Nfu_g_1_000471	st14a	6.79899	7.77367	9.35917	58.4608	12.5863	13.2498	455.765	276.304	70.896	342.517	269.428	159.886	142.109	178.458	206.099	147.457	123.237	259.968	28.0498
Nfu_g_1_000472	spg20b	330.884	351.37	324.168	385.242	329.94	459.328	587.376	592.928	601.303	607.646	543.273	557.825	585.394	612.373	545.434	452.481	487.591	1888.61	668.766
Nfu_g_1_000473	FP016230.1	315.02	236.32	285.029	406.977	306.566	430.62	233.975	263.26	273.081	222.135	151.645	375.733	331.05	324.304	403.871	377.489	382.572	202.467	84.1493
Nfu_g_1_000474	rsrc1	287.824	319.498	316.51	251.831	307.465	380.933	187.668	253.773	210.062	209.236	269.428	302.896	297.945	293.504	241.49	278.061	245.403	279.404	386.792
Nfu_g_1_000475	rab38a	105.007	76.182	60.4092	105.679	99.7911	34.2288	35.34	32.0181	28.8836	21.4969	19.1397	7.99431	15.3413	13.5882	19.7772	20.2226	19.2893	0	5.90522
Nfu_g_1_000476	pid1	154.866	175.685	152.299	158.894	161.823	33.1246	140.142	109.099	147.044	196.338	181.091	96.82	79.9365	51.635	62.4543	85.1036	66.441	981.56	236.209
Nfu_g_1_000477	WDR81	654.97	753.269	733.419	469.935	597.848	862.344	531.319	686.611	615.745	408.441	527.078	608.456	709.739	596.068	590.193	584.771	605.471	1698.29	652.526
Nfu_g_1_000478	WDR53	329.373	363.808	432.224	340.272	379.386	577.472	631.246	753.019	840.249	852.71	915.761	686.623	704.895	798.078	526.698	588.984	681.556	953.215	441.415
Nfu_g_1_000479	wdr69	92.9196	111.941	94.4426	102.681	107.882	100.478	63.3683	87.7533	78.7734	156.211	95.6985	61.2897	48.4464	53.4468	56.2088	77.5201	50.3666	74.5079	1420.2
Nfu_g_1_000480	LUC7L2	0	0	0	0	0	0	0	0	0	0	0	0	0	0	0	0	0	0	0
Nfu_g_1_000481	CU929403.1	0.755444	0	0	0	0	0	0	0	0	0	0	0	0	0	0	0	0	0.809868	1.4763
Nfu_g_1_000482	ARHGAP35 (1 of 2)	1695.22	1861.02	1652.32	1433.04	1638.91	1036.8	1214.97	1370.85	1042.43	1077.71	1157.22	739.918	797.75	696.62	1085.66	886.425	859.447	1802.77	865.114
Nfu_g_1_000483	CU633486.1	22.6633	41.9778	25.525	18.7374	19.7784	23.1872	6.09311	4.74342	2.62578	1.43313	5.88914	9.77083	12.1116	14.494	11.4499	9.2687	20.361	2.4296	16.2393
Nfu_g_1_000484	dusp14	86.876	92.5067	62.1109	57.7113	96.195	45.2703	34.1214	47.4342	63.0187	61.6244	27.9734	138.568	126.768	146.752	179.036	204.754	170.389	10.5283	14.763
Nfu_g_1_000485	CABZ01031627.1	9.06532	17.1021	3.40334	5.24648	5.39411	5.52077	6.09311	1.18586	3.93867	0	0	2.66477	0.807439	0	0	4.21305	6.42978	6.47894	11.8104
Nfu_g_1_000486		16.6198	10.1058	9.35917	14.2405	15.2833	13.2498	0	0	0	0	1.47228	0	1.61488	1.81176	0	0.84261	1.07163	4.85921	10.3341
Nfu_g_1_000487	ptx3a	89.8978	71.5178	61.26	272.068	103.387	72.8741	223.008	175.507	157.547	161.943	83.9202	296.678	228.505	303.469	310.189	403.61	346.136	32.3947	318.882
Nfu_g_1_000488	CADM2 (1 of 2)	229.655	259.641	198.244	179.879	207.673	58.5201	62.1497	45.0625	81.3992	32.9619	33.8625	20.4299	20.186	4.52939	9.36814	23.5931	13.9312	12.148	1.4763
Nfu_g_1_000489	zgc:152873	1586.43	1565.62	1582.55	1397.81	1714.43	1625.31	4714.85	4920.12	5439.3	7210.06	9142.89	2019.01	1975.8	2040.04	1712.29	1691.96	1724.25	4389.48	1217.95
Nfu_g_1_000490	paf1	1133.17	984.924	1072.05	1090.52	1195.7	1478.46	833.537	792.152	588.175	901.436	818.59	879.374	916.444	925.807	962.836	846.823	854.089	1501.5	1254.86
Nfu_g_1_000491	olfcs1	9.82077	8.55104	9.35917	3.74749	12.5863	1.10415	3.65587	4.74342	1.31289	4.29938	1.47228	4.44129	8.07439	3.62351	1.0409	3.37044	3.21489	4.85921	0
Nfu_g_1_000492	MED17	573.382	503.734	521.561	547.133	585.261	503.494	503.291	349.828	301.965	492.995	454.936	516.966	490.923	510.915	296.658	355.581	309.701	1429.42	952.216
Nfu_g_1_000493	SPA17	231.921	356.812	222.918	228.597	253.523	117.04	82.8663	67.5938	65.6445	71.6563	61.8359	128.797	211.549	43.4821	44.7589	194.643	145.742	85.846	4580.97
Nfu_g_1_000494	TAF15	7754.63	6588.19	7305.26	6065.69	7725.27	7792.01	3401.17	3778.14	3445.02	3698.9	4210.73	3255.46	2932.62	3006.61	3964.8	3488.4	3494.58	1708.82	2617.49
Nfu_g_1_000495	SLC19A3 (1 of 2)	42.3048	38.091	44.2434	29.2304	34.1627	16.5623	26.8097	37.9474	30.1965	30.0957	61.8359	23.9829	30.6827	35.3292	40.5953	32.0192	67.5126	59.9302	20.6683
Nfu_g_1_000496	cntn5	440.424	483.522	421.163	337.274	432.428	366.579	132.83	125.701	192.995	106.051	153.118	79.9431	70.2472	70.6585	69.7406	103.641	115.736	20.2467	100.389
Nfu_g_1_000497	APBB1	1369.62	1403.15	1129.06	1122.75	1141.75	259.476	748.234	487.387	493.647	871.341	717.003	129.686	190.556	85.1525	216.508	328.618	208.968	139.297	621.524
Nfu_g_1_000498	mtus2	608.132	707.404	619.407	359.759	508.845	383.141	173.044	105.541	308.529	85.9876	120.727	33.7538	48.4464	17.2117	44.7589	85.9462	78.2289	1.61974	38.3839
Nfu_g_1_000499	FOLH1	139.757	171.798	145.493	532.893	177.107	145.748	1299.05	1606.83	1348.34	2383.29	2183.4	358.856	358.503	461.998	1032.58	508.936	1163.79	152.255	1581.12
Nfu_g_1_000500	CABZ01068244.1	1.51089	0	0.850834	4.49699	4.4951	0	88.9594	35.5757	36.7609	54.4588	30.918	35.5303	38.7571	41.6704	67.6588	48.8714	69.6559	58.3105	90.0545
Nfu_g_1_000501	serpini1	234.188	252.644	148.045	157.395	166.319	40.8537	124.299	62.8504	77.4605	70.2232	50.0577	86.1609	83.1663	79.7173	18.7363	66.5662	16.0744	307.75	640.716
Nfu_g_1_000502	tmem120a	1.51089	0	0	0	0	0	17.0607	14.2303	40.6996	53.0257	45.6408	30.2007	33.105	28.0822	110.336	35.3896	112.521	1.61974	11.8104
Nfu_g_1_000503	tubd1	284.047	256.531	263.758	260.076	278.696	324.621	237.631	225.313	250.762	300.957	260.594	379.286	326.206	426.669	226.917	247.727	237.902	956.454	379.41
Nfu_g_1_000504	FUT9 (1 of 16)	18.8861	14.77	22.1217	27.7314	12.5863	14.354	30.4655	21.3454	43.3254	50.1594	33.8625	10.6591	6.45952	8.1529	10.409	13.4818	15.0028	3.23947	1.4763
Nfu_g_1_000505	chchd2	1236.66	907.188	930.812	1024.56	1019.49	983.801	1604.93	1765.74	1492.76	2224.21	2429.27	1780.96	1616.49	1738.38	1900.69	1936.32	1672.81	1541.99	1889.67
Nfu_g_1_000506	DHX36	525.033	445.431	463.704	385.242	470.187	465.953	398.489	337.969	233.694	333.918	332.736	445.017	461.855	459.28	251.899	256.996	204.681	1659.42	1908.86
Nfu_g_1_000507	DSCAML1	1593.23	1848.58	1985	946.616	1433.04	2161.93	296.125	385.403	343.977	207.803	269.428	167.881	220.431	134.976	160.299	240.144	273.265	1.61974	33.955
Nfu_g_1_000508	rtn4rl1b	108.028	141.481	109.758	77.9478	101.589	67.3534	40.2145	33.204	38.0738	24.3631	29.4457	21.3182	27.4529	19.9293	11.4499	27.8061	28.934	0	14.763
Nfu_g_1_000509	wbscr22	426.07	370.804	428.82	402.48	422.539	569.743	806.728	790.966	921.649	983.125	1263.22	964.647	916.444	952.078	866.032	812.276	805.865	711.064	1048.18
Nfu_g_1_000510	picalm	3632.93	3881.39	4016.79	2932.78	3534.94	5189.52	2401.9	2299.37	2606.09	2917.85	2993.15	2601.7	2639.52	2578.13	1977.72	1929.58	2082.18	8220.16	6728.99
Nfu_g_1_000511	cldn17	3.77722	3.88684	0.850834	25.4829	5.39411	1.10415	112.113	60.4787	3.93867	25.7963	64.7805	14.2121	3.22976	8.1529	10.409	16.0096	6.42978	0	1.4763
Nfu_g_1_000512		0	0	0	0.749498	0	0	0	2.37171	0	0	0	0	1.61488	2.71763	3.12271	1.68522	1.07163	2.4296	23.6209
Nfu_g_1_000513	SPRED2 (2 of 2)	48.3484	48.9741	37.4367	34.4769	50.3451	11.0415	8.53035	3.55757	11.816	5.73251	2.94457	2.66477	3.22976	0	1.0409	5.05566	2.14326	0.809868	0
Nfu_g_1_000514	ift80	1096.9	1060.33	1123.95	923.381	1028.48	1394.55	888.375	859.746	1386.41	1265.45	982.014	688.399	638.685	677.597	824.396	864.517	945.177	298.031	2390.14
Nfu_g_1_000515	si:dkey-24p1.6	8.30988	7.77367	3.40334	3.74749	8.09117	15.4581	13.4048	16.602	5.25156	7.16563	5.88914	27.536	10.4967	17.2117	17.6954	18.5374	27.8624	59.1204	98.9124
Nfu_g_1_000516	wu:fe38f03	3.77722	3.10947	0.850834	2.99799	4.4951	9.93738	1.21862	1.18586	2.62578	5.73251	1.47228	0.888257	0.807439	0	1.0409	1.68522	7.50141	0	1.4763
Nfu_g_1_000517	v2rx3	0.755444	1.55473	3.40334	0.749498	0.899019	0	0	0	0	0	0	0	0	0.905878	0	0	0	1.61974	0
Nfu_g_1_000518	SIPA1L3	1424.77	1471.56	1586.81	1063.54	1285.6	1834	620.279	645.106	510.714	439.97	630.138	655.534	815.514	660.385	862.91	752.45	817.653	1327.37	2310.42
Nfu_g_1_000519	hspa8l	277.248	261.973	201.648	639.322	372.194	261.684	1447.72	703.213	678.764	878.506	456.408	475.217	406.949	546.244	320.599	321.034	336.492	2375.34	16068.1
Nfu_g_1_000520	CU655961.2	1266.88	1038.56	1300.92	1158.72	1150.74	1713.65	315.623	495.688	57.7671	73.0894	142.812	794.99	892.221	710.208	880.605	1092.86	1044.84	573.387	5280.74
Nfu_g_1_000521	pvrl1a	422.293	348.26	291.836	216.605	338.031	52.9994	121.862	55.7352	42.0125	54.4588	39.7517	30.2007	41.9868	39.8586	66.6179	67.4088	28.934	46.1625	47.2417
Nfu_g_1_000522	CABZ01084505.1	34.7504	29.54	39.1384	26.9819	32.3647	58.5201	32.9028	28.4605	28.8836	30.0957	35.3348	31.089	29.8753	40.7645	32.268	37.9174	48.2233	2.4296	10.3341
Nfu_g_1_000523	hic1	12.8425	6.9963	10.21	7.49498	7.19215	3.31246	36.5587	16.602	13.1289	24.3631	22.0843	8.88257	16.1488	4.52939	16.6545	16.8522	25.7191	164.403	95.9598
Nfu_g_1_000524	v2ra16	0	0	0	1.499	0	0	0	0	0	0	1.47228	0	0	0.905878	0	0.84261	0	0	0
Nfu_g_1_000525	txndc17	240.231	214.553	268.013	205.362	234.644	289.288	220.571	328.482	189.056	240.765	266.483	430.805	400.49	451.127	366.398	337.044	369.712	660.852	615.619
Nfu_g_1_000526	KBTBD3	175.263	182.681	182.929	137.158	146.54	217.518	219.352	445.882	107.657	110.351	116.31	371.291	426.328	470.151	390.339	422.99	489.735	72.0783	94.4835
Nfu_g_1_000527	C18H19orf54	35.5059	20.9889	26.3758	25.4829	29.6676	24.2914	14.6235	13.0444	7.87734	10.0319	7.36142	38.1951	31.4901	30.7998	16.6545	21.9078	19.2893	26.7256	62.0048
Nfu_g_1_000528	PROCA1	131.447	206.002	142.94	113.174	187.895	152.373	126.737	139.931	227.13	126.115	142.812	79.9431	60.558	54.3527	72.8633	102.798	85.7303	20.2467	13.2867
Nfu_g_1_000529	slc8a2b	378.477	419.001	299.494	176.881	254.422	104.895	155.984	113.842	235.007	107.484	120.727	40.8598	43.6017	11.7764	52.0452	89.3166	58.9396	159.544	8.85782
Nfu_g_1_000530	NDUFC2	1090.11	965.49	980.161	1176.71	1061.74	1084.28	1636.61	2704.94	2357.95	2526.6	2678.09	2603.48	2434.43	2850.8	3285.09	2778.08	3183.81	1225.33	1045.22
Nfu_g_1_000531	cdon	1425.52	1028.46	1078.86	1902.97	1356.62	1523.73	1398.98	1355.43	1295.82	1033.28	1108.63	1764.97	1706.12	1637.83	2439.88	1850.37	2188.27	1239.1	389.744
Nfu_g_1_000532	zgc:153372	3.77722	8.55104	10.21	8.24448	11.6872	14.354	152.328	268.003	283.584	260.829	415.184	299.343	346.392	410.363	498.593	294.913	577.608	0.809868	26.5735
Nfu_g_1_000533	cryba1a	271.204	278.297	278.223	331.278	404.559	186.602	0	0	1.31289	0	0	0.888257	0.807439	0	1.0409	0.84261	0	0	4.42891
Nfu_g_1_000534	C18H19orf47	858.939	883.866	986.116	656.56	900.817	1210.15	861.566	782.665	1084.45	1215.29	1171.94	596.02	495.768	544.433	494.43	494.612	446.869	957.264	627.429
Nfu_g_1_000535	DOCK10	1902.21	2071.68	2082.84	1493	1748.59	2057.04	749.453	745.903	1114.64	656.372	686.085	604.015	679.057	615.997	684.915	736.441	765.143	942.686	305.595
Nfu_g_1_000536	C2CD3	1000.21	936.727	1095.87	715.77	988.921	1957.66	269.315	402.005	332.161	282.326	257.65	513.413	519.991	610.562	516.289	519.89	505.809	1135.43	2835.98
Nfu_g_1_000537	CU929403.1	0	0	0	0.749498	0	0	0	0	0	0	0	0	0	0	0	0	0	0.809868	0
Nfu_g_1_000538	olfcj1	0	0	0	2.99799	0	1.10415	0	0	0	0	0	0	0.807439	1.81176	0	0	1.07163	0	0
Nfu_g_1_000539	EIF3K	2305.61	2327.44	2341.49	2652.47	2359.03	3652.54	4678.29	4650.93	9163.97	9140.48	7465.95	3465.98	3135.29	3788.38	3935.66	3941.73	4040.04	1980.94	1164.8
Nfu_g_1_000540	POR (2 of 2)	855.162	877.648	777.662	933.125	939.475	974.967	2551.79	3346.49	4101.47	6254.16	6545.78	2666.55	2750.95	2508.38	3777.44	3271.01	3476.37	2329.99	5891.93
Nfu_g_1_000541	napa	195.66	207.557	172.719	317.038	196.885	179.977	321.716	303.579	221.878	326.753	390.155	411.263	385.149	453.845	460.08	498.825	380.428	806.629	4154.32
Nfu_g_1_000542	dhrs11a	723.715	668.536	669.606	759.991	686.851	775.116	2620.04	2776.09	3957.05	4657.66	4194.54	2228.64	1985.49	2438.62	2765.68	2409.02	2332.94	1990.66	1105.75
Nfu_g_1_000543	trappc6bl	756.955	897.082	922.304	643.819	736.297	974.967	498.416	475.528	485.769	531.69	580.08	447.682	431.173	361.445	351.826	435.629	413.649	902.193	572.806
Nfu_g_1_000544	oaf	93.675	80.8462	60.4092	193.37	109.68	24.2914	197.417	166.02	173.301	223.568	169.313	51.5189	53.291	52.5409	90.5587	80.0479	63.2261	122.29	48.718
Nfu_g_1_000545	VPS37C	9.06532	10.8831	7.6575	4.49699	8.09117	18.7706	10.9676	15.4161	14.4418	8.59876	14.7228	22.2064	20.9934	15.3999	19.7772	16.0096	16.0744	1.61974	10.3341
Nfu_g_1_000546	robo1	2809.49	2926.01	2863.91	2238	2837.3	4434.28	662.93	808.754	568.481	401.275	556.524	751.465	749.304	721.079	910.791	751.608	923.744	771.804	494.562
Nfu_g_1_000547	v2rh14	0	0	0	0	0	0	0	0	0	0	0	0	0	0	0	0	0	0.809868	0
Nfu_g_1_000548	CR848033.1	44.5712	80.0688	52.7517	65.2063	42.2539	39.7495	92.6153	67.5938	72.2089	54.4588	91.2816	53.2954	82.3588	57.9762	61.4134	65.7235	77.1573	0	53.1469
Nfu_g_1_000549	srsf1b	4166.27	4104.5	4599.61	4033.05	4300.01	4880.36	1726.79	1785.9	2365.83	2033.61	2554.41	1838.69	1786.06	1787.3	2039.13	2104.84	1969.65	1731.5	2192.31
Nfu_g_1_000550	lhfp	224.367	186.568	159.106	239.09	201.38	120.353	243.724	273.933	274.394	308.122	245.872	181.204	149.376	158.529	204.017	195.485	211.111	247.82	234.732
Nfu_g_1_000551	FCHSD2 (5 of 5)	1110.5	1407.81	1282.21	803.462	1055.45	1383.5	492.323	500.431	611.807	306.689	485.854	337.538	423.098	322.493	354.948	386.758	444.726	920.82	2031.39
Nfu_g_1_000552	SYTL2 (2 of 2)	74.0335	119.715	68.9175	87.6912	64.7294	98.2696	186.449	182.622	158.86	153.345	108.949	104.814	101.737	94.2113	123.868	101.113	190.75	41.3033	44.2891
Nfu_g_1_000553	lim2.1	179.04	87.0651	114.863	294.553	329.94	61.8326	8.53035	7.11514	1.31289	2.86625	1.47228	2.66477	0.807439	5.43527	8.32723	5.89827	8.57303	1.61974	11.8104
Nfu_g_1_000554	v2ra16	0	0	0.850834	0.749498	0	0	0	0	0	0	2.94457	0	0.807439	0	0	0	0	0	2.95261
Nfu_g_1_000555	bckdha	525.789	530.164	509.649	599.598	537.613	495.765	577.627	735.231	563.23	795.385	566.83	1358.14	1322.59	1396.86	1396.89	1410.53	1089.85	1424.56	778.012
Nfu_g_1_000556	b3galtla	126.915	131.375	123.371	112.425	100.69	92.7489	113.332	123.329	119.473	100.319	125.144	95.0435	82.3588	84.2466	115.54	91.0018	103.948	34.8243	60.5285
Nfu_g_1_000557	kpna4	1888.61	1677.56	1574.89	1801.04	1928.4	783.949	1879.12	1166.88	1215.74	2546.67	1978.75	585.361	554.711	497.327	519.411	568.761	366.497	2358.34	10716.5
Nfu_g_1_000558	bcl7bb	195.66	145.368	154.852	267.571	235.543	218.622	376.554	384.217	413.56	448.569	496.16	568.484	490.923	608.75	492.348	530.001	455.442	707.015	1579.65
Nfu_g_1_000559	or115-15	0	0.777367	0	1.499	0	0	0	1.18586	0	0	0	0	0	0.905878	0	0	0	3.23947	39.8602
Nfu_g_1_000560	dnaaf1	135.224	176.462	170.167	137.158	133.055	193.227	49.9635	67.5938	56.4543	35.8282	32.3903	75.5018	88.8183	54.3527	80.1496	96.9001	90.0169	5.66908	1408.39
Nfu_g_1_000561	WDR49	8.30988	14.77	8.50834	17.2384	13.4853	5.52077	19.498	5.92928	18.3805	11.465	11.7783	7.99431	16.1488	7.24702	16.6545	14.3244	10.7163	7.28881	32.4787
Nfu_g_1_000562	dyrk1ab	2163.59	2496.13	2449.55	1818.28	2145.96	2898.4	1435.54	1475.2	1834.11	1808.61	1878.64	966.424	965.698	832.502	886.85	995.964	1081.27	1056.07	2782.83
Nfu_g_1_000563	BACH1	105.007	108.054	101.249	137.158	92.599	98.2696	119.425	154.161	110.283	140.446	159.007	130.574	148.569	128.635	176.954	182.846	157.53	91.5151	429.604
Nfu_g_1_000564	si:dkey-10h3.1	0	0.777367	0	0.749498	2.69706	1.10415	20.7166	14.2303	13.1289	42.9938	11.7783	27.536	20.9934	23.5528	27.0635	60.6679	34.2921	205.706	194.872
Nfu_g_1_000565	slc46a1	13.598	12.4379	25.525	21.7354	16.1823	20.9789	107.239	101.984	122.099	179.141	129.561	100.373	89.6258	111.423	104.09	85.1036	113.593	93.9447	50.1943
Nfu_g_1_000566	CR381630.1	139.757	94.8388	142.089	116.922	150.136	104.895	17.0607	27.2747	30.1965	38.6944	27.9734	21.3182	25.8381	15.3999	23.9408	28.6487	33.2205	12.9579	431.081
Nfu_g_1_000567	GBE1 (1 of 2)	235.698	190.455	183.78	256.328	209.471	128.082	414.331	341.527	295.4	401.275	378.377	525.848	638.685	538.091	463.202	425.518	332.205	1577.62	264.258
Nfu_g_1_000568	CAMKK1 (2 of 2)	16.6198	53.6383	34.8842	19.4869	24.2735	22.0831	74.3359	181.436	81.3992	67.3569	79.5034	123.468	127.575	133.164	102.009	117.123	130.739	0.809868	11.8104
Nfu_g_1_000569	HERC4	203.214	244.093	279.924	154.397	240.038	503.494	397.271	326.11	174.614	161.943	265.011	418.369	385.956	398.586	216.508	227.505	277.552	690.008	3258.2
Nfu_g_1_000570	CR848025.1	7.55444	6.9963	7.6575	5.24648	14.3843	2.20831	3.65587	0	10.5031	1.43313	2.94457	3.55303	0.807439	1.81176	4.16362	5.05566	1.07163	4.04934	2.95261
Nfu_g_1_000571		0.755444	0.777367	1.70167	0	1.79804	0	0	0	0	0	0	0	0	0	0	0	0	0.809868	0
Nfu_g_1_000572	mre11a	217.568	170.243	233.979	218.104	228.351	277.142	148.672	179.064	52.5156	106.051	94.2262	302.896	246.269	269.952	218.59	240.144	185.392	296.412	1429.06
Nfu_g_1_000573	slc33a1	569.605	534.829	655.993	472.933	621.222	897.677	678.772	771.992	749.66	887.105	1148.38	534.731	538.562	547.15	710.938	585.614	666.553	988.849	630.382
Nfu_g_1_000574	CR388163.2	165.442	197.451	236.532	124.417	186.996	273.83	113.332	219.383	282.271	128.981	123.672	66.6193	107.389	62.5056	79.1087	67.4088	77.1573	46.1625	17.7156
Nfu_g_1_000575	bmp2b	3.77722	3.88684	6.80667	15.7395	3.59608	0	51.1821	36.7615	32.8222	50.1594	57.4191	3.55303	10.4967	3.62351	16.6545	15.167	16.0744	4.04934	4.42891
Nfu_g_1_000576	cwf19l2	789.439	789.805	840.624	625.081	762.368	1385.71	513.04	616.645	638.064	525.957	616.887	534.731	588.623	599.691	652.647	578.03	669.768	1144.34	4712.36
Nfu_g_1_000577	tlcd2	92.1641	85.5104	63.8125	95.1862	89.9019	20.9789	196.198	119.771	72.2089	298.09	273.845	68.3958	82.3588	90.5878	63.4952	69.9366	63.2261	610.64	558.043
Nfu_g_1_000578	nmd3	988.12	946.056	972.503	1000.58	972.739	1476.25	3895.93	3523.18	5125.52	4822.47	5741.91	3345.18	3347.64	3889.84	3298.63	3495.14	3203.1	2478.2	1336.06
Nfu_g_1_000579	guca1c	13.598	38.8684	17.8675	13.491	20.6774	3.31246	9.74898	5.92928	5.25156	5.73251	7.36142	6.2178	4.84464	6.34115	8.32723	9.2687	16.0744	1.61974	10.3341
Nfu_g_1_000580	olfcd3	0	0	0	0	0	0	0	0	0	0	0	0.888257	0	0.905878	0	0	0	0.809868	0
Nfu_g_1_000581	zgc:110333	12.0871	3.10947	7.6575	201.615	14.3843	5.52077	220.571	207.525	80.0863	116.083	76.5588	230.947	209.934	375.939	321.639	135.66	202.538	2.4296	5.90522
Nfu_g_1_000582	MMEL1	457.799	419.778	319.063	656.56	445.913	157.894	1522.06	807.568	861.256	1421.66	1690.18	2354.77	2492.57	2759.3	1465.59	1122.36	1076.99	10027	33.955
Nfu_g_1_000583	MSANTD4	75.5444	160.138	107.205	64.4568	66.5274	141.332	223.008	167.206	263.891	219.268	156.062	155.445	125.153	149.47	168.626	96.9001	187.535	22.6763	26.5735
Nfu_g_1_000584	scn3b	423.804	542.602	586.225	376.997	460.298	764.074	283.939	239.543	315.094	235.033	178.146	202.523	202.667	150.376	194.649	244.357	221.827	1.61974	14.763
Nfu_g_1_000585	capn12	77.8107	60.6346	40.84	170.885	57.5372	40.8537	281.502	244.286	137.853	481.53	275.317	358.856	325.398	336.987	494.43	231.718	345.065	4.85921	5.90522
Nfu_g_1_000586	robo2	110.295	102.612	85.9342	95.1862	105.185	32.0204	28.0283	13.0444	26.2578	20.0638	17.6674	14.2121	18.5711	10.8705	20.8181	14.3244	13.9312	72.8881	35.4313
Nfu_g_1_000587		0	0.777367	0	0	1.79804	0	4.87449	15.4161	34.1351	27.2294	19.1397	23.0947	33.9125	32.6116	64.5361	37.9174	54.6531	1.61974	2.95261
Nfu_g_1_000588	si:dkey-47k20.7	0.755444	0	0	0	0	0	0	0	0	0	0	0	0	0	0	0	0	0	0
Nfu_g_1_000589	RRP8	250.807	279.852	275.67	286.308	283.191	263.893	837.193	655.778	808.74	1120.7	1068.88	647.539	627.38	733.761	518.37	551.909	506.881	759.656	386.792
Nfu_g_1_000590	si:dkey-14d8.20	0.755444	0.777367	1.70167	0	0.899019	0	3.65587	2.37171	3.93867	7.16563	10.306	10.6591	5.65208	8.1529	8.32723	8.4261	7.50141	0	5.90522
Nfu_g_1_000591	grik4	6.79899	10.1058	7.6575	4.49699	6.29313	2.20831	4.87449	2.37171	3.93867	1.43313	1.47228	0.888257	0.807439	0.905878	3.12271	5.05566	5.35815	1.61974	2.95261
Nfu_g_1_000592	BX927308.2	3.02177	2.3321	5.105	2.24849	6.29313	3.31246	1.21862	0	0	1.43313	1.47228	2.66477	0	0	0	0	2.14326	0	0
Nfu_g_1_000593	DIABLO (1 of 2)	650.437	604.014	650.037	695.534	623.02	833.636	977.335	1075.57	1101.51	1212.42	1257.33	1074.79	974.579	1176.74	1079.42	1076.85	1168.08	1375.16	937.453
Nfu_g_1_000594	postnb	570.36	202.115	198.244	1652.64	529.522	112.624	4567.4	6888.64	1172.41	4515.78	5309.06	11832.5	13624.7	12627	18544.8	14278.9	15825.8	13.7678	94.4835
Nfu_g_1_000595	cul3a	957.147	934.395	1008.24	901.646	950.263	1376.88	807.946	843.144	850.753	1026.12	1020.29	771.007	772.72	748.255	779.637	827.443	784.433	1439.95	2787.26
Nfu_g_1_000596	zgc:172282	201.703	283.739	232.278	129.663	230.149	152.373	35.34	36.7615	30.1965	18.6306	26.5011	24.8712	27.4529	11.7764	20.8181	37.9174	38.5787	8.90855	60.5285
Nfu_g_1_000597		62.7018	55.1931	63.8125	54.7133	57.5372	121.457	23.1538	24.903	23.632	27.2294	26.5011	63.9545	57.3282	56.1644	49.9634	59.8253	70.7275	22.6763	572.806
Nfu_g_1_000598	thyn1	42.3048	47.4194	37.4367	50.9658	46.749	52.9994	107.239	106.727	55.1414	100.319	55.9468	269.142	255.151	288.975	198.813	211.495	207.896	545.041	493.086
Nfu_g_1_000599	zgc:114034	65.7236	94.0614	86.7851	56.2123	86.3058	178.873	68.2428	123.329	95.8409	73.0894	76.5588	160.775	167.14	199.293	195.69	140.716	227.185	57.5006	42.8128
Nfu_g_1_000600	dckl1b	662.524	603.237	648.335	471.434	680.557	532.202	87.7408	54.5494	76.1476	51.5925	57.4191	57.7367	60.558	16.3058	30.1862	72.4644	63.2261	93.9447	29.5261
Nfu_g_1_000601	OTOL1 (2 of 2)	1.51089	2.3321	0	32.9779	4.4951	2.20831	18.2793	1.18586	0	0	0	0.888257	4.0372	0.905878	0	6.74088	4.28652	0	1.4763
Nfu_g_1_000602	slc7a1	210.769	159.36	165.062	366.504	189.693	92.7489	555.692	435.209	393.867	713.697	721.419	236.276	197.823	182.081	315.394	287.33	189.678	217.854	341.026
Nfu_g_1_000603	agfg1a	496.326	491.296	479.87	465.438	489.965	382.037	360.712	329.668	269.142	441.403	466.714	427.252	440.862	404.022	393.462	422.147	334.348	1516.88	7595.58
Nfu_g_1_000604	hipk3a	0.755444	0	0	0	0	1.10415	7.31173	1.18586	10.5031	2.86625	2.94457	0	2.42232	1.81176	0	0.84261	2.14326	3.23947	1.4763
Nfu_g_1_000605	v2rx1	0	0	0	0.749498	0	0	0	0	0	0	0	0.888257	3.22976	2.71763	0	0	0	0	0
Nfu_g_1_000606	CU633910.1	6.79899	1.55473	1.70167	20.2364	7.19215	1.10415	90.178	77.0806	27.5707	73.0894	55.9468	37.3068	32.2976	13.5882	27.0635	44.6583	13.9312	50.2118	42.8128
Nfu_g_1_000607	igsf9ba	291.601	286.071	242.488	131.912	209.471	104.895	30.4655	23.7171	39.3867	24.3631	29.4457	16.8769	24.2232	11.7764	12.4909	22.7505	21.4326	52.6414	181.585
Nfu_g_1_000608	lpar6a	212.28	198.229	216.963	178.38	206.774	158.998	348.526	240.729	536.972	424.205	164.896	166.992	172.792	147.658	146.768	233.403	165.031	385.497	90.0545
Nfu_g_1_000609	LAMTOR1	0	0	0	0	0	0	0	0	0	0	0	0	0	0	0	0	0	0	0
Nfu_g_1_000610	brca2	244.008	233.988	315.659	207.611	218.462	375.412	376.554	277.49	374.174	157.644	265.011	420.146	494.153	459.28	379.93	276.376	368.64	1311.18	1877.86
Nfu_g_1_000611	wu:fk08b02	281.78	367.695	293.538	156.645	240.038	181.081	184.012	176.693	185.117	179.141	216.426	115.473	146.147	69.7526	157.177	142.401	147.885	12.9579	97.4361
Nfu_g_1_000612	MAP6 (2 of 2)	2437.06	2647.71	2698.84	1555.96	2400.38	2107.83	420.425	517.033	463.45	329.619	291.512	373.068	388.378	213.787	336.212	562.021	519.74	8.09868	16.2393
Nfu_g_1_000613		1951.31	1900.66	2195.15	1731.34	1946.38	3481.4	1260.06	1306.81	1167.16	1143.63	1170.47	1725.88	1790.09	1861.58	1415.63	1411.37	1531.36	4564.42	4966.29
Nfu_g_1_000614	FAM222B (1 of 2)	447.978	476.526	415.207	329.779	391.073	199.852	368.024	244.286	214.001	385.511	335.681	111.92	104.16	103.27	84.3132	110.382	65.3694	387.927	5367.84
Nfu_g_1_000615	zgc:112083	37.0167	59.0799	40.84	47.2184	62.0323	43.062	54.838	42.6908	35.448	34.395	23.5566	89.714	100.122	106.894	61.4134	59.8253	52.5098	345.004	104.818
Nfu_g_1_000616	CR626889.2	9.82077	8.55104	5.105	11.2425	11.6872	0	113.332	0	7.87734	4.29938	0	6.2178	7.26695	9.96466	3.12271	16.0096	10.7163	10.5283	5.90522
Nfu_g_1_000617	TRPC4 (1 of 2)	22.6633	13.9926	13.6133	29.2304	8.99019	11.0415	65.8056	36.7615	68.2703	44.4269	54.4745	91.4905	73.477	92.3995	47.8816	56.4548	62.1545	483.491	38.3839
Nfu_g_1_000618	TMEM136 (3 of 3)	196.415	227.769	240.786	174.633	231.947	278.247	80.429	53.3635	68.2703	37.2613	50.0577	83.4962	71.0547	56.1644	36.4317	67.4088	54.6531	382.258	246.543
Nfu_g_1_000619		1166.41	1887.45	1809.72	812.456	1157.04	1832.89	10.9676	16.602	18.3805	8.59876	11.7783	19.5417	22.6083	9.96466	22.8999	21.0652	26.7907	4.04934	10.3341
Nfu_g_1_000620	ppm1la	195.66	188.9	136.984	168.637	181.602	50.7911	113.332	142.303	84.0249	131.848	120.727	53.2954	58.1356	57.0703	65.577	104.484	64.2978	266.447	571.33
Nfu_g_1_000621	rwdd2b	114.072	90.952	114.863	122.918	130.358	124.769	74.3359	83.0099	49.8898	78.8219	89.8094	145.674	142.109	146.752	121.786	106.169	84.6587	356.342	137.296
Nfu_g_1_000622	CR925772.2	40.794	41.2005	25.525	50.2164	43.1529	19.8748	555.692	54.5494	36.7609	65.9238	23.5566	2044.77	2008.91	2659.66	37.4726	50.5566	31.0772	10116.1	19.192
Nfu_g_1_000623	golim4a	614.176	531.719	576.015	1021.57	695.841	876.698	1173.53	1293.77	1186.85	1375.8	1249.97	1305.74	1270.1	1442.16	1525.97	1167.86	1402.76	3164.96	677.624
Nfu_g_1_000624	si:dkey-47k20.7	0.755444	0	0	0	0	0	1.21862	0	5.25156	5.73251	2.94457	0	1.61488	3.62351	2.08181	1.68522	1.07163	0.809868	0
Nfu_g_1_000625	nox1	48.3484	50.5289	43.3925	83.1943	62.0323	51.8952	91.3966	75.8948	36.7609	32.9619	42.6963	106.591	119.501	105.082	70.7815	56.4548	85.7303	161.164	150.583
Nfu_g_1_000626	CU929403.1	0	0	0	0	0	0	0	0	0	0	0	0	0	0	0	0	0	0	0
Nfu_g_1_000627	CABZ01037007.1	1.51089	1.55473	2.5525	0.749498	0	0	1.21862	3.55757	3.93867	1.43313	0	1.77651	1.61488	2.71763	0	2.52783	3.21489	1.61974	1.4763
Nfu_g_1_000628	C18H3orf33	35.5059	30.3173	25.525	43.4709	21.5765	15.4581	81.6477	47.4342	57.7671	90.287	70.6697	44.4129	35.5273	42.5763	72.8633	46.3435	23.5758	38.0638	39.8602
Nfu_g_1_000629	bcl9l	34.7504	22.5436	23.8233	29.2304	38.6578	11.0415	21.9352	20.1596	18.3805	35.8282	41.224	17.7651	16.9562	16.3058	18.7363	13.4818	10.7163	244.58	44.2891
Nfu_g_1_000630	pcp4b	579.425	571.365	453.494	314.789	467.49	179.977	283.939	568.025	384.677	182.007	270.9	364.185	261.61	242.775	346.621	439	330.062	15.3875	6808.71
Nfu_g_1_000631	trip12	5252.6	5271.33	5608.7	4465.51	4962.59	6130.26	3999.52	4080.53	3492.29	3817.85	4359.43	4043.35	4333.53	4015.76	4932.85	4411.9	4894.13	6525.92	17265.4
Nfu_g_1_000632	si:ch211-136a13.1	12.0871	12.4379	7.6575	21.7354	12.5863	2.20831	35.34	24.903	26.2578	34.395	17.6674	54.1837	58.1356	57.9762	37.4726	26.1209	24.6475	367.68	41.3365
Nfu_g_1_000633	ddx51	125.404	111.164	105.503	101.932	131.257	107.103	353.4	246.658	308.529	487.263	459.353	231.835	213.971	237.34	188.404	182.004	144.67	387.927	487.18
Nfu_g_1_000634	ube4a	627.018	671.645	654.291	578.612	645.496	610.597	581.283	487.387	472.64	646.34	532.967	439.687	482.849	397.68	556.884	524.103	442.583	862.509	2016.63
Nfu_g_1_000635	nup88	342.971	307.06	345.439	307.294	369.497	235.185	564.222	295.278	379.425	739.493	525.606	357.079	329.435	377.751	202.976	201.384	167.174	1061.74	1058.51
Nfu_g_1_000636	SH2B2	287.069	297.732	272.267	220.352	252.624	130.29	164.514	317.809	177.24	212.103	142.812	176.763	198.63	162.152	292.494	212.338	175.747	66.4092	26.5735
Nfu_g_1_000637	arhgef16	59.68	69.963	55.3042	117.671	80.0127	43.062	308.311	296.464	195.621	186.306	204.648	157.221	190.556	180.27	293.535	187.902	244.331	162.783	81.1967
Nfu_g_1_000638	nek8	77.8107	63.7441	77.4259	72.7013	78.2147	73.9783	37.7773	37.9474	26.2578	34.395	17.6674	34.642	32.2976	25.3646	47.8816	40.4453	30.0056	81.7967	2332.56
Nfu_g_1_000639	zgc:152692	9.06532	7.77367	3.40334	18.7374	9.88921	4.41661	123.081	161.276	183.805	192.039	186.98	94.1552	96.8927	104.176	154.054	101.956	125.381	31.5849	106.294
Nfu_g_1_000640	ESAM (1 of 2)	0	0	0	0	0	0	0	0	0	0	0	0	0	0	0	0	0	0	0
Nfu_g_1_000641	AL935293.1	14.3534	12.4379	11.9117	8.24448	14.3843	1.10415	15.8421	18.9737	7.87734	11.465	26.5011	16.8769	29.8753	18.1176	40.5953	17.6948	25.7191	0	2.95261
Nfu_g_1_000642	plch1	1344.69	1531.41	1493.21	786.973	1187.6	1771.06	381.429	609.53	494.959	283.759	438.741	404.157	443.284	328.834	696.365	485.343	758.714	73.698	60.5285
Nfu_g_1_000643	URB1 (2 of 2)	278.759	303.173	332.676	252.581	361.406	433.932	643.432	655.778	592.113	654.939	1007.04	527.625	482.041	481.021	423.648	451.639	443.655	550.71	639.24
Nfu_g_1_000644	ARHGEF17	670.834	776.59	764.049	677.546	666.173	906.51	617.841	728.116	760.163	525.957	631.61	588.026	672.597	606.938	711.979	637.855	723.35	1077.93	757.344
Nfu_g_1_000645	ncam1b	1711.08	2236.49	1948.41	1166.97	1585.87	1645.19	582.501	367.615	668.261	338.218	345.987	275.36	315.709	143.129	180.076	387.6	304.343	36.4441	1037.84
Nfu_g_1_000646	stard13b	318.042	272.856	283.328	498.416	352.415	401.912	950.525	1436.07	1315.52	1083.44	1333.89	920.234	1069.86	941.207	1379.2	1042.31	1289.17	360.391	507.849
Nfu_g_1_000647	PVRL3 (2 of 2)	81.5879	48.9741	39.1384	94.4367	62.0323	18.7706	127.955	59.2928	60.3929	107.484	44.1685	112.809	104.16	82.4349	47.8816	65.7235	35.3638	1641.6	2748.88
Nfu_g_1_000648		13.598	17.8794	20.42	5.99598	17.9804	28.708	13.4048	10.6727	24.9449	20.0638	16.1951	18.6534	16.1488	11.7764	11.4499	12.6391	11.7879	4.85921	1.4763
Nfu_g_1_000649		750.911	1140.4	924.006	388.24	648.193	762.97	124.299	106.727	181.179	74.5226	107.477	95.9318	125.961	31.7057	59.3315	112.91	152.171	17.0072	31.0024
Nfu_g_1_000650	zgc:110333	0.755444	0	0	0.749498	0.899019	0	2.43724	2.37171	0	0	0	0	0.807439	0	0	0.84261	1.07163	0	0
Nfu_g_1_000651	clptm1	934.484	1057.22	975.906	742.003	913.403	863.448	1983.92	2129.8	1906.32	3291.89	3964.86	979.747	971.35	835.219	707.815	656.393	684.771	2944.68	2342.89
Nfu_g_1_000652	rtn2a	2251.98	1435.02	1533.2	2965.76	1831.3	998.155	924.934	1478.76	1276.13	871.341	1183.72	616.45	504.65	554.397	863.951	718.746	874.45	116.621	32.4787
Nfu_g_1_000653	alcamb	4086.95	3837.86	4479.64	3942.36	4294.61	5286.69	972.46	887.02	744.408	611.945	497.632	1025.94	963.275	828.878	902.464	1102.98	983.756	61.55	1113.13
Nfu_g_1_000654	usp16	546.941	445.431	576.015	442.953	547.503	1002.57	747.015	881.091	862.569	1024.69	1267.64	832.297	841.352	959.325	640.156	744.024	720.135	1614.07	2942.27
Nfu_g_1_000655	b3galtlb	84.6097	87.8425	85.9342	87.6912	93.498	34.2288	103.583	73.5231	85.3378	85.9876	92.7539	38.1951	47.6389	34.4234	51.0043	64.0383	40.7219	46.9723	63.4811
Nfu_g_1_000656	bace2	194.149	188.123	204.2	228.597	204.976	199.852	262.004	246.658	212.688	182.007	131.033	700.835	694.398	867.831	196.731	222.449	214.326	3387.68	1740.56
Nfu_g_1_000657	CABZ01041002.1	2832.16	3124.24	3367.6	2379.66	2617.04	4340.43	2292.23	2578.05	2809.58	1767.04	2676.61	1869.78	1973.38	1895.1	2349.32	2064.39	2563.34	1310.37	989.124
Nfu_g_1_000658	v2ra16	0	0	0	0	0	0	0	2.37171	0	0	1.47228	1.77651	0	0	0	0.84261	0	0	0
Nfu_g_1_000659	ppp2r1a	3178.15	2625.95	2487.84	2650.22	3015.31	1330.5	2454.3	1950.73	1520.33	3122.78	2884.21	1196.48	1062.59	1026.36	1093.99	1287.51	845.516	1929.11	7735.83
Nfu_g_1_000660	wasla	0	1.55473	0.850834	0.749498	0	0	0	0	0	0	0	1.77651	2.42232	5.43527	0	0	0	8.09868	5.90522
Nfu_g_1_000661	CR788231.1	111.806	92.5067	105.503	104.93	93.498	121.457	38.9959	66.4079	43.3254	47.2932	45.6408	43.5246	34.7199	53.4468	46.8407	78.3627	62.1545	17.8171	20.6683
Nfu_g_1_000662	rab30	620.975	644.437	636.424	491.671	674.264	449.39	118.206	155.347	123.412	106.051	111.894	106.591	122.731	95.1172	121.786	182.004	174.676	32.3947	53.1469
Nfu_g_1_000663	frem2b	319.553	396.457	362.455	594.352	334.435	308.059	448.453	409.12	265.204	342.517	335.681	564.043	569.245	496.421	752.574	546.011	597.969	281.834	589.045
Nfu_g_1_000664	MAML2	219.079	209.112	206.753	216.605	195.087	139.123	162.077	155.347	186.43	144.746	141.339	169.657	171.177	172.117	226.917	240.986	220.756	151.445	152.059
Nfu_g_1_000665	rpa1	1628.74	1336.29	1410.68	1584.44	1632.62	1698.19	940.776	876.348	290.149	399.842	569.774	2445.37	2571.69	2427.75	1747.68	1523.44	1299.89	4211.31	4440.72
Nfu_g_1_000666	aplp2	1786.62	2317.33	1661.68	2140.57	1729.71	1161.57	4822.09	4483.72	4322.03	6612.45	6319.05	2150.47	2070.27	2022.83	3071.71	2672.76	3010.21	3838.77	698.292
Nfu_g_1_000667	C15H11orf57	411.717	441.545	481.572	332.028	400.963	721.012	194.98	268.003	135.228	85.9876	125.144	436.134	436.017	448.41	347.662	295.756	338.635	1113.57	1175.14
Nfu_g_1_000668	tp53rk	117.094	109.609	142.94	76.4488	103.387	174.456	140.142	85.3816	160.173	199.205	116.31	153.668	125.153	153.093	54.127	63.1957	60.0112	609.831	90.0545
Nfu_g_1_000669	GRIK1 (1 of 2)	177.529	281.407	219.515	101.932	162.722	79.499	10.9676	24.903	15.7547	10.0319	14.7228	6.2178	5.65208	6.34115	10.409	14.3244	5.35815	7.28881	10.3341
Nfu_g_1_000670	CABZ01078919.1	634.573	746.272	746.181	521.65	562.786	1076.55	346.089	279.862	380.738	308.122	270.9	356.191	339.932	315.246	420.525	341.257	485.448	281.834	2647.01
Nfu_g_1_000671	inppl1a	812.857	774.258	827.01	895.65	823.502	1253.21	1400.2	1549.91	1680.5	1434.56	1675.46	1112.99	1171.59	1062.59	1467.68	1278.24	1494.92	592.014	3196.2
Nfu_g_1_000672	slc19a3	1.51089	3.10947	0.850834	0	0	1.10415	159.639	157.719	132.602	243.631	238.51	28.4242	31.4901	31.7057	72.8633	29.4913	66.441	2.4296	1.4763
Nfu_g_1_000673	slc46a1	17.3752	6.21894	6.80667	5.99598	9.88921	7.72907	42.6518	42.6908	39.3867	84.5545	67.7251	15.1004	18.5711	16.3058	33.3089	18.5374	25.7191	38.8737	28.0498
Nfu_g_1_000674	rhoub	202.459	214.553	207.603	471.434	256.22	238.497	1054.11	1183.48	1516.39	1192.36	895.149	656.422	706.509	766.373	820.233	894.851	990.185	532.893	462.083
Nfu_g_1_000675		0	0.777367	0	0	0	1.10415	1.21862	0	0	0	1.47228	0.888257	1.61488	0.905878	0	0	0	5.66908	22.1446
Nfu_g_1_000676		81.5879	95.6162	117.415	34.4769	76.4166	82.8115	15.8421	21.3454	14.4418	4.29938	20.612	6.2178	8.07439	2.71763	5.20452	14.3244	13.9312	5.66908	32.4787
Nfu_g_1_000677	tada2a	714.65	720.619	695.982	576.364	693.144	870.073	449.672	369.987	431.941	402.709	340.098	552.496	538.562	580.668	509.002	428.888	458.657	603.352	840.017
Nfu_g_1_000678	gosr1	222.856	222.327	228.023	218.104	210.37	260.58	209.603	184.994	207.437	226.434	198.758	232.723	257.573	280.822	230.04	210.652	246.475	708.634	989.124
Nfu_g_1_000679	ttc36	6.04355	0.777367	1.70167	16.489	2.69706	2.20831	59.7125	86.5675	97.1538	77.3888	85.3925	147.451	189.748	153.999	123.868	170.207	145.742	4.04934	1.4763
Nfu_g_1_000680	GUCY1A2	22.6633	34.9815	31.4809	8.99397	16.1823	4.41661	6.09311	2.37171	6.56445	5.73251	19.1397	3.55303	7.26695	2.71763	2.08181	2.52783	17.1461	12.9579	8.85782
Nfu_g_1_000681	ttc9b	447.223	475.749	360.754	322.284	401.862	189.914	174.263	105.541	181.179	101.752	67.7251	43.5246	22.6083	16.3058	17.6954	72.4644	30.0056	167.643	56.0996
Nfu_g_1_000682	MFSD1	584.713	632.777	667.905	782.476	625.717	812.657	587.376	939.198	740.47	570.384	675.779	1144.08	1170.79	1212.97	1346.93	1216.73	1320.25	1922.63	1045.22
Nfu_g_1_000683		1.51089	1.55473	1.70167	7.49498	0.899019	0	18.2793	24.903	6.56445	11.465	13.2506	58.625	42.7943	48.9174	28.1044	30.3339	20.361	384.687	26.5735
Nfu_g_1_000684	jam3a	797.749	952.275	949.531	588.356	805.521	1147.22	185.231	196.852	233.694	117.516	164.896	263.812	285.834	250.022	200.895	214.023	271.122	408.173	986.171
Nfu_g_1_000685	robo2	131.447	99.503	96.9951	67.4548	100.69	12.1457	26.8097	11.8586	3.93867	22.93	10.306	4.44129	3.22976	4.52939	5.20452	4.21305	11.7879	48.5921	32.4787
Nfu_g_1_000686	dixdc1a	1355.27	1358.84	1408.13	1031.31	1219.07	1216.78	237.631	187.365	240.259	143.313	159.007	154.557	197.823	132.258	134.277	214.865	201.466	73.698	1434.97
Nfu_g_1_000687	ywhag2	1347.71	1302.09	975.056	1123.5	1086.91	203.164	442.36	420.979	493.647	412.74	269.428	244.271	184.904	115.952	230.04	480.287	218.612	270.496	10.3341
Nfu_g_1_000688	glod4	236.454	240.984	243.338	259.326	221.159	257.268	286.376	441.138	257.326	384.078	275.317	522.295	482.849	587.915	530.861	513.149	525.098	871.418	230.303
Nfu_g_1_000689	cux1a	2198.34	2328.21	2529.53	1760.57	2074.04	2131.02	1147.94	1019.84	962.348	884.239	1082.13	850.062	884.954	800.796	1138.75	1033.04	1052.34	1064.98	2747.4
Nfu_g_1_000690	BX511080.1	21.9079	18.6568	17.0167	12.7415	20.6774	14.354	13.4048	11.8586	13.1289	10.0319	20.612	2.66477	6.45952	11.7764	17.6954	10.1113	13.9312	0.809868	11.8104
Nfu_g_1_000691	fzd4	563.561	433.771	506.246	969.85	685.053	775.116	985.865	1536.87	877.01	629.142	1300.03	1595.31	1279.79	1768.27	2369.1	2187.41	1994.3	288.313	246.543
Nfu_g_1_000692	scn4ba	8.30988	8.55104	2.5525	8.99397	4.4951	3.31246	20.7166	16.602	22.3191	38.6944	22.0843	21.3182	32.2976	18.1176	40.5953	36.2322	28.934	14.5776	0
Nfu_g_1_000693	ctsc	265.916	313.279	250.145	942.868	225.654	270.518	549.599	2426.26	1043.75	606.212	419.601	757.683	841.352	856.055	739.042	772.673	925.888	1871.6	1581.12
Nfu_g_1_000694	foxn1	1.51089	3.88684	0.850834	2.24849	4.4951	0	1.21862	0	1.31289	0	0	52.4072	20.186	36.2351	79.1087	106.169	50.3666	0	1.4763
Nfu_g_1_000695	calm1b	2344.9	2543.55	1928.84	1965.93	2161.24	589.618	1117.48	905.994	813.992	970.227	883.371	517.854	451.359	365.069	544.393	907.49	509.024	1158.11	2118.5
Nfu_g_1_000696	slc1a5	149.578	130.598	108.056	156.645	134.853	51.8952	1451.38	643.92	901.955	2986.64	1719.63	85.2727	75.0919	79.7173	109.295	125.549	53.5815	163.593	295.261
Nfu_g_1_000697	FBXO40 (2 of 2)	0.755444	1.55473	0	0.749498	0.899019	0	2.43724	3.55757	2.62578	0	1.47228	2.66477	4.84464	5.43527	2.08181	1.68522	8.57303	0	0
Nfu_g_1_000698	DIABLO (1 of 2)	15.8643	28.7626	22.1217	28.4809	24.2735	34.2288	8827.7	17951.5	18040.4	11192.7	18032.5	4157.04	7207.2	6001.44	5822.82	5303.38	5174.9	21.0566	7.38152
Nfu_g_1_000699	tyr	605.11	623.448	560.699	627.33	683.255	322.413	110.895	200.41	126.037	179.141	104.532	100.373	45.2166	70.6585	68.6997	91.0018	58.9396	12.9579	22.1446
Nfu_g_1_000700	olfch1	0	0	0	0.749498	0	0	0	0	0	0	0	0	0.807439	0	0	0	0	0	0
Nfu_g_1_000701	egln2	108.028	129.82	87.6359	197.867	126.762	86.124	1183.28	1476.39	1814.41	1712.59	1950.78	325.102	348.814	312.528	332.048	263.737	276.48	702.965	124.01
Nfu_g_1_000702	BX571762.1	64.2127	71.5178	51.9009	46.4689	61.1333	39.7495	52.4007	61.6645	52.5156	32.9619	30.918	15.9886	39.5645	39.8586	55.1679	47.1861	31.0772	4.04934	11.8104
Nfu_g_1_000703	VSTM5	43.0603	42.7552	38.2875	77.1983	35.9608	48.5827	87.7408	84.1958	60.3929	131.848	119.255	42.6363	54.0984	70.6585	81.1905	60.6679	85.7303	4.85921	13.2867
Nfu_g_1_000704	v2ra18	0	0.777367	0	0	0.899019	0	0	1.18586	0	0	0	0	1.61488	0.905878	0	0.84261	2.14326	0	0
Nfu_g_1_000705	tmprss13a	17.3752	9.32841	11.0608	211.358	25.1725	15.4581	476.481	512.29	179.866	528.824	292.985	423.699	364.155	554.397	598.52	415.406	430.795	0.809868	0
Nfu_g_1_000706	scarf1	4.53266	6.21894	1.70167	8.99397	8.09117	0	13.4048	15.4161	18.3805	18.6306	20.612	3.55303	4.84464	3.62351	6.24543	4.21305	11.7879	3.23947	32.4787
Nfu_g_1_000707	SYNRG	1303.14	1326.97	1330.7	1261.4	1236.15	1135.07	1598.83	1183.48	1666.06	1936.15	1635.71	881.151	878.494	899.537	997.186	977.427	914.1	1430.23	1418.73
Nfu_g_1_000708	MCAM (1 of 3)	435.891	488.187	387.129	1058.29	544.806	376.516	1528.15	2423.89	2046.8	1411.63	1668.1	2447.15	2614.49	2310.89	2842.71	3669.56	2852.68	796.91	305.595
Nfu_g_1_000709	FOLR4	3.02177	4.6642	3.40334	5.99598	5.39411	4.41661	1529.37	1625.81	3659.02	5904.48	4574.39	892.698	935.015	1133.25	2183.82	1120.67	3242.75	861.7	78.2441
Nfu_g_1_000710	ARHGEF12 (1 of 2)	2026.86	2102	2394.25	2012.4	2028.19	3052.98	1505	1540.43	1813.1	1493.32	1582.71	1138.75	1157.87	1076.18	1528.05	1377.67	1649.24	493.21	2162.79
Nfu_g_1_000711	CR626889.2	12.8425	8.55104	5.95584	29.2304	16.1823	3.31246	42.6518	0	6.56445	1.43313	4.41685	21.3182	16.9562	11.7764	2.08181	14.3244	7.50141	43.7329	10.3341
Nfu_g_1_000712	FAM124B	489.527	619.562	598.136	436.208	618.525	1177.03	311.967	454.183	405.683	328.186	301.818	301.119	307.634	291.693	285.208	357.266	319.346	64.7894	3196.2
Nfu_g_1_000713	ZPLD1 (2 of 2)	49.8593	63.7441	66.365	44.9699	73.7196	83.9157	7.31173	3.55757	7.87734	4.29938	4.41685	1.77651	8.07439	5.43527	3.12271	10.1113	4.28652	0	13.2867
Nfu_g_1_000714	actn1	3425.94	3412.64	3507.14	3382.48	3404.59	4307.3	3711.92	3671.41	2897.55	4942.85	4346.18	3088.47	3205.53	3175.1	3534.91	3037.61	3115.23	6109.64	1809.95
Nfu_g_1_000715	CU929403.1	0	0	0	1.499	0	0	0	0	1.31289	0	0	0.888257	1.61488	0	0	0	0	2.4296	1.4763
Nfu_g_1_000716	mrap	0	0	0	0	0	0	0	0	0	0	0	0	0	0	0	0	0	0	0
Nfu_g_1_000717	P2RY6	7.55444	2.3321	2.5525	12.7415	5.39411	0	17.0607	23.7171	9.19023	14.3313	17.6674	44.4129	37.1422	35.3292	67.6588	77.5201	37.507	6.47894	256.877
Nfu_g_1_000718	gdpd1	251.563	317.166	319.914	179.13	249.028	368.787	799.416	662.894	1780.28	1867.36	2077.39	342.867	382.726	298.94	421.566	440.685	432.938	506.977	714.531
Nfu_g_1_000719	ROBO3 (2 of 3)	572.626	665.426	622.81	347.017	589.757	521.16	53.6194	43.8767	66.9574	35.8282	44.1685	30.2007	33.9125	19.9293	20.8181	64.8809	46.0801	3.23947	57.5759
Nfu_g_1_000720	trpc6b	6.04355	27.9852	19.5692	7.49498	9.88921	24.2914	3.65587	7.11514	10.5031	4.29938	19.1397	8.88257	12.1116	9.05878	19.7772	16.0096	20.361	1.61974	51.6706
Nfu_g_1_000721	gria4a	1065.18	1605.26	1398.77	577.113	961.95	1244.38	405.801	412.678	666.948	292.358	366.599	273.583	389.186	144.035	207.14	369.063	419.007	16.1974	23.6209
Nfu_g_1_000722	si:dkey-3b8.4	60.4355	59.0799	68.0667	39.7234	75.5176	56.3118	13.4048	13.0444	9.19023	17.1975	10.306	14.2121	14.5339	8.1529	19.7772	16.0096	12.8596	9.71842	4688.74
Nfu_g_1_000723	v2rx1	0	0	0	0	0	0	1.21862	0	0	0	0	2.66477	4.0372	1.81176	0	0	0	0	0
Nfu_g_1_000724	strn4	1135.43	1011.35	1179.26	840.937	949.364	696.721	628.809	445.882	609.181	600.48	563.885	377.509	400.49	346.045	366.398	342.099	307.558	1030.96	811.967
Nfu_g_1_000725	rcbtb2	594.534	782.809	730.015	496.917	621.222	862.344	452.109	509.918	590.8	368.313	449.047	600.462	595.89	564.362	588.111	636.17	632.261	758.846	721.913
Nfu_g_1_000726	vps26bl	358.08	318.721	321.615	390.488	345.223	234.081	386.303	394.89	245.51	422.772	449.047	277.136	267.262	242.775	261.267	349.683	259.334	836.594	685.005
Nfu_g_1_000727	il10ra	0.755444	2.3321	1.70167	0	0	1.10415	2.43724	5.92928	1.31289	4.29938	0	12.4356	7.26695	7.24702	10.409	11.7965	12.8596	20.2467	112.199
Nfu_g_1_000728	zgc:162608	0	0	0	0	0	0	0	0	0	0	0	0	0	0	0	0	0	0	0
Nfu_g_1_000729		0.755444	0.777367	1.70167	0	2.69706	1.10415	1.21862	0	2.62578	0	0	2.66477	0.807439	0	1.0409	4.21305	0	2.4296	106.294
Nfu_g_1_000730	gfm1	413.228	397.235	462.854	376.248	451.308	574.16	1873.02	1791.83	3242.84	3549.85	3717.52	1442.53	1561.59	2119.75	825.437	722.959	796.221	7954.52	679.1
Nfu_g_1_000731	mll	1924.12	2267.58	2384.04	1648.9	1721.62	2678.68	1636.61	1202.46	2196.46	1354.3	1070.35	1046.37	1081.97	1069.84	1454.14	1399.57	1565.65	488.35	1303.58
Nfu_g_1_000732	CABZ01074435.1	6.04355	3.88684	1.70167	1.499	5.39411	1.10415	3.65587	3.55757	1.31289	4.29938	2.94457	9.77083	12.919	4.52939	6.24543	7.58349	13.9312	0.809868	2.95261
Nfu_g_1_000733	arfip2a	767.531	971.709	891.674	622.083	845.078	987.113	143.797	196.852	156.234	130.414	116.31	217.623	282.604	221.034	236.285	273.848	248.618	323.137	203.73
Nfu_g_1_000734	v2rl1	0	0	0.850834	2.24849	1.79804	0	0	0	0	0	0	0	0	0	0	0	0	0	1.4763
Nfu_g_1_000735	mbnl2	27.9514	20.2115	18.7183	6.74548	13.4853	1.10415	25.5911	10.6727	11.816	20.0638	30.918	5.32954	9.68927	9.05878	11.4499	14.3244	10.7163	12.148	26.5735
Nfu_g_1_000736	cadm1b	699.541	978.705	858.491	517.153	722.811	732.054	414.331	503.989	494.959	399.842	549.162	276.248	339.125	241.869	405.953	383.387	454.371	308.56	240.638
Nfu_g_1_000737	CENPE	22.6633	19.4342	31.4809	17.9879	19.7784	20.9789	10.9676	8.30099	14.4418	15.7644	5.88914	12.4356	13.7265	9.96466	19.7772	22.7505	18.2177	4.04934	22.1446
Nfu_g_1_000738	rnmtl1a	408.695	419.001	462.003	382.244	434.226	631.576	686.084	615.459	821.869	958.762	887.788	504.53	478.812	546.244	512.125	436.472	500.451	683.529	225.875
Nfu_g_1_000739	BX572077.3	1.51089	1.55473	0	0	2.69706	0	2.43724	0	0	0	2.94457	0	1.61488	0	0	0	0	0	64.9574
Nfu_g_1_000740	phkg1a	244.764	217.663	240.786	235.342	197.784	257.268	1174.75	2079.99	1979.84	1650.96	2234.93	1853.79	1997.61	1564.45	2511.7	1431.59	1833.56	40.4934	38.3839
Nfu_g_1_000741	ANAPC15	170.73	133.707	184.631	175.382	169.016	182.185	123.081	110.285	97.1538	108.918	160.479	157.221	135.65	145.846	106.172	107.011	95.375	267.256	175.68
Nfu_g_1_000742	RCSD1 (1 of 2)	52.1256	75.4046	65.5142	64.4568	64.7294	36.4371	106.02	231.242	177.24	101.752	148.701	119.026	122.731	107.799	118.663	136.503	148.956	106.903	20.6683
Nfu_g_1_000743	LRFN1	240.987	256.531	208.454	178.38	259.817	110.415	90.178	47.4342	81.3992	40.1275	38.2794	92.3787	124.346	110.517	27.0635	42.9731	35.3638	479.442	5.90522
Nfu_g_1_000744	slc46a1	12.0871	9.32841	18.7183	19.4869	9.88921	6.62492	95.0525	69.9655	60.3929	140.446	128.089	30.2007	33.9125	33.5175	41.6362	33.7044	50.3666	20.2467	44.2891
Nfu_g_1_000745	grk7b	13.598	61.412	33.1825	11.992	16.1823	5.52077	6.09311	24.903	31.5094	22.93	20.612	17.7651	14.5339	9.05878	10.409	13.4818	8.57303	0	4.42891
Nfu_g_1_000746		3.77722	10.1058	8.50834	5.99598	6.29313	19.8748	7.31173	3.55757	0	0	0	11.5473	12.1116	13.5882	11.4499	5.05566	7.50141	0	0
Nfu_g_1_000747	nbeaa	943.549	1091.42	1259.23	625.081	934.98	2113.35	127.955	157.719	232.381	116.083	170.785	188.31	167.947	111.423	122.827	175.263	200.395	144.157	25.0972
Nfu_g_1_000748	prkrirb	647.415	533.274	617.705	599.598	640.102	682.367	464.295	366.43	491.021	556.053	453.464	331.32	272.107	295.316	269.594	266.265	234.687	473.773	498.991
Nfu_g_1_000749	tmem160	265.916	223.104	269.714	173.883	252.624	213.102	187.668	145.86	135.228	161.943	231.149	183.869	177.637	173.929	170.708	156.725	124.309	313.419	134.344
Nfu_g_1_000750	ddx6	1134.68	1141.18	996.326	1103.26	1201.99	481.411	1533.03	699.655	569.794	1175.16	983.486	1315.51	1307.24	1127.82	401.789	491.241	303.271	3229.75	9839.57
Nfu_g_1_000751	ech1	320.308	300.841	303.748	406.228	340.728	320.204	550.817	584.627	387.302	699.366	647.805	623.556	594.275	591.538	629.747	552.752	535.815	1173.5	1003.89
Nfu_g_1_000752	hmgb1a	5175.54	5354.51	6185.56	4254.15	5808.56	8535.11	605.655	744.718	586.862	481.53	451.991	973.53	1027.87	848.808	743.206	1099.61	1016.98	882.756	1666.75
Nfu_g_1_000753	arf6b	52.1256	31.8721	11.0608	64.4568	52.1431	9.93738	57.2752	92.4968	72.2089	67.3569	72.1419	41.7481	48.4464	56.1644	90.5587	60.6679	65.3694	0	22.1446
Nfu_g_1_000754	C20H6orf162	37.0167	46.642	59.5584	42.7214	35.0617	81.7073	56.0566	74.7089	44.6382	74.5226	82.4479	70.1723	79.9365	82.4349	86.3951	68.2514	60.0112	78.5572	125.486
Nfu_g_1_000755	CABZ01079490.1	452.511	537.938	537.727	394.985	476.48	788.366	279.064	380.66	279.646	227.867	212.009	366.85	431.173	384.092	439.262	495.454	431.867	177.361	1579.65
Nfu_g_1_000756	pafah1b1b	2863.89	3091.59	3056.2	2579.02	2871.47	3359.94	1328.3	1432.51	1352.28	1275.48	1280.89	1383.02	1367.8	1332.55	1210.57	1294.25	1261.31	3923	7856.89
Nfu_g_1_000757	hepacam	323.33	377.8	300.344	262.324	325.445	293.705	124.299	182.622	212.688	96.0195	116.31	104.814	112.234	68.8467	138.44	182.004	159.673	0	8.85782
Nfu_g_1_000758	mettl16	364.124	405.786	414.356	346.268	400.963	601.764	301	327.296	280.958	282.326	231.149	374.844	347.199	371.41	346.621	449.953	394.36	230.812	1442.35
Nfu_g_1_000759	ZFP36	294.623	233.988	151.448	752.496	287.686	89.4364	5890.82	7712.81	7895.72	6311.49	9200.31	1790.73	1545.44	1300.84	2229.62	2597.77	1345.97	1800.34	1184
Nfu_g_1_000760	gltscr1	1379.44	1237.57	1300.07	913.638	1201.09	1330.5	582.501	598.857	647.255	594.747	636.027	415.704	416.639	390.433	514.207	548.539	563.677	443.808	432.557
Nfu_g_1_000761	dynll2a	1628.74	1876.56	1819.08	1260.66	1676.67	1627.52	796.979	742.346	652.506	490.129	515.3	1164.5	1142.53	870.549	816.069	1070.96	814.438	1014.76	3383.69
Nfu_g_1_000762	ighv5-7	0	0	0	0	0	0	0	0	0	0	0	0	0.807439	0	0	0.84261	0	0	1.4763
Nfu_g_1_000763		0	0	0	0	0	0	1.21862	0	0	0	0	0	0	0	1.0409	0	1.07163	0	0
Nfu_g_1_000764		8.30988	3.88684	5.95584	5.99598	8.99019	3.31246	10.9676	3.55757	10.5031	4.29938	10.306	6.2178	1.61488	1.81176	8.32723	4.21305	9.64466	1.61974	28.0498
Nfu_g_1_000765	cpeb4	950.348	1036.23	1012.49	888.155	908.009	925.281	1314.89	1731.35	1584.66	1741.25	2257.01	1101.44	1138.49	1106.98	1340.68	1063.37	1402.76	832.544	1253.38
Nfu_g_1_000766	spna2	83.0988	87.0651	90.1884	53.9638	76.4166	153.477	19.498	27.2747	23.632	12.8981	13.2506	28.4242	23.4157	30.7998	22.8999	19.38	76.0857	15.3875	188.967
Nfu_g_1_000767	stc2a	74.7889	92.5067	74.0225	91.4387	86.3058	40.8537	477.7	619.017	551.414	553.187	815.646	629.774	582.164	675.785	901.423	677.458	659.052	17.0072	31.0024
Nfu_g_1_000768	STXBP4	160.909	270.524	210.156	127.415	177.107	238.497	28.0283	48.6201	59.08	17.1975	23.5566	57.7367	47.6389	56.1644	31.2271	91.8444	83.5871	36.4441	17.7156
Nfu_g_1_000769	osbpl7	50.6147	87.0651	61.26	32.9779	45.85	17.6665	1.21862	0	1.31289	2.86625	0	2.66477	3.22976	2.71763	3.12271	3.37044	2.14326	8.90855	2.95261
Nfu_g_1_000770	boka	52.8811	45.0873	46.7959	59.2103	54.8402	38.6454	87.7408	90.1251	102.405	123.249	132.506	66.6193	65.4026	78.8114	122.827	69.094	82.5155	132.818	16.2393
Nfu_g_1_000771	evi5b	610.398	659.207	664.501	661.807	631.111	914.239	805.509	933.269	913.771	782.487	783.255	687.511	783.216	813.478	1004.47	805.535	941.962	599.302	544.756
Nfu_g_1_000772	dpt	0	2.3321	1.70167	1.499	2.69706	1.10415	97.4898	88.9392	123.412	94.5863	172.257	134.127	167.14	138.599	277.921	133.975	193.965	3.23947	7.38152
Nfu_g_1_000773	phyhiplb	8.30988	39.6457	9.35917	3.74749	6.29313	1.10415	17.0607	22.5313	101.093	48.7263	39.7517	18.6534	29.0678	25.3646	27.0635	32.0192	39.6503	3.23947	0
Nfu_g_1_000774	atp1b1b	1028.91	1079.76	858.491	1609.92	1067.14	694.512	3133.08	4001.08	4298.4	3859.41	3178.66	2780.24	2492.57	2491.16	3291.34	3495.14	2903.04	1026.91	4166.13
Nfu_g_1_000775	SNED1	28.7069	26.4305	30.63	73.4508	20.6774	16.5623	97.4898	110.285	82.7121	90.287	97.1708	72.8371	62.9803	62.5056	113.459	105.326	92.1601	25.9158	125.486
Nfu_g_1_000776	FAM190B (2 of 2)	41.5494	55.9704	34.0334	20.2364	34.1627	11.0415	64.587	40.3191	26.2578	50.1594	36.8071	44.4129	48.4464	36.2351	29.1453	27.8061	36.4354	471.343	392.697
Nfu_g_1_000777	ttll6	128.425	216.885	239.084	140.156	188.794	597.347	87.7408	110.285	120.786	71.6563	55.9468	86.1609	71.8621	68.8467	83.2723	115.438	114.664	112.572	1584.07
Nfu_g_1_000778	zgc:109982	63.4573	123.601	112.31	48.7174	80.0127	46.3744	0	1.18586	0	1.43313	0	0	1.61488	0	0	0	0	0.809868	10.3341
Nfu_g_1_000779	sox14	459.31	397.235	383.726	247.334	402.761	298.121	15.8421	11.8586	21.0062	12.8981	5.88914	6.2178	4.84464	10.8705	10.409	6.74088	8.57303	0.809868	5.90522
Nfu_g_1_000780	htra1b	45.3266	31.8721	29.7792	158.894	57.5372	34.2288	353.4	538.379	409.622	359.715	328.319	523.183	578.934	629.585	512.125	442.37	481.162	424.371	184.538
Nfu_g_1_000781	SRCAP	3967.59	3928.04	4502.61	2829.35	3530.45	5362.87	2701.68	3115.24	3560.56	3472.47	4185.7	2525.31	2645.98	2323.58	2804.2	3473.24	3302.76	2710.63	6193.1
Nfu_g_1_000782	TCERG1L	241.742	340.487	290.134	136.409	210.37	336.767	86.5222	66.4079	122.099	42.9938	53.0022	80.8314	104.16	25.3646	29.1453	104.484	120.022	60.7401	35.4313
Nfu_g_1_000783	slc1a7a	39.2831	51.3062	45.0942	21.7354	29.6676	29.8121	8.53035	4.74342	3.93867	8.59876	7.36142	7.10606	8.07439	7.24702	11.4499	10.1113	15.0028	0.809868	20.6683
Nfu_g_1_000784	noc3l	552.229	484.3	565.804	465.438	552.897	783.949	1097.98	939.198	1033.24	1107.81	1469.34	969.977	1020.6	1154.99	713.019	656.393	580.823	1841.64	772.107
Nfu_g_1_000785	BX537277.1	342.971	328.049	387.129	326.781	358.709	490.244	422.862	282.234	458.199	649.206	522.661	215.846	187.326	233.717	188.404	153.355	168.246	425.181	166.822
Nfu_g_1_000786	skap1	8.30988	10.8831	8.50834	5.99598	6.29313	30.9163	47.5263	24.903	14.4418	7.16563	23.5566	87.0492	128.383	121.388	26.0226	17.6948	24.6475	340.145	276.069
Nfu_g_1_000787	KCNJ16	0.755444	0.777367	0	0.749498	1.79804	0	60.9311	45.0625	2.62578	63.0576	57.4191	15.1004	20.9934	25.3646	26.0226	14.3244	21.4326	0.809868	0
Nfu_g_1_000788	nudt13	74.7889	72.2951	91.0392	59.2103	61.1333	117.04	47.5263	50.9918	76.1476	50.1594	48.5854	114.585	114.656	97.8348	142.604	145.771	111.449	51.0217	97.4361
Nfu_g_1_000789	mep1b	1.51089	0.777367	0.850834	0.749498	2.69706	0	2.43724	0	2.62578	1.43313	0	1.77651	3.22976	5.43527	0	0.84261	2.14326	123.1	4.42891
Nfu_g_1_000790	KCTD2	193.394	195.119	143.791	125.916	186.097	30.9163	84.0849	53.3635	42.0125	53.0257	30.918	41.7481	49.2538	30.7998	29.1453	42.1305	25.7191	96.3743	191.92
Nfu_g_1_000791	lrrc8c	54.3919	67.6309	43.3925	112.425	61.1333	13.2498	95.0525	80.6382	103.718	159.077	79.5034	46.1894	33.105	28.9881	49.9634	54.7696	35.3638	35.6342	53.1469
Nfu_g_1_000792	SYDE1	429.847	370.027	436.478	650.564	453.106	705.554	566.659	584.627	617.058	494.429	438.741	852.727	851.041	790.831	983.655	957.204	1069.49	281.024	265.735
Nfu_g_1_000793	C3H17orf28	732.78	925.844	777.662	598.099	726.407	1050.05	427.736	247.844	363.67	225.001	145.756	565.82	683.094	734.667	207.14	293.228	333.277	2450.66	379.41
Nfu_g_1_000794	farp2	362.613	423.665	347.991	446.701	335.334	258.372	385.085	283.42	223.191	480.097	309.18	198.97	217.201	172.117	398.666	311.766	295.77	572.577	240.638
Nfu_g_1_000795	cdh2	472.152	439.99	544.534	196.368	364.103	290.392	13.4048	14.2303	15.7547	5.73251	17.6674	6.2178	12.919	14.494	11.4499	10.9539	12.8596	15.3875	78.2441
Nfu_g_1_000796	TMEM131	1390.77	1333.18	1427.7	1228.43	1440.23	2148.68	1820.62	1912.79	1877.43	1784.24	2159.84	1709.89	1716.62	1793.64	1783.07	1589.16	1766.05	1613.26	4211.9
Nfu_g_1_000797	KIF20B	730.514	577.584	646.634	615.338	635.607	986.009	544.724	550.237	291.462	375.479	328.319	1266.65	1198.24	1124.19	731.756	707.792	731.923	2732.49	5723.63
Nfu_g_1_000798	SRCIN1 (1 of 2)	1575.1	2244.26	1973.08	1020.82	1509.45	1532.56	520.352	506.361	807.427	435.67	425.49	341.091	410.179	173.023	251.899	513.149	518.669	239.721	84.1493
Nfu_g_1_000799	dr1	283.291	268.192	329.273	262.324	285.888	271.622	180.356	173.135	177.24	170.542	203.175	190.975	188.133	173.929	168.626	182.004	143.598	322.327	1089.51
Nfu_g_1_000800	lmnb2	3302.8	2871.59	3431.41	2885.57	3356.04	3935.2	882.282	1155.02	576.359	994.59	1057.1	1002.84	1018.18	809.855	1259.49	1473.72	1098.42	941.067	2971.8
Nfu_g_1_000801	lpp	301.422	284.516	251.847	607.843	338.93	219.727	1524.5	1608.02	1492.76	1976.28	1989.06	879.374	1018.99	982.878	1458.31	1160.27	1270.95	663.282	674.671
Nfu_g_1_000802	rad54l	201.703	194.342	203.349	191.122	177.107	316.892	221.789	117.4	65.6445	60.1913	67.7251	574.702	543.407	570.703	158.217	180.318	163.959	2853.97	1446.78
Nfu_g_1_000803	b3gnt5a	5.28811	2.3321	1.70167	7.49498	11.6872	0	30.4655	4.74342	1.31289	18.6306	10.306	103.038	95.2778	96.9289	29.1453	19.38	21.4326	1541.99	4180.89
Nfu_g_1_000804	ect2	746.378	658.43	694.28	776.48	725.508	990.426	241.287	402.005	81.3992	85.9876	75.0865	631.551	619.306	650.42	546.475	815.646	663.339	927.299	2043.2
Nfu_g_1_000805	mrpl10	837.032	815.458	883.166	902.395	878.342	1168.19	1122.35	1526.2	1320.77	1308.44	1618.04	1296.86	1284.64	1492.89	1434.37	1475.41	1468.13	890.855	1737.61
Nfu_g_1_000806	MYO7B (1 of 2)	6.79899	9.32841	17.0167	10.493	11.6872	9.93738	1792.59	2703.75	4572.79	5210.85	6909.43	400.604	426.328	365.975	969.082	435.629	1185.22	40.4934	44.2891
Nfu_g_1_000807	a1cf	116.338	225.436	144.642	385.242	136.651	240.705	6390.45	12197.7	9993.72	10133.6	14895.1	3772.43	4878.55	4736.84	6686.77	5084.31	7158.48	87.4657	22.1446
Nfu_g_1_000808	stx4	147.312	129.82	142.089	186.625	134.853	144.644	290.032	262.074	212.688	401.275	371.016	206.076	211.549	184.799	155.095	182.846	130.739	868.988	385.315
Nfu_g_1_000809	FAM171A2 (2 of 2)	3239.34	3339.57	3380.36	2261.23	3116.9	2102.31	298.562	284.605	286.21	196.338	209.064	195.417	180.866	97.8348	206.099	367.378	282.91	93.9447	50.1943
Nfu_g_1_000810	arf1l	1312.21	1254.67	1220.95	1407.56	1429.44	748.616	1724.35	1621.07	1348.34	2532.33	2335.04	930.893	1025.45	964.76	874.36	1035.57	717.992	3183.59	2548.1
Nfu_g_1_000811	si:ch73-334d15.1	3.77722	6.9963	0	5.99598	4.4951	4.41661	787.23	686.611	379.425	1420.23	1978.75	143.898	157.451	163.058	255.022	163.466	221.827	143.347	118.104
Nfu_g_1_000812	arhgap39	259.873	218.44	239.935	113.174	192.39	176.665	97.4898	41.505	39.3867	37.2613	30.918	128.797	137.265	134.07	21.859	38.76	43.9368	792.861	193.396
Nfu_g_1_000813	cpt2	355.059	328.826	326.72	396.484	348.819	364.371	339.996	471.971	210.062	392.677	359.237	633.327	613.654	687.561	641.197	594.04	487.591	1749.31	488.657
Nfu_g_1_000814	INPP5D	3.02177	3.88684	3.40334	8.99397	7.19215	5.52077	35.34	21.3454	39.3867	53.0257	16.1951	35.5303	35.5273	41.6704	49.9634	93.5297	47.1517	118.241	129.915
Nfu_g_1_000815	si:dkey-282h22.5	4.53266	3.88684	2.5525	10.493	5.39411	5.52077	13.4048	17.7878	22.3191	10.0319	22.0843	39.9716	37.9497	40.7645	67.6588	51.3992	55.7247	0	5.90522
Nfu_g_1_000816	scinla	171.486	146.145	163.36	987.089	217.563	149.061	2483.55	2479.62	699.77	1378.67	1542.95	1098.77	1241.84	1366.97	1263.66	1290.04	1703.89	309.37	596.427
Nfu_g_1_000817	BAIAP2 (2 of 2)	98.9631	104.167	67.2159	52.4648	75.5176	52.9994	84.0849	78.2665	74.8347	88.8538	48.5854	115.473	103.352	94.2113	46.8407	85.1036	42.8652	998.567	59.0522
Nfu_g_1_000818	atad1b	370.167	415.114	498.589	257.078	382.982	675.742	405.801	432.837	575.046	620.544	771.477	400.604	363.348	315.246	319.558	322.719	347.208	582.295	358.742
Nfu_g_1_000819	pacrg	43.0603	65.2988	61.26	50.9658	59.3353	71.77	56.0566	142.303	232.381	53.0257	89.8094	73.7253	58.1356	67.9408	56.2088	85.1036	83.5871	4.85921	3435.36
Nfu_g_1_000820	sun1	180.551	168.689	162.509	160.393	168.117	207.581	453.327	416.235	601.303	508.76	409.295	864.274	805.825	781.773	528.779	425.518	450.084	2549.46	484.228
Nfu_g_1_000821	mfap4	3.77722	3.10947	7.6575	19.4869	2.69706	4.41661	28.0283	48.6201	76.1476	70.2232	85.3925	91.4905	59.7505	111.423	98.8859	124.706	544.388	13.7678	1.4763
Nfu_g_1_000822	ptena	280.27	257.309	262.057	161.142	217.563	139.123	186.449	123.329	98.4667	192.039	191.397	103.038	75.0919	92.3995	70.7815	68.2514	76.0857	558.809	1858.67
Nfu_g_1_000823	nploc4	1232.13	1166.83	1341.76	964.604	1134.56	1527.04	1027.3	1049.48	749.66	1087.74	1348.61	1132.53	1129.61	1154.09	1006.55	985.853	966.61	2322.7	3224.25
Nfu_g_1_000824	FMNL1 (1 of 2)	64.2127	42.7552	50.1992	147.651	72.8205	115.936	169.388	310.694	164.111	171.975	126.616	138.568	128.383	169.399	193.608	151.67	216.469	2.4296	180.109
Nfu_g_1_000825	si:ch73-389b16.2	1232.88	1428.8	1412.38	834.941	1094.11	1318.36	738.485	565.653	724.715	550.321	549.162	511.636	613.654	453.845	626.624	593.197	614.044	1089.27	955.169
Nfu_g_1_000826	LRRC41	333.151	408.118	463.704	290.056	310.162	628.263	209.603	209.897	191.682	217.835	201.703	267.365	268.877	272.669	167.586	220.764	228.257	651.944	934.5
Nfu_g_1_000827	sap130a	1127.12	1087.54	1216.69	949.614	1110.29	1371.36	561.785	639.176	544.849	520.225	625.721	688.399	643.529	683.938	599.561	646.282	684.771	1144.34	997.982
Nfu_g_1_000828	si:ch211-209p16.2	389.809	360.698	393.936	276.565	320.95	721.012	426.518	424.536	577.671	475.798	506.466	391.721	375.459	425.763	278.962	276.376	307.558	1343.57	264.258
Nfu_g_1_000829	apnl	14.3534	24.8757	15.315	494.669	19.7784	25.3955	8.53035	22.5313	18.3805	20.0638	10.306	15.1004	13.7265	13.5882	10.409	17.6948	12.8596	30.775	4.42891
Nfu_g_1_000830	glulb	161.665	213.776	147.194	542.636	189.693	185.498	1641.48	4030.72	5487.88	1360.04	1588.59	195.417	200.245	240.058	121.786	252.783	535.815	14.5776	35.4313
Nfu_g_1_000831	akr1a1b	198.682	186.568	161.658	186.625	191.491	209.789	188.886	259.702	165.424	249.364	244.399	333.096	316.516	367.786	416.362	345.47	340.778	251.869	379.41
Nfu_g_1_000832	chad	349.015	319.498	182.929	406.977	381.184	87.2281	210.822	283.42	296.713	197.771	234.093	41.7481	36.3348	75.1879	53.0861	71.6218	82.5155	2.4296	8.85782
Nfu_g_1_000833	zgc:172121	151.844	160.138	170.167	165.639	174.41	219.727	153.546	134.002	171.989	176.275	175.202	214.07	217.201	277.199	309.149	260.366	263.621	92.325	414.841
Nfu_g_1_000834	dpysl4	3529.43	3666.84	4175.04	2202.02	3484.6	4707.01	175.482	215.826	171.989	87.4207	98.6431	296.678	294.715	173.929	145.727	317.664	313.987	932.158	315.929
Nfu_g_1_000835	ebf3	362.613	307.837	305.449	254.08	347.92	134.707	21.9352	10.6727	14.4418	4.29938	5.88914	22.2064	12.1116	17.2117	10.409	10.9539	7.50141	180.601	5.90522
Nfu_g_1_000836	asb3	102.74	107.277	80.8292	82.4448	99.7911	110.415	59.7125	59.2928	34.1351	30.0957	25.0288	132.35	143.724	172.117	88.4769	101.956	96.4466	314.229	159.441
Nfu_g_1_000837	MSL1 (2 of 2)	1115.03	1064.99	1120.55	971.349	1139.96	1433.19	606.874	801.639	572.42	558.919	774.422	824.302	822.781	798.984	926.405	829.97	824.083	1849.74	2075.68
Nfu_g_1_000838	C12H10orf88	386.032	443.099	422.014	353.013	436.024	558.702	327.809	326.11	237.633	270.861	300.346	486.765	469.93	554.397	354.948	412.036	415.792	782.332	1313.91
Nfu_g_1_000839		33.2395	37.3136	41.6909	68.2043	44.951	57.416	75.5546	138.745	101.093	68.7901	101.588	156.333	152.606	177.552	171.749	146.614	183.249	34.0145	22.1446
Nfu_g_1_000840	prr15la	3.02177	2.3321	1.70167	37.4749	3.59608	3.31246	141.36	199.224	110.283	170.542	139.867	199.858	208.319	176.646	258.144	265.422	337.563	375.779	47.2417
Nfu_g_1_000841	lipf	37.7722	34.2042	17.8675	92.9377	37.7588	14.354	332.684	428.094	212.688	315.288	279.734	317.108	432.788	416.704	467.366	372.433	355.781	720.783	193.396
Nfu_g_1_000842	ABI3 (2 of 2)	0.755444	0	1.70167	0	0	0	0	0	1.31289	0	0	0.888257	0	1.81176	1.0409	0	1.07163	1.61974	4.42891
Nfu_g_1_000843	hoxb3a	43.8157	24.0984	43.3925	50.9658	41.3549	55.2077	41.4331	23.7171	18.3805	15.7644	4.41685	6.2178	12.1116	6.34115	5.20452	28.6487	17.1461	0.809868	1.4763
Nfu_g_1_000844	krt5	0.755444	2.3321	0.850834	3.74749	1.79804	4.41661	8920.31	91.3109	1.31289	0	22.0843	23895	31094.5	36760.5	48.9225	42.1305	41.7935	69505.3	103.341
Nfu_g_1_000845	PBX1 (1 of 2)	296.134	286.071	256.101	167.888	277.797	100.478	42.6518	46.2484	31.5094	37.2613	27.9734	20.4299	36.3348	19.0234	31.2271	41.2879	25.7191	58.3105	19.192
Nfu_g_1_000846	CABZ01069216.1	753.933	819.345	873.806	706.027	669.769	1204.63	994.396	1081.5	1470.44	1094.91	1139.55	1007.28	1127.99	1178.55	1298.01	1076.01	1420.98	1095.75	1584.07
Nfu_g_1_000847	hcar1-3	0	0.777367	0	1.499	0.899019	0	14.6235	14.2303	22.3191	30.0957	10.306	60.4015	13.7265	24.4587	22.8999	51.3992	28.934	41.3033	113.675
Nfu_g_1_000848	hyi	40.0385	41.2005	36.5859	59.2103	35.9608	30.9163	136.486	180.25	132.602	225.001	216.426	239.829	285.026	267.234	246.694	218.236	204.681	679.479	84.1493
Nfu_g_1_000849		0	0	0	0.749498	0.899019	1.10415	0	0	0	0	4.41685	0	0.807439	4.52939	4.16362	4.21305	2.14326	0	0
Nfu_g_1_000850	si:ch73-74h11.1	41.5494	13.2152	16.1658	118.421	35.9608	5.52077	435.048	181.436	72.2089	196.338	142.812	93.267	137.265	86.0584	165.504	96.9001	132.882	10.5283	10.3341
Nfu_g_1_000851		0.755444	0	0	0	0	0	0	0	0	0	0	0	0	0	0	0	0	0	0
Nfu_g_1_000852	nme7	231.166	260.418	240.786	245.835	234.644	337.871	141.36	168.392	183.805	128.981	131.033	252.265	239.002	270.858	320.599	260.366	295.77	201.657	7319.52
Nfu_g_1_000853	p4ha1a	458.554	434.548	440.732	290.056	387.477	478.098	266.878	201.596	286.21	255.096	273.845	245.159	264.84	199.293	314.353	309.238	308.629	115.001	214.064
Nfu_g_1_000854	GPR142	4.53266	6.21894	1.70167	4.49699	3.59608	1.10415	0	1.18586	5.25156	4.29938	1.47228	4.44129	5.65208	8.1529	0	2.52783	0	0.809868	26.5735
Nfu_g_1_000855	BX890577.1	28.7069	27.9852	26.3758	23.2344	26.0716	43.062	41.4331	41.505	48.5769	38.6944	39.7517	15.9886	18.5711	15.3999	23.9408	26.9635	35.3638	40.4934	584.616
Nfu_g_1_000856		5.28811	3.88684	5.105	2.99799	3.59608	2.20831	1.21862	0	1.31289	0	0	1.77651	4.0372	0.905878	4.16362	5.05566	3.21489	8.09868	0
Nfu_g_1_000857	BX005336.1	2.26633	2.3321	4.25417	5.24648	2.69706	1.10415	3.65587	1.18586	0	1.43313	0	0	4.0372	1.81176	1.0409	5.05566	1.07163	36.4441	48.718
Nfu_g_1_000858	ccr10	0	1.55473	0	0	0	0	8.53035	3.55757	1.31289	1.43313	1.47228	14.2121	19.3785	15.3999	1.0409	5.89827	6.42978	13.7678	14.763
Nfu_g_1_000859	hs2st1a	437.402	481.968	495.185	440.705	448.611	645.93	254.692	283.42	257.326	292.358	266.483	314.443	360.925	302.563	292.494	299.969	310.772	851.981	310.024
Nfu_g_1_000860	bivm	817.39	814.681	816.8	575.614	762.368	995.946	441.141	381.846	458.199	439.97	362.182	579.144	581.356	613.279	359.112	400.24	410.434	788.002	664.337
Nfu_g_1_000861	ephx4	95.1859	101.835	115.713	110.926	107.882	105.999	38.9959	84.1958	48.5769	24.3631	10.306	32.8655	26.6455	42.5763	52.0452	38.76	69.6559	43.7329	138.773
Nfu_g_1_000862	rab40b	46.8375	80.0688	57.0059	52.4648	53.9411	14.354	15.8421	9.48685	14.4418	12.8981	8.83371	11.5473	4.0372	4.52939	11.4499	25.2783	13.9312	0.809868	1.4763
Nfu_g_1_000863	si:rp71-68n21.9	5.28811	0.777367	2.5525	8.24448	2.69706	0	70.6801	52.1777	42.0125	24.3631	36.8071	296.678	285.026	370.504	36.4317	21.0652	35.3638	4451.03	7.38152
Nfu_g_1_000864	MRPL55	368.657	353.702	365.859	329.03	354.214	489.14	444.797	559.724	430.628	590.448	575.663	502.753	540.177	588.821	451.752	454.167	386.858	857.65	1390.68
Nfu_g_1_000865	ptprfa	182.062	247.98	219.515	139.407	174.41	299.226	141.36	194.48	149.669	91.7201	83.9202	273.583	338.317	295.316	213.385	252.783	244.331	525.604	414.841
Nfu_g_1_000866	rpl36	11732.8	10982.6	10960.4	13911.4	11937.2	14948	26169.9	26920.1	44437.4	40597.6	39270.2	20007.1	17362.4	21031.8	24702.7	23418.6	24494.2	5514.39	7126.12
Nfu_g_1_000867	rpp30	442.69	384.797	439.881	341.771	413.549	669.117	155.984	188.551	195.621	156.211	125.144	364.185	355.273	392.245	296.658	326.09	417.935	308.56	184.538
Nfu_g_1_000868		35.5059	51.3062	34.8842	12.7415	46.749	29.8121	0	0	0	0	0	0	0	0	0	0	1.07163	0	1.4763
Nfu_g_1_000869	minpp1b	82.3434	85.5104	66.365	95.1862	75.5176	51.8952	154.765	144.674	81.3992	217.835	172.257	135.903	121.923	125.011	143.645	129.762	108.235	476.202	160.917
Nfu_g_1_000870	AL807798.1	0	1.55473	0.850834	1.499	0	1.10415	7.31173	7.11514	15.7547	4.29938	20.612	9.77083	14.5339	5.43527	26.0226	14.3244	6.42978	3.23947	2.95261
Nfu_g_1_000871	BTBD17 (2 of 2)	371.678	452.428	419.461	236.841	364.103	412.953	4.87449	1.18586	2.62578	2.86625	0	3.55303	0.807439	1.81176	6.24543	5.89827	1.07163	4.85921	16.2393
Nfu_g_1_000872	ANKFN1 (1 of 2)	67.9899	74.6272	76.575	82.4448	82.7098	54.1035	70.6801	60.4787	95.8409	54.4588	48.5854	112.809	118.694	120.482	52.0452	80.0479	93.2317	145.776	50.1943
Nfu_g_1_000873	ndufa11	507.658	444.654	429.671	617.586	458.5	529.994	553.254	1042.37	638.064	842.678	931.956	1252.44	1163.52	1402.3	1402.1	1242.85	1224.87	598.492	330.692
Nfu_g_1_000874	ndel1a	376.211	391.793	376.069	269.819	370.396	211.997	76.7732	65.2221	95.8409	58.7582	58.8914	26.6477	37.9497	14.494	28.1044	56.4548	53.5815	9.71842	66.4337
Nfu_g_1_000875	TMEM100 (1 of 2)	47.593	48.1968	56.155	68.2043	62.0323	77.2907	23.1538	48.6201	53.8285	47.2932	33.8625	68.3958	54.9059	50.7292	70.7815	61.5105	70.7275	17.0072	14.763
Nfu_g_1_000876	AZI1 (2 of 2)	1241.19	1175.38	1260.94	1120.5	1210.08	1434.3	677.554	675.938	468.702	593.314	510.883	653.757	756.571	695.714	861.869	719.589	833.728	492.4	29681.1
Nfu_g_1_000877	aatkb	1090.86	1355.73	1296.67	900.147	987.123	1127.34	826.226	945.127	1424.49	838.379	980.541	706.164	784.831	664.914	896.219	910.018	960.18	64.7894	60.5285
Nfu_g_1_000878	amotl2a	846.097	671.645	782.767	742.752	941.273	1326.09	472.825	413.864	505.463	482.964	340.098	476.106	444.899	425.763	408.034	400.24	468.302	1448.85	76.7678
Nfu_g_1_000879	acsf2	133.714	94.0614	119.117	438.456	125.863	131.394	3722.89	4482.54	3741.74	4435.53	6488.36	2775.8	2957.65	3150.64	4287.48	2933.97	3915.73	834.164	110.723
Nfu_g_1_000880		97.4522	85.5104	139.537	68.9538	111.478	263.893	28.0283	26.0888	87.9636	51.5925	30.918	55.0719	78.3216	48.0115	67.6588	71.6218	93.2317	12.9579	57.5759
Nfu_g_1_000881	apnl	23.4188	16.3247	22.1217	657.31	26.0716	12.1457	17.0607	48.6201	28.8836	25.7963	36.8071	1.77651	8.88183	11.7764	4.16362	2.52783	12.8596	123.91	4.42891
Nfu_g_1_000882	taf4b	14.3534	20.9889	14.4642	6.74548	18.8794	2.20831	142.579	23.7171	22.3191	22.93	32.3903	270.03	271.3	322.493	11.4499	15.167	24.6475	1097.37	850.351
Nfu_g_1_000883	HEATR1 (2 of 2)	809.08	799.133	856.79	686.54	783.945	1276.4	1669.51	1664.94	1797.35	1847.3	2398.35	2015.46	2110.65	2226.65	1937.12	2048.38	2020.02	2365.62	840.017
Nfu_g_1_000884		0	0.777367	0.850834	0	0	1.10415	0	0	0	0	0	0	0.807439	0	0	0	0	0	0
Nfu_g_1_000885	CR847950.5	13.598	12.4379	14.4642	10.493	7.19215	3.31246	0	5.92928	10.5031	2.86625	8.83371	3.55303	3.22976	0	1.0409	4.21305	4.28652	0	1.4763
Nfu_g_1_000886	hoxb6a	189.616	147.7	191.438	131.912	174.41	389.766	73.1173	47.4342	85.3378	41.5607	17.6674	55.9602	52.4836	19.0234	20.8181	93.5297	86.802	1.61974	2.95261
Nfu_g_1_000887	cox11	269.693	237.874	238.233	218.104	231.947	385.35	257.129	305.951	221.878	256.53	219.37	376.621	356.888	367.786	310.189	311.766	334.348	794.481	456.178
Nfu_g_1_000888	hlfb	88.3869	192.01	97.8459	128.914	105.185	86.124	1219.84	1509.59	1742.2	2004.94	1538.54	617.339	671.79	855.149	912.873	534.214	873.378	33.2046	2.95261
Nfu_g_1_000889	dohh	324.085	280.63	322.466	266.821	304.767	492.452	506.947	604.787	623.623	630.576	772.949	908.687	908.369	920.372	920.159	737.283	713.705	1385.68	1948.72
Nfu_g_1_000890	BX324155.1	2.26633	1.55473	3.40334	0.749498	3.59608	11.0415	2.43724	1.18586	0	11.465	1.47228	0	2.42232	7.24702	2.08181	3.37044	7.50141	0.809868	2.95261
Nfu_g_1_000891	bcl6a	902	890.085	807.441	836.44	813.612	494.661	135.267	164.834	228.443	100.319	139.867	114.585	109.812	113.235	172.79	172.735	165.031	41.3033	1681.51
Nfu_g_1_000892	BX005472.1	28.7069	25.6531	29.7792	22.4849	17.0814	4.41661	2.43724	1.18586	5.25156	1.43313	2.94457	0.888257	3.22976	1.81176	1.0409	0.84261	2.14326	29.1552	10.3341
Nfu_g_1_000893	apnl	49.1038	40.4231	57.0059	974.347	37.7588	55.2077	65.8056	74.7089	43.3254	70.2232	53.0022	21.3182	23.4157	39.8586	37.4726	36.2322	45.0084	175.741	5.90522
Nfu_g_1_000894	adam8b	234.188	244.093	275.67	397.234	292.181	313.58	416.769	496.874	592.113	434.237	466.714	788.772	861.538	818.008	1034.66	1137.52	1104.85	137.678	383.839
Nfu_g_1_000895	tmco1	447.978	422.888	402.444	422.717	463.894	428.412	467.951	602.415	451.634	634.875	652.222	620.892	584.586	601.503	673.465	604.151	668.697	796.91	317.405
Nfu_g_1_000896	trim16	74.7889	60.6346	57.8567	185.875	74.6186	47.4786	1065.08	1262.94	1299.76	2482.17	1579.76	502.753	449.744	599.691	522.534	330.303	383.643	2381.01	138.773
Nfu_g_1_000897	barhl2	921.641	963.158	1045.67	685.79	873.847	1080.97	20.7166	33.204	38.0738	15.7644	26.5011	11.5473	17.7637	4.52939	8.32723	14.3244	18.2177	0	1.4763
Nfu_g_1_000898	FADS6	6.79899	10.1058	9.35917	8.24448	8.99019	3.31246	10.9676	11.8586	22.3191	30.0957	17.6674	12.4356	10.4967	9.96466	10.409	16.0096	17.1461	2.4296	13.2867
Nfu_g_1_000899	map2k6	25.6851	17.8794	28.9284	23.9839	23.3745	11.0415	29.2469	29.6464	17.0676	30.0957	27.9734	21.3182	25.0306	35.3292	24.9817	30.3339	18.2177	68.0289	28.0498
Nfu_g_1_000900	brdt	12.8425	17.1021	18.7183	26.2324	12.5863	5.52077	296.125	118.586	60.3929	22.93	83.9202	540.06	575.704	636.832	58.2906	64.8809	72.8708	1647.27	12330.1
Nfu_g_1_000901	pnpo	345.993	408.118	382.024	248.833	309.263	378.725	277.846	326.11	330.848	332.485	409.295	292.237	289.063	259.081	346.621	430.573	428.652	54.2612	444.368
Nfu_g_1_000902	KDM4A (2 of 2)	1658.95	1821.37	2017.33	1319.12	1608.35	3062.92	1087.01	1394.57	1813.1	1307.01	1485.54	1252.44	1429.98	1302.65	1898.61	1611.07	1793.91	498.069	1223.86
Nfu_g_1_000903	ctns	159.399	139.926	137.835	143.154	160.025	185.498	226.664	298.836	361.045	321.02	331.264	205.187	188.941	191.14	216.508	221.606	196.108	330.426	163.87
Nfu_g_1_000904	si:ch211-253b1.4	592.268	368.472	369.262	568.869	422.539	333.454	977.335	1165.7	1206.55	930.099	787.672	1240.01	1295.94	1442.16	1869.46	1376.82	1968.58	282.644	41.3365
Nfu_g_1_000905	gadd45ab	31.7286	27.2079	46.7959	37.4749	33.2637	29.8121	559.347	728.116	778.544	660.671	770.005	236.276	157.451	139.505	155.095	224.134	146.813	289.123	53.1469
Nfu_g_1_000906	mrm1	58.1692	67.6309	76.575	72.7013	74.6186	51.8952	508.165	271.561	543.536	824.048	656.639	119.026	98.5076	110.517	84.3132	103.641	77.1573	337.715	48.718
Nfu_g_1_000907	uhmk1	31.7286	34.2042	28.0775	32.9779	43.1529	30.9163	53.6194	35.5757	32.8222	65.9238	55.9468	56.8484	53.291	61.5997	40.5953	27.8061	17.1461	258.348	1003.89
Nfu_g_1_000908	si:dkey-98p3.7	21.9079	17.1021	11.9117	19.4869	21.5765	14.354	170.607	190.923	160.173	503.027	344.515	46.1894	54.0984	70.6585	106.172	67.4088	133.954	30.775	38.3839
Nfu_g_1_000909	FBRS	3351.15	3934.26	3652.63	2183.29	3087.23	6594	2524.98	2790.32	3622.26	2892.05	2959.29	1876	1890.22	1728.42	2152.59	1847.84	2351.15	1463.43	1467.45
Nfu_g_1_000910	lect2l	8.30988	20.9889	37.4367	32.9779	10.7882	9.93738	207.166	581.069	320.345	276.593	301.818	3442	3374.29	5670.8	1528.05	1929.58	3835.36	9.71842	137.296
Nfu_g_1_000911	OXLD1	200.948	229.323	207.603	181.378	199.582	284.872	223.008	298.836	298.026	326.753	307.707	238.941	222.853	225.564	278.962	225.819	261.478	201.657	199.301
Nfu_g_1_000912	med8	586.224	581.471	661.098	485.675	615.828	1005.88	437.485	422.165	409.622	422.772	449.047	790.549	778.372	881.419	510.043	550.224	578.68	1337.9	611.19
Nfu_g_1_000913	rfc4	77.8107	76.182	85.0834	98.9337	94.397	43.062	46.3076	47.4342	14.4418	21.4969	17.6674	112.809	94.4704	111.423	77.0269	89.3166	60.0112	234.052	157.965
Nfu_g_1_000914	aldh9a1a	511.435	667.758	419.461	1085.27	415.347	375.412	8096.52	10966.8	12031.3	14306.9	14715.5	9184.58	8694.51	9635.82	13465.1	9615.86	13863.7	3718.91	1406.92
Nfu_g_1_000915	snf8	63.4573	59.0799	62.1109	63.7073	50.3451	45.2703	31.6842	48.6201	18.3805	44.4269	29.4457	57.7367	46.024	60.6938	52.0452	72.4644	57.868	109.332	109.246
Nfu_g_1_000916	ARG1 (2 of 2)	1.51089	1.55473	2.5525	8.99397	0.899019	1.10415	129.174	148.232	200.872	237.899	147.228	329.543	364.155	216.505	525.657	497.14	323.632	14.5776	107.77
Nfu_g_1_000917	eps15l1a	1854.61	2084.12	2215.57	1388.82	1811.52	2569.36	465.514	444.696	526.469	484.397	382.794	411.263	440.054	398.586	384.094	491.241	532.6	491.59	758.82
Nfu_g_1_000918	st6galnac	225.878	216.885	245.891	373.999	238.24	481.411	1224.72	849.073	687.954	776.754	1130.71	1260.44	1280.6	1341.61	951.387	623.531	835.871	6729.19	304.119
Nfu_g_1_000919	EPM2AIP1 (1 of 2)	0	0	0	0	0	0	0	2.37171	0	0	0	0	0.807439	0.905878	1.0409	0	0	6.47894	1.4763
Nfu_g_1_000920	PSD (3 of 3)	113.317	112.718	79.9784	86.1922	89.0029	20.9789	53.6194	46.2484	55.1414	35.8282	36.8071	23.0947	30.6827	23.5528	39.5544	30.3339	50.3666	66.4092	134.344
Nfu_g_1_000921	hoxb5b	781.884	663.094	883.166	560.624	725.508	1662.85	443.578	105.541	168.05	134.714	57.4191	339.314	363.348	75.1879	141.563	508.936	473.66	0.809868	1.4763
Nfu_g_1_000922	smx5	611.154	582.248	684.07	556.877	667.072	925.281	480.137	598.857	430.628	501.594	666.945	791.437	750.111	864.208	498.593	591.512	518.669	539.372	915.308
Nfu_g_1_000923	slc5a9	52.1256	80.0688	76.575	62.2083	45.85	109.311	152.328	198.038	305.903	524.524	409.295	177.651	172.792	158.529	525.657	224.977	427.58	4.04934	53.1469
Nfu_g_1_000924	PLEKHA1 (2 of 2)	72.5226	76.9594	90.1884	62.2083	70.1235	72.8741	41.4331	33.204	21.0062	42.9938	38.2794	20.4299	29.0678	25.3646	37.4726	30.3339	40.7219	43.7329	199.301
Nfu_g_1_000925	nlgn1	234.943	354.479	291.836	166.389	211.269	227.456	49.9635	40.3191	68.2703	31.5288	35.3348	27.536	48.4464	23.5528	27.0635	39.6026	40.7219	128.769	31.0024
Nfu_g_1_000926	NFE2L1 (1 of 2)	774.33	795.247	788.723	713.522	731.802	819.282	1166.22	717.443	1314.2	1387.27	1054.16	849.174	755.763	712.926	683.874	572.974	584.038	3370.67	3275.92
Nfu_g_1_000927	WAPAL (1 of 2)	347.504	354.479	285.029	278.064	335.334	145.748	232.757	235.985	158.86	232.166	242.927	88.8257	113.042	96.9289	85.3542	96.9001	77.1573	909.482	2381.28
Nfu_g_1_000928	GRB7	22.6633	37.3136	18.7183	99.6832	44.951	37.5412	516.696	315.438	418.812	656.372	325.375	468.111	510.302	564.362	627.665	475.232	467.23	1858.65	630.382
Nfu_g_1_000929	tgfbr3	67.2345	49.7515	18.7183	250.332	73.7196	20.9789	428.955	346.27	267.829	425.639	290.04	213.182	230.928	183.893	352.867	341.257	247.546	193.558	186.014
Nfu_g_1_000930	cbx1b	4075.62	4264.64	4865.07	3795.46	4533.75	5280.06	1012.67	1183.48	715.525	925.8	1014.4	1150.29	1224.08	925.807	927.446	1206.62	1292.38	1227.76	1818.81
Nfu_g_1_000931	snx11	686.698	839.557	760.645	611.59	690.447	1173.72	1186.94	1128.93	1719.89	1228.19	1164.58	898.916	922.903	869.643	1063.8	923.5	955.893	1973.65	1014.22
Nfu_g_1_000932	scp2b	492.549	512.285	451.793	613.089	516.936	607.284	866.44	1559.4	1106.77	1137.9	1251.44	1444.31	1438.86	1532.75	1707.08	1534.39	1763.9	793.671	448.796
Nfu_g_1_000933	BX530070.1	65.7236	83.1783	65.5142	64.4568	57.5372	46.3744	63.3683	32.0181	51.2027	60.1913	57.4191	41.7481	29.8753	24.4587	46.8407	45.5009	37.507	15.3875	23.6209
Nfu_g_1_000934	si:dkey-44g17.5	25.6851	22.5436	21.2708	99.6832	23.3745	33.1246	152.328	448.254	279.646	482.964	284.151	231.835	251.114	269.952	511.084	368.22	551.889	8.90855	14.763
Nfu_g_1_000935	KANSL1 (2 of 2)	1421.74	1291.98	1272.85	1014.07	1301.78	1025.76	671.461	647.477	622.31	664.971	752.337	546.278	515.146	459.28	498.593	481.13	449.013	2368.05	1257.81
Nfu_g_1_000936	TBL1XR1	619.464	550.376	506.246	508.159	543.907	347.808	294.907	277.49	192.995	283.759	229.676	226.506	268.07	249.116	286.249	334.516	278.624	298.031	2052.06
Nfu_g_1_000937	elovl6l	50.6147	44.3099	39.9892	27.7314	40.4559	28.708	198.635	198.038	156.234	267.995	288.568	54.1837	53.291	57.9762	98.8859	75.8349	57.868	30.775	72.3389
Nfu_g_1_000938	glmnb	33.995	60.6346	53.6025	28.4809	44.0519	32.0204	2.43724	1.18586	1.31289	1.43313	0	7.10606	8.88183	5.43527	1.0409	0	0	7.28881	47.2417
Nfu_g_1_000939	ARHGAP44 (1 of 2)	163.931	161.692	193.139	56.2123	93.498	49.6869	52.4007	20.1596	28.8836	21.4969	11.7783	14.2121	23.4157	16.3058	11.4499	12.6391	21.4326	114.191	132.867
Nfu_g_1_000940	grnb	930.707	976.373	930.812	924.88	972.739	1072.13	542.287	1003.23	447.695	591.881	496.16	1168.06	1103.77	1040.85	1325.07	1135	1152	1273.11	1334.58
Nfu_g_1_000941	slc16a12b	0	0	1.70167	3.74749	1.79804	0	29.2469	17.7878	13.1289	34.395	5.88914	8.88257	24.2232	28.0822	18.7363	16.0096	19.2893	3.23947	717.484
Nfu_g_1_000942	INPP5D	13.598	13.9926	11.9117	32.9779	11.6872	11.0415	48.7449	90.1251	123.412	80.2551	32.3903	215.846	182.481	252.74	148.849	248.57	221.827	1469.91	225.875
Nfu_g_1_000943	tubgcp2	797.749	708.959	763.198	584.608	777.652	1095.32	235.194	245.472	149.669	150.478	131.033	556.049	527.258	554.397	438.221	455.009	430.795	921.63	2388.66
Nfu_g_1_000944	asah2	34.7504	60.6346	51.9009	29.9799	37.7588	51.8952	433.829	1666.13	1315.52	2449.21	1856.55	1234.68	1025.45	1236.52	2522.11	1099.61	3320.98	152.255	17.7156
Nfu_g_1_000945	kctd1	141.268	132.152	134.432	83.1943	143.843	97.1655	24.3724	46.2484	39.3867	40.1275	22.0843	24.8712	18.5711	22.6469	19.7772	15.167	37.507	8.90855	273.116
Nfu_g_1_000946	KCNJ2 (1 of 2)	74.7889	44.3099	43.3925	92.1882	59.3353	36.4371	93.8339	125.701	194.308	200.638	172.257	84.3844	78.3216	91.4937	145.727	123.864	125.381	18.627	41.3365
Nfu_g_1_000947	ppp1r3cb	51.3702	96.3935	79.1275	90.6892	48.547	30.9163	201.073	180.25	237.633	203.504	213.481	211.405	159.066	179.364	138.44	98.5853	114.664	1932.35	324.787
Nfu_g_1_000948	calcoco2	179.796	226.991	211.007	512.656	209.471	220.831	1403.85	1153.84	1263	1613.7	1475.23	1421.21	1580.97	1691.27	1797.64	1438.33	1618.16	1620.55	811.967
Nfu_g_1_000949	lrrc40	214.546	210.667	225.471	238.34	222.957	281.559	182.793	317.809	194.308	260.829	175.202	414.816	443.284	552.586	369.521	379.174	373.999	615.5	1003.89
Nfu_g_1_000950	CABZ01072083.1	745.623	886.976	820.204	574.865	734.499	1230.03	215.696	303.579	227.13	128.981	132.506	378.397	383.534	402.21	529.82	483.658	494.021	193.558	320.358
Nfu_g_1_000951	STAMBPL1	461.576	503.734	520.71	887.405	534.916	460.432	6651.24	8716.04	8107.09	5293.97	8461.22	11406.1	13502	13244.8	15765.5	10889.9	15809.7	2577.81	3208.01
Nfu_g_1_000952	C12H7orf62	46.8375	49.7515	43.3925	38.9739	67.4264	44.1661	17.0607	15.4161	9.19023	17.1975	8.83371	17.7651	5.65208	9.05878	8.32723	25.2783	9.64466	88.2756	3726.19
Nfu_g_1_000953	mep1b	0	0	0	0	0	0	0	0	1.31289	0	0	0	0.807439	0.905878	0	0	0	0	0
Nfu_g_1_000954	KLHL30	86.1206	61.412	50.1992	158.144	77.3156	58.5201	320.498	424.536	336.1	290.925	472.603	318.884	247.884	288.069	491.307	400.24	303.271	1.61974	13.2867
Nfu_g_1_000955	MCF2L2	2039.7	2115.99	2332.14	1514.74	1980.54	3054.09	495.979	566.839	535.659	368.313	366.599	524.072	553.096	434.821	473.611	535.9	565.82	382.258	367.6
Nfu_g_1_000956	abca5	1204.93	1184.71	1272.85	952.612	1165.13	1475.15	815.258	858.56	624.935	763.856	717.003	895.363	891.413	925.807	736.96	618.475	730.851	2623.97	1443.83
Nfu_g_1_000957	NAALADL2	40.0385	46.642	46.7959	23.2344	30.5666	18.7706	15.8421	15.4161	17.0676	12.8981	1.47228	35.5303	28.2604	37.141	11.4499	6.74088	2.14326	222.714	81.1967
Nfu_g_1_000958	CU459092.1	0	0	0	0.749498	0.899019	0	0	0	1.31289	0	0	0.888257	0.807439	0	0	0	0	2.4296	0
Nfu_g_1_000959	cdk5rap3	198.682	211.444	225.471	197.118	198.683	323.517	213.259	277.49	207.437	296.657	276.789	395.274	364.155	409.457	421.566	381.702	392.216	502.928	581.664
Nfu_g_1_000960	PLEKHA1 (2 of 2)	214.546	208.334	211.007	189.623	190.592	155.686	124.299	113.842	87.9636	127.548	120.727	87.9374	112.234	87.8702	116.581	120.493	88.9452	225.953	992.076
Nfu_g_1_000961	ddx10	254.585	209.112	220.366	185.126	222.957	107.103	894.469	364.058	592.113	1607.97	1194.02	229.17	186.519	184.799	119.704	87.6314	107.163	954.025	225.875
Nfu_g_1_000962	GRID1 (1 of 2)	20.397	14.77	15.315	3.74749	21.5765	7.72907	2.43724	4.74342	11.816	4.29938	2.94457	2.66477	0	0.905878	0	1.68522	1.07163	4.04934	0
Nfu_g_1_000963		212.28	179.572	200.797	158.894	189.693	220.831	107.239	100.798	101.093	110.351	95.6985	117.25	123.538	114.141	114.499	111.224	82.5155	136.058	460.607
Nfu_g_1_000964	GPR17	35.5059	34.9815	19.5692	54.7133	46.749	3.31246	17.0607	16.602	21.0062	15.7644	13.2506	4.44129	13.7265	10.8705	14.5727	19.38	10.7163	37.2539	1.4763
Nfu_g_1_000965	cherp	1264.61	1123.3	1229.45	1181.96	1148.05	1332.71	667.805	704.398	577.671	877.073	672.834	565.82	565.208	610.562	552.72	706.107	503.666	760.466	4412.67
Nfu_g_1_000966	znf648	26.4405	15.5473	11.0608	9.74347	14.3843	5.52077	232.757	201.596	240.259	176.275	388.683	913.128	870.42	802.608	1171.02	1097.92	1177.72	0	2.95261
Nfu_g_1_000967	BX511020.1	643.638	670.868	712.148	529.145	638.304	753.033	185.231	193.295	133.915	156.211	138.395	227.394	184.904	212.881	217.549	223.292	217.541	110.142	296.737
Nfu_g_1_000968	ankrd22	0	0	0	0	0	0	1.21862	1.18586	1.31289	0	0	0	0	0	2.08181	0	3.21489	0.809868	0
Nfu_g_1_000969	pde6g	46.0821	141.481	64.6634	32.9779	63.8304	29.8121	2.43724	1.18586	3.93867	1.43313	2.94457	1.77651	4.84464	3.62351	3.12271	2.52783	7.50141	1.61974	0
Nfu_g_1_000970	MAPT (2 of 2)	8110.44	9780.06	9378.74	5984.74	7983.29	8196.13	1754.82	2229.41	2524.69	1775.64	2086.23	1567.77	1471.96	1339.79	1687.31	1970.02	2232.2	676.24	450.273
Nfu_g_1_000971	gprc5c	16.6198	17.8794	10.21	25.4829	17.9804	3.31246	159.639	124.515	81.3992	184.873	123.672	62.178	100.93	57.0703	84.3132	91.0018	73.9424	283.454	53.1469
Nfu_g_1_000972	scly	650.437	656.098	633.02	546.384	583.463	740.887	448.453	346.27	584.236	318.154	307.707	310.89	335.895	376.845	339.335	356.424	348.28	430.85	351.36
Nfu_g_1_000973	MFAP4 (8 of 13)	0	0.777367	2.5525	1.499	2.69706	2.20831	1.21862	9.48685	11.816	27.2294	7.36142	588.026	132.42	333.363	34.3498	125.549	155.386	74.5079	685.005
Nfu_g_1_000974	rpl5b	39814.9	38300.1	39268.5	48676.1	40972.8	55908.8	93736.4	101468	154028	137203	139380	62845.1	56278.5	69470.9	79066	72509.1	75449.1	17403.3	16233.4
Nfu_g_1_000975	ATG14	0	0.777367	0	0	0	0	0	0	1.31289	1.43313	1.47228	0.888257	2.42232	1.81176	0	0	0	4.85921	2543.67
Nfu_g_1_000976	glmna	108.784	170.243	154.001	83.1943	109.68	181.081	9.74898	3.55757	2.62578	1.43313	4.41685	11.5473	15.3413	19.9293	4.16362	1.68522	3.21489	11.3382	94.4835
Nfu_g_1_000977	cbx2	319.553	307.06	251.847	227.847	300.272	168.935	146.235	142.303	95.8409	144.746	182.563	131.462	128.383	117.764	114.499	119.651	103.948	332.046	4492.39
Nfu_g_1_000978	JAKMIP3	179.04	213.776	194.841	125.166	143.843	173.352	53.6194	49.806	68.2703	40.1275	30.918	47.0776	43.6017	14.494	27.0635	49.714	63.2261	8.09868	2.95261
Nfu_g_1_000979	apnl	21.1524	20.9889	14.4642	620.584	34.1627	29.8121	79.2104	84.1958	36.7609	45.86	44.1685	24.8712	16.1488	23.5528	23.9408	16.8522	47.1517	62.3598	1.4763
Nfu_g_1_000980	crhr1	70.2563	75.4046	57.8567	53.9638	49.4461	13.2498	32.9028	23.7171	24.9449	21.4969	8.83371	7.10606	11.3042	13.5882	9.36814	15.167	18.2177	6.47894	11.8104
Nfu_g_1_000981	RAMP2 (1 of 2)	4.53266	7.77367	3.40334	13.491	5.39411	15.4581	48.7449	15.4161	15.7547	22.93	13.2506	15.9886	26.6455	40.7645	10.409	26.9635	20.361	13.7678	1.4763
Nfu_g_1_000982	lrrc8db	241.742	305.505	243.338	169.386	230.149	183.289	75.5546	87.7533	127.35	78.8219	69.1974	74.6136	79.9365	49.8233	71.8224	82.5757	105.02	8.90855	10.3341
Nfu_g_1_000983	nog3	7.55444	6.9963	6.80667	8.24448	6.29313	1.10415	4.87449	4.74342	5.25156	5.73251	7.36142	3.55303	4.84464	5.43527	1.0409	3.37044	2.14326	0.809868	42.8128
Nfu_g_1_000984	C5H11orf88	256.095	253.422	257.803	165.639	223.856	185.498	32.9028	30.8323	31.5094	30.0957	26.5011	33.7538	34.7199	28.0822	46.8407	48.8714	50.3666	39.6835	14.763
Nfu_g_1_000985	cherp	245.519	212.221	186.333	281.062	289.484	81.7073	190.105	92.4968	64.3316	225.001	150.173	102.15	92.0481	72.4702	54.127	77.5201	38.5787	409.793	301.166
Nfu_g_1_000986	CR388095.1	3.02177	2.3321	3.40334	1.499	1.79804	9.93738	0	2.37171	1.31289	1.43313	2.94457	0	2.42232	5.43527	3.12271	0	5.35815	7.28881	0
Nfu_g_1_000987	acta2	42.3048	44.3099	29.7792	324.533	77.3156	19.8748	6961.99	6025.33	3144.37	5890.15	6735.7	5151	6974.66	5533.1	12265	7490.8	8201.18	1746.89	6395.35
Nfu_g_1_000988	chmp6b	395.097	345.928	332.676	427.963	397.366	236.289	409.457	367.615	261.265	482.964	418.129	417.481	374.652	388.622	412.198	466.806	358.996	878.707	364.647
Nfu_g_1_000989	GRID1 (2 of 2)	73.278	87.8425	73.1717	44.2204	71.9215	45.2703	12.1862	16.602	9.19023	15.7644	8.83371	8.88257	13.7265	20.8352	17.6954	16.0096	10.7163	85.846	95.9598
Nfu_g_1_000990	gng12a	4.53266	7.77367	3.40334	6.74548	4.4951	3.31246	9.74898	11.8586	31.5094	22.93	20.612	23.0947	12.1116	20.8352	12.4909	13.4818	12.8596	14.5776	140.249
Nfu_g_1_000991	chuk	415.494	489.741	369.262	393.486	390.174	336.767	259.566	238.357	179.866	219.268	201.703	226.506	242.232	206.54	314.353	287.33	264.692	821.206	519.659
Nfu_g_1_000992	hoxb1a	114.072	87.8425	118.266	119.17	95.296	241.81	75.5546	79.4524	76.1476	20.0638	30.918	80.8314	70.2472	47.1057	52.0452	103.641	138.24	0.809868	2.95261
Nfu_g_1_000993	gfi1ab	21.9079	17.8794	21.2708	23.9839	22.4755	26.4997	35.34	24.903	18.3805	20.0638	11.7783	39.0833	22.6083	20.8352	29.1453	79.2053	27.8624	2.4296	4.42891
Nfu_g_1_000994	si:ch73-367f21.4	346.749	425.22	387.129	373.25	409.054	350.017	219.352	187.365	115.534	202.071	216.426	244.271	238.195	211.07	130.113	129.762	153.243	493.21	569.853
Nfu_g_1_000995		6.79899	10.1058	6.80667	5.24648	4.4951	2.20831	15.8421	14.2303	7.87734	15.7644	20.612	7.10606	11.3042	9.05878	11.4499	8.4261	17.1461	0	1.4763
Nfu_g_1_000996	lmo4b	1071.22	1138.84	1223.5	900.896	1161.53	1231.13	354.619	254.959	408.309	312.422	216.426	262.924	251.114	269.952	157.177	208.125	195.037	401.695	48.718
Nfu_g_1_000997	tbx21	40.0385	32.6494	45.0942	48.7174	32.3647	29.8121	191.324	208.711	225.817	186.306	310.652	170.545	195.4	211.975	403.871	276.376	213.254	4.04934	19.192
Nfu_g_1_000998	BX324231.1	63.4573	56.7478	49.3484	37.4749	52.1431	60.7284	51.1821	73.5231	40.6996	58.7582	47.1131	116.362	102.545	114.141	137.399	144.086	154.315	84.2263	270.164
Nfu_g_1_000999	ch25h	18.1306	20.9889	25.525	20.2364	18.8794	29.8121	226.664	202.781	476.579	309.555	381.322	81.7196	64.5952	78.8114	84.3132	107.011	101.805	66.4092	188.967
Nfu_g_1_001000	AL929287.2	698.785	673.977	824.458	501.414	763.267	1174.82	243.724	254.959	275.707	154.778	203.175	248.712	258.381	240.058	248.776	324.405	353.638	34.8243	84.1493
Nfu_g_1_001001		15.1089	17.8794	8.50834	8.99397	10.7882	3.31246	8.53035	9.48685	15.7547	7.16563	1.47228	0.888257	4.84464	1.81176	4.16362	4.21305	2.14326	12.148	13.2867
Nfu_g_1_001002	bc2	387.543	393.348	365.859	441.454	396.467	250.643	447.234	439.953	277.02	419.906	431.379	417.481	369.807	368.692	433.016	469.334	368.64	617.929	5249.74
Nfu_g_1_001003	SLC16A5 (2 of 2)	129.181	169.466	119.968	149.9	156.429	130.29	678.772	1329.34	1184.23	1186.63	936.373	763.013	772.72	970.195	1035.7	840.924	824.083	923.25	162.393
Nfu_g_1_001004	USH1G (1 of 2)	233.432	295.4	311.405	193.37	265.211	474.786	68.2428	85.3816	116.847	75.9557	70.6697	48.8541	46.8315	24.4587	45.7998	45.5009	58.9396	35.6342	2241.03
Nfu_g_1_001005	podn	15.1089	31.8721	32.3317	28.4809	20.6774	19.8748	87.7408	85.3816	49.8898	130.414	104.532	109.256	119.501	134.976	144.686	111.224	125.381	4.04934	19.192
Nfu_g_1_001006	bbs1	542.409	590.799	641.529	414.472	502.552	874.489	87.7408	139.931	128.663	111.784	106.004	187.422	174.407	138.599	154.054	185.374	181.105	240.531	2487.57
Nfu_g_1_001007	TRAPPC8	927.685	854.327	934.216	855.926	946.667	1141.69	1303.93	1163.32	1117.27	1380.1	1335.36	1201.81	1233.77	1501.04	1318.83	1215.04	1238.8	1471.53	2441.81
Nfu_g_1_001008	exoc7	1712.59	1770.07	1870.98	1843.02	1690.16	2449.01	2066.78	2244.83	3561.87	2873.42	2943.1	2396.52	2409.4	2463.08	2653.27	2140.23	2663	2646.65	3123.86
Nfu_g_1_001009	magoh	455.533	439.99	449.24	430.961	524.128	394.183	416.769	425.722	471.327	587.582	677.251	469	423.906	442.974	368.48	467.648	349.351	462.435	552.138
Nfu_g_1_001010	pde6d	639.105	738.499	686.623	535.141	635.607	756.345	270.534	253.773	228.443	219.268	189.925	483.212	448.129	481.927	278.962	329.46	300.056	1712.06	4864.42
Nfu_g_1_001011	cdk5rap3	42.3048	65.2988	35.735	39.7234	43.1529	28.708	49.9635	39.1332	28.8836	64.4907	67.7251	71.0606	64.5952	57.9762	86.3951	57.2974	38.5787	192.749	230.303
Nfu_g_1_001012	aatf	6.04355	6.9963	7.6575	9.74347	11.6872	4.41661	34.1214	14.2303	6.56445	32.9619	25.0288	10.6591	4.0372	7.24702	5.20452	2.52783	5.35815	15.3875	4.42891
Nfu_g_1_001013	commd2	215.301	174.13	176.973	205.362	240.038	239.601	166.951	222.941	195.621	247.931	185.508	367.738	348.006	458.374	267.512	289.015	262.549	711.874	661.384
Nfu_g_1_001014	map2k6	585.469	450.096	654.291	443.703	477.379	516.744	465.514	706.77	501.524	586.149	675.779	961.982	843.774	988.313	1310.5	930.241	1085.56	316.658	191.92
Nfu_g_1_001015	fam18b	105.762	88.6199	96.9951	150.649	109.68	70.6658	199.854	195.666	133.915	290.925	279.734	206.076	205.897	243.681	160.299	153.355	131.81	651.944	335.121
Nfu_g_1_001016	BX890577.1	184.328	186.568	212.708	206.861	207.673	366.579	216.915	263.26	332.161	225.001	200.231	170.545	157.451	211.07	246.694	230.032	264.692	158.734	354.313
Nfu_g_1_001017	rnls	120.116	104.945	117.415	124.417	103.387	129.186	162.077	259.702	217.94	196.338	287.095	646.651	515.146	676.691	607.888	578.03	502.594	902.193	234.732
Nfu_g_1_001018	C6H1orf146	4.53266	7.77367	6.80667	5.24648	2.69706	4.41661	8.53035	7.11514	9.19023	7.16563	10.306	15.1004	10.4967	9.96466	3.12271	5.89827	11.7879	4.85921	93.0072
Nfu_g_1_001019	PRKG1 (2 of 2)	15.8643	15.5473	9.35917	91.4387	17.9804	2.20831	662.93	595.3	416.186	682.168	527.078	95.0435	102.545	134.07	309.149	208.967	196.108	3.23947	20.6683
Nfu_g_1_001020	si:ch73-74h11.1	65.7236	34.9815	33.1825	212.108	50.3451	28.708	915.185	1313.93	597.365	894.271	973.18	984.189	1151.41	1138.69	1446.86	1010.29	1000.9	2.4296	7.38152
Nfu_g_1_001021	rnf213a	4.53266	3.88684	5.105	11.992	9.88921	4.41661	90.178	118.586	124.725	114.65	131.033	194.528	182.481	195.67	417.403	219.921	342.921	551.52	1361.15
Nfu_g_1_001022	zgc:154058	30.9732	28.7626	28.9284	61.4588	17.0814	25.3955	91.3966	437.581	129.976	42.9938	64.7805	27.536	31.4901	29.894	26.0226	40.4453	34.2921	5.66908	33.955
Nfu_g_1_001023	ARMC7	15.8643	13.9926	21.2708	11.2425	20.6774	12.1457	4.87449	11.8586	0	4.29938	4.41685	11.5473	15.3413	6.34115	9.36814	9.2687	8.57303	12.148	22.1446
Nfu_g_1_001024	hdlbp	6239.21	5195.92	4668.53	12443.9	6431.58	4796.44	28610.8	32218.5	28592.1	39945.5	38177.8	20625.3	20576.8	22692.2	24105.3	21520.2	20571	33956.1	11336.5
Nfu_g_1_001025	CABZ01056052.1	1.51089	0.777367	0	1.499	0.899019	2.20831	6.09311	4.74342	22.3191	14.3313	5.88914	8.88257	16.9562	17.2117	23.9408	14.3244	21.4326	2.4296	0
Nfu_g_1_001026		83.0988	107.277	85.0834	74.9498	76.4166	91.6447	71.8987	69.9655	105.031	48.7263	92.7539	63.9545	58.9431	45.2939	53.0861	48.8714	69.6559	2.4296	5.90522
Nfu_g_1_001027	ablim3	197.171	226.214	220.366	140.906	171.713	260.58	135.267	157.719	170.676	91.7201	166.368	129.686	165.525	125.917	207.14	153.355	201.466	8.90855	28.0498
Nfu_g_1_001028	TMEM245 (2 of 2)	1726.94	1742.08	1813.98	1166.22	1569.69	3165.61	1840.12	1707.63	3299.29	2817.53	2884.21	1130.75	1140.1	1120.57	936.814	770.145	998.759	3211.13	500.467
Nfu_g_1_001029	rnf41l	162.42	169.466	154.001	113.924	158.227	134.707	21.9352	10.6727	18.3805	8.59876	5.88914	8.88257	10.4967	3.62351	6.24543	16.0096	13.9312	0.809868	190.443
Nfu_g_1_001030	ptpn11b	60.4355	78.5141	85.0834	98.9337	68.3255	130.29	90.178	103.169	150.982	189.173	128.089	334.873	265.648	279.01	375.766	354.739	422.222	345.814	478.322
Nfu_g_1_001031	cers2b	344.482	333.491	280.775	400.232	348.819	178.873	514.258	620.203	610.494	867.041	658.111	256.706	236.58	211.07	354.948	369.063	302.199	95.5644	679.1
Nfu_g_1_001032	GRIK5 (1 of 2)	347.504	334.268	351.394	186.625	282.292	253.955	60.9311	60.4787	89.2765	40.1275	50.0577	29.3125	30.6827	22.6469	23.9408	51.3992	62.1545	6.47894	407.46
Nfu_g_1_001033	clstn3	2069.16	1975.29	1306.88	1316.87	1682.96	436.141	558.129	308.323	479.205	452.868	275.317	91.4905	126.768	41.6704	88.4769	358.109	155.386	40.4934	472.417
Nfu_g_1_001034	TFPT	253.829	295.4	319.914	239.09	274.201	523.369	123.081	124.515	89.2765	91.7201	104.532	222.064	213.971	250.928	235.244	209.81	250.761	336.905	444.368
Nfu_g_1_001035	CD27	2.26633	2.3321	3.40334	0.749498	5.39411	3.31246	1.21862	1.18586	2.62578	2.86625	1.47228	3.55303	3.22976	5.43527	2.08181	6.74088	6.42978	3.23947	4.42891
Nfu_g_1_001036	clk2a	17.3752	8.55104	6.80667	16.489	13.4853	11.0415	23.1538	18.9737	13.1289	10.0319	30.918	48.8541	52.4836	47.1057	111.377	52.2418	69.6559	0.809868	16.2393
Nfu_g_1_001037	si:dkey-27n14.1	101.229	97.1709	72.3209	116.922	106.084	104.895	119.425	120.957	208.749	209.236	110.421	63.0662	75.0919	57.9762	70.7815	92.687	68.5843	0	0
Nfu_g_1_001038	zgc:174935	2.26633	4.6642	5.105	41.9719	5.39411	8.83323	77.9918	78.2665	14.4418	123.249	72.1419	18.6534	17.7637	42.5763	36.4317	17.6948	33.2205	72.0783	4.42891
Nfu_g_1_001039	FP067396.1	0	0	0	0	0	0	0	0	0	0	0	0	0	0	0	0	0	0	0
Nfu_g_1_001040	epn1	541.653	478.858	461.152	494.669	543.907	407.433	679.991	902.436	594.739	955.895	987.903	546.278	539.37	577.95	617.256	561.178	599.041	1381.63	7418.43
Nfu_g_1_001041	tmem244	132.958	146.145	125.073	79.4468	89.0029	170.04	32.9028	36.7615	34.1351	14.3313	25.0288	31.089	28.2604	30.7998	30.1862	38.76	52.5098	14.5776	53.1469
Nfu_g_1_001042	nmt2	2085.78	2231.04	2378.93	1570.95	1924.8	3883.31	683.647	917.853	934.777	729.461	850.98	1022.38	1060.17	929.431	1117.93	1125.73	1179.86	1371.92	6981.44
Nfu_g_1_001043	bcl3	9.06532	8.55104	10.21	24.7334	18.8794	20.9789	90.178	74.7089	101.093	136.147	64.7805	86.1609	62.1728	55.2586	97.845	71.6218	86.802	20.2467	103.341
Nfu_g_1_001044	tmem145	1333.36	1804.27	1531.5	942.868	1248.74	1661.75	428.955	544.308	655.132	336.785	449.047	317.996	394.838	170.305	266.472	470.176	472.589	7.28881	16.2393
Nfu_g_1_001045	ca14	525.789	615.675	643.23	397.983	563.685	615.013	226.664	281.048	299.339	163.376	288.568	277.136	293.101	248.211	313.312	342.942	398.646	148.206	93.0072
Nfu_g_1_001046	TAPBPL	1.51089	0	0.850834	0.749498	0	1.10415	8.53035	7.11514	0	0	7.36142	16.8769	12.919	13.5882	10.409	13.4818	12.8596	46.9723	277.545
Nfu_g_1_001047	ceacam1	0.755444	0	1.70167	18.7374	3.59608	1.10415	160.858	158.905	124.725	318.154	368.071	96.82	71.0547	94.2113	182.158	172.735	327.919	2.4296	31.0024
Nfu_g_1_001048	SHC1	259.873	207.557	232.278	215.855	225.654	154.581	545.943	384.217	412.247	763.856	672.834	128.797	159.066	124.105	248.776	193.8	174.676	213.805	556.567
Nfu_g_1_001049	wnt4b	298.4	404.231	250.145	282.561	331.738	260.58	81.6477	100.798	98.4667	42.9938	91.2816	55.0719	36.3348	38.9528	82.2314	41.2879	82.5155	0.809868	32.4787
Nfu_g_1_001050	celf3a	2563.22	2450.26	2443.59	1810.04	2435.44	2177.39	262.004	219.383	321.658	232.166	159.007	106.591	124.346	63.4115	97.845	177.791	150.028	37.2539	2215.93
Nfu_g_1_001051	UBE2S	893.69	782.031	913.796	791.47	877.443	1275.3	452.109	549.051	329.535	396.976	488.798	615.562	574.089	561.644	449.671	559.493	515.454	1409.17	2440.33
Nfu_g_1_001052	si:ch211-39a7.1	40.0385	48.1968	51.05	28.4809	35.9608	39.7495	24.3724	27.2747	39.3867	8.59876	13.2506	15.9886	24.2232	15.3999	17.6954	28.6487	22.5042	4.04934	7.38152
Nfu_g_1_001053	zgc:136360	90.6532	85.5104	87.6359	66.7053	90.8009	110.415	276.627	232.428	265.204	388.377	394.572	276.248	314.094	397.68	218.59	188.745	182.177	319.088	152.059
Nfu_g_1_001054	masp2	0	0	0	0.749498	0.899019	0	4.87449	5.92928	2.62578	7.16563	1.47228	38.1951	47.6389	81.529	58.2906	61.5105	58.9396	19.4368	22.1446
Nfu_g_1_001055	nop2	530.321	535.606	566.655	565.121	560.089	571.951	1762.13	1613.95	1660.81	2432.02	3024.07	1011.72	1053.71	1017.3	905.587	971.529	854.089	984.799	654.003
Nfu_g_1_001056	dbpb	41.5494	49.7515	36.5859	29.9799	27.8696	25.3955	681.21	780.293	639.377	902.87	1082.13	280.689	239.002	241.869	414.28	356.424	288.268	257.538	81.1967
Nfu_g_1_001057	rabac1	770.553	737.721	690.877	805.71	728.205	1039.01	533.756	763.691	622.31	515.925	581.552	965.535	915.636	983.783	1095.03	930.241	964.466	1659.42	794.252
Nfu_g_1_001058	si:dkey-283b15.2	823.434	1261.67	978.459	597.35	754.277	647.034	3.65587	4.74342	11.816	10.0319	5.88914	4.44129	3.22976	0.905878	7.28633	6.74088	4.28652	1.61974	22.1446
Nfu_g_1_001059	stx17	94.4305	82.4009	84.2325	144.653	90.8009	85.0198	218.133	211.082	254.701	270.861	242.927	247.824	270.492	281.728	278.962	204.754	242.188	663.282	131.391
Nfu_g_1_001060	MEP1B (1 of 2)	0	1.55473	0	1.499	0	1.10415	31.6842	48.6201	21.0062	38.6944	14.7228	226.506	268.877	302.563	168.626	66.5662	200.395	4.04934	10.3341
Nfu_g_1_001061	pbxip1b	893.69	933.618	917.199	1137.74	921.495	1414.42	714.112	809.94	1094.95	695.066	659.583	840.291	834.892	872.36	1029.45	837.554	1125.21	1415.65	2892.08
Nfu_g_1_001062	fdps	423.048	535.606	452.644	297.551	428.832	712.179	132.83	320.181	1231.49	1871.66	1606.26	3191.51	2667.78	3339.07	3175.8	3885.27	3423.86	630.887	355.789
Nfu_g_1_001063	fam188a	714.65	627.335	669.606	561.374	640.102	644.826	232.757	249.03	185.117	235.033	160.479	290.46	281.796	251.834	225.876	304.182	229.329	840.643	20790.8
Nfu_g_1_001064	CCDC106 (2 of 2)	501.615	597.018	591.33	357.51	525.027	811.553	305.874	340.341	385.99	331.052	273.845	278.913	283.411	306.187	353.907	376.646	400.789	37.2539	972.884
Nfu_g_1_001065	slc2a3	121.626	211.444	149.747	154.397	158.227	150.165	75.5546	86.5675	94.5281	83.1213	80.9756	65.731	73.477	56.1644	58.2906	151.67	94.3034	59.1204	81.1967
Nfu_g_1_001066	ZNF628	758.465	747.827	788.723	609.342	743.489	918.656	454.546	383.031	244.197	253.663	288.568	549.831	549.866	638.644	346.621	384.23	343.993	2559.99	518.183
Nfu_g_1_001067	pip5k1ab	1877.28	1739.75	2132.19	1203.69	1780.06	2859.76	575.19	804.01	745.721	719.429	887.788	711.494	706.509	588.821	718.224	764.247	730.851	800.959	2738.54
Nfu_g_1_001068	pdp1	595.29	537.938	614.302	487.923	547.503	925.281	425.299	605.972	686.641	507.327	618.359	594.244	544.214	584.291	561.047	562.021	562.605	1286.07	1545.69
Nfu_g_1_001069	polr3c	327.107	300.841	335.229	264.573	334.435	475.89	382.647	334.411	389.928	339.651	416.657	374.844	342.354	362.351	382.012	385.073	366.497	442.998	345.455
Nfu_g_1_001070	si:ch211-120k19.1	1.51089	0.777367	4.25417	17.9879	2.69706	3.31246	102.364	265.632	341.351	247.931	154.59	28.4242	25.8381	43.4821	43.718	23.5931	47.1517	2.4296	4.42891
Nfu_g_1_001071	THEM4	142.023	151.587	119.117	108.677	151.934	154.581	221.789	212.268	194.308	237.899	263.539	198.97	164.718	126.823	162.381	182.004	160.744	181.41	798.68
Nfu_g_1_001072	mlf2	2100.89	2042.92	2137.29	1602.43	2089.32	2670.95	699.489	805.196	555.352	666.404	746.448	992.183	885.761	916.748	841.051	860.304	826.226	2043.3	1130.85
Nfu_g_1_001073	gem	57.4137	72.2951	69.7684	41.9719	57.5372	77.2907	24.3724	36.7615	19.6933	27.2294	23.5566	49.7424	32.2976	50.7292	17.6954	26.9635	20.361	295.602	47.2417
Nfu_g_1_001074	gnb3a	600.578	719.842	769.154	375.498	605.04	632.68	54.838	35.5757	15.7547	24.3631	25.0288	66.6193	97.7002	56.1644	43.718	67.4088	43.9368	7.28881	4.42891
Nfu_g_1_001075	u2af2a	2.26633	7.77367	8.50834	10.493	8.99019	23.1872	15.8421	3.55757	21.0062	14.3313	11.7783	3.55303	3.22976	9.05878	7.28633	5.89827	8.57303	2.4296	10.3341
Nfu_g_1_001076		78.5661	78.5141	87.6359	71.2023	99.7911	89.4364	13.4048	10.6727	21.0062	25.7963	13.2506	17.7651	15.3413	18.1176	14.5727	12.6391	12.8596	42.1131	28.0498
Nfu_g_1_001077	KEL	25.6851	30.3173	36.5859	133.411	32.3647	30.9163	241.287	490.944	439.818	275.16	133.978	405.933	328.628	432.104	188.404	508.094	271.122	1722.59	10.3341
Nfu_g_1_001078	DEDD2	6613.15	8409.56	8443.67	5256.98	6384.83	11273.4	5871.32	6166.45	10543.8	5642.22	7654.41	5749.69	5986.36	5429.83	7270.72	6600.16	8644.83	1091.7	1888.19
Nfu_g_1_001079	pex5	1452.72	1421.03	1487.26	1225.43	1404.27	1682.73	1093.1	1230.92	992.545	1165.13	1160.16	1050.81	1071.47	1097.02	1193.92	1122.36	1126.28	2666.09	857.733
Nfu_g_1_001080	gtpbp10	528.811	452.428	412.654	834.941	534.916	429.516	1916.89	1732.54	2335.63	3194.44	2692.81	1265.77	1186.13	1373.31	1461.43	1647.3	1194.87	1124.91	656.955
Nfu_g_1_001081	rec8	12.0871	18.6568	13.6133	14.99	9.88921	9.93738	269.315	381.846	15.7547	8.59876	10.306	219.399	189.748	96.0231	20.8181	14.3244	12.8596	36.4441	10.3341
Nfu_g_1_001082	styk1	129.181	152.364	132.73	253.33	148.338	150.165	280.283	264.446	101.093	128.981	150.173	213.182	184.904	288.069	292.494	177.791	235.758	0.809868	8.85782
Nfu_g_1_001083	rcv1	380.744	772.703	461.152	266.072	358.709	40.8537	6.09311	5.92928	13.1289	8.59876	5.88914	15.9886	12.1116	19.0234	10.409	14.3244	17.1461	46.9723	10.3341
Nfu_g_1_001084	tuft1a	167.708	240.984	166.763	175.382	210.37	122.561	1222.28	1462.16	1522.95	1024.69	1408.98	649.316	707.317	654.95	1014.88	688.412	725.493	44.5427	268.687
Nfu_g_1_001085	ZBTB7B	21.9079	28.7626	28.9284	110.926	35.0617	22.0831	795.76	621.389	475.266	670.703	602.164	214.07	248.691	240.058	205.058	125.549	188.607	1212.37	290.832
Nfu_g_1_001086	tpi1b	3741.71	3799.77	3035.78	3753.48	3508.87	2046	4071.42	5643.49	4365.36	4620.4	5597.63	4125.95	3842.6	4254.91	5289.88	4915.78	4903.78	1971.22	938.929
Nfu_g_1_001087	ing4	1275.94	1194.81	1329.85	1246.41	1337.74	1465.21	553.254	553.795	326.91	292.358	363.654	1057.91	1078.74	1297.22	908.709	1025.46	921.601	1625.41	1567.83
Nfu_g_1_001088	pvrl2l	286.313	225.436	256.952	223.35	274.201	179.977	283.939	181.436	95.8409	278.027	253.233	230.059	225.276	208.352	133.236	91.8444	113.593	1289.31	137.296
Nfu_g_1_001089	cxcr3.2	20.397	13.9926	18.7183	29.2304	26.0716	17.6665	17.0607	37.9474	15.7547	14.3313	11.7783	92.3787	112.234	130.446	147.808	157.568	152.171	76.1276	175.68
Nfu_g_1_001090	crot	349.77	367.695	322.466	244.336	303.868	324.621	638.558	550.237	497.585	1342.84	993.792	192.752	207.512	219.222	455.916	422.147	334.348	218.664	348.408
Nfu_g_1_001091	TTYH1	0	0.777367	2.5525	0	0.899019	1.10415	0	0	0	0	0	0	0	0	0	0	0	0	0
Nfu_g_1_001092	FRRS1L	364.879	437.658	374.367	236.841	353.315	276.038	127.955	100.798	208.749	163.376	89.8094	39.0833	45.2166	27.1763	46.8407	84.261	51.4382	8.90855	60.5285
Nfu_g_1_001093	si:dkey-17m8.1	106.518	117.382	114.863	230.845	119.57	132.498	230.32	305.951	198.246	161.943	178.146	437.022	456.203	500.951	574.579	498.825	514.382	837.404	832.635
Nfu_g_1_001094	rps9	25421.4	24156.7	24281.1	27902.3	25451.2	34904.5	51903.5	60847.5	87430.6	71343.9	75506.1	51057.9	44095.1	56691.7	66445.1	57389.3	64886.1	10197.9	9665.36
Nfu_g_1_001095	dbf4	333.151	257.309	305.449	243.587	283.191	687.888	155.984	281.048	108.97	121.816	141.339	280.689	255.958	291.693	311.23	312.608	250.761	468.914	1414.3
Nfu_g_1_001096	si:dkey-46m10.3	250.807	230.101	253.548	393.486	329.94	352.225	404.582	458.926	472.64	521.658	484.382	492.094	486.886	541.715	510.043	392.656	501.523	315.039	181.585
Nfu_g_1_001097	si:dkey-11o1.3	25.6851	26.4305	28.9284	448.949	78.2147	7.72907	672.679	323.739	123.412	226.434	608.053	74.6136	33.9125	46.1998	312.271	371.591	196.108	50.2118	20.6683
Nfu_g_1_001098	MEP1B (1 of 2)	226.633	195.119	249.294	173.134	231.947	409.641	237.631	428.094	450.321	437.104	553.579	260.259	243.847	252.74	222.754	208.125	242.188	364.441	261.306
Nfu_g_1_001099	adar	381.499	367.695	365.859	243.587	348.819	133.603	281.502	181.436	258.639	253.663	379.849	87.9374	129.998	53.4468	145.727	128.077	127.524	388.737	826.73
Nfu_g_1_001100	zgc:172086	18.8861	18.6568	17.0167	26.2324	22.4755	13.2498	4539.37	7065.33	5254.18	4256.39	8846.96	4236.99	3753.79	4352.74	4187.56	4347.02	2885.9	5.66908	14.763
Nfu_g_1_001101	grwd1	361.858	291.513	300.344	373.999	372.194	320.204	1236.9	962.915	1223.61	1638.06	1625.4	842.068	735.577	791.737	706.774	661.448	567.964	1725.02	484.228
Nfu_g_1_001102	ZC3H12A (2 of 2)	0	0	0	0	0	0	0	1.18586	0	0	2.94457	0	0	0.905878	0	1.68522	3.21489	0	1.4763
Nfu_g_1_001103	TMEM200B	16.6198	17.8794	20.42	11.992	10.7882	7.72907	17.0607	26.0888	17.0676	18.6306	16.1951	28.4242	32.2976	26.2705	34.3498	36.2322	31.0772	9.71842	13.2867
Nfu_g_1_001104	kcnj14	28.7069	145.368	42.5417	25.4829	37.7588	19.8748	12.1862	46.2484	49.8898	12.8981	53.0022	24.8712	46.8315	17.2117	23.9408	34.547	46.0801	8.90855	78.2441
Nfu_g_1_001105	zgc:66382	0.755444	0.777367	2.5525	0	0.899019	0	6.09311	5.92928	19.6933	61.6244	14.7228	22.2064	20.186	3.62351	59.3315	37.9174	5.35815	0.809868	1.4763
Nfu_g_1_001106	itga8	30.2177	20.2115	17.0167	57.7113	15.2833	12.1457	132.83	73.5231	87.9636	104.618	91.2816	61.2897	39.5645	36.2351	47.8816	61.5105	64.2978	11.3382	29.5261
Nfu_g_1_001107	gsk3ab	628.529	590.022	587.075	490.921	614.03	255.059	534.975	374.731	299.339	564.652	621.304	233.612	258.381	217.411	218.59	229.19	178.962	782.332	3501.79
Nfu_g_1_001108		0.755444	10.8831	11.9117	5.24648	0.899019	4.41661	9.74898	5.92928	6.56445	10.0319	14.7228	1.77651	10.4967	10.8705	4.16362	6.74088	2.14326	19.4368	97.4361
Nfu_g_1_001109	cops7a	1132.41	1145.06	1146.07	912.888	1142.65	1157.15	722.643	760.134	701.083	725.162	677.251	802.096	738.807	811.667	644.32	744.867	669.768	1254.49	3057.43
Nfu_g_1_001110	pafah1b3	447.223	400.344	392.234	440.705	434.226	239.601	110.895	119.771	66.9574	100.319	83.9202	134.127	133.228	117.764	105.131	124.706	103.948	444.618	239.161
Nfu_g_1_001111	si:ch73-103b2.3	0.755444	3.10947	1.70167	10.493	0.899019	0	121.862	390.147	1269.56	1655.26	797.978	423.699	1245.07	432.104	1345.89	713.69	177.89	2.4296	2.95261
Nfu_g_1_001112	ash1l	1238.17	1351.06	1128.21	1097.26	1237.05	924.176	1246.65	1309.19	1406.1	1246.82	1023.24	780.778	857.501	625.962	1295.93	1153.53	1171.29	328.806	267.211
Nfu_g_1_001113	epb41l4b	54.3919	80.0688	53.6025	47.2184	44.0519	46.3744	102.364	104.355	110.283	126.115	164.896	54.1837	46.024	56.1644	53.0861	43.8157	55.7247	103.663	36.9076
Nfu_g_1_001114	flcn	182.817	205.225	187.183	262.324	195.986	316.892	266.878	396.076	231.069	159.077	160.479	456.564	457.818	490.986	604.765	437.314	434.01	779.903	429.604
Nfu_g_1_001115	cacng6b	85.3651	43.5326	31.4809	189.623	63.8304	5.52077	182.793	115.028	93.2152	123.249	178.146	212.293	222.046	200.199	454.875	374.119	347.208	4.85921	7.38152
Nfu_g_1_001116	rab13	22.6633	27.9852	18.7183	45.7194	32.3647	9.93738	73.1173	37.9474	42.0125	68.7901	30.918	21.3182	25.0306	25.3646	37.4726	41.2879	24.6475	98.8039	547.709
Nfu_g_1_001117	rpl18	20232.3	19159	19713	22545.6	20690.9	31256.4	45170.7	50725	83598.3	67164.9	67488	34791.3	29865.6	37920.1	42969.6	39566.4	43054.9	7788.5	10025.6
Nfu_g_1_001118	chrnb2b	445.712	440.767	404.146	328.28	418.943	236.289	86.5222	74.7089	228.443	100.319	80.9756	31.9773	45.2166	12.6823	30.1862	58.1401	56.7964	12.148	2.95261
Nfu_g_1_001119	atp1a3a	4804.62	5505.31	4516.23	3427.45	4593.99	3921.95	2567.64	3398.66	3128.62	2224.21	2451.35	2657.66	3291.93	2322.67	2491.92	3770.68	3239.54	3480	7207.32
Nfu_g_1_001120	phc1	120.116	87.0651	122.52	110.926	124.964	176.665	59.7125	73.5231	52.5156	44.4269	32.3903	134.127	123.538	167.587	151.972	112.067	117.879	171.692	138.773
Nfu_g_1_001121	cxcr3.1	88.3869	81.6236	69.7684	127.415	112.377	57.416	82.8663	54.5494	32.8222	73.0894	45.6408	46.1894	39.5645	29.894	56.2088	61.5105	46.0801	23.4862	184.538
Nfu_g_1_001122	snx27b	540.898	556.595	691.728	295.302	529.522	957.301	129.174	144.674	89.2765	96.0195	123.672	247.824	234.965	229.187	145.727	168.522	192.893	1334.66	760.297
Nfu_g_1_001123	leng1	267.427	300.841	247.593	257.078	249.028	126.978	98.7084	93.6826	68.2703	104.618	120.727	73.7253	67.0175	50.7292	83.2723	108.697	91.0885	111.762	2088.97
Nfu_g_1_001124	si:dkey-26c10.5	12.0871	16.3247	8.50834	8.99397	12.5863	8.83323	25.5911	13.0444	15.7547	10.0319	7.36142	19.5417	34.7199	27.1763	19.7772	23.5931	15.0028	290.743	485.704
Nfu_g_1_001125	si:ch73-103b2.3	3.77722	11.6605	5.95584	5.99598	4.4951	3.31246	112.113	442.324	1251.18	1874.53	849.508	639.545	979.424	445.692	1481.21	1048.21	222.899	4.04934	4.42891
Nfu_g_1_001126	LENG9	92.1641	102.612	110.608	128.164	101.589	80.6032	375.336	343.898	303.278	570.384	628.665	151.004	143.724	122.294	220.672	213.18	193.965	99.6138	110.723
Nfu_g_1_001127	zgc:101640	44.5712	36.5363	30.63	110.926	30.5666	30.9163	706.801	611.902	854.691	1305.58	1235.25	223.841	258.381	236.434	490.266	342.942	384.715	85.0361	137.296
Nfu_g_1_001128	gapdh	11175.3	6302.89	4816.57	21731.7	8553.27	2465.57	19288.3	40784	18162.5	20892.1	24573.9	24684.7	21821.9	28836.8	27510.1	30226.1	36130	48.5921	157.965
Nfu_g_1_001129	si:dkey-257e4.5	358.836	351.37	355.649	307.294	320.051	387.558	236.413	221.755	185.117	161.943	188.452	416.593	402.105	384.998	206.099	262.052	250.761	1658.61	299.69
Nfu_g_1_001130	mfap5	348.26	481.968	441.583	218.853	373.992	565.327	249.818	237.171	244.197	157.644	144.284	427.252	424.713	424.857	291.453	377.489	333.277	989.659	187.491
Nfu_g_1_001131	arnt	219.079	195.897	197.393	164.14	148.338	77.2907	194.98	162.462	129.976	187.74	200.231	83.4962	142.109	71.5644	132.195	125.549	144.67	118.241	186.014
Nfu_g_1_001132	rprd2b	920.886	810.794	860.193	822.199	891.827	668.013	777.481	517.033	808.74	758.124	594.803	587.138	596.698	626.868	452.793	513.149	385.787	1336.28	1486.64
Nfu_g_1_001133	cxcr3.1	6.79899	4.6642	5.95584	11.2425	3.59608	11.0415	24.3724	14.2303	13.1289	12.8981	7.36142	22.2064	29.8753	25.3646	22.8999	39.6026	24.6475	25.9158	135.82
Nfu_g_1_001134	fam189a1	787.928	911.074	761.496	421.218	703.932	991.53	493.542	554.981	899.329	424.205	460.825	198.081	239.81	128.635	176.954	296.599	291.483	16.1974	100.389
Nfu_g_1_001135	CU467865.1	3.77722	3.10947	6.80667	5.24648	3.59608	6.62492	13.4048	4.74342	27.5707	21.4969	26.5011	11.5473	8.07439	4.52939	7.28633	10.9539	7.50141	8.09868	75.2915
Nfu_g_1_001136	ino80c	339.194	359.144	405.848	248.084	326.344	654.763	182.793	219.383	182.492	187.74	184.036	325.102	264.84	295.316	281.044	296.599	278.624	384.687	186.014
Nfu_g_1_001137	BX005336.1	37.0167	37.3136	38.2875	313.29	59.3353	27.6038	307.093	399.633	87.9636	128.981	181.091	197.193	176.829	279.916	313.312	247.727	279.695	5.66908	56.0996
Nfu_g_1_001138	CU929328.1	2.26633	0.777367	0.850834	4.49699	0.899019	0	2.43724	4.74342	3.93867	1.43313	1.47228	4.44129	0.807439	1.81176	5.20452	3.37044	4.28652	0	2.95261
Nfu_g_1_001139	il6r	27.9514	26.4305	31.4809	30.7294	30.5666	48.5827	190.105	288.163	311.155	220.701	322.43	241.606	417.446	334.269	338.294	340.414	361.139	61.55	90.0545
Nfu_g_1_001140	znf804b	690.476	600.905	581.97	430.961	561.887	499.077	74.3359	81.8241	74.8347	44.4269	53.0022	43.5246	44.4092	30.7998	27.0635	58.1401	39.6503	26.7256	26.5735
Nfu_g_1_001141	zgc:174888	52.1256	35.7589	58.7075	50.9658	58.4362	51.8952	107.239	97.2402	158.86	143.313	101.588	73.7253	66.21	67.9408	93.6814	85.1036	88.9452	51.0217	85.6256
Nfu_g_1_001142	josd2	823.434	1002.03	986.116	510.408	773.156	685.679	99.927	94.8685	169.363	84.5545	104.532	56.8484	60.558	22.6469	44.7589	74.1496	80.3722	44.5427	268.687
Nfu_g_1_001143	shisa7	90.6532	105.722	62.1109	70.4528	78.2147	7.72907	34.1214	18.9737	63.0187	31.5288	16.1951	3.55303	12.919	0.905878	4.16362	32.0192	9.64466	2.4296	11.8104
Nfu_g_1_001144	si:ch211-69g19.2	801.526	696.521	780.215	783.975	890.029	1018.03	264.441	378.288	13.1289	17.1975	61.8359	1289.75	1134.45	1386.9	605.806	877.157	742.639	7140.61	4932.33
Nfu_g_1_001145	cilp	406.429	437.658	296.09	1189.45	573.574	309.163	1381.92	1447.93	1775.03	1696.82	1251.44	1133.42	1052.09	1050.82	1600.91	1651.51	1465.99	20.2467	4273.9
Nfu_g_1_001146	gnl1	340.705	352.147	313.958	454.196	319.152	379.829	587.376	447.068	399.118	514.492	343.042	397.939	383.534	435.727	320.599	381.702	355.781	681.099	1432.01
Nfu_g_1_001147	apoa4	391.32	193.564	154.001	612.34	303.868	48.5827	578.845	603.601	554.039	438.537	687.557	1256.88	1040.79	1152.28	1940.25	1669.21	1642.81	8.90855	7.38152
Nfu_g_1_001148	ARHGEF5	219.079	218.44	182.078	523.149	195.986	186.602	2152.09	1932.95	2439.35	3088.39	3022.6	1209.81	1448.55	1389.62	2294.15	1320.37	1991.09	878.707	1356.72
Nfu_g_1_001149	zyx	783.395	792.137	736.822	1058.29	819.905	967.238	3137.95	2853.17	4092.28	3876.61	3236.08	1821.82	1933.82	1956.7	2049.54	1775.38	2114.32	3334.23	2574.67
Nfu_g_1_001150		60.4355	68.4083	45.945	70.4528	51.2441	15.4581	37.7773	16.602	35.448	15.7644	26.5011	7.10606	5.65208	1.81176	7.28633	16.0096	21.4326	1.61974	0
Nfu_g_1_001151	prpf31	175.263	165.579	148.045	172.384	193.289	80.6032	131.611	103.169	45.9511	130.414	119.255	201.634	237.387	255.458	110.336	143.244	76.0857	655.183	279.021
Nfu_g_1_001152	vamp1	99.7186	118.937	71.47	59.2103	89.0029	8.83323	88.9594	72.3372	112.909	68.7901	66.2528	38.1951	31.4901	15.3999	52.0452	96.9001	48.2233	0.809868	0
Nfu_g_1_001153	rpp38	75.5444	71.5178	74.0225	97.4347	98.8921	64.0409	107.239	72.3372	53.8285	120.383	106.004	199.858	149.376	214.693	61.4134	77.5201	65.3694	996.138	1005.36
Nfu_g_1_001154	MRPL51	502.37	425.22	503.694	463.19	505.249	581.889	630.028	825.356	631.5	821.181	825.952	967.312	821.973	1008.24	757.778	743.182	738.353	1514.45	630.382
Nfu_g_1_001155	rbp1a	294.623	384.019	372.665	264.573	320.051	356.642	56.0566	136.373	93.2152	65.9238	75.0865	281.577	342.354	345.139	252.94	375.804	341.85	183.03	88.5782
Nfu_g_1_001156	cicb	2681.07	2919.01	2488.69	2230.51	2537.03	2622.36	1791.37	1606.83	1845.92	1586.47	1372.17	1550.9	1492.15	1436.72	1665.45	1550.4	1658.88	4633.25	2329.61
Nfu_g_1_001157	NCBP1 (1 of 2)	129.936	141.481	148.045	125.916	130.358	134.707	113.332	94.8685	126.037	124.682	91.2816	113.697	112.234	94.2113	88.4769	116.28	90.0169	157.924	225.875
Nfu_g_1_001158	itga10	55.9028	49.7515	60.4092	104.93	53.9411	54.1035	135.267	80.6382	80.0863	101.752	50.0577	139.456	99.315	118.67	104.09	90.1592	86.802	859.27	159.441
Nfu_g_1_001159	usp5	1551.68	1290.43	1402.17	1362.59	1628.12	1199.11	1039.48	959.358	1077.88	1896.03	1520.87	804.761	727.503	672.161	686.997	851.036	604.399	1869.99	5110.96
Nfu_g_1_001160	zgc:73075	26.4405	69.963	45.0942	18.7374	30.5666	6.62492	10.9676	11.8586	7.87734	2.86625	2.94457	8.88257	16.9562	10.8705	7.28633	17.6948	12.8596	46.1625	138.773
Nfu_g_1_001161	CU302316.1	349.77	353.702	408.4	259.326	301.171	749.72	134.048	198.038	149.669	106.051	103.06	239.829	237.387	262.705	169.667	225.819	249.69	327.187	7867.22
Nfu_g_1_001162	ADAMTSL4	1458.76	1519.75	1442.16	2255.99	1469	1792.04	2671.22	2676.48	2809.58	2710.04	2623.61	1748.09	1920.9	1681.31	2333.71	1919.46	2387.59	432.47	538.851
Nfu_g_1_001163	ECM1 (2 of 2)	126.159	154.696	122.52	232.344	159.126	96.0613	883.501	876.348	439.818	498.728	605.109	1893.76	2065.43	2063.59	1368.79	1232.74	1479.92	9554.82	961.074
Nfu_g_1_001164	rbfox1l	1816.84	467.975	414.356	3138.15	1174.12	262.789	732.392	1551.1	684.016	587.582	970.235	1519.81	1094.89	1559.02	2174.45	1875.65	1797.12	3.23947	10.3341
Nfu_g_1_001165	NAT14	294.623	304.728	308.002	222.601	295.777	448.286	134.048	186.179	136.541	143.313	216.426	144.786	141.302	126.823	112.418	144.086	154.315	32.3947	200.777
Nfu_g_1_001166	CYTH2	741.09	711.291	712.999	640.821	730.903	481.411	366.805	260.888	316.406	513.059	478.492	151.892	163.103	90.5878	180.076	233.403	182.177	150.635	205.206
Nfu_g_1_001167	si:dkeyp-69b9.3	414.739	259.641	217.813	490.172	317.354	214.206	1150.38	1643.6	1503.26	1132.17	2273.21	1936.4	1786.86	2000.18	3225.76	2186.57	2335.08	144.966	131.391
Nfu_g_1_001168	rps27.2	524.278	460.979	444.135	543.386	504.35	437.245	1039.48	1099.29	779.856	914.335	1457.56	1241.78	1159.48	1181.26	1299.05	1402.1	1067.34	1117.62	404.507
Nfu_g_1_001169	lpcat3	287.824	338.155	327.571	247.334	227.452	436.141	656.837	826.542	682.703	1159.4	1407.5	827.856	751.726	767.279	1164.77	695.995	1173.43	843.073	924.166
Nfu_g_1_001170	tomm40	276.492	191.232	222.068	224.1	259.817	107.103	558.129	410.306	354.48	842.678	736.142	283.354	235.772	238.246	183.199	225.819	158.601	714.304	240.638
Nfu_g_1_001171	isoc2	307.466	259.641	305.449	436.208	289.484	269.413	814.039	755.39	765.415	980.258	977.597	885.592	771.105	976.536	1014.88	932.769	907.67	709.444	745.534
Nfu_g_1_001172	PGBD4 (1 of 7)	2.26633	0	0.850834	1.499	0.899019	0	2.43724	0	2.62578	0	1.47228	19.5417	18.5711	23.5528	2.08181	0.84261	3.21489	55.071	7.38152
Nfu_g_1_001173	cldn12	377.722	411.227	415.207	466.188	444.115	449.39	370.461	364.058	280.958	341.084	263.539	486.765	464.278	447.504	523.575	579.715	454.371	230.812	1138.23
Nfu_g_1_001174	cdc42l	98.9631	95.6162	95.2934	163.391	104.286	69.5617	347.307	283.42	199.559	507.327	532.967	218.511	192.171	216.505	252.94	224.134	199.323	545.041	645.145
Nfu_g_1_001175	trim35-28	51.3702	48.9741	29.7792	69.7033	50.3451	28.708	77.9918	93.6826	27.5707	73.0894	104.532	46.1894	60.558	47.1057	67.6588	67.4088	66.441	44.5427	98.9124
Nfu_g_1_001176	CRABP2 (2 of 3)	993.408	799.911	893.376	815.454	991.618	941.843	350.963	477.9	464.763	391.243	416.657	631.551	633.032	425.763	614.134	881.37	920.53	85.846	124.01
Nfu_g_1_001177	plekhg6	13.598	13.9926	15.315	62.9578	19.7784	16.5623	141.36	154.161	81.3992	74.5226	94.2262	87.0492	104.967	138.599	123.868	104.484	137.169	33.2046	23.6209
Nfu_g_1_001178	fam131bb	305.955	293.845	276.521	179.879	278.696	171.144	84.0849	48.6201	84.0249	38.6944	35.3348	39.0833	33.105	48.0115	31.2271	43.8157	18.2177	187.889	1.4763
Nfu_g_1_001179	atn1	2691.65	2814.07	2789.88	2049.88	2638.62	2530.72	705.582	603.601	802.176	460.034	407.823	344.644	376.267	299.846	358.071	559.493	526.17	127.149	203.73
Nfu_g_1_001180	nacad	687.454	755.601	661.098	562.123	724.609	537.723	729.955	608.344	912.458	664.971	531.495	521.407	534.525	489.174	632.87	695.153	690.129	386.307	187.491
Nfu_g_1_001181	necap1	156.377	162.47	129.327	95.1862	155.53	82.8115	71.8987	53.3635	43.3254	31.5288	32.3903	77.2784	69.4398	58.8821	27.0635	50.5566	36.4354	634.937	816.396
Nfu_g_1_001182	psmd4a	1167.92	1029.23	1190.32	1003.58	1182.21	1549.13	921.278	997.305	951.845	1185.2	1054.16	1307.51	1282.21	1410.45	1077.34	1011.13	1061.98	2295.17	1551.6
Nfu_g_1_001183	m6pr	135.98	151.587	119.968	146.152	134.853	91.6447	155.984	149.418	76.1476	104.618	114.838	174.987	188.133	192.046	114.499	152.512	113.593	609.831	1080.65
Nfu_g_1_001184	sec61b	1479.16	1310.64	1412.38	1617.42	1594.86	2118.87	2278.82	3198.25	3466.03	3845.08	4605.31	2700.3	2593.5	3161.51	3207.03	2881.72	3229.89	3103.41	2372.42
Nfu_g_1_001185	hcn4	65.7236	91.7293	69.7684	35.2264	56.6382	16.5623	26.8097	9.48685	21.0062	18.6306	10.306	15.1004	16.9562	7.24702	6.24543	18.5374	5.35815	6.47894	45.7654
Nfu_g_1_001186	invs	602.089	537.161	536.025	601.097	587.959	992.634	672.679	622.574	1353.59	904.303	936.373	568.484	580.549	629.585	909.75	720.431	714.777	437.329	1248.95
Nfu_g_1_001187	EPHB6	758.465	770.371	921.453	445.951	718.316	1130.65	31.6842	14.2303	10.5031	5.73251	4.41685	24.8712	19.3785	22.6469	23.9408	35.3896	34.2921	7.28881	31.0024
Nfu_g_1_001188	si:ch211-195b13.1	96.6968	76.182	43.3925	97.4347	44.951	15.4581	2199.61	3345.3	2705.87	2060.84	3841.19	2492.45	2003.26	2448.59	3993.95	2269.99	2175.41	11.3382	11.8104
Nfu_g_1_001189	scrt1a	233.432	214.553	185.482	150.649	190.592	174.456	17.0607	11.8586	18.3805	10.0319	14.7228	7.99431	12.1116	3.62351	5.20452	18.5374	5.35815	2.4296	0
Nfu_g_1_001190	si:dkeyp-77h1.4	1076.51	1338.63	920.602	646.817	978.133	476.994	826.226	849.073	946.593	561.786	566.83	711.494	738	433.916	671.383	1129.94	906.598	42.923	115.152
Nfu_g_1_001191	CBLC	4.53266	3.88684	4.25417	4.49699	3.59608	6.62492	28.0283	13.0444	10.5031	8.59876	17.6674	5.32954	8.07439	6.34115	7.28633	8.4261	9.64466	5.66908	23.6209
Nfu_g_1_001192	pkma	307.466	233.21	368.411	538.139	340.728	613.909	3070.93	3938.23	4333.85	6450.5	5881.78	2497.78	2522.44	2546.42	4459.23	3580.25	4478.34	13.7678	59.0522
Nfu_g_1_001193	megf8	1063.66	999.694	1027.81	483.426	735.398	522.265	449.672	346.27	431.941	332.485	325.375	162.551	215.586	125.917	233.163	258.681	291.483	569.337	1167.76
Nfu_g_1_001194	tex10	738.068	617.23	633.871	747.249	714.72	546.556	771.388	622.574	359.732	773.888	675.779	675.964	654.833	789.926	540.229	586.456	441.511	1503.12	665.813
Nfu_g_1_001195	C1S (1 of 2)	0.755444	0	0	2.99799	0.899019	0	8.53035	4.74342	3.93867	4.29938	7.36142	12.4356	16.9562	9.96466	10.409	21.0652	20.361	59.1204	333.645
Nfu_g_1_001196	glipr2l	9.06532	6.9963	1.70167	23.9839	5.39411	6.62492	30.4655	43.8767	36.7609	35.8282	26.5011	65.731	42.7943	37.141	46.8407	67.4088	37.507	403.314	5.90522
Nfu_g_1_001197		279.514	244.093	260.355	209.11	246.331	208.685	51.1821	33.204	81.3992	44.4269	45.6408	22.2064	16.9562	12.6823	12.4909	22.7505	24.6475	2.4296	4.42891
Nfu_g_1_001198	fam171a1	1451.96	1528.3	1497.47	1370.83	1487.88	2378.35	1489.16	1342.39	1368.03	1107.81	1033.54	1189.38	1260.41	1212.97	1426.04	1271.5	1432.77	1554.95	1378.87
Nfu_g_1_001199	si:dkey-250k15.4	126.915	167.134	137.835	139.407	158.227	91.6447	119.425	45.0625	27.5707	44.4269	33.8625	250.488	255.958	359.634	81.1905	69.9366	75.0141	717.543	2897.98
Nfu_g_1_001200	si:dkey-38o19.8	52.8811	45.8647	40.84	89.1902	62.9313	39.7495	262.004	187.365	154.921	313.855	207.592	96.82	88.0109	124.105	106.172	117.965	92.1601	866.559	202.254
Nfu_g_1_001201	cdh17	22.6633	17.8794	33.1825	105.679	25.1725	59.6243	1405.07	878.719	999.109	3995.56	3183.08	214.07	136.457	140.411	322.68	420.462	435.081	1.61974	20.6683
Nfu_g_1_001202	erp44	441.935	370.027	436.478	518.652	463.894	427.307	591.032	573.954	431.941	715.13	934.901	838.515	771.105	967.478	572.497	532.529	461.872	1771.18	1279.96
Nfu_g_1_001203	zgc:92066	13.598	18.6568	17.8675	32.2284	22.4755	5.52077	149.891	365.244	139.166	111.784	232.621	355.303	365.77	492.798	441.343	422.99	497.236	46.9723	8.85782
Nfu_g_1_001204	iffo1b	315.02	259.641	256.952	179.879	245.432	88.3323	40.2145	28.4605	43.3254	28.6625	27.9734	18.6534	26.6455	19.9293	28.1044	34.547	28.934	568.527	32.4787
Nfu_g_1_001205		46.0821	44.3099	38.2875	55.4628	41.3549	64.0409	59.7125	73.5231	63.0187	73.0894	76.5588	71.9488	44.4092	60.6938	48.9225	53.927	64.2978	93.9447	112.199
Nfu_g_1_001206	prkcg	1246.48	1529.08	1598.72	860.423	1232.56	2179.6	221.789	269.189	372.861	161.943	198.758	159.886	199.438	117.764	87.436	160.938	206.824	65.5993	222.922
Nfu_g_1_001207	efna3b	103.496	67.6309	86.7851	67.4548	91.6999	24.2914	21.9352	7.11514	15.7547	15.7644	7.36142	9.77083	8.88183	7.24702	5.20452	10.9539	11.7879	21.0566	20.6683
Nfu_g_1_001208	clcn1a	212.28	186.568	92.7409	157.395	118.671	38.6454	675.117	1485.88	928.213	696.499	940.79	1651.27	1412.21	1860.67	2563.75	1952.33	2267.57	10.5283	39.8602
Nfu_g_1_001209	setdb1b	1839.51	1629.36	1859.07	1528.23	1832.2	2349.64	638.558	557.352	458.199	513.059	457.88	1049.92	1061.78	1122.38	724.469	922.657	810.152	1478.01	2430
Nfu_g_1_001210	nfasca	1.51089	2.3321	4.25417	2.24849	0.899019	4.41661	0	8.30099	2.62578	0	8.83371	2.66477	1.61488	9.05878	7.28633	6.74088	6.42978	47.7822	20.6683
Nfu_g_1_001211	wu:fj39g12	181.306	248.757	213.559	166.389	168.117	87.2281	32.9028	42.6908	65.6445	28.6625	13.2506	44.4129	64.5952	20.8352	24.9817	87.6314	60.0112	0	1.4763
Nfu_g_1_001212	esrp1	95.9413	68.4083	66.365	330.529	80.9117	67.3534	541.068	505.175	341.351	503.027	521.189	350.862	354.466	426.669	540.229	444.055	480.09	553.14	91.5308
Nfu_g_1_001213	si:ch211-150j10.4	4.53266	5.44157	1.70167	2.99799	6.29313	8.83323	17.0607	13.0444	11.816	5.73251	10.306	14.2121	15.3413	12.6823	9.36814	4.21305	7.50141	46.9723	137.296
Nfu_g_1_001214	ceacam1	1.51089	2.3321	3.40334	64.4568	2.69706	2.20831	120.644	230.056	22.3191	108.918	25.0288	21.3182	50.0612	57.9762	48.9225	36.2322	73.9424	0	0
Nfu_g_1_001215		0	0	0	0	0	0	1.21862	0	0	0	0	7.10606	8.07439	6.34115	1.0409	0	1.07163	38.8737	5.90522
Nfu_g_1_001216	pou2f2b	2403.82	2357.75	2429.13	1792.05	2415.66	1931.16	286.376	226.499	380.738	203.504	214.954	125.244	180.059	132.258	168.626	246.885	215.397	27.5355	79.7204
Nfu_g_1_001217	TRIM46 (2 of 2)	355.059	337.377	390.533	182.128	315.556	246.226	46.3076	43.8767	126.037	45.86	33.8625	26.6477	33.105	14.494	21.859	42.1305	36.4354	4.85921	126.962
Nfu_g_1_001218	prpf31	472.908	487.409	500.29	444.452	510.643	723.22	350.963	444.696	311.155	382.645	382.794	771.007	683.901	884.137	554.802	574.66	570.107	1137.05	465.036
Nfu_g_1_001219	l3mbtl1b	446.467	399.567	420.312	429.462	394.669	632.68	526.445	1099.29	664.322	614.811	644.861	509.86	488.501	569.797	563.129	497.982	656.909	549.9	4607.54
Nfu_g_1_001220	si:ch211-154o6.6	2.26633	1.55473	5.105	0.749498	0.899019	3.31246	2.43724	1.18586	5.25156	2.86625	4.41685	13.3239	6.45952	13.5882	3.12271	2.52783	4.28652	86.6559	10.3341
Nfu_g_1_001221	APCS	27.9514	48.9741	35.735	57.7113	46.749	24.2914	51.1821	77.0806	26.2578	45.86	47.1131	231.835	215.586	230.093	198.813	283.117	288.268	303.7	600.856
Nfu_g_1_001222	apoa4	236.454	116.605	81.68	321.535	184.299	38.6454	298.562	354.571	316.406	253.663	434.324	739.918	640.299	736.479	1154.36	903.277	900.169	3.23947	2.95261
Nfu_g_1_001223	CD27	4.53266	18.6568	14.4642	6.74548	10.7882	13.2498	2.43724	2.37171	6.56445	1.43313	5.88914	7.10606	8.07439	6.34115	8.32723	6.74088	9.64466	3.23947	28.0498
Nfu_g_1_001224	eif3ja	491.038	474.194	453.494	559.875	584.362	344.496	899.343	719.815	779.856	1352.87	1466.4	511.636	486.079	421.233	408.034	559.493	361.139	1434.28	1194.33
Nfu_g_1_001225	ncapd2	1702.01	1245.34	1548.52	1423.3	1550.81	2040.48	666.586	800.453	353.167	378.345	288.568	1447.86	1385.57	1308.99	1163.73	1450.13	1215.23	2270.87	4462.87
Nfu_g_1_001226	cdc42ep1	68.7454	47.4194	35.735	193.37	68.3255	33.1246	881.064	787.408	508.088	1150.8	786.2	230.947	221.238	275.387	378.889	291.543	271.122	824.446	70.8626
Nfu_g_1_001227		6.04355	12.4379	8.50834	10.493	13.4853	2.20831	6.09311	2.37171	3.93867	4.29938	7.36142	0.888257	1.61488	0	1.0409	3.37044	1.07163	46.9723	2.95261
Nfu_g_1_001228	rad54b	561.295	439.99	565.804	387.49	454.005	1158.26	146.235	198.038	45.9511	30.0957	53.0022	434.358	429.558	471.962	406.994	449.953	379.357	673.81	3089.9
Nfu_g_1_001229	eno2	895.201	1003.58	707.043	576.364	712.922	492.452	311.967	317.809	414.873	246.498	203.175	241.606	289.871	127.729	225.876	444.055	336.492	2.4296	10.3341
Nfu_g_1_001230	s100a10b	86.1206	69.963	47.6467	1087.52	163.621	34.2288	1676.82	2187.9	1193.42	697.933	1874.22	241.606	203.475	597.879	232.122	212.338	603.327	2.4296	2.95261
Nfu_g_1_001231	epb41l4b	22.6633	50.5289	27.2267	32.2284	17.9804	16.5623	214.477	167.206	111.596	288.058	254.705	40.8598	58.9431	67.035	59.3315	45.5009	51.4382	231.622	101.865
Nfu_g_1_001232	tnfrsf1a	25.6851	27.9852	17.0167	41.2224	27.8696	5.52077	120.644	96.0543	43.3254	88.8538	38.2794	30.2007	52.4836	43.4821	75.986	74.9922	52.5098	113.382	194.872
Nfu_g_1_001233	gsk3ab	82.3434	72.2951	59.5584	68.2043	94.397	26.4997	56.0566	45.0625	18.3805	77.3888	70.6697	22.2064	22.6083	24.4587	20.8181	26.9635	17.1461	124.72	521.135
Nfu_g_1_001234	si:ch211-264f5.6	0.755444	0	0.850834	10.493	0.899019	0	60.9311	99.6119	49.8898	100.319	116.31	43.5246	61.3654	57.0703	95.7632	77.5201	128.596	0	0
Nfu_g_1_001235	zgc:158689	111.806	116.605	106.354	84.6932	105.185	76.1866	28.0283	26.0888	43.3254	21.4969	20.612	15.1004	16.9562	9.96466	18.7363	23.5931	24.6475	12.9579	23.6209
Nfu_g_1_001236		18.8861	20.9889	28.0775	19.4869	20.6774	45.2703	19.498	22.5313	21.0062	11.465	19.1397	23.0947	17.7637	28.9881	18.7363	13.4818	17.1461	26.7256	17.7156
Nfu_g_1_001237	zgc:153215	100.474	55.9704	77.4259	80.9458	75.5176	89.4364	118.206	72.3372	78.7734	73.0894	73.6142	286.907	281.796	333.363	137.399	128.077	115.736	756.417	842.97
Nfu_g_1_001238	DDR1	290.09	251.09	195.692	262.324	276.898	130.29	266.878	181.436	119.473	156.211	148.701	160.775	171.177	133.164	240.449	176.105	156.458	364.441	205.206
Nfu_g_1_001239	RASIP1	60.4355	68.4083	51.9009	131.162	75.5176	62.9367	112.113	167.206	141.792	134.714	132.506	139.456	152.606	150.376	193.608	187.902	146.813	104.473	94.4835
Nfu_g_1_001240	il11a	2.26633	3.88684	1.70167	8.24448	9.88921	2.20831	4.87449	8.30099	17.0676	4.29938	10.306	6.2178	7.26695	2.71763	8.32723	2.52783	8.57303	2.4296	22.1446
Nfu_g_1_001241	ptpn3	197.926	235.542	154.001	356.761	196.885	75.0824	1015.11	851.445	761.476	1238.22	1247.02	475.217	552.289	535.374	806.701	629.429	676.198	146.586	698.292
Nfu_g_1_001242	INO80E	489.527	520.836	532.622	387.49	549.301	721.012	336.34	397.262	326.91	278.027	307.707	516.966	458.626	474.68	404.912	433.101	399.718	673.81	933.024
Nfu_g_1_001243	CABZ01072585.1	535.61	519.281	492.633	546.384	503.451	587.41	796.979	824.17	895.391	996.023	927.539	1077.46	944.704	1231.09	1307.38	980.797	1159.5	773.424	3246.39
Nfu_g_1_001244	she	157.132	118.16	115.713	166.389	160.025	141.332	160.858	259.702	227.13	305.256	260.594	168.769	200.245	141.317	215.467	229.19	219.684	73.698	116.628
Nfu_g_1_001245	kcnn3	398.119	524.723	459.45	325.282	363.204	298.121	199.854	187.365	212.688	193.472	153.118	256.706	234.157	180.27	243.572	287.33	240.045	147.396	10.3341
Nfu_g_1_001246	MDC1	750.156	637.441	708.745	670.051	698.538	908.718	366.805	386.589	229.756	269.428	188.452	833.185	830.855	836.125	739.042	872.101	888.381	1438.33	4291.62
Nfu_g_1_001247	tmem107l	47.593	40.4231	49.3484	40.4729	39.5568	70.6658	32.9028	28.4605	36.7609	31.5288	32.3903	26.6477	39.5645	42.5763	40.5953	39.6026	42.8652	19.4368	203.73
Nfu_g_1_001248	prkcg	159.399	169.466	171.868	92.1882	136.651	199.852	19.498	28.4605	52.5156	21.4969	20.612	17.7651	29.0678	10.8705	13.5318	16.0096	31.0772	11.3382	29.5261
Nfu_g_1_001249	RIIAD1	3.02177	5.44157	8.50834	11.992	8.09117	4.41661	3.65587	3.55757	1.31289	1.43313	1.47228	0	2.42232	1.81176	0	2.52783	5.35815	0.809868	214.064
Nfu_g_1_001250	si:ch73-22o12.1	75.5444	86.2878	63.8125	57.7113	60.2343	24.2914	62.1497	43.8767	44.6382	87.4207	75.0865	21.3182	18.5711	10.8705	32.268	23.5931	26.7907	183.84	45.7654
Nfu_g_1_001251	chd4b	4802.36	4585.69	4865.92	4368.82	4818.74	4581.13	2376.31	2742.89	2998.64	4282.18	3375.95	1803.16	1773.94	1773.71	1872.59	1873.96	2023.24	2796.47	2735.59
Nfu_g_1_001252	ceacam1	13.598	7.77367	5.105	24.7334	12.5863	12.1457	1006.58	642.734	26.2578	917.201	503.521	349.973	553.903	497.327	532.943	291.543	270.051	0.809868	11.8104
Nfu_g_1_001253	cacng7b	194.904	245.648	185.482	131.162	170.814	177.769	84.0849	64.0362	122.099	88.8538	82.4479	36.4185	48.4464	21.7411	26.0226	76.6775	60.0112	6.47894	5.90522
Nfu_g_1_001254	leprel2	150.333	87.8425	117.415	270.569	133.954	139.123	173.044	221.755	168.05	179.141	135.45	280.689	306.827	256.363	415.321	330.303	360.067	204.087	97.4361
Nfu_g_1_001255	rundc3b	472.152	629.667	524.114	332.028	484.571	529.994	159.639	112.656	262.578	153.345	172.257	79.0549	100.93	66.1291	65.577	96.9001	110.378	83.4164	79.7204
Nfu_g_1_001256	pvrl2l	0	0	0	0	0	0	0	3.55757	1.31289	1.43313	2.94457	7.99431	4.84464	1.81176	5.20452	5.89827	9.64466	29.9651	42.8128
Nfu_g_1_001257	cacng8b	759.221	987.256	843.176	427.214	693.144	659.18	218.133	241.915	330.848	197.771	210.537	152.78	157.451	75.1879	98.8859	228.347	178.962	1.61974	7.38152
Nfu_g_1_001258	ZNF580	400.385	488.964	511.351	270.569	384.78	520.056	158.421	110.285	496.272	226.434	129.561	100.373	113.849	76.9996	133.236	149.142	167.174	39.6835	16.2393
Nfu_g_1_001259	megf8	1760.18	2119.88	2057.32	1525.98	1772.87	2969.07	963.93	1082.69	1391.66	1024.69	915.761	1179.61	1123.96	1144.12	1234.51	1390.31	1482.06	388.737	800.157
Nfu_g_1_001260	mboat7	437.402	468.752	433.925	340.272	403.66	471.473	465.514	533.635	455.573	646.34	585.969	226.506	225.276	207.446	278.962	295.756	312.916	338.525	470.941
Nfu_g_1_001261	znf687b	1030.43	970.154	1076.3	756.993	1046.46	1757.81	1296.61	1853.49	1461.25	1236.79	1768.21	1530.47	1647.18	1812.66	1797.64	1690.27	1911.79	2258.72	1181.04
Nfu_g_1_001262	tars	1635.54	1557.07	1745.06	1392.57	1537.32	2875.22	1658.54	1809.62	2250.29	1787.11	1837.41	1553.56	1480.84	1752.87	1633.18	1575.68	1626.73	1316.04	1666.75
Nfu_g_1_001263	RORC	50.6147	59.0799	55.3042	29.2304	43.1529	36.4371	26.8097	35.5757	35.448	14.3313	30.918	215.846	197.015	262.705	413.239	294.913	193.965	19.4368	140.249
Nfu_g_1_001264	u2af2b	2252.73	1885.89	1841.2	2046.13	2128.88	991.53	1442.85	1095.73	858.63	1851.6	1769.69	673.299	608.809	517.256	725.51	775.201	537.958	1381.63	1957.58
Nfu_g_1_001265	galnt1	364.124	307.06	302.046	330.529	322.748	183.289	271.753	211.082	274.394	296.657	234.093	219.399	201.052	199.293	165.504	176.105	157.53	572.577	975.837
Nfu_g_1_001266	flot1b	1512.4	1695.44	1393.67	2392.4	1584.07	1554.65	2422.62	2740.51	1868.24	2155.42	1966.97	2272.16	2183.32	2347.13	2714.68	2695.51	2920.19	1563.05	3522.46
Nfu_g_1_001267	GSTK1 (1 of 4)	401.896	408.895	449.24	375.498	414.448	703.346	337.558	557.352	481.831	564.652	518.244	580.92	640.299	704.773	934.732	763.404	874.45	567.717	897.593
Nfu_g_1_001268	si:dkey-87o1.2	41.5494	52.861	47.6467	74.9498	43.1529	22.0831	132.83	118.586	34.1351	75.9557	63.3082	59.5132	58.1356	107.799	87.436	58.9827	65.3694	2.4296	2.95261
Nfu_g_1_001269		3.02177	0.777367	0	5.24648	0.899019	0	2.43724	0	0	0	0	3.55303	2.42232	3.62351	7.28633	3.37044	2.14326	2.4296	0
Nfu_g_1_001270	atp8b2	116.338	165.579	145.493	113.924	131.257	142.436	96.2711	77.0806	124.725	93.1532	75.0865	181.204	174.407	192.952	75.986	73.307	103.948	1469.1	233.256
Nfu_g_1_001271	si:dkey-40n15.1	199.437	186.568	216.963	131.162	190.592	348.912	76.7732	83.0099	81.3992	51.5925	58.8914	151.892	142.109	126.823	111.377	114.595	105.02	190.319	97.4361
Nfu_g_1_001272	flad1	328.618	255.754	339.483	287.807	316.455	415.162	287.595	416.235	241.572	379.778	421.073	478.771	421.483	567.08	473.611	461.75	362.211	567.717	713.055
Nfu_g_1_001273	SPHK2	1226.84	1423.36	1398.77	1018.57	1181.31	1994.1	1286.86	1738.46	2210.91	1724.05	1551.79	917.569	938.245	901.349	846.255	834.183	1084.49	1898.33	981.742
Nfu_g_1_001274	tmc4	9.06532	12.4379	9.35917	23.9839	10.7882	8.83323	293.688	294.092	207.437	464.333	416.657	107.479	113.042	156.717	257.103	167.679	281.839	22.6763	16.2393
Nfu_g_1_001275	TTYH1	907.288	943.724	828.712	653.562	895.423	229.664	68.2428	42.6908	57.7671	34.395	42.6963	20.4299	41.1794	6.34115	9.36814	48.8714	18.2177	0.809868	1.4763
Nfu_g_1_001276	myh14	3066.35	3319.36	3730.91	2361.67	2691.66	3563.1	2878.39	3079.67	3271.72	4094.44	4489	1032.15	1132.03	1090.68	1582.17	1063.37	1646.02	817.967	2015.15
Nfu_g_1_001277	osgin2	4.53266	6.21894	6.80667	7.49498	7.19215	3.31246	7.31173	3.55757	7.87734	4.29938	4.41685	1.77651	0.807439	0	2.08181	0	2.14326	2.4296	2.95261
Nfu_g_1_001278	nr4a3	225.878	254.199	182.929	189.623	237.341	103.79	1027.3	959.358	1121.21	1059.08	861.286	81.7196	286.641	124.105	105.131	112.067	95.375	54.2612	516.706
Nfu_g_1_001279	ntd5	145.801	83.9557	75.7242	426.464	184.299	125.873	666.586	722.186	1017.49	930.099	849.508	418.369	389.186	537.186	792.128	580.558	672.983	63.9796	95.9598
Nfu_g_1_001280	si:ch211-264f5.6	0	0	0	0	0	0	0	0	0	0	0	0	0	0	0	0	0	0	0
Nfu_g_1_001281		3.77722	4.6642	5.105	2.99799	4.4951	1.10415	1.21862	2.37171	1.31289	2.86625	4.41685	0.888257	1.61488	0	0	1.68522	2.14326	0	0
Nfu_g_1_001282	erfl3	195.66	160.138	128.476	293.054	211.269	82.8115	460.639	521.777	470.015	600.48	496.16	224.729	269.685	259.081	338.294	261.209	226.114	557.999	763.249
Nfu_g_1_001283	cnot3a	843.075	807.685	772.557	667.803	815.41	769.595	837.193	699.655	526.469	756.691	721.419	647.539	551.481	558.021	442.384	487.028	509.024	2443.37	3340.88
Nfu_g_1_001284	si:ch211-232m10.6	149.578	196.674	212.708	131.912	126.762	231.872	162.077	145.86	292.774	225.001	191.397	137.68	167.14	166.682	146.768	114.595	142.527	226.763	169.775
Nfu_g_1_001285	steap4	2.26633	1.55473	1.70167	11.2425	2.69706	3.31246	88.9594	68.7797	93.2152	121.816	131.033	2422.28	507.072	548.056	598.52	621.003	651.551	230.812	1513.21
Nfu_g_1_001286	si:ch211-79l20.4	1503.33	1242.23	1378.35	1172.21	1330.55	1773.27	980.991	994.933	1085.76	1049.05	1046.79	874.045	899.487	924.901	896.219	891.481	988.042	1222.09	1925.1
Nfu_g_1_001287	zgc:66382	0.755444	0	0	0	0	0	0	1.18586	7.87734	8.59876	4.41685	7.10606	8.07439	1.81176	41.6362	26.1209	3.21489	0	0
Nfu_g_1_001288	nbn	171.486	150.809	148.896	182.128	194.188	245.122	402.145	285.791	329.535	448.569	382.794	429.916	446.514	529.939	339.335	283.959	350.423	1194.56	782.441
Nfu_g_1_001289	si:dkey-11o1.3	0	0	0	0	0	0	2.43724	1.18586	0	4.29938	8.83371	0.888257	1.61488	1.81176	2.08181	3.37044	1.07163	0	0
Nfu_g_1_001290	C16H1orf43 (2 of 2)	24.9296	20.2115	25.525	26.2324	30.5666	43.062	36.5587	47.4342	42.0125	64.4907	57.4191	39.0833	36.3348	45.2939	52.0452	38.76	24.6475	76.9375	36.9076
Nfu_g_1_001291	itga8	6.04355	2.3321	0.850834	11.2425	3.59608	2.20831	2.43724	9.48685	10.5031	15.7644	8.83371	14.2121	7.26695	4.52939	14.5727	8.4261	11.7879	0.809868	7.38152
Nfu_g_1_001292	rnf115	269.693	269.746	249.294	242.088	262.514	220.831	263.222	222.941	250.762	353.982	354.821	210.517	193.785	168.493	200.895	203.069	152.171	505.358	1814.38
Nfu_g_1_001293	phc1	230.41	169.466	172.719	206.861	210.37	156.79	157.202	117.4	70.896	94.5863	35.3348	236.276	201.86	227.375	192.567	223.292	155.386	549.9	544.756
Nfu_g_1_001294	znf574	620.975	505.289	575.164	580.111	554.695	877.802	400.927	437.581	372.861	296.657	357.765	641.322	710.547	784.49	528.779	558.65	591.539	969.412	1713.99
Nfu_g_1_001295	cd79a	2.26633	1.55473	2.5525	2.24849	0.899019	1.10415	36.5587	10.6727	47.264	24.3631	33.8625	29.3125	26.6455	16.3058	42.6771	26.9635	31.0772	8.90855	5.90522
Nfu_g_1_001296	trpv6	17.3752	21.7663	17.0167	18.7374	15.2833	46.3744	272.971	188.551	35.448	94.5863	114.838	77.2784	118.694	124.105	93.6814	69.9366	75.0141	43.7329	76.7678
Nfu_g_1_001297	lipeb	103.496	94.0614	137.835	43.4709	69.2245	99.3738	93.8339	154.161	131.289	147.612	159.007	38.1951	41.9868	48.9174	83.2723	53.927	76.0857	25.1059	256.877
Nfu_g_1_001298	si:dkey-12j5.1	271.204	269.746	249.294	390.488	259.817	280.455	610.53	890.578	698.457	859.876	908.4	788.772	726.695	887.76	800.455	603.308	655.837	1243.96	2474.29
Nfu_g_1_001299	zgc:92606	1085.57	1146.62	1027.81	1331.86	1135.46	907.614	935.902	1064.9	861.256	808.283	821.535	1170.72	1168.36	1205.72	1397.93	1369.24	1252.73	1475.58	1848.33
Nfu_g_1_001300	tex10	0	0	0	0	0	0	0	0	0	0	0	0	0	0	0	0	0	0	0
Nfu_g_1_001301	ADAM22	3449.36	3219.08	3267.2	2755.15	3396.49	3230.75	654.4	528.892	775.918	484.397	534.439	543.613	594.275	435.727	462.162	508.094	540.101	315.849	459.131
Nfu_g_1_001302	ceacam1	0	0.777367	0	0.749498	0.899019	0	30.4655	34.3898	13.1289	47.2932	36.8071	29.3125	34.7199	34.4234	72.8633	46.3435	82.5155	1.61974	7.38152
Nfu_g_1_001303	slc25a40	101.229	88.6199	102.1	84.6932	77.3156	140.227	247.38	315.438	329.535	286.625	266.483	184.757	157.451	201.105	206.099	230.875	232.544	68.8388	36.9076
Nfu_g_1_001304	arhgef1b	982.832	799.133	903.586	1451.03	1075.23	1287.44	2033.88	1931.76	2013.97	2060.84	1822.69	1820.93	2126.8	2005.61	2558.54	2113.26	2416.52	2611.01	1071.8
Nfu_g_1_001305	zgc:158689	895.956	934.395	1046.53	718.768	976.335	1589.98	191.324	231.242	266.517	160.51	217.898	192.752	192.171	179.364	206.099	246.042	244.331	42.923	212.588
Nfu_g_1_001306	si:dkey-11o1.3	0	0	0	1.499	0	0	12.1862	14.2303	9.19023	11.465	17.6674	6.2178	7.26695	6.34115	9.36814	9.2687	11.7879	0	1.4763
Nfu_g_1_001307	znf526	749.4	760.265	748.734	553.879	769.56	1224.51	459.42	509.918	687.954	564.652	618.359	585.361	550.674	678.503	433.016	398.554	447.941	1809.25	935.977
Nfu_g_1_001308	cgna	503.125	448.541	594.733	404.729	499.855	765.178	1522.06	1685.1	2428.85	2710.04	2626.56	570.261	663.715	606.938	945.141	522.418	842.301	1780.09	3537.22
Nfu_g_1_001309	zgc:92066	6.04355	3.10947	3.40334	12.7415	7.19215	3.31246	42.6518	88.9392	68.2703	42.9938	91.2816	123.468	86.396	105.082	141.563	127.234	154.315	96.3743	8.85782
Nfu_g_1_001310	slc25a40	230.41	216.885	210.156	254.08	248.129	247.33	706.801	738.788	770.666	1034.72	1070.35	470.776	435.21	450.221	524.616	517.362	516.525	228.383	138.773
Nfu_g_1_001311	RUSC1	837.032	810.017	655.993	354.512	567.281	193.227	146.235	84.1958	143.105	94.5863	76.5588	39.9716	51.6761	51.635	59.3315	63.1957	64.2978	17.0072	355.789
Nfu_g_1_001312	si:dkey-92i15.4	170.73	147.7	186.333	194.12	160.025	143.54	227.882	224.127	153.608	134.714	153.118	96.82	97.7002	142.223	154.054	90.1592	111.449	23.4862	118.104
Nfu_g_1_001313	kiaa0907	2492.96	2579.3	2726.92	1813.78	2467.81	3749.7	1068.73	1187.04	1253.81	1157.97	1291.19	1457.63	1503.45	1462.99	1685.22	1581.58	1748.9	726.452	1299.15
Nfu_g_1_001314	grin2db	1172.45	1307.53	1357.93	523.149	900.817	1149.42	184.012	258.517	275.707	136.147	148.701	90.6022	121.116	49.8233	66.6179	119.651	128.596	73.698	261.306
Nfu_g_1_001315	vars	1272.92	1152.06	1351.12	983.341	1263.12	1934.48	2417.75	1720.68	3271.72	3913.87	4550.83	2109.61	2134.87	2344.41	1690.43	1681.85	1366.33	3467.85	2844.84
Nfu_g_1_001316	CU695006.1	11.3317	14.77	17.0167	13.491	8.99019	13.2498	121.862	74.7089	64.3316	60.1913	60.3637	146.562	184.904	192.046	41.6362	51.3992	46.0801	159.544	3267.06
Nfu_g_1_001317	LMTK3	2341.88	2531.11	2336.39	1689.37	2337.45	1090.9	294.907	211.082	341.351	214.969	209.064	124.356	136.457	73.3761	105.131	166.837	160.744	46.9723	327.739
Nfu_g_1_001318	ceacam1	0	0	0	0.749498	0.899019	0	6.09311	4.74342	5.25156	2.86625	1.47228	73.7253	48.4464	80.6231	72.8633	158.411	580.823	2.4296	28.0498
Nfu_g_1_001319	efna1b	228.899	201.338	205.051	301.298	270.605	167.831	475.263	449.439	564.543	1024.69	668.417	192.752	250.306	187.517	290.412	360.637	238.973	347.433	656.955
Nfu_g_1_001320	dap3	693.497	526.278	661.949	566.62	681.456	904.302	949.307	1157.4	1148.78	1314.18	1534.12	1168.95	1048.06	1298.12	1056.52	1135.84	1014.83	1627.02	717.484
Nfu_g_1_001321	FP085428.1	610.398	541.825	601.54	520.901	564.584	1024.65	359.493	405.563	441.131	394.11	371.016	435.246	424.713	498.233	652.647	465.12	600.112	369.3	364.647
Nfu_g_1_001322	aqp10a	17.3752	17.1021	22.9725	17.2384	20.6774	11.0415	232.757	521.777	677.451	937.265	1062.99	245.159	239.002	315.246	523.575	226.662	783.361	3.23947	5.90522
Nfu_g_1_001323	cdh17	65.7236	96.3935	102.1	260.825	131.257	153.477	2445.77	3039.35	3905.85	5445.88	5559.35	2013.68	1432.4	1860.67	3147.69	2447.78	3787.14	8.09868	48.718
Nfu_g_1_001324	s100a10b	245.519	244.871	260.355	364.256	303.868	332.35	500.854	688.982	631.5	455.734	609.526	679.517	793.713	914.937	723.428	641.226	1015.9	144.966	881.353
Nfu_g_1_001325	s100t	43.0603	27.2079	29.7792	86.1922	46.749	15.4581	99.927	27.2747	103.718	41.5607	33.8625	48.8541	54.0984	50.7292	45.7998	77.5201	64.2978	0.809868	5.90522
Nfu_g_1_001326	SPSB2	88.3869	97.1709	74.0225	62.2083	90.8009	82.8115	14.6235	23.7171	10.5031	7.16563	4.41685	15.1004	18.5711	15.3999	11.4499	16.8522	11.7879	96.3743	28.0498
Nfu_g_1_001327	tmem67	914.087	897.859	1013.34	783.225	965.547	1548.02	569.096	573.954	796.924	606.212	585.969	769.231	782.409	821.631	879.564	830.813	933.389	1468.29	2246.93
Nfu_g_1_001328	alg2	185.084	169.466	193.99	217.354	192.39	247.33	311.967	315.438	250.762	316.721	428.435	566.708	559.556	680.314	281.044	269.635	255.048	2615.06	355.789
Nfu_g_1_001329	abcb4	27.9514	34.2042	15.315	23.9839	18.8794	16.5623	3151.36	3695.13	9397.66	8941.28	9138.47	701.723	876.072	753.69	1659.2	638.698	1355.61	529.654	413.365
Nfu_g_1_001330	slc50a1	42.3048	48.1968	44.2434	62.9578	48.547	40.8537	107.239	77.0806	114.221	136.147	142.812	143.898	180.866	173.023	87.436	98.5853	96.4466	642.225	124.01
Nfu_g_1_001331	cyp11c1	16.6198	22.5436	12.7625	13.491	11.6872	4.41661	7.31173	5.92928	3.93867	12.8981	10.306	15.9886	25.0306	28.9881	35.3907	24.4357	24.6475	12.148	28.0498
Nfu_g_1_001332	mrpl17	451	417.446	444.135	381.494	472.884	541.035	544.724	860.931	585.549	803.984	853.925	638.657	617.691	734.667	672.424	663.134	649.407	614.69	245.066
Nfu_g_1_001333	cyp11c1	2.26633	7.77367	5.105	30.7294	10.7882	3.31246	51.1821	61.6645	129.976	225.001	5.88914	117.25	92.8555	108.705	49.9634	202.226	166.103	8.90855	279.021
Nfu_g_1_001334	CU693477.1	19.6415	20.2115	21.2708	46.4689	20.6774	19.8748	51.1821	42.6908	14.4418	55.8919	47.1131	26.6477	40.372	40.7645	56.2088	48.8714	68.5843	1.61974	110.723
Nfu_g_1_001335	LENG8	13494.5	14411.6	13592.9	13029.3	12474.8	11568.2	9457.73	10066.7	12716.6	8969.94	12969.4	8785.75	8455.51	7998.9	12161.9	10702.8	11291.8	2292.74	6427.83
Nfu_g_1_001336	OTOA	185.084	183.459	155.703	290.056	213.068	219.727	1224.72	560.91	187.743	528.824	475.548	522.295	465.893	576.138	607.888	444.055	409.362	163.593	3303.97
Nfu_g_1_001337	znf384l	846.852	865.21	952.083	693.285	893.625	1528.15	194.98	355.757	296.713	240.765	291.512	356.191	347.199	322.493	465.284	440.685	491.878	282.644	314.453
Nfu_g_1_001338	tubb5	12486.7	9315.19	11743.2	8267.71	12227.6	12407.4	530.101	1028.14	687.954	484.397	426.963	1677.92	1472.77	1129.63	1553.03	2275.89	1731.75	225.953	93.0072
Nfu_g_1_001339	tmem238	0	0	0	0	0	0	0	0	0	0	0	0	0	0	0	0	0	0	0
Nfu_g_1_001340	GBA	268.938	316.388	272.267	305.046	299.373	340.079	432.611	463.67	476.579	578.983	440.213	381.951	432.788	433.01	715.101	487.871	544.388	276.165	404.507
Nfu_g_1_001341	KRTCAP2	973.767	831.783	808.292	1790.55	1104	1067.72	1929.08	2465.39	1532.14	1771.34	2117.15	3147.09	3015.79	3532.02	2899.96	2869.09	3712.12	4204.83	1368.53
Nfu_g_1_001342	znf865	4209.33	4417	4734.04	3363.75	4070.76	5421.39	2245.92	2066.95	2418.34	1979.15	2108.31	1702.79	1776.37	1597.97	2003.74	1987.72	2183.98	2705.77	1860.14
Nfu_g_1_001343	abhd16a	412.472	384.019	370.113	320.785	385.679	378.725	223.008	243.1	295.4	432.804	419.601	243.382	262.418	231.905	221.713	296.599	228.257	545.851	357.266
Nfu_g_1_001344	casp2	73.278	64.5215	64.6634	47.2184	44.951	13.2498	43.8704	29.6464	22.3191	44.4269	19.1397	29.3125	34.7199	31.7057	39.5544	46.3435	24.6475	152.255	928.595
Nfu_g_1_001345		94.4305	105.722	119.968	96.6852	94.397	103.79	182.793	80.6382	263.891	174.841	179.619	85.2727	97.7002	87.8702	163.422	85.9462	121.094	38.8737	75.2915
Nfu_g_1_001346	si:dkey-23a23.1	148.822	186.568	205.902	141.655	138.449	241.81	246.162	174.321	435.879	255.096	262.067	139.456	167.947	125.917	214.426	155.883	195.037	49.4019	60.5285
Nfu_g_1_001347	nlk1	886.135	800.688	741.927	577.863	792.036	324.621	298.562	198.038	190.369	385.511	310.652	89.714	109.004	69.7526	102.009	127.234	88.9452	406.554	392.697
Nfu_g_1_001348	cdipt	225.878	227.769	167.614	160.393	195.986	117.04	209.603	137.559	199.559	259.396	248.816	133.239	131.613	124.105	105.131	122.178	91.0885	609.021	155.012
Nfu_g_1_001349	MAZ (2 of 2)	694.253	778.145	769.154	662.556	752.479	783.949	281.502	330.854	236.32	255.096	273.845	364.185	372.23	392.245	371.603	411.193	373.999	856.03	469.465
Nfu_g_1_001350	TAOK2	436.646	384.019	453.494	164.14	311.061	267.205	124.299	105.541	131.289	108.918	178.146	71.0606	122.731	67.035	100.968	91.0018	107.163	310.989	1275.53
Nfu_g_1_001351	fam57bb	26.4405	57.5252	30.63	27.7314	27.8696	24.2914	62.1497	23.7171	137.853	73.0894	53.0022	16.8769	15.3413	16.3058	33.3089	17.6948	21.4326	5.66908	64.9574
Nfu_g_1_001352	TAOK2	1924.12	2199.95	2498.05	1414.3	1975.15	3717.68	786.011	884.649	1070.01	802.551	1088.02	1062.36	1107	968.384	1042.99	990.066	1205.58	853.601	2852.22
Nfu_g_1_001353	fbln1	55.9028	67.6309	50.1992	32.2284	27.8696	13.2498	36.5587	15.4161	203.498	118.949	33.8625	20.4299	18.5711	19.0234	24.9817	19.38	12.8596	9.71842	14.763
Nfu_g_1_001354		10.5762	2.3321	0	17.2384	3.59608	0	12.1862	8.30099	9.19023	7.16563	5.88914	2.66477	3.22976	1.81176	10.409	8.4261	10.7163	1.61974	1.4763
Nfu_g_1_001355	ube2q2	1442.9	1635.58	1802.07	1200.7	1462.7	2600.28	1113.82	1214.32	1336.52	1213.86	1414.87	1122.76	1127.99	1036.32	1191.84	1247.06	1158.43	945.926	3117.95
Nfu_g_1_001356	ctdspl2a	755.444	942.169	904.436	691.786	810.915	809.344	450.89	463.67	403.057	376.912	351.876	567.596	506.265	580.668	513.166	562.863	514.382	839.833	1628.36
Nfu_g_1_001357	ugt5a4	2.26633	1.55473	0.850834	4.49699	0.899019	6.62492	1450.16	1290.21	884.888	3393.64	3723.41	137.68	141.302	123.199	514.207	200.541	361.139	0.809868	0
Nfu_g_1_001358	parp16	534.099	520.836	450.091	662.556	515.138	490.244	957.837	1106.4	871.759	1113.54	1210.22	1013.5	1030.29	1074.37	1174.14	1074.33	1052.34	1038.25	2376.85
Nfu_g_1_001359	sqrdl	86.876	93.2841	74.8734	104.18	88.1039	100.478	192.542	175.507	108.97	233.6	106.004	437.022	455.396	488.268	429.893	444.898	434.01	1801.96	754.391
Nfu_g_1_001360	scamp5	656.481	700.408	533.473	434.709	599.646	151.269	47.5263	33.204	44.6382	40.1275	22.0843	24.8712	17.7637	12.6823	12.4909	53.927	25.7191	8.09868	29.5261
Nfu_g_1_001361	CCNJ	26.4405	40.4231	34.8842	28.4809	48.547	52.9994	96.2711	53.3635	18.3805	31.5288	44.1685	192.752	192.171	279.01	37.4726	21.0652	30.0056	664.902	606.761
Nfu_g_1_001362	EMILIN3 (1 of 2)	301.422	292.29	290.134	590.604	361.406	372.1	203.51	265.632	171.989	154.778	100.115	294.901	239.81	243.681	388.257	374.119	363.282	4.85921	1.4763
Nfu_g_1_001363	STRN	102.74	123.601	116.564	82.4448	118.671	155.686	26.8097	40.3191	49.8898	50.1594	42.6963	24.8712	41.9868	28.9881	43.718	40.4453	56.7964	7.28881	23.6209
Nfu_g_1_001364		0	0	0	0	0.899019	0	1.21862	0	0	1.43313	0	0	0	0	0	0	0	11.3382	1.4763
Nfu_g_1_001365	map3k12	281.78	331.936	250.996	158.144	276.898	126.978	88.9594	55.7352	119.473	71.6563	61.8359	15.1004	23.4157	5.43527	15.6136	62.3531	36.4354	1.61974	8.85782
Nfu_g_1_001366	uckl1a	296.889	345.928	336.93	182.877	258.018	342.288	95.0525	58.1069	97.1538	53.0257	54.4745	81.7196	106.582	77.9055	81.1905	76.6775	65.3694	166.023	281.974
Nfu_g_1_001367	zgc:158296	227.389	124.379	99.5476	304.296	174.41	43.062	141.36	305.951	86.6507	77.3888	117.783	447.682	372.23	470.151	618.297	487.871	586.181	0.809868	47.2417
Nfu_g_1_001368	mtor	2064.63	1859.46	1983.29	1902.97	1790.85	1763.33	1937.61	1783.53	2078.3	2211.31	2031.75	1711.67	1761.83	1713.02	2076.6	1897.56	1890.35	1576	4238.47
Nfu_g_1_001369	zgc:77375	349.015	343.596	303.748	327.531	357.81	355.537	443.578	560.91	588.175	679.302	591.858	524.96	452.166	431.198	542.311	565.391	518.669	39.6835	423.699
Nfu_g_1_001370	qrich1	875.559	841.889	849.983	834.191	1053.65	1063.3	976.116	844.329	681.39	1017.52	927.539	546.278	583.779	578.856	512.125	509.779	509.024	1035.01	964.027
Nfu_g_1_001371	nkain4	152.6	153.141	141.238	157.395	171.713	45.2703	56.0566	62.8504	27.5707	57.3251	126.616	19.5417	14.5339	10.8705	17.6954	37.9174	17.1461	37.2539	7.38152
Nfu_g_1_001372	slc9a8	526.544	601.682	627.915	692.536	610.434	891.052	699.489	875.162	921.649	619.111	756.754	829.632	842.159	859.678	1116.89	904.12	1089.85	1324.13	432.557
Nfu_g_1_001373	C8H20orf112 (2 of 2)	2983.25	3609.32	3922.34	2105.34	3155.56	3300.31	187.668	194.48	231.069	157.644	182.563	90.6022	104.967	51.635	74.9451	138.188	170.389	55.071	543.28
Nfu_g_1_001374	cpne5	145.801	158.583	113.161	119.17	145.641	24.2914	28.0283	11.8586	43.3254	18.6306	17.6674	21.3182	30.6827	13.5882	15.6136	42.9731	27.8624	9.71842	11.8104
Nfu_g_1_001375	tnnc1a	59.68	51.3062	51.9009	198.617	89.0029	68.4575	212.04	2134.54	1441.55	169.109	1266.16	1078.34	1480.04	1520.97	950.346	2034.06	2371.52	2.4296	1210.57
Nfu_g_1_001376	ABTB1	310.487	332.713	324.168	312.541	330.839	298.121	174.263	158.905	114.221	157.644	97.1708	281.577	314.901	324.304	309.149	349.683	282.91	786.382	1203.19
Nfu_g_1_001377	ogfr	327.863	343.596	363.306	322.284	345.223	264.997	233.975	196.852	149.669	179.141	198.758	214.07	216.394	189.328	157.177	188.745	159.673	914.341	667.289
Nfu_g_1_001378	CABZ01084942.1	31.7286	20.2115	15.315	26.2324	30.5666	17.6665	28.0283	16.602	34.1351	24.3631	32.3903	2.66477	6.45952	3.62351	1.0409	10.9539	4.28652	1.61974	2.95261
Nfu_g_1_001379	angptl7	172.997	134.485	120.818	805.71	235.543	81.7073	688.521	908.366	693.206	985.991	640.444	1212.47	819.551	980.16	1142.91	1267.28	1029.84	0	0
Nfu_g_1_001380	twist3	14.3534	5.44157	13.6133	84.6932	14.3843	7.72907	37.7773	34.3898	31.5094	106.051	8.83371	44.4129	44.4092	32.6116	44.7589	30.3339	35.3638	0	0
Nfu_g_1_001381	naca	19574.3	20367	20618.3	23186.5	22487.2	27263.8	43764.4	41446.9	75759	72100.6	61675.5	25995.7	23759.7	27572.2	30783.7	28711.9	29521.2	15255.5	10738.6
Nfu_g_1_001382	kctd6b	573.382	591.576	584.523	484.176	629.313	568.639	160.858	170.763	170.676	120.383	126.616	153.668	117.079	141.317	159.258	179.476	199.323	290.743	98.9124
Nfu_g_1_001383	SLC41A3	14.3534	20.2115	16.1658	13.491	12.5863	6.62492	12.1862	8.30099	9.19023	7.16563	5.88914	22.2064	19.3785	15.3999	35.3907	29.4913	16.0744	4.04934	64.9574
Nfu_g_1_001384	irf10	1.51089	1.55473	2.5525	3.74749	0.899019	2.20831	12.1862	17.7878	11.816	7.16563	11.7783	55.0719	47.6389	50.7292	63.4952	70.7792	45.0084	38.8737	134.344
Nfu_g_1_001385	fbln2	125.404	94.0614	68.0667	179.13	131.257	86.124	361.931	417.421	169.363	237.899	235.566	429.028	355.273	396.775	493.389	508.936	392.216	2091.89	903.498
Nfu_g_1_001386	SAMHD1	0	0	0	0	0	0	0	0	2.62578	2.86625	0	1.77651	0	1.81176	1.0409	2.52783	1.07163	0	0
Nfu_g_1_001387	plxna4	747.889	761.82	690.026	901.646	819.006	688.992	605.655	802.825	661.696	611.945	556.524	775.448	888.991	761.843	988.859	961.417	1018.05	959.694	343.979
Nfu_g_1_001388	IL17RD (2 of 2)	20.397	10.8831	26.3758	44.9699	16.1823	9.93738	45.089	73.5231	70.896	54.4588	50.0577	76.3901	72.6695	83.3408	98.8859	75.8349	75.0141	0.809868	5.90522
Nfu_g_1_001389	fmodb	0.755444	0	0.850834	24.7334	4.4951	0	88.9594	34.3898	3.93867	22.93	0	178.54	160.68	82.4349	155.095	38.76	80.3722	0	0
Nfu_g_1_001390	si:dkey-4e4.1	17.3752	27.9852	26.3758	21.7354	19.7784	17.6665	25.5911	23.7171	35.448	54.4588	27.9734	3.55303	10.4967	9.05878	12.4909	16.0096	6.42978	34.0145	11.8104
Nfu_g_1_001391	fgd1	2280.68	2514.78	2232.59	2055.87	2383.3	2297.74	2241.05	2484.37	4304.97	1983.45	3381.84	1169.83	1123.96	1110.61	1904.85	1344.8	1617.09	924.059	267.211
Nfu_g_1_001392	b4galt5	166.953	138.371	141.238	101.182	139.348	26.4997	137.704	66.4079	72.2089	247.931	161.951	17.7651	20.9934	16.3058	37.4726	29.4913	24.6475	124.72	252.448
Nfu_g_1_001393	nolc1	432.114	143.036	146.343	2258.24	436.024	112.624	5619.07	4610.61	4612.18	7340.47	7546.93	3750.22	2924.55	3274.75	5866.54	5075.04	3587.81	4.04934	20.6683
Nfu_g_1_001394	AGAP2	858.184	841.111	925.707	601.847	872.948	522.265	157.202	180.25	249.449	186.306	186.98	117.25	109.004	83.3408	133.236	167.679	157.53	31.5849	98.9124
Nfu_g_1_001395	wdr46	545.43	488.964	530.92	525.398	539.411	750.824	885.938	898.879	833.685	1143.63	1227.89	994.848	922.096	1011.87	821.273	808.905	766.215	1167.02	828.207
Nfu_g_1_001396	WNK3	801.526	822.454	871.254	357.51	658.981	541.035	287.595	246.658	308.529	192.039	216.426	179.428	278.567	245.493	338.294	285.645	376.142	1934.77	529.993
Nfu_g_1_001397	g6pd	823.434	906.41	895.077	780.227	925.99	1457.48	686.084	858.56	888.826	973.093	739.087	1401.67	1438.86	1440.35	1548.87	1949.8	1725.32	1328.18	803.109
Nfu_g_1_001398	gpr182	11.3317	8.55104	11.0608	59.2103	23.3745	5.52077	103.583	411.492	439.818	212.103	535.912	272.695	276.952	198.387	201.935	424.675	302.199	62.3598	67.91
Nfu_g_1_001399	csf1b	9.82077	6.9963	1.70167	23.2344	12.5863	5.52077	25.5911	26.0888	22.3191	22.93	14.7228	36.4185	34.7199	47.1057	41.6362	49.714	53.5815	334.475	0
Nfu_g_1_001400	slc13a3	18.8861	17.1021	13.6133	177.631	30.5666	11.0415	447.234	321.367	290.149	675.003	515.3	132.35	89.6258	134.07	138.44	260.366	117.879	19.4368	90.0545
Nfu_g_1_001401	si:dkey-222f2.1	0.755444	0.777367	0.850834	0	0	0	3.65587	0	0	0	1.47228	8.88257	5.65208	10.8705	0	1.68522	1.07163	2.4296	0
Nfu_g_1_001402	arhgap4b	216.812	231.655	239.084	182.877	181.602	138.019	67.0242	66.4079	105.031	91.7201	53.0022	39.0833	53.291	56.1644	55.1679	87.6314	65.3694	38.0638	62.0048
Nfu_g_1_001403	rad21l1	3.77722	6.21894	5.105	2.24849	2.69706	4.41661	124.299	137.559	11.816	10.0319	23.5566	146.562	125.961	111.423	29.1453	21.0652	41.7935	544.231	5742.82
Nfu_g_1_001404	slc12a5	240.231	471.085	294.389	136.409	202.279	72.8741	12.1862	8.30099	15.7547	11.465	5.88914	20.4299	16.1488	17.2117	9.36814	7.58349	10.7163	16.1974	224.398
Nfu_g_1_001405	zgc:103759	216.812	214.553	251.847	183.627	262.514	481.411	262.004	295.278	378.112	332.485	319.486	324.214	293.101	350.575	362.235	369.906	420.079	282.644	135.82
Nfu_g_1_001406	zgc:100920	40.0385	62.9667	51.9009	35.9759	40.4559	40.8537	29.2469	15.4161	23.632	20.0638	13.2506	7.99431	11.3042	2.71763	3.12271	16.0096	12.8596	0	0
Nfu_g_1_001407	gls2	3.77722	5.44157	8.50834	7.49498	5.39411	3.31246	143.797	211.082	333.474	247.931	363.654	571.149	563.593	621.432	1112.73	458.38	437.225	4.04934	1.4763
Nfu_g_1_001408	smad9	15.8643	5.44157	7.6575	18.7374	16.1823	1.10415	21.9352	20.1596	10.5031	15.7644	13.2506	10.6591	11.3042	11.7764	18.7363	32.0192	24.6475	1.61974	11.8104
Nfu_g_1_001409	aqp4	15.8643	17.1021	18.7183	26.9819	12.5863	11.0415	3.65587	1.18586	0	1.43313	0	7.10606	9.68927	6.34115	7.28633	0.84261	6.42978	0.809868	25.0972
Nfu_g_1_001410	bmpr2b	7.55444	8.55104	10.21	2.24849	4.4951	3.31246	181.575	105.541	44.6382	45.86	67.7251	189.199	171.177	166.682	86.3951	71.6218	100.733	437.329	677.624
Nfu_g_1_001411	C23H20orf160	61.9464	88.6199	71.47	98.1842	82.7098	93.853	215.696	305.951	330.848	229.3	337.153	172.322	204.282	194.764	181.117	223.292	234.687	102.043	75.2915
Nfu_g_1_001412	si:ch211-233h19.2	55.1474	60.6346	57.0059	41.2224	47.648	25.3955	20.7166	13.0444	14.4418	12.8981	17.6674	6.2178	5.65208	3.62351	6.24543	7.58349	4.28652	2.4296	38.3839
Nfu_g_1_001413	DLGAP4 (1 of 2)	1306.16	1389.93	1555.32	900.896	1475.29	2060.35	952.962	635.619	1079.2	1275.48	1194.02	858.056	836.507	802.608	402.83	406.138	426.508	3035.39	593.474
Nfu_g_1_001414	vstm2l	137.491	126.711	106.354	53.9638	98.8921	9.93738	14.6235	9.48685	7.87734	4.29938	2.94457	1.77651	4.84464	1.81176	1.0409	4.21305	5.35815	4.04934	44.2891
Nfu_g_1_001415	gtpbp5	177.529	174.908	201.648	168.637	206.774	287.08	382.647	315.438	466.076	591.881	649.277	486.765	420.676	513.633	314.353	282.274	246.475	1544.42	264.258
Nfu_g_1_001416	ss18	440.424	528.61	456.047	395.735	525.926	406.328	60.9311	36.7615	43.3254	14.3313	29.4457	21.3182	41.1794	17.2117	15.6136	36.2322	35.3638	4.85921	2.95261
Nfu_g_1_001417	tmco4	244.008	261.195	241.637	228.597	222.957	400.808	382.647	597.671	494.959	398.409	497.632	406.822	377.882	450.221	537.107	464.278	611.9	562.858	339.55
Nfu_g_1_001418		0.755444	4.6642	2.5525	2.24849	2.69706	5.52077	10.9676	10.6727	5.25156	11.465	7.36142	0	2.42232	0	3.12271	8.4261	2.14326	1.61974	4.42891
Nfu_g_1_001419	grip2b	227.389	370.027	283.328	161.892	285.888	207.581	186.449	93.6826	69.5832	54.4588	51.53	399.716	410.987	380.469	128.031	132.29	157.53	1374.35	29.5261
Nfu_g_1_001420	NUAK1 (2 of 2)	108.784	122.824	81.68	135.659	147.439	54.1035	422.862	634.433	804.801	531.69	559.468	110.144	158.258	111.423	163.422	214.865	146.813	34.0145	75.2915
Nfu_g_1_001421	tmem240	990.387	1247.67	1062.69	640.821	940.374	955.093	135.267	154.161	186.43	101.752	98.6431	106.591	129.19	41.6704	74.9451	159.253	163.959	0.809868	1.4763
Nfu_g_1_001422	si:ch211-149p10.2	0	0.777367	0.850834	2.99799	0.899019	3.31246	2.43724	5.92928	11.816	8.59876	8.83371	15.9886	15.3413	15.3999	16.6545	19.38	16.0744	8.90855	78.2441
Nfu_g_1_001423	si:dkey-72l14.7	1.51089	4.6642	0.850834	2.24849	0	1.10415	1.21862	1.18586	1.31289	0	0	0	0	0	1.0409	0.84261	0	0.809868	1.4763
Nfu_g_1_001424	CABLES2 (2 of 2)	49.8593	52.861	55.3042	26.2324	49.4461	15.4581	32.9028	59.2928	24.9449	42.9938	50.0577	21.3182	28.2604	20.8352	56.2088	49.714	41.7935	37.2539	332.168
Nfu_g_1_001425	rca2.1	386.032	440.767	435.627	401.731	465.692	496.869	363.149	305.951	245.51	196.338	213.481	576.479	635.455	742.82	479.857	484.5	503.666	3612.82	205.206
Nfu_g_1_001426	CDH26	1.51089	1.55473	0.850834	15.7395	3.59608	1.10415	101.146	164.834	1.31289	110.351	154.59	138.568	149.376	144.035	261.267	194.643	163.959	3.23947	2.95261
Nfu_g_1_001427	brpf3	246.275	251.09	248.443	269.07	250.826	219.727	251.036	221.755	246.823	312.422	407.823	130.574	157.451	113.235	185.281	179.476	187.535	147.396	583.14
Nfu_g_1_001428	ZBTB39	146.556	127.488	128.476	125.916	147.439	76.1866	58.4939	46.2484	23.632	44.4269	54.4745	86.1609	58.9431	53.4468	31.2271	44.6583	26.7907	268.876	193.396
Nfu_g_1_001429	slmapb	212.28	264.305	204.2	167.888	264.312	161.206	127.955	247.844	152.295	100.319	103.06	257.595	289.063	296.222	303.944	371.591	349.351	418.702	386.792
Nfu_g_1_001430		0	0	0.850834	0	0	0	1.21862	3.55757	0	0	0	12.4356	5.65208	13.5882	21.859	7.58349	8.57303	0.809868	7.38152
Nfu_g_1_001431	C6H6orf106	167.708	179.572	155.703	191.871	177.107	117.04	148.672	150.604	76.1476	124.682	133.978	202.523	184.096	164.87	240.449	246.885	160.744	400.885	205.206
Nfu_g_1_001432	KLHL10 (2 of 2)	0.755444	3.10947	0.850834	0.749498	1.79804	2.20831	15.8421	13.0444	19.6933	5.73251	13.2506	15.9886	17.7637	16.3058	6.24543	7.58349	5.35815	16.1974	9925.19
Nfu_g_1_001433		11.3317	11.6605	11.0608	64.4568	16.1823	8.83323	112.113	184.994	59.08	78.8219	67.7251	116.362	137.265	179.364	202.976	114.595	120.022	1.61974	7.38152
Nfu_g_1_001434	ptprfb	17.3752	11.6605	24.6742	47.2184	26.0716	34.2288	466.732	337.969	280.958	442.836	316.541	70.1723	108.197	107.799	132.195	54.7696	83.5871	72.8881	13.2867
Nfu_g_1_001435	SAMHD1	130.692	139.926	146.343	112.425	155.53	192.123	203.51	111.47	120.786	100.319	157.534	354.415	365.77	395.869	184.24	194.643	205.753	1853.79	2254.32
Nfu_g_1_001436	dnah12	24.9296	25.6531	42.5417	16.489	23.3745	36.4371	17.0607	10.6727	30.1965	22.93	19.1397	7.99431	9.68927	8.1529	8.32723	8.4261	11.7879	1.61974	2772.5
Nfu_g_1_001437	krt5	15334	10116.7	7531.58	47802.2	15554.8	8583.69	112826	152808	29947	93960.1	128553	295242	245453	326041	458570	395604	315626	9090.77	20938.4
Nfu_g_1_001438	zmynd8	2085.02	2148.64	2329.58	1965.93	2286.21	3094.94	538.631	1009.16	603.929	411.307	552.107	1192.04	1239.42	1235.62	1596.75	1577.37	1684.6	1205.89	1355.25
Nfu_g_1_001439	GP9	3.02177	3.10947	4.25417	14.2405	3.59608	5.52077	9.74898	34.3898	21.0062	10.0319	8.83371	51.5189	31.4901	40.7645	53.0861	80.8905	71.7992	10.5283	4.42891
Nfu_g_1_001440	kcnd3	383.01	551.153	422.014	264.573	406.357	403.016	215.696	321.367	269.142	194.905	328.319	377.509	492.538	424.857	580.825	481.973	564.749	30.775	95.9598
Nfu_g_1_001441	plcg1	459.31	442.322	403.295	371.001	446.813	178.873	415.55	483.829	456.886	515.925	444.63	177.651	251.114	165.776	241.49	207.282	213.254	862.509	370.552
Nfu_g_1_001442	eea1	4.53266	6.21894	1.70167	8.24448	2.69706	4.41661	2.43724	7.11514	10.5031	2.86625	5.88914	11.5473	4.84464	10.8705	14.5727	6.74088	6.42978	8.90855	4248.8
Nfu_g_1_001443	ormdl2	157.132	150.809	144.642	155.146	169.915	198.748	285.158	369.987	290.149	342.517	306.235	428.14	536.14	548.962	353.907	299.126	322.56	653.563	376.458
Nfu_g_1_001444	sult1st3	21.1524	17.1021	21.2708	60.7093	26.0716	24.2914	467.951	585.813	480.518	1155.1	920.178	493.871	528.065	516.35	760.901	576.345	808.008	60.7401	97.4361
Nfu_g_1_001445	dusp7	129.181	103.39	114.012	143.154	132.156	80.6032	191.324	201.596	248.136	348.25	292.985	180.316	142.109	134.976	216.508	199.698	177.89	311.799	144.678
Nfu_g_1_001446	ncoa3	904.266	872.206	893.376	412.224	773.156	594.035	238.85	240.729	253.388	182.007	181.091	82.6079	159.066	77.9055	199.854	160.938	216.469	175.741	250.972
Nfu_g_1_001447	hdac4	313.509	321.83	287.582	585.358	332.637	291.496	435.048	726.93	578.984	550.321	568.302	724.818	733.962	727.42	1051.31	867.888	1050.2	247.01	388.268
Nfu_g_1_001448	GRM4	111.05	113.496	92.7409	62.2083	62.0323	9.93738	32.9028	22.5313	22.3191	17.1975	27.9734	22.2064	31.4901	7.24702	24.9817	24.4357	19.2893	88.2756	57.5759
Nfu_g_1_001449	zgpat	414.739	401.121	447.539	344.769	413.549	541.035	168.17	221.755	174.614	161.943	194.342	282.466	246.269	300.751	310.189	276.376	272.194	327.187	493.086
Nfu_g_1_001450	ywhaba	4862.79	4365.69	4126.54	4125.99	5393.22	1911.29	2277.6	2013.58	1213.11	2841.89	2788.51	1354.59	1341.16	1219.31	1334.44	1649.83	1110.21	3146.34	3194.72
Nfu_g_1_001451		5.28811	4.6642	3.40334	4.49699	2.69706	3.31246	0	1.18586	1.31289	1.43313	1.47228	1.77651	2.42232	2.71763	2.08181	5.05566	0	1.61974	4.42891
Nfu_g_1_001452	baz2a	3811.97	3627.97	4109.53	2707.19	3848.7	4797.55	1256.4	1313.93	1592.54	1238.22	1750.55	1218.69	1271.72	1157.71	1196	1315.31	1378.12	2228.76	3364.5
Nfu_g_1_001453	qars	914.842	830.228	830.414	899.397	1073.43	1228.92	1706.07	1726.61	2297.56	2745.87	2966.65	2127.38	1958.85	2238.42	2631.41	2684.55	2183.98	1894.28	1138.23
Nfu_g_1_001454	cebpb	25.6851	34.2042	22.9725	107.928	39.5568	36.4371	2635.88	3253.99	3451.59	4811.01	3212.52	1406.11	968.12	832.502	1445.82	1373.45	831.584	762.086	918.261
Nfu_g_1_001455	PFKFB2 (1 of 2)	213.791	233.988	232.278	200.116	243.634	228.56	604.436	581.069	509.401	771.022	874.537	495.647	563.593	506.386	695.324	532.529	595.826	245.39	1133.8
Nfu_g_1_001456	VPRBP (1 of 2)	973.011	922.735	975.056	864.92	1014.09	1032.38	1157.69	941.57	1257.75	1630.9	1538.54	795.878	765.453	651.326	896.219	866.203	863.733	851.171	1499.92
Nfu_g_1_001457	syt2a	108.784	66.8536	71.47	21.7354	30.5666	13.2498	23.1538	5.92928	19.6933	10.0319	10.306	0.888257	2.42232	0	2.08181	5.05566	4.28652	4.04934	0
Nfu_g_1_001458	pim1	2727.15	2672.59	2870.71	2120.33	2605.36	3700.02	5360.72	6247.09	8441.88	4081.54	11507.4	2766.92	2200.27	2335.35	3462.05	2974.41	3138.8	514.266	1114.61
Nfu_g_1_001459	tuba8l	89.8978	97.9483	107.205	98.9337	79.1137	88.3323	109.676	92.4968	102.405	90.287	76.5588	71.0606	129.19	79.7173	169.667	113.752	128.596	17.8171	33.955
Nfu_g_1_001460	dnmt3b	159.399	172.576	170.167	137.908	173.511	126.978	36.5587	48.6201	44.6382	48.7263	44.1685	19.5417	21.8009	19.0234	35.3907	43.8157	38.5787	10.5283	20.6683
Nfu_g_1_001461	SUSD3	21.1524	47.4194	38.2875	20.2364	27.8696	30.9163	17.0607	24.903	28.8836	28.6625	10.306	29.3125	41.1794	32.6116	38.5135	51.3992	53.5815	10.5283	104.818
Nfu_g_1_001462	zff9	1618.16	1186.26	1173.3	1729.84	1554.4	1046.74	2247.14	2181.98	1583.34	2480.74	2834.15	2038.55	1655.25	1752.87	2382.63	2583.44	1891.43	959.694	962.55
Nfu_g_1_001463	fam48a	321.064	282.962	283.328	269.819	284.09	308.059	226.664	188.551	140.479	167.676	178.146	269.142	252.729	252.74	247.735	256.996	227.185	626.838	2880.27
Nfu_g_1_001464	ythdf1	1170.18	1154.39	1188.61	1092.77	1286.5	1220.09	1204	992.562	991.232	1408.76	1289.72	1041.93	1006.88	1044.48	842.092	837.554	827.298	2875.84	1123.47
Nfu_g_1_001465	slc17a9b	6.79899	5.44157	8.50834	9.74347	6.29313	2.20831	6.09311	10.6727	7.87734	4.29938	8.83371	18.6534	15.3413	16.3058	9.36814	10.1113	11.7879	72.8881	7.38152
Nfu_g_1_001466	gss	347.504	356.812	343.737	326.781	323.647	431.724	516.696	794.524	706.335	626.276	806.812	833.185	869.612	896.819	1200.16	1081.07	1276.31	219.474	236.209
Nfu_g_1_001467	si:dkey-70p6.1	1291.05	1623.14	1554.47	839.438	1169.62	1650.71	219.352	168.392	244.197	128.981	128.089	114.585	149.376	51.635	71.8224	156.725	177.89	0.809868	4.42891
Nfu_g_1_001468	zgc:153440	34.7504	33.4268	28.0775	69.7033	38.6578	30.9163	179.137	173.135	187.743	230.733	198.758	92.3787	138.88	114.141	143.645	129.762	131.81	182.22	463.559
Nfu_g_1_001469	mipb	602.089	227.769	323.317	676.797	1237.95	77.2907	1.21862	3.55757	0	0	2.94457	0	0	0	0	2.52783	0	0	0
Nfu_g_1_001470	kansl2	923.152	953.052	969.1	872.415	909.807	1529.25	810.384	809.94	736.531	620.544	833.313	1112.99	1226.5	1458.46	1054.44	992.594	1040.55	2596.44	2421.14
Nfu_g_1_001471	b3galt4	171.486	165.579	185.482	110.176	150.136	204.268	54.838	58.1069	82.7121	44.4269	38.2794	76.3901	100.93	70.6585	44.7589	51.3992	41.7935	129.579	17.7156
Nfu_g_1_001472	erc1a	58.1692	115.828	63.8125	39.7234	70.1235	38.6454	7.31173	7.11514	6.56445	17.1975	7.36142	4.44129	5.65208	5.43527	9.36814	6.74088	5.35815	0.809868	13.2867
Nfu_g_1_001473	agrn	2767.19	3439.07	3593.92	2498.08	2948.78	5203.87	1496.47	1815.55	1775.03	1752.71	1952.25	1208.92	1343.58	1126.01	1519.72	1370.08	1682.46	373.349	404.507
Nfu_g_1_001474	slc2a4rg	1286.52	1338.63	1249.02	1396.31	1360.22	1626.42	703.145	841.958	842.875	957.328	840.674	700.835	703.28	914.031	1666.49	1214.2	1105.92	1039.06	596.427
Nfu_g_1_001475	PCBP4	231.166	231.655	153.15	220.352	251.725	51.8952	184.012	176.693	237.633	200.638	144.284	74.6136	74.2844	59.7879	82.2314	103.641	90.0169	1.61974	4.42891
Nfu_g_1_001476	FBXW12	51.3702	62.9667	32.3317	69.7033	77.3156	47.4786	113.332	87.7533	70.896	161.943	66.2528	142.121	147.761	150.376	137.399	140.716	118.951	522.365	2562.86
Nfu_g_1_001477	chchd6a	630.795	621.116	647.485	567.37	594.252	619.43	350.963	313.066	271.768	343.95	366.599	504.53	508.687	478.304	454.875	440.685	361.139	1078.74	847.399
Nfu_g_1_001478	rpl32	17735.6	18779.6	19924	19205.1	21613.3	33645.8	36074.9	46473.7	71341.1	56475.2	57835.8	33469.5	30694	38298.7	42372.1	39961.6	47029.5	7633.01	10565.9
Nfu_g_1_001479	ITCH (1 of 2)	410.961	474.971	429.671	430.961	398.265	446.078	584.939	525.334	521.217	715.13	721.419	532.066	520.798	493.703	688.038	683.356	632.261	541.802	450.273
Nfu_g_1_001480	CCNT1	995.675	1133.4	1155.43	716.52	1095.9	1580.04	1292.96	1018.65	2109.81	1959.08	1771.16	469.888	400.49	336.081	533.984	476.074	467.23	356.342	828.207
Nfu_g_1_001481	NFATC3	15.8643	16.3247	15.315	15.7395	18.8794	8.83323	14.6235	11.8586	19.6933	14.3313	13.2506	12.4356	8.07439	8.1529	9.36814	15.167	12.8596	3.23947	330.692
Nfu_g_1_001482	trh	111.05	129.043	93.5917	87.6912	110.579	64.0409	12.1862	4.74342	10.5031	1.43313	5.88914	20.4299	28.2604	6.34115	7.28633	34.547	22.5042	1.61974	13.2867
Nfu_g_1_001483	pcbp2	1434.59	1414.03	1340.91	1298.88	1565.19	1150.53	959.055	919.038	806.114	1033.28	986.431	658.198	642.722	601.503	710.938	793.738	645.121	1141.1	1241.57
Nfu_g_1_001484	raf1a	840.809	771.926	808.292	928.628	864.856	1188.07	1333.17	1904.48	1353.59	978.825	1441.37	1879.55	1868.41	2124.28	2463.82	2275.05	2450.82	1351.67	742.581
Nfu_g_1_001485	cacnb3a	250.052	228.546	259.504	192.621	240.038	182.185	112.113	115.028	169.363	120.383	113.366	59.5132	77.5142	45.2939	63.4952	82.5757	90.0169	38.8737	22.1446
Nfu_g_1_001486	ppdpfa	828.722	756.378	638.976	860.423	746.186	496.869	1310.02	2212.81	2449.85	1953.35	2098.01	2661.22	3073.92	3281.09	3959.6	3300.5	2544.05	45.3526	73.8152
Nfu_g_1_001487	tegt	2943.96	3075.26	2603.55	3357.75	3422.57	1716.96	2555.45	2351.55	1643.74	3069.76	2857.7	1369.69	1480.04	1397.77	1767.46	1855.43	1465.99	2652.32	2918.65
Nfu_g_1_001488	trim33	1677.08	1780.95	1645.51	1418.05	1669.48	1849.46	615.404	722.186	493.647	391.243	618.359	678.628	738	658.573	722.388	776.043	652.622	1743.65	7927.75
Nfu_g_1_001489	wnt7aa	121.626	100.28	78.2767	102.681	116.872	86.124	47.5263	40.3191	19.6933	15.7644	13.2506	33.7538	32.2976	19.9293	47.8816	69.094	61.0829	4.85921	0
Nfu_g_1_001490	syn2a	732.025	826.341	658.545	409.226	665.274	336.767	233.975	245.472	362.358	206.37	167.84	138.568	134.842	54.3527	88.4769	309.238	173.604	4.85921	1.4763
Nfu_g_1_001491	CABZ01088025.1	186.595	216.108	225.471	184.376	196.885	304.746	227.882	398.448	283.584	257.963	313.597	484.988	517.569	551.68	645.361	744.867	672.983	225.143	126.962
Nfu_g_1_001492	taf11	227.389	209.889	228.023	216.605	214.866	239.601	176.7	158.905	132.602	204.937	181.091	198.97	179.252	207.446	176.954	187.902	167.174	366.87	231.78
Nfu_g_1_001493	tmem189	875.559	957.716	962.293	888.904	912.504	1128.44	1091.89	1285.47	1662.12	1863.06	1545.9	999.289	893.835	992.842	1107.52	1042.31	1073.77	1991.47	403.031
Nfu_g_1_001494	CDH4	1154.32	1381.38	1263.49	731.51	1258.63	1204.63	166.951	166.02	181.179	91.7201	142.812	173.21	218.009	134.07	179.036	246.042	272.194	35.6342	196.348
Nfu_g_1_001495	C23H1orf116 (1 of 2)	16.6198	13.9926	12.7625	57.7113	12.5863	13.2498	112.113	129.258	73.5218	91.7201	120.727	74.6136	75.0919	112.329	92.6405	83.4183	101.805	4.04934	0
Nfu_g_1_001496	PTPDC1 (2 of 2)	32.4841	38.8684	49.3484	34.4769	47.648	64.0409	29.2469	27.2747	45.9511	30.0957	26.5011	31.9773	20.9934	26.2705	26.0226	30.3339	23.5758	11.3382	14.763
Nfu_g_1_001497	spo11	1.51089	0.777367	0	0.749498	0.899019	0	1.21862	2.37171	3.93867	0	0	2.66477	3.22976	1.81176	0	1.68522	5.35815	23.4862	5.90522
Nfu_g_1_001498	col2a1a	11081.6	5106.53	2011.37	29076	10363	1602.13	1980.26	1677.99	438.505	1117.84	786.2	330.432	540.177	1051.72	253.981	1219.26	809.08	162.783	8.85782
Nfu_g_1_001499		1.51089	3.10947	0.850834	1.499	0.899019	2.20831	0	0	0	4.29938	0	1.77651	3.22976	2.71763	2.08181	2.52783	3.21489	0	0
Nfu_g_1_001500	col9a3	854.407	476.526	262.057	1756.07	818.107	245.122	319.279	199.224	171.989	203.504	214.954	60.4015	77.5142	134.976	52.0452	171.892	87.8736	12.148	23.6209
Nfu_g_1_001501	rho	357.325	2437.82	570.059	305.046	789.339	1.10415	1.21862	0	1.31289	2.86625	0	0.888257	1.61488	0.905878	1.0409	0.84261	0	0	0
Nfu_g_1_001502	PPHLN1 (2 of 2)	5.28811	6.21894	3.40334	22.4849	5.39411	7.72907	176.7	141.117	131.289	275.16	189.925	134.127	121.923	177.552	170.708	89.3166	153.243	117.431	84.1493
Nfu_g_1_001503	ptpn1	669.323	736.167	747.032	662.556	696.74	824.803	2141.12	1624.62	2166.27	3008.13	2552.94	715.935	725.888	669.444	798.374	708.635	743.711	1201.03	834.112
Nfu_g_1_001504	CABZ01074194.1	170.73	219.218	226.322	134.16	178.905	195.435	34.1214	23.7171	56.4543	11.465	35.3348	42.6363	53.291	25.3646	35.3907	55.6122	46.0801	6.47894	23.6209
Nfu_g_1_001505	slc17a9b	16.6198	11.6605	9.35917	25.4829	15.2833	4.41661	85.3035	139.931	115.534	104.618	97.1708	47.0776	88.8183	57.9762	117.622	84.261	70.7275	285.074	59.0522
Nfu_g_1_001506	P4HTM (1 of 2)	925.418	1064.22	1078.01	745.001	981.729	1292.96	443.578	604.787	484.456	418.473	596.275	492.094	442.477	394.057	604.765	606.679	582.966	132.008	392.697
Nfu_g_1_001507	mrps25	0	0	0	0	0	0	0	0	0	0	0	0	0	0	0	0	0	0	0
Nfu_g_1_001508	cers5	105.007	63.7441	68.0667	200.116	153.732	81.7073	229.101	196.852	175.927	116.083	103.06	550.719	516.761	579.762	269.594	218.236	294.698	2547.84	250.972
Nfu_g_1_001509	agrn	0	0	0	0	0	0	0	0	0	0	0	0	0	0	0	0	0	0	0
Nfu_g_1_001510	SLC26A6 (3 of 3)	970.745	1342.51	1339.21	711.273	1110.29	2058.14	444.797	449.439	640.69	629.142	728.781	312.666	365.77	244.587	373.685	353.896	410.434	183.03	785.394
Nfu_g_1_001511	ZNF512B	216.057	258.863	202.498	155.896	183.4	51.8952	129.174	72.3372	73.5218	74.5226	69.1974	60.4015	56.5208	46.1998	75.986	92.687	81.4438	121.48	228.827
Nfu_g_1_001512	klhl12	370.167	336.6	403.295	345.518	347.021	553.181	329.028	381.846	392.554	392.677	331.264	382.839	423.906	394.057	460.08	377.489	398.646	643.845	543.28
Nfu_g_1_001513	SPATS2 (1 of 2)	299.911	265.86	229.725	266.072	295.777	99.3738	391.178	220.569	133.915	339.651	234.093	276.248	271.3	270.858	100.968	128.919	125.381	1912.91	1040.79
Nfu_g_1_001514		46.8375	80.8462	68.0667	65.9558	63.8304	104.895	37.7773	27.2747	43.3254	15.7644	30.918	25.7595	37.1422	28.0822	29.1453	23.5931	40.7219	12.9579	69.3863
Nfu_g_1_001515	rfxap	1420.99	1416.36	1660.83	1276.39	1436.63	2265.72	612.967	685.425	613.119	630.576	625.721	547.166	568.437	557.115	600.602	561.178	589.396	457.575	829.683
Nfu_g_1_001516	chrna4	9.82077	7.77367	4.25417	5.99598	4.4951	2.20831	4.87449	1.18586	1.31289	2.86625	5.88914	1.77651	4.0372	2.71763	1.0409	2.52783	3.21489	4.85921	444.368
Nfu_g_1_001517	zhx3	2158.3	2122.99	2175.58	1941.2	2307.78	2987.84	1283.21	1382.71	1746.14	1433.13	1363.34	1267.54	1274.14	1366.97	1176.22	1039.78	1168.08	3747.26	1603.27
Nfu_g_1_001518	rh50	4.53266	0.777367	3.40334	7.49498	6.29313	2.20831	376.554	533.635	207.437	1053.35	948.151	662.64	520.798	677.597	1607.16	808.905	1667.46	5.66908	4.42891
Nfu_g_1_001519	DUSP19 (2 of 2)	4.53266	6.9963	8.50834	7.49498	8.09117	17.6665	1.21862	3.55757	0	1.43313	2.94457	9.77083	7.26695	12.6823	8.32723	16.0096	8.57303	11.3382	28.0498
Nfu_g_1_001520	tti1	315.775	274.411	266.311	257.827	287.686	276.038	232.757	245.472	237.633	282.326	276.789	256.706	228.505	259.081	232.122	206.439	177.89	454.336	462.083
Nfu_g_1_001521	rnf114	399.63	412.782	327.571	390.488	423.438	248.435	157.202	167.206	106.344	150.478	136.922	228.282	251.114	232.811	323.721	271.32	203.61	668.951	333.645
Nfu_g_1_001522	dnajc5aa	915.598	962.381	747.032	678.295	857.664	217.518	174.263	162.462	128.663	106.051	108.949	106.591	112.234	48.9174	56.2088	146.614	70.7275	664.902	8.85782
Nfu_g_1_001523	FP102169.1	2.26633	3.10947	2.5525	1.499	1.79804	4.41661	3.65587	1.18586	11.816	10.0319	0	1.77651	0	1.81176	4.16362	3.37044	2.14326	0.809868	4.42891
Nfu_g_1_001524	krt18	5875.09	5637.47	3650.93	6411.95	5538.86	3365.46	5091.4	7242.02	6551.32	4846.83	4519.91	7021.67	7071.55	7645.61	7979.57	9179.39	9435.7	1862.7	12445.2
Nfu_g_1_001525	CDH26	17.3752	15.5473	6.80667	27.7314	16.1823	4.41661	1102.85	1478.76	752.286	1018.95	1523.81	1017.94	1333.08	1158.62	1354.22	633.642	865.876	204.897	5.90522
Nfu_g_1_001526	SLC41A3	26.4405	21.7663	12.7625	16.489	15.2833	18.7706	24.3724	10.6727	9.19023	12.8981	14.7228	24.8712	17.7637	18.1176	30.1862	27.8061	21.4326	10.5283	103.341
Nfu_g_1_001527	prim1	480.462	363.03	404.146	397.234	525.027	486.932	253.473	320.181	60.3929	87.4207	163.424	744.359	796.943	849.714	612.052	653.865	544.388	1311.99	1406.92
Nfu_g_1_001528	eif2d	460.821	389.461	441.583	436.208	499.855	575.264	365.587	410.306	229.756	375.479	468.186	693.729	587.008	664.009	600.602	561.178	541.173	1517.69	735.199
Nfu_g_1_001529	mecp2	86.876	57.5252	83.3817	101.182	84.5078	99.3738	63.3683	45.0625	52.5156	41.5607	38.2794	161.663	177.637	189.328	123.868	155.883	161.816	338.525	67.91
Nfu_g_1_001530	si:dkey-72l14.7	3.77722	6.9963	6.80667	8.24448	3.59608	14.354	1.21862	2.37171	2.62578	4.29938	0	1.77651	1.61488	2.71763	6.24543	3.37044	1.07163	0.809868	17.7156
Nfu_g_1_001531	sas	873.293	831.006	987.818	765.987	941.273	658.075	476.481	527.706	706.335	634.875	610.998	289.572	294.715	252.74	295.617	322.719	358.996	506.977	183.062
Nfu_g_1_001532	zgc:66479	99.7186	96.3935	41.6909	230.845	82.7098	28.708	576.408	660.522	488.395	491.562	653.694	683.958	583.779	721.985	1002.39	653.022	758.714	702.156	81.1967
Nfu_g_1_001533	tgm5l	95.1859	87.0651	71.47	109.427	81.8107	46.3744	299.781	286.977	139.166	409.874	306.235	103.038	121.923	119.576	215.467	163.466	198.251	481.871	163.87
Nfu_g_1_001534	bhlhe23	527.3	665.426	657.695	361.258	659.88	516.744	6.09311	4.74342	0	0	1.47228	0	1.61488	0	1.0409	4.21305	4.28652	0	0
Nfu_g_1_001535	nckap5l	4387.62	4101.39	4745.1	2902.8	4836.72	6875.56	537.412	766.063	747.034	477.231	447.574	686.623	637.877	579.762	866.032	843.452	947.32	1343.57	168.299
Nfu_g_1_001536	BRPF1	1428.54	1462.23	1470.24	1166.97	1530.13	1875.96	601.999	558.538	758.85	676.436	568.302	589.803	624.151	565.268	681.792	749.922	785.504	523.985	637.763
Nfu_g_1_001537	GALNT6	6.04355	8.55104	8.50834	9.74347	6.29313	11.0415	3.65587	4.74342	10.5031	4.29938	1.47228	10.6591	25.8381	19.0234	36.4317	21.9078	25.7191	4.85921	10.3341
Nfu_g_1_001538	si:dkey-70p6.1	238.72	258.863	289.284	146.902	195.986	325.725	65.8056	53.3635	126.037	139.013	86.8648	29.3125	40.372	28.0822	70.7815	53.927	75.0141	72.8881	11.8104
Nfu_g_1_001539	GGT7	1402.1	1726.53	1521.29	1099.51	1571.49	1975.33	524.007	594.114	418.812	381.212	481.437	439.687	494.153	426.669	461.121	490.399	500.451	348.243	342.503
Nfu_g_1_001540	adcy6a	1234.39	1377.49	1270.29	981.842	1149.85	1158.26	667.805	1048.3	1263	728.028	691.974	612.009	673.404	578.856	803.578	890.638	835.871	63.9796	101.865
Nfu_g_1_001541	wnt5a	92.1641	65.2988	74.0225	272.817	117.772	49.6869	270.534	189.737	111.596	182.007	111.894	214.07	204.282	177.552	192.567	160.938	148.956	447.857	29.5261
Nfu_g_1_001542	CABZ01074081.1	0	0.777367	0	0	0	0	0	2.37171	1.31289	0	0	24.8712	12.919	14.494	21.859	20.2226	15.0028	9.71842	140.249
Nfu_g_1_001543	pabpc1l	14.3534	33.4268	26.3758	12.7415	25.1725	12.1457	1273.46	213.454	85.3378	58.7582	107.477	2618.58	2974.61	3503.03	80.1496	60.6679	113.593	8061.43	5782.68
Nfu_g_1_001544	SIKE1	287.069	353.702	382.024	254.829	302.969	469.265	103.583	173.135	120.786	98.8857	150.173	192.752	171.985	191.14	197.772	198.856	223.971	147.396	155.012
Nfu_g_1_001545	snpha	1.51089	2.3321	1.70167	1.499	2.69706	1.10415	1.21862	0	0	1.43313	0	1.77651	0.807439	0.905878	1.0409	3.37044	4.28652	0.809868	1.4763
Nfu_g_1_001546	sult1st2	0	2.3321	0	0.749498	0	1.10415	6.09311	4.74342	6.56445	17.1975	11.7783	1.77651	0.807439	2.71763	1.0409	1.68522	3.21489	2.4296	0
Nfu_g_1_001547	TMEM106C (2 of 2)	76.2998	69.963	72.3209	112.425	80.9117	88.3323	282.72	322.553	361.045	402.709	390.155	243.382	224.468	222.846	262.308	228.347	238.973	506.977	624.477
Nfu_g_1_001548	tenc1a	18.8861	23.321	11.0608	32.9779	21.5765	13.2498	82.8663	96.0543	106.344	121.816	88.3371	25.7595	44.4092	17.2117	52.0452	54.7696	70.7275	28.3454	23.6209
Nfu_g_1_001549	aar2	346.749	342.042	354.798	314.789	405.458	418.474	318.06	301.207	238.946	342.517	348.931	469	419.868	452.939	401.789	353.053	362.211	370.92	1124.94
Nfu_g_1_001550	otud3	200.193	251.867	201.648	181.378	213.068	252.851	219.352	212.268	256.013	214.969	160.479	335.761	286.641	412.174	311.23	346.313	317.202	670.571	9407.01
Nfu_g_1_001551	si:ch211-196g2.5	0	0.777367	0	0.749498	0	0	1.21862	4.74342	5.25156	5.73251	7.36142	3.55303	8.07439	1.81176	7.28633	5.05566	4.28652	0	0
Nfu_g_1_001552	CR847950.5	1.51089	0.777367	1.70167	0.749498	0	0	1.21862	0	1.31289	0	0	0	1.61488	0	2.08181	0	1.07163	0	0
Nfu_g_1_001553	uhrf1bp1	682.166	761.82	752.988	436.957	594.252	919.76	155.984	169.577	119.473	118.949	107.477	224.729	224.468	246.399	282.085	278.904	315.059	125.53	928.595
Nfu_g_1_001554	aaas	180.551	166.357	169.316	180.629	160.025	150.165	153.546	135.188	72.2089	131.848	126.616	262.036	206.704	217.411	162.381	198.856	138.24	678.669	369.076
Nfu_g_1_001555	ctdsp2	2043.48	2693.58	2147.5	2311.45	2405.78	3450.48	2237.39	3797.11	2146.57	1708.29	2184.87	4452.83	5010.97	4621.79	5656.27	5544.37	4867.34	901.383	3007.23
Nfu_g_1_001556	GALNT6	0	0	0	0	0	0	0	0	0	0	0	0	0	0	0	0	0	0	0
Nfu_g_1_001557	slc52a3	6.04355	10.1058	8.50834	38.2244	5.39411	5.52077	262.004	332.04	274.394	439.97	522.661	96.82	128.383	124.105	234.203	148.299	256.119	0	2.95261
Nfu_g_1_001558	gpd1b	322.574	321.053	302.897	377.747	357.81	199.852	1015.11	1190.6	849.44	2135.36	1837.41	594.244	654.026	705.679	829.601	956.362	881.951	345.814	320.358
Nfu_g_1_001559	nr2c2	200.193	224.659	211.858	122.918	179.804	108.207	82.8663	56.9211	61.7058	85.9876	82.4479	35.5303	64.5952	38.9528	67.6588	64.0383	72.8708	39.6835	128.438
Nfu_g_1_001560		84.6097	90.952	86.7851	57.7113	81.8107	86.124	36.5587	27.2747	34.1351	38.6944	47.1131	31.9773	36.3348	28.0822	38.5135	44.6583	43.9368	10.5283	32.4787
Nfu_g_1_001561	spata2	125.404	119.715	110.608	106.429	133.055	45.2703	132.83	66.4079	74.8347	143.313	125.144	36.4185	37.1422	29.894	38.5135	58.9827	51.4382	216.235	160.917
Nfu_g_1_001562	BX539340.1	3.02177	3.10947	6.80667	1.499	2.69706	0	4.87449	0	1.31289	0	2.94457	0.888257	4.0372	0.905878	2.08181	1.68522	4.28652	0	28.0498
Nfu_g_1_001563	vgll4	154.866	153.919	144.642	182.128	173.511	110.415	285.158	181.436	140.479	270.861	267.956	111.92	98.5076	86.9643	75.986	100.271	94.3034	113.382	190.443
Nfu_g_1_001564	tmem194a	237.965	194.342	248.443	206.861	212.169	359.954	227.882	152.975	223.191	263.695	254.705	425.475	388.378	403.116	205.058	219.078	211.111	685.958	507.849
Nfu_g_1_001565	rbm38	171.486	213.776	192.288	215.855	203.178	150.165	109.676	162.462	111.596	100.319	80.9756	289.572	198.63	284.446	263.349	556.122	327.919	277.785	38.3839
Nfu_g_1_001566	vwa1	439.668	450.096	284.178	655.811	392.871	200.956	920.06	1214.32	1217.05	795.385	1115.99	1327.06	1213.58	1462.09	2495.05	1793.07	1965.37	205.706	527.041
Nfu_g_1_001567	spryd4	120.116	94.0614	143.791	76.4488	109.68	211.997	177.919	310.694	383.364	249.364	378.377	697.282	620.921	791.737	894.137	479.445	596.898	97.994	35.4313
Nfu_g_1_001568	si:ch211-117c9.5	1258.57	1413.25	1078.86	799.714	1248.74	666.909	303.437	200.41	426.689	346.817	306.235	75.5018	92.8555	48.0115	92.6405	176.948	130.739	185.46	1315.39
Nfu_g_1_001569	wibg	268.182	255.754	241.637	235.342	262.514	197.643	196.198	158.905	162.798	212.103	273.845	107.479	115.464	106.894	105.131	110.382	107.163	495.639	163.87
Nfu_g_1_001570	SLC6A1 (1 of 2)	2248.96	3345.01	2365.32	1289.89	2117.19	1907.98	631.246	437.581	598.678	319.587	276.789	366.85	490.116	87.8702	128.031	638.698	482.233	0	4.42891
Nfu_g_1_001571	snai1b	76.2998	43.5326	51.9009	196.368	63.8304	66.2492	108.457	110.285	74.8347	44.4269	85.3925	278.913	230.12	260.893	226.917	213.18	222.899	705.395	11.8104
Nfu_g_1_001572	fkbp1aa	225.878	223.882	211.858	228.597	220.26	75.0824	112.113	93.6826	49.8898	81.6882	92.7539	94.1552	104.16	74.282	96.8041	99.4279	66.441	147.396	184.538
Nfu_g_1_001573	pacsin1a	302.933	395.68	228.874	231.595	275.999	83.9157	118.206	69.9655	137.853	100.319	55.9468	18.6534	15.3413	5.43527	18.7363	81.7331	32.1489	13.7678	5.90522
Nfu_g_1_001574	ren	6.79899	0	0	11.992	1.79804	5.52077	2.43724	16.602	15.7547	30.0957	5.88914	14.2121	13.7265	9.96466	17.6954	25.2783	13.9312	0	1.4763
Nfu_g_1_001575	kcnd3	34.7504	30.3173	22.1217	16.489	24.2735	4.41661	15.8421	20.1596	24.9449	18.6306	20.612	3.55303	14.5339	17.2117	38.5135	23.5931	31.0772	0	5.90522
Nfu_g_1_001576	nr1h5	45.3266	43.5326	55.3042	58.4608	40.4559	37.5412	75.5546	167.206	111.596	114.65	142.812	126.132	200.245	164.87	175.913	205.597	160.744	19.4368	13.2867
Nfu_g_1_001577	scrt2	823.434	689.525	657.695	540.388	862.159	306.955	52.4007	37.9474	48.5769	32.9619	22.0843	9.77083	13.7265	4.52939	6.24543	32.0192	20.361	0	0
Nfu_g_1_001578	ctnnbl1	821.923	769.594	828.712	877.662	924.192	804.928	760.42	996.119	585.549	637.741	818.59	740.806	718.621	713.832	595.397	645.439	525.098	1374.35	1223.86
Nfu_g_1_001579	vdrb	236.454	188.9	221.217	101.182	154.631	97.1655	158.421	209.897	223.191	143.313	185.508	87.0492	102.545	73.3761	130.113	80.0479	166.103	94.7546	240.638
Nfu_g_1_001580	MMP19	4.53266	1.55473	1.70167	0	5.39411	1.10415	1.21862	2.37171	2.62578	4.29938	4.41685	2.66477	3.22976	1.81176	6.24543	0.84261	3.21489	4.04934	4.42891
Nfu_g_1_001581	birc7	216.812	269.746	187.183	198.617	305.666	250.643	6.09311	4.74342	2.62578	1.43313	7.36142	4.44129	3.22976	3.62351	3.12271	5.05566	2.14326	7.28881	0
Nfu_g_1_001582	gid8b	219.834	216.885	204.2	210.609	222.058	91.6447	108.457	117.4	82.7121	127.548	142.812	54.1837	51.6761	47.1057	79.1087	81.7331	57.868	22.6763	112.199
Nfu_g_1_001583	rbm39a	4792.53	4849.99	5494.68	3745.24	4906.85	9259.43	3911.78	5057.68	5141.28	4282.18	6196.85	3337.18	3171.62	3055.53	4036.63	3606.37	4167.57	1814.91	2022.54
Nfu_g_1_001584	hmga1a	4031.05	3062.83	3708.78	3394.48	4139.08	2700.76	1121.13	1591.42	789.047	1301.28	1603.32	890.922	776.757	602.409	911.832	1181.34	868.02	605.781	276.069
Nfu_g_1_001585	dock3	1206.44	1431.91	1430.25	756.243	1197.49	1545.81	305.874	335.597	403.057	219.268	281.206	192.752	245.462	98.7407	130.113	312.608	303.271	19.4368	60.5285
Nfu_g_1_001586	SCUBE3	85.3651	65.2988	60.4092	70.4528	85.4068	14.354	37.7773	33.204	18.3805	38.6944	20.612	15.1004	17.7637	12.6823	28.1044	23.5931	12.8596	323.137	56.0996
Nfu_g_1_001587	tmem198a	29.4623	68.4083	35.735	29.2304	29.6676	12.1457	9.74898	22.5313	11.816	12.8981	19.1397	5.32954	8.88183	9.05878	18.7363	17.6948	9.64466	8.90855	4.42891
Nfu_g_1_001588	CHST13	101.229	84.733	111.459	119.17	113.276	160.102	285.158	230.056	425.376	325.32	279.734	250.488	258.381	265.422	389.298	329.46	382.572	46.1625	927.119
Nfu_g_1_001589	CDH26	3.02177	2.3321	1.70167	5.24648	2.69706	2.20831	43.8704	65.2221	11.816	38.6944	22.0843	58.625	51.6761	85.1525	86.3951	47.1861	65.3694	2.4296	1.4763
Nfu_g_1_001590	exosc8	30.2177	35.7589	15.315	28.4809	29.6676	23.1872	8.53035	28.4605	10.5031	8.59876	14.7228	27.536	21.8009	22.6469	27.0635	35.3896	36.4354	4.04934	20.6683
Nfu_g_1_001591	par1	102.74	57.5252	54.4534	172.384	88.1039	60.7284	152.328	341.527	212.688	118.949	186.98	282.466	225.276	328.834	430.934	333.673	369.712	4.85921	2.95261
Nfu_g_1_001592	si:ch211-240g9.1	164.687	184.236	158.255	107.178	162.722	80.6032	36.5587	49.806	60.3929	31.5288	27.9734	15.9886	20.186	10.8705	11.4499	37.9174	27.8624	2.4296	0
Nfu_g_1_001593	slc6a6b	127.67	175.685	121.669	165.639	162.722	34.2288	456.983	378.288	473.953	699.366	619.832	251.377	319.746	245.493	526.698	448.268	466.159	145.776	144.678
Nfu_g_1_001594	GRM8 (1 of 2)	346.749	375.468	356.499	207.611	360.507	282.663	90.178	110.285	132.602	64.4907	61.8359	60.4015	62.1728	43.4821	57.2497	100.271	81.4438	0.809868	62.0048
Nfu_g_1_001595	abhd6b	244.008	396.457	318.212	173.134	252.624	310.267	35.34	9.48685	19.6933	30.0957	16.1951	22.2064	20.186	28.9881	21.859	20.2226	19.2893	16.1974	8.85782
Nfu_g_1_001596	PQLC2	565.072	694.189	655.993	753.995	682.356	971.655	887.157	3603.82	2960.57	805.417	1222	884.704	786.446	1023.64	917.037	1004.39	1355.61	210.566	259.83
Nfu_g_1_001597	rnd1l	15.1089	18.6568	21.2708	19.4869	9.88921	16.5623	6.09311	16.602	5.25156	5.73251	2.94457	17.7651	7.26695	3.62351	5.20452	5.89827	6.42978	61.55	60.5285
Nfu_g_1_001598	samd10a	87.6315	109.609	93.5917	103.431	80.0127	110.415	65.8056	48.6201	32.8222	30.0957	17.6674	44.4129	58.9431	69.7526	68.6997	47.1861	70.7275	13.7678	11.8104
Nfu_g_1_001599	c20orf14	1865.19	1881.23	1866.73	1705.86	2079.43	2449.01	1405.07	1366.11	1215.74	1660.99	1513.51	1595.31	1547.86	1679.5	1670.65	1670.89	1626.73	2088.65	1827.66
Nfu_g_1_001600	ddx23	1444.41	1396.93	1268.59	1364.84	1472.59	1375.78	1180.84	1060.16	726.028	1397.3	1192.55	1009.06	985.884	933.054	1087.74	1139.21	931.246	1894.28	2339.94
Nfu_g_1_001601	mafba	241.742	178.017	161.658	221.102	242.735	48.5827	425.299	396.076	400.431	557.486	334.209	190.975	189.748	125.011	275.84	338.729	219.684	507.787	293.784
Nfu_g_1_001602	DBNDD2	33.2395	29.54	32.3317	41.9719	34.1627	14.354	6.09311	8.30099	7.87734	5.73251	2.94457	0.888257	4.0372	3.62351	0	9.2687	4.28652	0.809868	0
Nfu_g_1_001603	IQSEC1 (1 of 2)	547.697	506.066	398.19	468.436	521.431	170.04	814.039	628.504	771.979	857.01	705.224	259.371	278.567	212.881	487.143	402.767	396.503	894.904	118.104
Nfu_g_1_001604	magi1a	3858.05	4109.94	4168.23	2585.02	3869.38	4930.04	767.732	808.754	886.201	594.747	599.22	719.488	794.52	577.95	810.864	1027.98	1014.83	241.341	246.543
Nfu_g_1_001605	gstal	33.995	51.3062	26.3758	31.4789	30.5666	9.93738	454.546	685.425	470.015	1185.2	803.867	1936.4	2045.24	1736.57	2705.31	2053.44	2750.87	509.407	580.187
Nfu_g_1_001606	bmp7b	62.7018	68.4083	37.4367	107.928	53.9411	17.6665	120.644	79.4524	65.6445	144.746	83.9202	32.8655	28.2604	31.7057	48.9225	39.6026	37.507	209.756	19.192
Nfu_g_1_001607	BICD2 (2 of 2)	414.739	386.351	364.157	213.607	304.767	65.145	67.0242	33.204	56.4543	44.4269	36.8071	12.4356	29.0678	19.9293	32.268	42.9731	52.5098	123.1	48.718
Nfu_g_1_001608	wasa	0	0	0	0	0	0	0	0	1.31289	0	0	0.888257	0	0	2.08181	0	0	0	1062.94
Nfu_g_1_001609	ythdf1	813.613	883.089	882.315	646.817	765.065	844.677	689.74	691.354	506.775	679.302	733.198	685.734	648.374	636.832	498.593	597.41	513.31	2300.83	498.991
Nfu_g_1_001610	USP31	252.318	221.55	215.261	155.896	226.553	55.2077	41.4331	26.0888	39.3867	47.2932	22.0843	5.32954	8.88183	4.52939	4.16362	17.6948	10.7163	0.809868	4.42891
Nfu_g_1_001611	ocstamp	1.51089	0	0	2.24849	0.899019	1.10415	9.74898	13.0444	14.4418	12.8981	4.41685	16.8769	18.5711	17.2117	10.409	13.4818	15.0028	0	11.8104
Nfu_g_1_001612		46.0821	48.1968	41.6909	61.4588	55.7392	46.3744	25.5911	72.3372	40.6996	42.9938	42.6963	54.1837	41.1794	58.8821	73.9042	101.956	70.7275	14.5776	17.7156
Nfu_g_1_001613	C23H6orf130	362.613	457.092	406.699	347.017	387.477	493.557	191.324	184.994	238.946	173.408	206.12	400.604	377.882	439.351	448.63	411.193	408.291	603.352	191.92
Nfu_g_1_001614	ZFYVE20	1086.33	1169.16	1294.12	867.169	1150.74	1837.31	455.765	675.938	543.536	431.371	658.111	779.001	788.868	856.961	757.778	740.654	811.223	1530.65	757.344
Nfu_g_1_001615	kcnq2a	142.023	146.145	145.493	58.4608	112.377	114.832	54.838	39.1332	68.2703	32.9619	42.6963	25.7595	29.0678	11.7764	20.8181	48.8714	37.507	6.47894	4.42891
Nfu_g_1_001616	LHFPL4	46.8375	38.091	47.6467	14.99	35.9608	22.0831	9.74898	4.74342	18.3805	4.29938	10.306	3.55303	1.61488	0.905878	0	8.4261	3.21489	0	4.42891
Nfu_g_1_001617	CABZ01052953.2	36.2613	17.1021	22.1217	48.7174	39.5568	11.0415	58.4939	69.9655	116.847	74.5226	89.8094	45.3011	37.9497	31.7057	54.127	77.5201	57.868	19.4368	31.0024
Nfu_g_1_001618	zbtb46	351.281	375.468	339.483	342.52	341.627	337.871	682.428	1064.9	1360.15	1322.78	1510.56	843.844	1012.53	913.125	1408.34	926.028	1078.06	258.348	506.372
Nfu_g_1_001619	csde1	9617.55	8927.28	8744.87	12102.1	9518.81	8704.04	21578.1	20329.1	17573	21605.8	23466.7	11971.9	12309.4	12338.1	12431.5	11540.4	11223.2	22669.8	47157.6
Nfu_g_1_001620	CRELD1 (1 of 2)	682.921	650.656	675.562	570.368	612.232	791.678	231.538	220.569	258.639	141.88	131.033	252.265	248.691	252.74	171.749	194.643	175.747	1268.25	208.159
Nfu_g_1_001621	bcas2	435.136	425.22	421.163	350.765	395.568	289.288	279.064	270.375	211.375	355.415	372.488	251.377	242.232	221.94	209.222	283.959	201.466	272.116	389.744
Nfu_g_1_001622	dag1	1264.61	1391.49	1347.72	1187.95	1504.06	1292.96	670.242	1145.54	485.769	871.341	742.031	530.289	553.096	620.526	655.77	607.521	723.35	635.746	493.086
Nfu_g_1_001623	htr6	1.51089	3.10947	2.5525	0.749498	0.899019	3.31246	8.53035	3.55757	6.56445	7.16563	5.88914	1.77651	6.45952	4.52939	6.24543	4.21305	1.07163	0.809868	5.90522
Nfu_g_1_001624	gdap1l1	543.164	556.595	484.975	338.024	525.926	342.288	71.8987	85.3816	98.4667	80.2551	51.53	42.6363	40.372	34.4234	32.268	71.6218	58.9396	20.2467	63.4811
Nfu_g_1_001625	klf15	15.1089	13.9926	14.4642	43.4709	16.1823	5.52077	446.016	431.652	284.897	548.887	658.111	78.1666	122.731	88.776	224.835	211.495	152.171	0	7.38152
Nfu_g_1_001626	zgc:113278	769.042	757.156	815.95	691.786	836.088	831.427	738.485	672.38	791.672	789.653	877.482	496.536	484.464	512.727	642.238	603.308	682.628	735.36	219.969
Nfu_g_1_001627	TMCC1 (1 of 2)	284.802	329.604	319.914	269.819	315.556	329.038	455.765	405.563	284.897	249.364	394.572	391.721	384.341	370.504	526.698	383.387	460.801	1343.57	5943.6
Nfu_g_1_001628	rho	1.51089	2.3321	1.70167	4.49699	0.899019	2.20831	0	0	0	0	0	0.888257	1.61488	0.905878	1.0409	1.68522	1.07163	0	2.95261
Nfu_g_1_001629	tpd52l2a	41.5494	65.2988	39.9892	30.7294	45.85	28.708	8.53035	0	9.19023	4.29938	5.88914	6.2178	5.65208	9.05878	4.16362	16.8522	5.35815	0	336.597
Nfu_g_1_001630	TAF4	231.166	268.969	266.311	256.328	294.878	314.684	204.728	300.022	211.375	237.899	235.566	190.087	188.133	210.164	274.799	259.524	272.194	148.206	240.638
Nfu_g_1_001631	BX537336.1	633.817	617.23	612.6	421.967	614.03	516.744	173.044	201.596	195.621	193.472	189.925	129.686	165.525	96.9289	206.099	181.161	214.326	77.7473	140.249
Nfu_g_1_001632	plxnb1b	1256.3	1117.85	1164.79	1126.5	1299.08	1403.38	304.655	387.775	341.351	250.797	219.37	362.409	336.702	307.093	425.73	477.76	474.732	106.093	106.294
Nfu_g_1_001633	LRTM1	66.479	57.5252	33.1825	124.417	48.547	14.354	159.639	212.268	144.418	173.408	170.785	254.93	172.792	284.446	494.43	319.349	233.615	0.809868	1.4763
Nfu_g_1_001634	rho	1.51089	5.44157	1.70167	8.24448	0	5.52077	0	0	0	0	0	0.888257	0	0.905878	1.0409	0.84261	0	0	1.4763
Nfu_g_1_001635	NINJ1	3.02177	2.3321	2.5525	3.74749	1.79804	1.10415	2.43724	0	1.31289	0	2.94457	2.66477	0.807439	0.905878	4.16362	2.52783	4.28652	0	0
Nfu_g_1_001636	ube2v1	1953.58	1914.66	2271.73	1787.55	2127.98	2969.07	924.934	1147.91	987.293	1061.95	1167.52	1039.26	1066.63	1010.96	997.186	982.483	1078.06	1461.81	1076.23
Nfu_g_1_001637	samd10b	237.209	267.414	243.338	168.637	267.908	187.706	36.5587	32.0181	30.1965	24.3631	26.5011	20.4299	18.5711	15.3999	17.6954	20.2226	26.7907	17.0072	22.1446
Nfu_g_1_001638	zgc:171775	50.6147	26.4305	23.8233	141.655	56.6382	48.5827	371.68	270.375	154.921	448.569	323.903	235.388	262.418	230.999	372.644	280.589	305.414	297.222	2.95261
Nfu_g_1_001639	PRRT3	160.154	216.108	162.509	225.599	177.107	98.2696	493.542	371.173	599.991	781.054	494.688	285.13	291.486	281.728	346.621	305.025	400.789	443.808	72.3389
Nfu_g_1_001640	ZNF341	769.042	831.783	900.182	585.358	774.055	1721.38	371.68	324.925	460.824	319.587	359.237	391.721	385.956	379.563	421.566	429.731	500.451	244.58	318.882
Nfu_g_1_001641	WDSUB1	450.244	415.114	496.036	398.733	421.64	548.764	182.793	212.268	173.301	153.345	120.727	283.354	275.337	279.916	315.394	390.971	360.067	178.981	4132.17
Nfu_g_1_001642	fitm2	46.8375	45.8647	46.7959	62.9578	74.6186	30.9163	120.644	56.9211	43.3254	154.778	150.173	53.2954	46.8315	38.0469	34.3498	35.3896	27.8624	274.545	197.825
Nfu_g_1_001643	MARCH9	251.563	285.294	280.775	184.376	256.22	218.622	76.7732	61.6645	132.602	70.2232	58.8914	16.8769	24.2232	15.3999	14.5727	40.4453	36.4354	0	1.4763
Nfu_g_1_001644	dido1	760.732	803.798	941.873	755.494	822.602	734.262	1030.95	749.461	1050.31	1239.65	1067.41	534.731	500.612	542.621	556.884	620.161	679.413	593.633	1929.53
Nfu_g_1_001645	mapk13	382.254	478.858	410.102	428.713	436.024	423.995	417.987	387.775	424.063	428.505	316.541	568.484	622.536	625.056	681.792	672.402	634.405	724.022	968.455
Nfu_g_1_001646	IGFN1 (1 of 3)	5.28811	8.55104	5.105	5.24648	3.59608	1.10415	20.7166	9.48685	6.56445	5.73251	14.7228	18.6534	25.0306	18.1176	5.20452	11.7965	15.0028	39.6835	11.8104
Nfu_g_1_001647	si:dkey-237g15.2	111.806	115.05	119.117	105.679	121.368	199.852	233.975	430.466	246.823	196.338	348.931	202.523	249.499	223.752	234.203	176.105	228.257	630.887	290.832
Nfu_g_1_001648	top1l	1755.65	1577.28	2027.54	1376.83	1910.42	2015.08	116.988	119.771	149.669	116.083	113.366	109.256	150.184	46.1998	84.3132	155.04	156.458	42.923	156.488
Nfu_g_1_001649		0	0	0	0	0	0	0	0	0	0	0	0	0	0	0	0	0	0	0
Nfu_g_1_001650	asic1a	73.278	88.6199	54.4534	59.9598	77.3156	7.72907	25.5911	18.9737	23.632	25.7963	10.306	18.6534	30.6827	8.1529	37.4726	31.1766	23.5758	17.8171	1.4763
Nfu_g_1_001651	SBK2	10.5762	13.9926	9.35917	17.9879	15.2833	14.354	51.1821	107.913	73.5218	61.6244	79.5034	185.646	248.691	250.022	560.007	367.378	387.93	3.23947	14.763
Nfu_g_1_001652	PPP1R27 (1 of 2)	3116.96	3877.51	3328.46	1736.59	2564.9	2818.9	1557.4	1747.95	2222.72	1304.14	1538.54	1189.38	1579.35	846.09	1322.99	1740.83	1823.91	851.171	1458.59
Nfu_g_1_001653	xkr7	73.278	69.1857	63.8125	39.7234	53.0421	11.0415	17.0607	5.92928	6.56445	0	5.88914	1.77651	3.22976	0.905878	2.08181	4.21305	2.14326	3.23947	2.95261
Nfu_g_1_001654	PREX1	664.79	707.404	604.092	601.097	617.626	396.391	626.372	648.663	660.384	438.537	671.362	731.036	771.105	736.479	1021.13	766.775	889.452	1098.18	358.742
Nfu_g_1_001655	tenc1a	383.01	380.133	325.869	749.498	413.549	444.974	1487.94	1889.07	2347.45	1949.05	1746.13	1242.67	1586.62	1597.06	1993.33	1723.98	1792.84	217.854	274.593
Nfu_g_1_001656	krt18	46.8375	52.861	62.1109	101.182	54.8402	73.9783	15767.7	15128	12473.8	34900.9	29254.3	3089.36	2938.27	3121.66	10589.1	4302.36	11572.5	11.3382	19.192
Nfu_g_1_001657	jph2	111.806	27.2079	20.42	737.506	75.5176	11.0415	1758.47	1420.66	799.55	1855.9	1908.08	854.503	858.308	734.667	1519.72	1576.52	914.1	8.90855	31.0024
Nfu_g_1_001658	RALGAPB	1566.03	1728.09	1796.96	1394.07	1490.57	2239.22	1205.22	1182.3	1248.56	1126.44	1115.99	1302.18	1334.7	1339.79	1576.97	1282.45	1468.13	2446.61	1240.1
Nfu_g_1_001659	kcnk15	71.0117	83.1783	73.1717	50.2164	59.3353	36.4371	38.9959	41.505	78.7734	58.7582	50.0577	35.5303	33.105	14.494	31.2271	38.76	33.2205	11.3382	1.4763
Nfu_g_1_001660	IL17RE	31.7286	32.6494	36.5859	50.2164	29.6676	35.3329	120.644	199.224	87.9636	116.083	108.949	214.958	197.823	195.67	205.058	224.134	265.764	15.3875	109.246
Nfu_g_1_001661	lsm14b	0	3.88684	3.40334	1.499	4.4951	1.10415	157.202	1.18586	7.87734	4.29938	4.41685	564.931	496.575	538.997	4.16362	3.37044	3.21489	3706.77	1.4763
Nfu_g_1_001662	ncoa6	1721.66	1511.2	1729.75	1237.42	1617.34	1731.31	623.934	640.362	493.647	454.301	668.417	707.053	664.523	733.761	592.275	621.003	663.339	1588.15	1804.04
Nfu_g_1_001663	gid8b	452.511	439.212	463.704	425.715	480.975	412.953	336.34	301.207	228.443	336.785	345.987	290.46	286.641	277.199	242.531	238.458	227.185	817.157	671.718
Nfu_g_1_001664	fam50a	998.697	1014.46	1033.76	1026.06	1006	1034.59	955.4	801.639	895.391	1133.6	956.985	1150.29	1091.66	1253.74	1137.71	1075.17	1096.28	1184.84	1554.55
Nfu_g_1_001665	pan2	918.619	831.783	922.304	669.302	889.13	1042.32	566.659	531.264	463.45	514.492	631.61	644.875	619.306	665.82	451.752	556.122	499.379	1129.77	1424.63
Nfu_g_1_001666	arntl1b	74.7889	94.8388	76.575	109.427	107.882	79.499	75.5546	53.3635	36.7609	15.7644	14.7228	130.574	121.116	137.693	28.1044	36.2322	39.6503	353.912	661.384
Nfu_g_1_001667	si:dkey-226k3.4	43.0603	55.9704	37.4367	71.9518	53.0421	19.8748	140.142	103.169	101.093	107.484	103.06	112.809	125.961	145.846	102.009	80.0479	77.1573	557.999	572.806
Nfu_g_1_001668	emilin3a	207.747	73.0725	158.255	700.031	168.117	199.852	173.044	126.887	66.9574	249.364	7.36142	53.2954	52.4836	45.2939	46.8407	42.1305	32.1489	346.624	56.0996
Nfu_g_1_001669	dnmt3b	783.395	618.007	804.889	486.424	608.636	370.996	193.761	163.648	189.056	176.275	185.508	87.9374	123.538	67.035	153.013	135.66	167.174	60.7401	45.7654
Nfu_g_1_001670	PRICKLE2 (2 of 2)	138.246	161.692	101.249	102.681	141.146	59.6243	88.9594	68.7797	82.7121	54.4588	45.6408	28.4242	53.291	23.5528	32.268	96.9001	65.3694	19.4368	11.8104
Nfu_g_1_001671	alg5	358.836	376.246	376.919	357.51	351.516	607.284	297.344	429.28	305.903	404.142	485.854	558.714	541.792	615.091	529.82	476.074	546.531	1367.06	535.898
Nfu_g_1_001672	CABZ01062452.1	1243.46	1511.2	1529.8	876.912	1267.62	1304.01	185.231	247.844	227.13	137.58	172.257	266.477	262.418	186.611	222.754	262.052	273.265	1738.79	76.7678
Nfu_g_1_001673	ddx20	336.172	390.238	413.505	279.563	430.63	588.514	461.858	400.819	362.358	613.378	613.943	549.831	514.339	555.303	362.235	361.479	342.921	1084.41	758.82
Nfu_g_1_001674	ogg1	207.747	209.112	220.366	194.869	258.018	310.267	90.178	111.47	91.9023	88.8538	73.6142	196.305	177.637	192.046	181.117	190.43	193.965	219.474	109.246
Nfu_g_1_001675	sars	1603.05	1445.13	1516.19	1303.38	1666.78	1681.63	2506.71	1970.89	3179.82	4501.45	4363.85	2428.49	2230.15	2681.4	2641.82	2371.95	1955.72	3618.49	1266.67
Nfu_g_1_001676	atp13a2	389.053	378.578	397.339	335.775	338.031	489.14	389.959	266.818	189.056	362.581	279.734	217.623	254.343	248.211	318.517	277.219	321.489	144.157	506.372
Nfu_g_1_001677	CABZ01074081.2	10.5762	5.44157	12.7625	48.7174	9.88921	4.41661	762.857	678.31	645.942	1497.62	1196.97	195.417	181.674	246.399	519.411	248.57	548.674	0.809868	0
Nfu_g_1_001678	kdm5bb	1646.87	1573.39	1669.34	1193.2	1451.92	1654.02	349.745	378.288	262.578	282.326	353.348	186.534	215.586	141.317	248.776	257.839	231.472	94.7546	897.593
Nfu_g_1_001679		1.51089	0.777367	0.850834	0	0.899019	1.10415	13.4048	1.18586	1.31289	0	2.94457	13.3239	15.3413	33.5175	0	0.84261	0	991.278	0
Nfu_g_1_001680	taf10	280.27	273.633	287.582	245.835	267.908	324.621	207.166	186.179	191.682	232.166	191.397	329.543	322.168	366.881	240.449	270.478	290.412	383.877	447.32
Nfu_g_1_001681	nup210	940.527	751.714	891.674	952.612	1007.8	952.884	1431.88	1251.08	1263	1655.26	2131.87	1210.69	1133.64	1133.25	929.528	974.899	868.02	1294.17	1254.86
Nfu_g_1_001682	DHX35	354.303	342.042	399.892	251.831	364.103	565.327	357.056	286.977	347.916	434.237	372.488	433.469	422.291	444.786	292.494	310.923	303.271	343.384	467.988
Nfu_g_1_001683	zgc:92218	1.51089	2.3321	3.40334	6.74548	3.59608	4.41661	1.21862	3.55757	3.93867	4.29938	8.83371	8.88257	3.22976	6.34115	4.16362	9.2687	9.64466	0.809868	2.95261
Nfu_g_1_001684	TP53INP2	954.881	1457.56	1031.21	915.137	1028.48	1024.65	1617.11	3274.15	2239.79	1554.94	1947.83	1960.38	2104.99	1836.21	1991.25	1659.1	1904.29	154.685	248.019
Nfu_g_1_001685	cdca5	221.345	202.115	241.637	193.37	223.856	294.809	76.7732	77.0806	14.4418	8.59876	27.9734	162.551	117.886	134.976	90.5587	128.919	94.3034	553.14	258.353
Nfu_g_1_001686	psmb2	1294.07	1078.21	1203.93	1237.42	1326.95	1645.19	1424.57	1145.54	991.232	1248.25	1348.61	1710.78	1641.52	1710.3	1848.65	1658.26	1607.44	1209.94	1563.41
Nfu_g_1_001687	l3mbtl3	13.598	11.6605	13.6133	22.4849	8.99019	13.2498	14.6235	17.7878	21.0062	30.0957	20.612	18.6534	11.3042	12.6823	18.7363	20.2226	15.0028	29.1552	63.4811
Nfu_g_1_001688	si:ch211-236p22.1	99.7186	107.277	85.0834	50.2164	58.4362	57.416	30.4655	17.7878	22.3191	14.3313	16.1951	17.7651	23.4157	15.3999	17.6954	10.9539	10.7163	56.6908	95.9598
Nfu_g_1_001689		2.26633	0	0	2.24849	0	0	0	2.37171	2.62578	2.86625	0	0.888257	0.807439	2.71763	1.0409	0.84261	0	0	0
Nfu_g_1_001690	lmo4a	92.9196	92.5067	95.2934	107.178	111.478	64.0409	142.579	134.002	102.405	184.873	207.592	216.735	172.792	241.869	68.6997	74.1496	58.9396	1296.6	913.832
Nfu_g_1_001691	cyr61l1	0.755444	3.10947	0	2.24849	0.899019	1.10415	1.21862	1.18586	0	5.73251	0	3.55303	2.42232	0	0	0.84261	1.07163	2.4296	2.95261
Nfu_g_1_001692		34.7504	46.642	54.4534	32.2284	47.648	82.8115	15.8421	4.74342	11.816	7.16563	7.36142	8.88257	13.7265	11.7764	17.6954	15.167	17.1461	7.28881	10.3341
Nfu_g_1_001693	CR812792.1	53.6365	67.6309	67.2159	39.7234	53.0421	61.8326	20.7166	13.0444	24.9449	20.0638	25.0288	17.7651	30.6827	30.7998	22.8999	26.9635	26.7907	85.0361	75.2915
Nfu_g_1_001694	BX901922.1	11.3317	5.44157	4.25417	8.24448	10.7882	12.1457	24.3724	18.9737	9.19023	30.0957	29.4457	18.6534	25.8381	16.3058	14.5727	14.3244	24.6475	4.85921	36.9076
Nfu_g_1_001695	BX640461.1	163.176	186.568	179.526	144.653	191.491	128.082	45.089	43.8767	14.4418	40.1275	22.0843	29.3125	34.7199	25.3646	48.9225	45.5009	45.0084	55.8809	63.4811
Nfu_g_1_001696	ccnd1	1352.24	1215.02	1367.29	1093.52	1433.94	1291.86	840.849	793.338	836.311	1116.41	742.031	196.305	176.022	182.987	261.267	425.518	260.406	310.989	298.213
Nfu_g_1_001697	BX088712.3	7.55444	12.4379	6.80667	10.493	9.88921	17.6665	8.53035	11.8586	11.816	5.73251	2.94457	15.9886	14.5339	14.494	8.32723	7.58349	4.28652	4.04934	25.0972
Nfu_g_1_001698	adhfe1	43.0603	53.6383	62.9617	61.4588	61.1333	65.145	86.5222	90.1251	144.418	106.051	114.838	111.92	131.613	137.693	148.849	114.595	151.1	67.219	47.2417
Nfu_g_1_001699		131.447	129.043	132.73	155.146	125.863	130.29	196.198	199.224	231.069	338.218	406.351	277.136	302.79	334.269	331.008	284.802	301.128	100.424	1164.8
Nfu_g_1_001700	adhfe1	25.6851	34.2042	34.0334	29.2304	23.3745	54.1035	43.8704	48.6201	80.0863	25.7963	44.1685	63.0662	69.4398	57.0703	82.2314	66.5662	76.0857	26.7256	17.7156
Nfu_g_1_001701		4.53266	6.9963	7.6575	19.4869	20.6774	18.7706	2.43724	0	9.19023	2.86625	1.47228	0.888257	0	0	2.08181	1.68522	3.21489	0	0
Nfu_g_1_001702	klhl38	0.755444	0	0	0	1.79804	1.10415	36.5587	36.7615	24.9449	18.6306	45.6408	31.089	62.1728	64.3173	84.3132	57.2974	36.4354	0	0
Nfu_g_1_001703	cdkal1	99.7186	101.058	86.7851	90.6892	96.195	119.249	202.291	205.153	296.713	247.931	295.929	219.399	214.779	275.387	256.062	226.662	311.844	128.769	93.0072
Nfu_g_1_001704	dcdc2b	12.8425	10.1058	11.9117	110.176	36.8598	13.2498	52.4007	30.8323	18.3805	93.1532	11.7783	72.8371	41.9868	64.3173	55.1679	104.484	28.934	8.09868	23.6209
Nfu_g_1_001705		0	0.777367	0	0	0	0	0	0	0	0	0	0	0	0	0	0	0	0	1.4763
Nfu_g_1_001706	SLMO1	66.479	72.2951	70.6192	23.2344	55.7392	82.8115	57.2752	124.515	105.031	65.9238	91.2816	85.2727	121.923	65.2232	65.577	111.224	113.593	14.5776	88.5782
Nfu_g_1_001707		18.1306	29.54	29.7792	14.99	14.3843	20.9789	9.74898	13.0444	11.816	5.73251	7.36142	8.88257	16.1488	10.8705	11.4499	8.4261	10.7163	4.04934	11.8104
Nfu_g_1_001708	fbxo32	37.0167	69.963	46.7959	53.9638	46.749	44.1661	837.193	658.15	529.095	267.995	487.326	1391.01	1933.82	2509.28	1635.26	1097.08	804.794	1857.03	103.341
Nfu_g_1_001709	nrsn1	108.784	132.152	88.4867	48.7174	49.4461	14.354	71.8987	33.204	57.7671	50.1594	19.1397	7.99431	5.65208	0.905878	5.20452	26.1209	5.35815	0	29.5261
Nfu_g_1_001710	spna2	1801.73	2014.94	1986.7	1337.85	1736.01	3427.29	530.101	825.356	1133.02	497.295	814.173	716.823	692.783	814.384	841.051	726.329	999.83	174.122	1805.52
Nfu_g_1_001711	adcy2a	260.628	300.841	283.328	118.421	180.703	134.707	62.1497	73.5231	90.5894	40.1275	35.3348	26.6477	36.3348	17.2117	21.859	41.2879	51.4382	1.61974	16.2393
Nfu_g_1_001712	CABZ01052290.1	3.77722	6.9963	6.80667	37.4749	3.59608	5.52077	95.0525	345.084	320.345	48.7263	39.7517	15.1004	8.88183	44.388	15.6136	27.8061	70.7275	0.809868	17.7156
Nfu_g_1_001713	cck	42.3048	51.3062	51.9009	40.4729	60.2343	52.9994	36.5587	10.6727	15.7547	12.8981	4.41685	31.9773	26.6455	16.3058	8.32723	20.2226	33.2205	4.04934	5.90522
Nfu_g_1_001714	sult2st3	0.755444	0.777367	0	22.4849	0	1.10415	23.1538	58.1069	52.5156	17.1975	2.94457	0.888257	1.61488	7.24702	14.5727	12.6391	25.7191	0.809868	23.6209
Nfu_g_1_001715	ulk4	56.6583	61.412	79.9784	77.1983	94.397	62.9367	52.4007	41.505	52.5156	64.4907	39.7517	48.8541	69.4398	50.7292	37.4726	42.1305	37.507	68.0289	3224.25
Nfu_g_1_001716	CR855306.1	281.025	300.064	268.863	256.328	279.595	327.934	131.611	125.701	110.283	104.618	138.395	145.674	169.562	154.905	139.481	143.244	169.317	298.841	315.929
Nfu_g_1_001717	mboat1	61.9464	91.7293	57.0059	134.91	63.8304	59.6243	326.591	308.323	354.48	438.537	477.02	151.892	152.606	161.246	122.827	103.641	135.025	671.381	245.066
Nfu_g_1_001718	ADAMTS16	240.231	226.214	199.946	251.082	195.986	214.206	103.583	224.127	94.5281	51.5925	125.144	288.684	281.796	340.61	341.417	283.117	450.084	4.04934	62.0048
Nfu_g_1_001719	CABZ01093075.1	0	0	0	0	0	0	0	0	0	0	0	0.888257	0	2.71763	0	0	1.07163	4.04934	11.8104
Nfu_g_1_001720	CABZ01052290.1	3.02177	0.777367	4.25417	14.99	3.59608	1.10415	168.17	662.894	262.578	31.5288	19.1397	23.0947	13.7265	97.8348	26.0226	27.8061	116.808	0	5.90522
Nfu_g_1_001721	dscc1	320.308	236.32	293.538	187.374	264.312	511.223	132.83	181.436	44.6382	45.86	66.2528	416.593	427.943	437.539	277.921	309.238	274.337	1323.32	1452.68
Nfu_g_1_001722	MTBP	441.935	413.559	467.108	527.646	489.066	886.635	427.736	464.856	470.015	391.243	419.601	633.327	636.262	619.621	896.219	722.116	803.722	700.536	695.339
Nfu_g_1_001723	entpd3	80.8325	115.05	41.6909	89.1902	58.4362	38.6454	337.558	358.129	254.701	235.033	231.149	256.706	287.448	306.187	378.889	358.109	366.497	2.4296	202.254
Nfu_g_1_001724	si:ch211-236p22.1	122.382	116.605	104.653	60.7093	98.8921	39.7495	38.9959	16.602	42.0125	11.465	25.0288	5.32954	12.1116	6.34115	4.16362	14.3244	12.8596	0.809868	4.42891
Nfu_g_1_001725	rnf146	350.526	306.283	311.405	328.28	346.122	246.226	170.607	162.462	119.473	136.147	117.783	224.729	215.586	221.94	167.586	192.115	137.169	1126.53	284.927
Nfu_g_1_001726	GRB10 (1 of 2)	348.26	326.494	290.985	402.48	362.305	236.289	542.287	728.116	796.924	636.308	814.173	387.28	452.974	428.48	807.742	521.575	670.84	213.805	246.543
Nfu_g_1_001727	mrpl13	583.958	519.281	548.788	668.552	617.626	504.598	888.375	1035.25	602.616	1054.78	1395.73	971.753	962.468	966.572	1127.3	1135	864.805	620.359	494.562
Nfu_g_1_001728	CABZ01052290.1	2.26633	0.777367	0.850834	1.499	1.79804	0	9.74898	28.4605	11.816	4.29938	10.306	5.32954	4.0372	4.52939	2.08181	5.89827	6.42978	1.61974	8.85782
Nfu_g_1_001729	eomesa	28.7069	58.3025	28.0775	27.7314	25.1725	15.4581	0	0	1.31289	1.43313	1.47228	0	1.61488	2.71763	0	10.9539	1.07163	0.809868	7.38152
Nfu_g_1_001730		109.539	119.715	152.299	99.6832	109.68	187.706	37.7773	40.3191	24.9449	17.1975	13.2506	41.7481	31.4901	28.9881	16.6545	20.2226	26.7907	4.04934	1.4763
Nfu_g_1_001731	BX511080.1	1.51089	3.10947	0.850834	0.749498	0	0	0	0	0	1.43313	1.47228	0	0	1.81176	2.08181	0.84261	0	0	1.4763
Nfu_g_1_001732	SLC6A3	22.6633	36.5363	30.63	25.4829	16.1823	16.5623	25.5911	14.2303	34.1351	22.93	44.1685	26.6477	25.8381	21.7411	21.859	26.9635	33.2205	4.85921	4.42891
Nfu_g_1_001733	zdhhc18a	261.384	293.845	291.836	245.086	278.696	219.727	123.081	97.2402	119.473	159.077	141.339	103.926	92.0481	97.8348	94.7223	100.271	90.0169	166.023	152.059
Nfu_g_1_001734	zgc:195265	70.2563	76.9594	66.365	173.134	71.9215	64.0409	915.185	1141.98	719.464	1358.6	1394.25	672.411	752.534	748.255	785.883	596.568	779.075	1183.22	66.4337
Nfu_g_1_001735	AL844567.2	2.26633	9.32841	13.6133	23.2344	12.5863	12.1457	6.09311	11.8586	14.4418	10.0319	7.36142	15.9886	21.8009	21.7411	6.24543	42.9731	33.2205	0	2.95261
Nfu_g_1_001736		5.28811	6.21894	5.105	1.499	0.899019	0	2.43724	0	7.87734	1.43313	2.94457	1.77651	1.61488	0	0	0.84261	0	0	7.38152
Nfu_g_1_001737	colec11	1.51089	1.55473	3.40334	3.74749	6.29313	3.31246	15.8421	36.7615	35.448	31.5288	32.3903	82.6079	96.0853	113.235	80.1496	100.271	95.375	12.148	1.4763
Nfu_g_1_001738	tpbga	38.5276	32.6494	39.1384	19.4869	34.1627	46.3744	8.53035	9.48685	17.0676	7.16563	10.306	5.32954	15.3413	6.34115	9.36814	16.0096	18.2177	5.66908	2.95261
Nfu_g_1_001739	BX537113.2	0	1.55473	0	0.749498	0	0	1.21862	0	1.31289	0	4.41685	3.55303	0.807439	4.52939	3.12271	1.68522	1.07163	5.66908	20.6683
Nfu_g_1_001740	bx248082.1	101.985	129.043	111.459	88.4407	94.397	98.2696	152.328	147.046	204.811	269.428	260.594	101.261	139.687	91.4937	156.136	145.771	168.246	47.7822	268.687
Nfu_g_1_001741	ctgfa	20.397	23.321	3.40334	78.6973	19.7784	2.20831	32.9028	59.2928	44.6382	90.287	29.4457	1.77651	2.42232	8.1529	4.16362	8.4261	7.50141	0	32.4787
Nfu_g_1_001742	trmt11	363.368	362.253	416.909	467.687	522.33	1243.28	770.169	783.851	1567.59	1222.46	1534.12	768.342	793.713	857.866	1041.95	964.788	1118.78	700.536	320.358
Nfu_g_1_001743	si:ch211-236p22.1	4.53266	6.9963	8.50834	5.24648	2.69706	0	0	0	0	0	2.94457	0	0.807439	0	0	0	0	0	0
Nfu_g_1_001744	irx4a	334.662	285.294	370.964	251.831	348.819	533.306	34.1214	20.1596	5.25156	17.1975	23.5566	22.2064	26.6455	19.9293	19.7772	32.8618	31.0772	0.809868	0
Nfu_g_1_001745	si:dkey-29b11.3	7.55444	13.2152	11.9117	5.24648	12.5863	13.2498	4.87449	1.18586	7.87734	5.73251	4.41685	7.10606	8.07439	0.905878	9.36814	5.05566	4.28652	0.809868	5.90522
Nfu_g_1_001746	CR759867.1	311.998	384.019	356.499	182.877	293.979	283.767	103.583	84.1958	135.228	97.4526	66.2528	59.5132	72.6695	40.7645	55.1679	102.798	102.876	2.4296	2.95261
Nfu_g_1_001747	echdc1	123.137	127.488	120.818	113.174	147.439	207.581	190.105	232.428	157.547	194.905	191.397	222.064	213.971	232.811	207.14	209.81	198.251	313.419	79.7204
Nfu_g_1_001748	col14a1	726.737	733.057	760.645	625.831	682.356	1040.11	748.234	1283.1	975.477	776.754	1142.49	1166.28	1194.2	1264.61	1402.1	1198.19	1259.16	631.697	298.213
Nfu_g_1_001749	eif3ha	5084.14	4839.11	5040.34	5798.11	5527.17	6499.05	10324.2	9706.23	15920.1	17104.4	14341.5	5673.3	5375.12	6730.67	7006.33	6874.01	6684.82	3045.1	3236.06
Nfu_g_1_001750	klhl38	0	0	0.850834	2.24849	0	0	34.1214	30.8323	18.3805	7.16563	48.5854	26.6477	48.4464	51.635	71.8224	56.4548	21.4326	0	0
Nfu_g_1_001751	bx248082.1	132.958	182.681	168.465	121.419	133.954	79.499	160.858	125.701	177.24	166.243	189.925	90.6022	104.967	60.6938	111.377	133.132	113.593	112.572	780.965
Nfu_g_1_001752	fam84b	47.593	70.7404	34.8842	71.9518	46.749	32.0204	115.769	119.771	118.16	136.147	85.3925	151.892	134.035	179.364	103.05	118.808	121.094	904.623	64.9574
Nfu_g_1_001753	nr0b2a	5.28811	5.44157	4.25417	10.493	7.19215	8.83323	45.089	23.7171	120.786	140.446	20.612	205.187	120.308	139.505	665.138	256.153	532.6	21.8664	10.3341
Nfu_g_1_001754	ext1a	1040.25	1133.4	1241.37	814.704	1088.71	1701.5	407.02	623.76	584.236	500.161	643.388	659.087	693.59	593.35	804.619	900.75	868.02	1184.84	521.135
Nfu_g_1_001755	MDH2	4832.57	4108.39	4004.87	5483.33	4406.09	4419.93	12477.5	13873.3	17492.9	18334	19594.6	8842.6	8027.56	9593.25	10475.7	9705.18	10431.2	4227.51	2254.32
Nfu_g_1_001756	NSMCE2	215.301	198.229	215.261	175.382	196.885	214.206	166.951	167.206	77.4605	101.752	91.2816	340.202	298.753	353.292	210.263	235.088	169.317	814.727	686.481
Nfu_g_1_001757	PIGV	190.372	156.251	168.465	119.17	160.924	160.102	109.676	77.0806	97.1538	113.217	114.838	168.769	150.991	164.87	46.8407	99.4279	53.5815	841.453	126.962
Nfu_g_1_001758	DNAH8	117.094	122.824	136.133	102.681	122.267	138.019	60.9311	55.7352	128.663	117.516	54.4745	35.5303	20.9934	23.5528	27.0635	60.6679	30.0056	27.5355	801.633
Nfu_g_1_001759	fam46ba	43.8157	27.2079	28.9284	116.172	44.951	13.2498	1656.11	1479.95	1207.86	1566.41	1881.58	335.761	271.3	282.634	549.597	448.268	282.91	8.09868	2.95261
Nfu_g_1_001760		341.461	384.019	384.577	341.021	391.972	481.411	537.412	559.724	703.709	846.978	787.672	293.125	322.976	308.904	345.58	336.201	362.211	464.864	1914.77
Nfu_g_1_001761	cobl	362.613	350.593	284.178	651.314	375.79	220.831	1752.38	1817.92	2388.15	2244.28	2264.37	1190.26	1364.57	1419.51	1766.41	1229.37	1706.03	886.805	766.202
Nfu_g_1_001762	hint3	74.7889	67.6309	74.0225	59.2103	57.5372	48.5827	47.5263	54.5494	76.1476	58.7582	60.3637	65.731	43.6017	57.0703	62.4543	55.6122	41.7935	123.1	107.77
Nfu_g_1_001763	strumpellin	512.191	536.383	576.865	576.364	538.512	815.969	371.68	449.439	307.216	355.415	345.987	664.416	741.229	702.961	718.224	695.995	710.49	1166.21	859.209
Nfu_g_1_001764	irx1a	1224.57	1149.73	1281.36	971.349	1314.37	1661.75	208.384	289.349	170.676	206.37	136.922	349.085	380.304	332.457	261.267	373.276	425.437	8.90855	8.85782
Nfu_g_1_001765	si:ch73-211l23.1	5.28811	0.777367	5.95584	1.499	2.69706	0	1.21862	0	0	0	0	0	1.61488	2.71763	0	0.84261	0	0.809868	0
Nfu_g_1_001766	SCGN	27.9514	46.642	17.0167	37.4749	32.3647	32.0204	64.587	60.4787	120.786	156.211	72.1419	59.5132	56.5208	51.635	115.54	129.762	125.381	2.4296	2.95261
Nfu_g_1_001767	cdkal1	0	0	0	0	0	0	0	0	0	0	0	0	0	0	0	0	0	0	0
Nfu_g_1_001768	azi2	120.871	130.598	125.073	110.926	124.065	112.624	60.9311	73.5231	60.3929	57.3251	75.0865	72.8371	70.2472	61.5997	72.8633	91.0018	70.7275	195.988	367.6
Nfu_g_1_001769	si:ch211-151o1.2	3686.57	3655.96	3844.07	3397.47	3494.49	5964.64	1814.53	1793.01	1880.06	1206.69	1441.37	2098.95	1779.6	1974.81	2484.64	1806.55	1941.79	5756.54	633.334
Nfu_g_1_001770	C16H1orf172 (1 of 2)	23.4188	4.6642	10.21	46.4689	11.6872	8.83323	99.927	47.4342	39.3867	90.287	70.6697	126.132	129.19	136.788	77.0269	69.9366	56.7964	391.976	5.90522
Nfu_g_1_001771	LRRC16B	1651.4	1852.47	1944.16	1020.07	1538.22	2288.91	339.996	412.678	395.18	309.555	412.24	284.242	332.665	242.775	244.613	288.172	340.778	501.308	1099.85
Nfu_g_1_001772	trak1	1134.68	1165.27	1070.35	1020.82	1117.48	1467.42	1193.03	1317.49	1957.52	2000.64	1762.32	826.079	960.853	808.043	1433.33	1150.16	1175.58	977.511	217.017
Nfu_g_1_001773	ctnnb1	6836.01	6574.97	6399.12	6999.56	7244.3	8483.21	5007.32	5248.6	5948.7	6013.4	5270.78	4516.79	4540.23	4934.32	4496.71	4340.28	4644.44	5742.77	1433.49
Nfu_g_1_001774	mtss1l	721.449	638.996	582.821	784.724	655.385	618.326	902.999	1080.31	991.232	768.156	931.956	1031.27	1104.58	1126.91	1422.92	1242.01	1444.56	411.413	1054.08
Nfu_g_1_001775	sox4b	2813.27	2593.3	2315.12	2372.16	3003.62	1000.36	303.437	180.25	220.565	176.275	164.896	140.345	107.389	97.8348	105.131	165.994	96.4466	117.431	33.955
Nfu_g_1_001776		71.0117	63.7441	70.6192	62.9578	67.4264	70.6658	6.09311	2.37171	6.56445	14.3313	7.36142	0.888257	3.22976	1.81176	3.12271	3.37044	4.28652	2.4296	11.8104
Nfu_g_1_001777	irx2a	604.355	594.686	654.291	421.967	587.959	634.888	86.5222	91.3109	60.3929	31.5288	42.6963	73.7253	109.004	80.6231	52.0452	115.438	117.879	0.809868	0
Nfu_g_1_001778	lyrm1	1.51089	1.55473	4.25417	0	0.899019	3.31246	0	0	0	1.43313	1.47228	1.77651	3.22976	1.81176	1.0409	0.84261	3.21489	0.809868	0
Nfu_g_1_001779	rbms3	783.395	813.903	831.265	716.52	867.553	1056.67	238.85	269.189	502.837	295.224	441.685	248.712	233.35	202.011	490.266	465.12	545.459	45.3526	84.1493
Nfu_g_1_001780	papd7	210.013	209.112	240.786	169.386	199.582	330.142	82.8663	101.984	87.9636	87.4207	95.6985	121.691	129.998	118.67	94.7223	80.0479	106.091	77.7473	159.441
Nfu_g_1_001781	GPATCH3	238.72	227.769	246.742	243.587	231.048	310.267	411.894	315.438	575.046	584.716	465.242	250.488	264.84	250.022	249.817	203.069	231.472	412.223	230.303
Nfu_g_1_001782	si:ch211-193k19.2	3.77722	4.6642	2.5525	2.24849	2.69706	3.31246	2.43724	4.74342	2.62578	1.43313	4.41685	7.10606	7.26695	5.43527	6.24543	5.89827	9.64466	3.23947	14.763
Nfu_g_1_001783	tmem65	165.442	162.47	165.062	145.403	165.42	107.103	49.9635	35.5757	73.5218	63.0576	32.3903	29.3125	28.2604	28.9881	28.1044	48.8714	36.4354	10.5283	56.0996
Nfu_g_1_001784	sntb1	87.6315	78.5141	54.4534	60.7093	55.7392	24.2914	104.801	59.2928	53.8285	106.051	116.31	41.7481	36.3348	39.8586	48.9225	41.2879	40.7219	164.403	98.9124
Nfu_g_1_001785	tmem222a	180.551	216.885	188.034	135.659	203.178	183.289	64.587	56.9211	86.6507	37.2613	48.5854	44.4129	47.6389	37.141	52.0452	78.3627	58.9396	163.593	39.8602
Nfu_g_1_001786	cmc1	295.378	333.491	326.72	363.506	347.021	375.412	402.145	505.175	399.118	485.83	591.858	413.04	419.868	450.221	465.284	533.372	532.6	422.751	166.822
Nfu_g_1_001787	ddc	95.9413	122.047	106.354	119.92	114.175	67.3534	332.684	520.591	434.566	649.206	547.69	123.468	167.14	161.246	205.058	203.912	247.546	89.0855	1.4763
Nfu_g_1_001788	zdhhc18a	107.273	119.715	127.625	101.182	112.377	133.603	56.0566	39.1332	47.264	35.8282	53.0022	41.7481	37.9497	38.0469	42.6771	41.2879	51.4382	12.9579	23.6209
Nfu_g_1_001789	btr26	2.26633	1.55473	3.40334	7.49498	0.899019	0	3.65587	7.11514	3.93867	5.73251	10.306	16.8769	20.9934	22.6469	34.3498	28.6487	31.0772	9.71842	69.3863
Nfu_g_1_001790	E2F3	679.144	579.139	701.938	602.596	708.427	1012.51	348.526	301.207	166.737	237.899	325.375	636.88	641.914	591.538	443.425	440.685	446.869	2299.22	515.23
Nfu_g_1_001791	gpn2	267.427	230.101	245.04	253.33	284.989	292.601	224.226	189.737	175.927	190.606	209.064	300.231	293.101	296.222	198.813	201.384	201.466	809.058	438.462
Nfu_g_1_001792	TRIO (1 of 2)	2254.24	2479.02	2638.44	1534.97	2047.97	3164.5	510.603	707.956	842.875	448.569	547.69	469.888	584.586	372.316	542.311	632.8	706.204	367.68	462.083
Nfu_g_1_001793	BX537113.1	1.51089	3.88684	0	0	2.69706	2.20831	1.21862	0	7.87734	10.0319	4.41685	0.888257	1.61488	0	6.24543	4.21305	5.35815	0	5.90522
Nfu_g_1_001794	rspo3	43.8157	35.7589	34.0334	80.9458	45.85	41.9578	48.7449	34.3898	68.2703	44.4269	36.8071	22.2064	30.6827	34.4234	47.8816	44.6583	42.8652	416.272	14.763
Nfu_g_1_001795	rad21b	5467.15	4848.44	5168.82	4886.73	5266.45	5779.14	1892.52	2528.25	1310.26	1815.77	1646.01	2675.43	2418.28	2480.29	3029.03	3560.03	2898.76	1864.32	5332.41
Nfu_g_1_001796	tnfrsf21	41.5494	46.642	40.84	58.4608	26.9706	23.1872	73.1173	79.4524	66.9574	85.9876	54.4745	55.0719	54.0984	59.7879	68.6997	66.5662	70.7275	25.1059	47.2417
Nfu_g_1_001797	zgc:110410	0.755444	0.777367	0.850834	3.74749	2.69706	0	26.8097	16.602	21.0062	84.5545	57.4191	8.88257	16.1488	14.494	47.8816	31.1766	37.507	0.809868	13.2867
Nfu_g_1_001798	lpcat1	277.248	286.071	262.057	224.1	231.947	139.123	196.198	112.656	86.6507	88.8538	85.3925	166.104	158.258	160.34	89.5178	90.1592	81.4438	406.554	462.083
Nfu_g_1_001799	heatr7a	647.415	677.087	688.325	629.578	667.971	764.074	815.258	774.364	1000.42	828.347	759.699	1162.73	1292.71	1249.21	1371.91	1199.88	1205.58	3646.03	2060.92
Nfu_g_1_001800	elovl4a	1272.92	1252.34	1232.01	858.924	1182.21	697.825	159.639	135.188	170.676	110.351	125.144	89.714	59.7505	24.4587	52.0452	139.031	108.235	4.04934	8.85782
Nfu_g_1_001801	soga3b	1229.11	1393.82	1286.46	832.692	1217.27	1181.44	184.012	135.188	204.811	80.2551	108.949	51.5189	78.3216	27.1763	91.5996	128.077	111.449	1.61974	50.1943
Nfu_g_1_001802	arid1aa	5385.56	5160.16	5614.65	4409.3	5619.77	7167.06	2355.6	2019.51	2659.91	2935.04	2441.05	1470.95	1423.52	1337.98	1530.13	1458.56	1628.88	3492.96	3200.63
Nfu_g_1_001803	tacr1a	6.79899	5.44157	5.95584	14.2405	3.59608	5.52077	9.74898	14.2303	21.0062	10.0319	22.0843	31.9773	33.105	50.7292	34.3498	26.9635	40.7219	6.47894	14.763
Nfu_g_1_001804	agpat4	525.033	519.281	598.987	565.871	583.463	670.221	640.995	387.775	477.892	801.118	597.748	421.034	431.173	494.609	271.676	269.635	310.772	893.284	211.111
Nfu_g_1_001805	cd40	9.82077	13.2152	11.9117	14.2405	12.5863	9.93738	32.9028	29.6464	36.7609	22.93	25.0288	76.3901	57.3282	75.1879	109.295	89.3166	106.091	31.5849	376.458
Nfu_g_1_001806	hsd17b10	1139.96	856.659	882.315	1167.72	1169.62	1013.61	699.489	1227.36	526.469	776.754	843.619	1651.27	1419.48	1736.57	1921.51	1934.63	1779.98	755.607	473.894
Nfu_g_1_001807	RSBN1	177.529	188.9	159.106	376.248	200.481	51.8952	95.0525	69.9655	51.2027	96.0195	103.06	28.4242	23.4157	14.494	24.9817	22.7505	26.7907	76.1276	29.5261
Nfu_g_1_001808	si:dkey-205h13.1	93.675	127.488	99.5476	101.932	106.084	70.6658	313.186	329.668	552.727	247.931	547.69	59.5132	58.1356	80.6231	31.2271	31.1766	27.8624	297.222	14.763
Nfu_g_1_001809	hnf4a	67.2345	81.6236	58.7075	148.401	69.2245	76.1866	5856.7	7155.46	9232.24	13075.8	14254.7	602.238	656.448	615.091	1404.18	797.109	1313.82	4.04934	28.0498
Nfu_g_1_001810	pip5k2	740.335	767.261	774.259	710.524	785.743	840.261	904.217	940.384	831.059	1142.2	1164.58	606.68	565.208	623.244	725.51	633.642	649.407	770.994	351.36
Nfu_g_1_001811	nadkb	317.286	384.019	333.527	412.973	347.92	375.412	2701.68	3054.77	2880.48	3459.57	3409.81	1005.51	889.798	1104.27	895.178	553.594	668.697	2385.06	643.669
Nfu_g_1_001812	FCHO2	1315.23	1477	1527.25	1162.47	1293.69	2073.6	1102.85	1304.44	1167.16	1102.07	1370.7	1343.04	1488.92	1370.59	1995.41	1589.16	1932.15	311.799	2372.42
Nfu_g_1_001813	CABZ01054884.1	0.755444	0	2.5525	0	0.899019	2.20831	1.21862	0	0	1.43313	1.47228	0.888257	3.22976	0.905878	1.0409	0	0	0	0
Nfu_g_1_001814	SLC35E2B	691.231	651.434	756.391	679.794	822.602	740.887	476.481	627.318	510.714	578.983	504.994	628.886	581.356	640.456	724.469	631.115	873.378	1012.33	550.661
Nfu_g_1_001815	cs	736.558	600.905	538.578	852.928	814.511	217.518	910.311	805.196	393.867	1451.76	1120.41	692.84	696.82	637.738	852.501	1125.73	596.898	1860.27	541.804
Nfu_g_1_001816	pou6f1	790.194	994.253	967.398	502.164	887.332	1629.73	129.174	145.86	157.547	127.548	104.532	88.8257	104.967	93.3054	132.195	124.706	167.174	30.775	44.2891
Nfu_g_1_001817	slc25a47a	1.51089	0.777367	1.70167	8.24448	13.4853	1.10415	7.31173	20.1596	6.56445	17.1975	5.88914	70.1723	44.4092	56.1644	139.481	99.4279	184.32	2.4296	4.42891
Nfu_g_1_001818	mfsd4b	49.8593	20.2115	46.7959	441.454	75.5176	34.2288	279.064	118.586	7.87734	634.875	4.41685	340.202	188.941	291.693	166.545	524.103	258.263	2.4296	0
Nfu_g_1_001819	aurkaip1	608.888	519.281	585.374	552.38	702.134	701.137	784.793	980.703	768.04	1107.81	1245.55	996.624	930.978	1077.09	904.546	921.815	773.716	2272.49	583.14
Nfu_g_1_001820		6.79899	2.3321	2.5525	4.49699	2.69706	1.10415	3.65587	8.30099	5.25156	5.73251	5.88914	0	1.61488	0.905878	2.08181	0	3.21489	0.809868	0
Nfu_g_1_001821	clcnk	13.598	16.3247	8.50834	13.491	23.3745	14.354	65.8056	74.7089	40.6996	73.0894	75.0865	37.3068	26.6455	38.0469	40.5953	59.8253	28.934	4.04934	16.2393
Nfu_g_1_001822	spryd3	55.9028	68.4083	58.7075	65.9558	63.8304	60.7284	159.639	111.47	128.663	123.249	173.73	169.657	157.451	225.564	68.6997	71.6218	91.0885	668.141	977.313
Nfu_g_1_001823	CABZ01068152.1	72.5226	58.3025	53.6025	59.2103	74.6186	90.5406	42.6518	88.9392	77.4605	42.9938	60.3637	100.373	88.8183	101.458	97.845	105.326	99.6615	2.4296	26.5735
Nfu_g_1_001824	ppp4r2a	254.585	237.097	246.742	250.332	258.018	195.435	118.206	88.9392	55.1414	97.4526	70.6697	94.1552	92.8555	100.552	103.05	137.345	105.02	66.4092	88.5782
Nfu_g_1_001825	wisp2	1.51089	6.9963	2.5525	2.24849	3.59608	1.10415	19.498	2.37171	7.87734	4.29938	5.88914	2.66477	8.88183	10.8705	4.16362	11.7965	15.0028	51.0217	156.488
Nfu_g_1_001826		5.28811	6.21894	2.5525	4.49699	5.39411	0	9.74898	8.30099	13.1289	5.73251	5.88914	5.32954	4.0372	4.52939	5.20452	2.52783	2.14326	0	1.4763
Nfu_g_1_001827	erbb2	0	0.777367	0	0.749498	0	0	0	0	0	1.43313	4.41685	0	0	0	0	0	0	0	0
Nfu_g_1_001828	wdr13	1288.03	1283.43	1256.68	1026.06	1340.44	1199.11	916.404	804.01	804.801	834.08	881.898	969.977	989.921	1060.78	919.118	854.406	820.868	1442.37	893.164
Nfu_g_1_001829	klhl21	360.347	351.37	297.792	487.923	431.529	347.808	749.453	942.756	890.139	838.379	926.067	796.767	746.881	822.537	1045.07	932.769	971.968	352.293	897.593
Nfu_g_1_001830	fam131c	417.005	496.738	500.29	286.308	423.438	786.157	81.6477	99.6119	106.344	74.5226	70.6697	55.0719	75.8993	58.8821	68.6997	78.3627	109.306	3.23947	1.4763
Nfu_g_1_001831	guca1b	65.7236	163.247	78.2767	55.4628	78.2147	45.2703	28.0283	13.0444	23.632	18.6306	16.1951	39.9716	46.8315	38.0469	17.6954	34.547	37.507	8.90855	11.8104
Nfu_g_1_001832	pkig	472.908	521.613	528.368	430.212	552.897	622.742	699.489	1214.32	2143.95	2139.66	2414.55	1500.27	1610.03	1649.6	2423.23	1254.65	2399.38	1421.32	292.308
Nfu_g_1_001833	plagl2	95.9413	66.8536	62.1109	101.932	103.387	41.9578	165.733	151.79	131.289	187.74	207.592	117.25	116.271	123.199	131.154	114.595	101.805	205.706	186.014
Nfu_g_1_001834	CU682811.1	30.2177	63.7441	55.3042	29.2304	53.9411	23.1872	1.21862	0	0	0	0	0	0	0	0	0.84261	0	8.90855	1.4763
Nfu_g_1_001835	slc16a7	0	0	0	0	0	0	0	0	0	0	0	0	0	0	0	0	0	0	0
Nfu_g_1_001836	CR381544.1	140.513	122.047	131.879	153.647	147.439	115.936	243.724	189.737	295.4	253.663	241.455	127.021	123.538	116.858	139.481	106.169	138.24	106.903	26.5735
Nfu_g_1_001837	cpsf3l	571.115	480.413	556.445	507.41	614.03	669.117	335.121	288.163	271.768	296.657	366.599	338.426	364.963	342.422	349.744	343.785	357.924	421.131	559.519
Nfu_g_1_001838	chia.3	9.82077	25.6531	13.6133	18.7374	10.7882	23.1872	185.231	264.446	380.738	247.931	290.04	856.28	616.076	633.209	471.53	447.426	690.129	4.04934	2.95261
Nfu_g_1_001839	wasb	6.04355	14.77	11.9117	23.9839	23.3745	9.93738	64.587	67.5938	170.676	124.682	30.918	149.227	163.103	165.776	174.872	230.032	201.466	63.9796	184.538
Nfu_g_1_001840	plekhm2	673.856	715.178	740.225	519.402	763.267	972.759	433.829	589.37	543.536	422.772	456.408	460.117	505.457	447.504	482.98	476.074	532.6	762.896	2388.66
Nfu_g_1_001841	slc48a1b	132.203	149.254	125.073	121.419	158.227	71.77	187.668	175.507	181.179	193.472	186.98	207.852	200.245	168.493	155.095	136.503	111.449	755.607	140.249
Nfu_g_1_001842	tnpo2	3292.98	3651.29	4070.39	2383.4	3009.02	5741.6	1513.53	1691.03	1870.87	1519.11	1732.88	1208.92	1373.45	1145.94	1719.57	1493.95	1821.77	517.506	1197.28
Nfu_g_1_001843	ptk6b	134.469	124.379	118.266	118.421	135.752	110.415	202.291	182.622	69.5832	151.911	170.785	191.864	176.022	215.599	173.831	133.975	155.386	497.259	178.633
Nfu_g_1_001844	DEDD	1156.58	1217.36	1244.77	1005.83	1291.89	1774.37	714.112	724.558	833.685	720.863	892.204	913.128	909.984	930.337	848.337	835.869	887.309	1124.1	485.704
Nfu_g_1_001845	csrnp2	591.512	498.292	475.616	411.474	591.555	251.747	76.7732	59.2928	78.7734	98.8857	61.8359	53.2954	79.1291	54.3527	33.3089	53.0844	45.0084	178.981	386.792
Nfu_g_1_001846	pm20d1.2	424.559	491.296	462.854	363.506	521.431	792.782	424.08	373.545	370.235	481.53	422.546	592.467	616.884	667.632	662.015	547.696	618.33	1721.78	237.685
Nfu_g_1_001847	mfn2	827.966	680.196	724.06	687.289	774.954	706.658	991.958	878.719	1077.88	1307.01	1222	795.878	729.118	845.184	719.265	730.542	620.473	1464.24	1288.81
Nfu_g_1_001848	nr4a1	43.0603	47.4194	30.63	81.6953	32.3647	12.1457	431.392	1047.11	845.501	689.334	912.816	166.104	152.606	154.905	307.067	215.708	159.673	1096.56	113.675
Nfu_g_1_001849	adrm1b	1660.47	1732.75	1829.29	1528.98	1786.35	3013.23	1734.1	2291.07	2428.85	2257.17	2622.14	2171.79	2183.32	2381.55	2478.39	2395.54	2428.31	1419.7	2136.21
Nfu_g_1_001850	si:dkey-13n15.11	19.6415	24.8757	27.2267	76.4488	28.7686	36.4371	229.101	208.711	546.162	392.677	175.202	325.102	315.709	346.951	309.149	667.347	431.867	234.052	115.152
Nfu_g_1_001851	ZFP64	339.194	301.618	336.079	237.591	380.285	426.203	170.607	184.994	119.473	166.243	159.007	230.059	246.269	268.14	210.263	208.125	192.893	519.935	355.789
Nfu_g_1_001852	fam120c	254.585	222.327	268.013	100.433	172.612	68.4575	341.214	199.224	267.829	321.02	532.967	71.9488	135.65	76.9996	97.845	84.261	106.091	1443.99	1036.37
Nfu_g_1_001853		16.6198	13.9926	13.6133	8.24448	11.6872	8.83323	0	4.74342	3.93867	2.86625	7.36142	2.66477	1.61488	0.905878	0	0.84261	0	0	0
Nfu_g_1_001854	pfkfb1	88.3869	68.4083	59.5584	92.1882	70.1235	56.3118	375.336	824.17	807.427	369.747	1004.1	533.842	507.072	673.973	766.106	501.353	833.728	0	124.01
Nfu_g_1_001855	si:dkeyp-82b4.4	56.6583	52.861	48.4975	45.7194	63.8304	80.6032	43.8704	40.3191	43.3254	32.9619	36.8071	55.0719	64.5952	61.5997	47.8816	37.9174	82.5155	15.3875	150.583
Nfu_g_1_001856	cdk11b	1176.98	1017.57	1140.12	1090.52	1246.94	1315.05	1367.29	1119.45	1474.38	1875.96	1777.05	1144.96	1010.91	1138.69	969.082	1028.83	948.392	2019.81	2627.82
Nfu_g_1_001857	si:dkey-78k11.9	0	0	0	0.749498	0	0	1.21862	0	0	0	0	2.66477	1.61488	1.81176	2.08181	2.52783	1.07163	0	4.42891
Nfu_g_1_001858	tmem174	4.53266	1.55473	0.850834	23.2344	2.69706	0	203.51	90.1251	15.7547	368.313	2.94457	28.4242	15.3413	16.3058	21.859	43.8157	20.361	0	0
Nfu_g_1_001859	si:ch211-226m16.3	1.51089	1.55473	2.5525	0.749498	0.899019	2.20831	1.21862	0	0	2.86625	0	7.10606	1.61488	2.71763	3.12271	3.37044	2.14326	4.04934	2686.87
Nfu_g_1_001860	racgap1	835.521	555.818	730.866	658.059	789.339	785.053	344.87	378.288	202.185	252.23	369.543	524.96	434.402	399.492	386.175	536.742	385.787	1604.35	5593.72
Nfu_g_1_001861	chia.3	3.77722	3.88684	4.25417	9.74347	7.19215	4.41661	2436.03	1833.33	3519.86	9136.18	6243.96	511.636	756.571	864.208	2267.09	1096.23	1291.31	2.4296	10.3341
Nfu_g_1_001862	itgbl1	0	0	0.850834	0	0.899019	0	2.43724	1.18586	0	0	2.94457	1.77651	0.807439	0.905878	5.20452	0	5.35815	0	0
Nfu_g_1_001863		123.137	132.93	161.658	122.918	190.592	249.539	25.5911	56.9211	34.1351	28.6625	23.5566	64.8428	71.8621	69.7526	86.3951	126.391	82.5155	23.4862	100.389
Nfu_g_1_001864	prickle3	268.182	254.976	219.515	284.06	301.171	388.662	545.943	562.096	529.095	447.135	516.772	924.676	909.984	1109.7	818.151	582.243	674.055	2635.31	10415.3
Nfu_g_1_001865	FAM196B	0.755444	0.777367	0	0	0	1.10415	0	2.37171	2.62578	5.73251	0	3.55303	1.61488	0.905878	5.20452	0.84261	3.21489	14.5776	3472.27
Nfu_g_1_001866	spen	2301.84	2560.65	2503.15	1728.34	2222.38	2139.85	1437.97	1166.88	2071.74	1716.89	1310.33	871.38	1024.64	841.561	1524.92	1228.52	1747.83	145.776	389.744
Nfu_g_1_001867	CR558302.2	0.755444	2.3321	0.850834	1.499	0.899019	1.10415	19.498	5.92928	2.62578	0	1.47228	8.88257	6.45952	9.96466	1.0409	15.167	4.28652	0	0
Nfu_g_1_001868	hspg2	253.829	130.598	144.642	427.963	248.129	47.4786	687.303	556.166	435.879	543.155	727.309	370.403	423.906	328.834	562.088	443.213	524.027	702.156	525.564
Nfu_g_1_001869	sox18	31.7286	30.3173	22.1217	56.9618	43.1529	51.8952	65.8056	61.6645	118.16	107.484	78.0311	54.1837	60.558	82.4349	83.2723	107.854	95.375	43.7329	19.192
Nfu_g_1_001870	NFASC (2 of 2)	17.3752	35.7589	9.35917	8.99397	11.6872	3.31246	108.457	77.0806	195.621	133.281	163.424	42.6363	46.8315	30.7998	80.1496	75.8349	61.0829	3.23947	1.4763
Nfu_g_1_001871	mical1	24.9296	29.54	21.2708	34.4769	30.5666	22.0831	54.838	67.5938	53.8285	90.287	79.5034	97.7083	94.4704	93.3054	83.2723	52.2418	80.3722	170.072	23.6209
Nfu_g_1_001872	hspg2	37.7722	20.9889	22.1217	57.7113	30.5666	11.0415	146.235	150.604	36.7609	171.975	245.872	53.2954	67.8249	64.3173	70.7815	56.4548	124.309	406.554	293.784
Nfu_g_1_001873	taz	526.544	520.836	513.053	534.392	574.473	677.95	995.614	1094.55	1109.39	1120.7	1687.24	843.844	878.494	901.349	867.073	834.183	734.066	987.229	525.564
Nfu_g_1_001874	magi3	908.799	1001.25	979.31	810.957	1049.16	1364.73	879.845	887.02	1004.36	763.856	820.062	838.515	852.656	846.996	1010.72	779.414	1013.76	1801.15	82.673
Nfu_g_1_001875	ASXL1	1732.99	1626.25	1899.06	1538.72	1895.13	2424.72	793.323	785.037	765.415	649.206	761.171	952.212	981.039	942.113	1124.18	958.89	1069.49	1745.27	903.498
Nfu_g_1_001876	tuba1l2	23974.8	20447.1	23200.5	17586.2	26258.6	27787.1	3921.53	4110.18	5606.04	4697.79	2947.51	5887.37	5120.78	4391.7	5815.53	7983.73	6502.65	992.898	7244.22
Nfu_g_1_001877	anks1b	914.087	883.866	1072.05	849.181	1085.12	1337.13	706.801	692.54	825.808	736.627	712.586	634.215	644.337	578.856	707.815	545.168	681.556	1565.47	436.986
Nfu_g_1_001878	pdzd4	908.799	907.965	841.475	451.198	755.176	228.56	106.02	71.1514	108.97	71.6563	60.3637	13.3239	28.2604	15.3999	16.6545	42.9731	23.5758	13.7678	625.953
Nfu_g_1_001879	zgc:193690	3.77722	11.6605	15.315	2.24849	2.69706	7.72907	366.805	129.258	34.1351	27.2294	60.3637	757.683	788.868	817.102	49.9634	34.547	72.8708	2762.46	5237.93
Nfu_g_1_001880	ttpal	217.568	265.86	267.162	229.346	287.686	401.912	247.38	279.862	252.075	296.657	279.734	331.32	362.54	334.269	300.821	283.959	353.638	647.085	225.875
Nfu_g_1_001881	NFATC2 (1 of 2)	11.3317	15.5473	5.105	20.9859	10.7882	2.20831	76.7732	40.3191	40.6996	73.0894	41.224	16.8769	14.5339	20.8352	12.4909	15.167	18.2177	97.1842	13.2867
Nfu_g_1_001882	eif4e3	57.4137	59.8573	64.6634	72.7013	88.1039	27.6038	30.4655	36.7615	14.4418	31.5288	20.612	24.8712	28.2604	26.2705	43.718	38.76	35.3638	18.627	705.673
Nfu_g_1_001883	suv39h1b	753.177	640.551	770.005	707.526	726.407	1071.03	153.546	311.88	49.8898	57.3251	83.9202	657.31	598.313	576.138	693.242	1038.09	712.633	622.788	1350.82
Nfu_g_1_001884	il17a/f1	3.77722	6.21894	3.40334	2.24849	8.09117	7.72907	4.87449	13.0444	11.816	4.29938	11.7783	7.10606	8.07439	8.1529	7.28633	9.2687	9.64466	0.809868	1.4763
Nfu_g_1_001885	kdm5c	3412.34	3131.24	3384.62	3393.73	3538.54	3684.56	2230.08	1973.26	2237.16	2119.59	2105.37	1725.88	1726.31	1637.83	1764.33	1854.58	1903.21	4283.39	4216.32
Nfu_g_1_001886	si:ch211-210c8.6	71.0117	60.6346	51.9009	105.679	93.498	51.8952	478.918	417.421	249.449	621.977	761.171	345.532	346.392	402.21	281.044	276.376	246.475	884.376	93.0072
Nfu_g_1_001887	lama5	741.09	736.167	856.79	734.508	749.782	489.14	1232.03	1101.66	698.457	1178.03	1301.5	488.541	524.836	490.08	598.52	520.733	602.256	965.363	3290.68
Nfu_g_1_001888	zgc:162431	1805.51	1976.07	1996.06	1933.7	1915.81	2716.22	2729.71	2579.24	3488.35	2143.96	2626.56	2257.06	2112.26	2289.15	2786.5	1996.98	2699.43	3007.04	792.775
Nfu_g_1_001889	chia.3	0.755444	2.3321	1.70167	2.99799	0	1.10415	853.035	468.413	241.572	1438.86	1135.13	1072.13	975.387	1282.72	3044.65	1148.48	2478.68	20.2467	16.2393
Nfu_g_1_001890	camk1gb	28.7069	39.6457	30.63	26.9819	36.8598	20.9789	32.9028	9.48685	17.0676	34.395	13.2506	12.4356	12.1116	16.3058	14.5727	17.6948	7.50141	2.4296	8.85782
Nfu_g_1_001891	si:ch211-117k14.5	454.022	500.624	426.268	674.548	532.219	556.493	716.55	1302.07	761.476	878.506	859.814	1028.6	1031.1	1066.22	1112.73	950.464	1031.98	2185.02	1594.41
Nfu_g_1_001892	itga5	66.479	51.3062	55.3042	107.928	60.2343	18.7706	359.493	282.234	424.063	458.6	375.433	125.244	186.519	149.47	224.835	172.735	183.249	192.749	88.5782
Nfu_g_1_001893	cd63	317.286	311.724	234.83	824.448	429.731	144.644	907.873	837.214	593.426	832.646	705.224	1109.43	1022.22	950.266	1432.28	1388.62	1022.33	903.003	4920.52
Nfu_g_1_001894	CACNA1F (2 of 2)	177.529	307.837	259.504	86.9417	181.602	73.9783	32.9028	22.5313	65.6445	38.6944	7.36142	14.2121	24.2232	16.3058	33.3089	32.0192	33.2205	5.66908	124.01
Nfu_g_1_001895	vwa5b1	3.77722	5.44157	3.40334	4.49699	4.4951	2.20831	1.21862	0	1.31289	1.43313	1.47228	0.888257	1.61488	0.905878	4.16362	2.52783	5.35815	1.61974	13.2867
Nfu_g_1_001896	LETMD1	234.943	223.882	233.979	185.126	241.836	215.31	254.692	281.048	274.394	422.772	400.461	246.935	228.505	221.94	247.735	245.199	228.257	379.018	160.917
Nfu_g_1_001897	dnmt5	40.0385	38.8684	32.3317	48.7174	73.7196	29.8121	84.0849	8.30099	10.5031	22.93	13.2506	87.9374	121.116	115.952	24.9817	15.167	18.2177	433.279	1052.6
Nfu_g_1_001898	gdi1	1981.53	1727.31	1477.05	1630.91	2088.42	440.557	344.87	238.357	279.646	280.893	145.756	115.473	134.842	77.9055	117.622	249.412	118.951	251.869	336.597
Nfu_g_1_001899	ubiad1	316.531	391.793	362.455	293.803	387.477	478.098	630.028	487.387	630.187	983.125	906.927	391.721	328.628	316.151	284.167	283.117	266.836	1171.07	256.877
Nfu_g_1_001900	fam43b	131.447	137.594	89.3376	86.1922	120.469	29.8121	34.1214	41.505	61.7058	27.2294	25.0288	13.3239	8.07439	3.62351	5.20452	27.8061	7.50141	0	1.4763
Nfu_g_1_001901	gnb1a	1691.44	1423.36	1270.29	1365.58	1671.28	452.703	748.234	637.991	387.302	921.5	703.752	373.956	356.081	316.151	412.198	488.714	328.99	897.334	1189.9
Nfu_g_1_001902	dpp6b	743.357	883.866	836.37	409.975	730.903	1092.01	232.757	273.933	317.719	164.81	251.761	126.132	202.667	98.7407	133.236	211.495	215.397	1.61974	11.8104
Nfu_g_1_001903	si:dkey-21o19.6	52.1256	93.2841	55.3042	31.4789	43.1529	40.8537	138.923	151.79	242.885	116.083	153.118	110.144	118.694	74.282	84.3132	139.873	144.67	4.04934	41.3365
Nfu_g_1_001904	gpr173	879.336	929.731	930.812	588.356	943.071	948.468	110.895	144.674	164.111	88.8538	101.588	94.1552	101.737	48.9174	75.986	129.762	111.449	10.5283	2.95261
Nfu_g_1_001905	nol9	905.022	862.878	916.348	728.512	986.224	1164.88	1028.52	876.348	1033.24	1027.55	1090.96	715.935	733.155	912.219	681.792	644.596	669.768	1218.04	3819.2
Nfu_g_1_001906	PFDN4	657.991	611.788	697.684	661.807	785.743	902.093	690.959	936.826	697.144	756.691	1035.02	1345.71	1228.12	1449.4	1385.44	1246.22	1215.23	1263.39	1104.28
Nfu_g_1_001907	rca2.1	553.74	652.988	593.031	773.482	641.001	653.659	1664.64	1829.78	1960.14	1992.05	1933.11	1263.99	1302.4	1357.91	1606.12	1410.53	1696.39	1705.58	1241.57
Nfu_g_1_001908	C21H5orf15	157.132	178.017	99.5476	408.476	163.621	75.0824	348.526	481.458	246.823	266.562	322.43	437.911	448.129	557.115	626.624	415.406	532.6	5.66908	14.763
Nfu_g_1_001909	SLC16A1 (2 of 2)	46.8375	46.642	29.7792	94.4367	71.0225	6.62492	127.955	99.6119	44.6382	141.88	126.616	86.1609	85.5886	67.035	29.1453	27.8061	11.7879	451.906	63.4811
Nfu_g_1_001910	dazap2	780.373	704.295	616.855	603.346	861.26	272.726	536.194	512.29	240.259	460.034	515.3	441.464	450.551	422.139	594.356	562.021	459.729	792.861	1439.4
Nfu_g_1_001911	igfbp6b	1.51089	5.44157	3.40334	4.49699	1.79804	0	7.31173	17.7878	17.0676	17.1975	10.306	9.77083	7.26695	2.71763	4.16362	10.9539	8.57303	12.148	44.2891
Nfu_g_1_001912	cdc42	1238.17	1131.07	1157.98	1187.95	1391.68	721.012	915.185	716.257	534.346	940.131	870.12	855.391	884.954	791.737	653.688	807.22	622.617	2276.54	2509.72
Nfu_g_1_001913	ATP9A	1790.4	1909.99	1801.22	1570.95	1964.36	1856.08	1083.35	838.4	970.225	1067.68	1009.99	890.922	859.116	931.243	876.441	813.118	787.648	2584.29	1858.67
Nfu_g_1_001914	PPP1R3A (1 of 2)	151.844	188.9	182.078	116.172	174.41	170.04	118.206	77.0806	141.792	127.548	79.5034	68.3958	78.3216	40.7645	71.8224	101.113	90.0169	11.3382	107.77
Nfu_g_1_001915	zgc:162200	1526.75	1681.45	1527.25	1134.74	1671.28	1581.15	1158.91	983.075	1432.36	1370.07	1114.52	903.357	862.345	871.455	689.079	786.155	741.567	3383.63	1098.37
Nfu_g_1_001916	COQ10A (1 of 2)	3049.73	3002.97	3121.71	2879.57	3345.25	3788.35	5039	6130.88	6405.59	6757.19	7309.89	7117.6	6382.81	7104.8	8252.29	7853.12	7604.28	4044.48	2040.25
Nfu_g_1_001917		35.5059	55.1931	46.7959	29.9799	36.8598	56.3118	9.74898	16.602	30.1965	8.59876	11.7783	13.3239	16.1488	24.4587	18.7363	17.6948	21.4326	0.809868	1.4763
Nfu_g_1_001918	si:ch211-66g24.1	889.157	964.713	1019.3	643.819	907.11	1200.21	542.287	764.877	938.716	451.435	700.807	667.969	914.829	609.656	1227.23	943.723	1097.35	66.4092	140.249
Nfu_g_1_001919	ugt5e1	3.77722	3.10947	4.25417	6.74548	4.4951	8.83323	13.4048	15.4161	237.633	44.4269	11.7783	3.55303	4.0372	7.24702	2.08181	4.21305	21.4326	0.809868	1.4763
Nfu_g_1_001920	si:ch211-117k14.5	1741.3	1508.09	1371.54	1380.57	1811.52	597.347	275.409	194.48	305.903	203.504	163.424	181.204	199.438	121.388	131.154	279.746	140.383	566.908	695.339
Nfu_g_1_001921	ptpn22	88.3869	99.503	87.6359	156.645	106.983	174.456	104.801	86.5675	95.8409	116.083	67.7251	111.92	128.383	127.729	113.459	119.651	124.309	732.121	93.0072
Nfu_g_1_001922	ATF7IP2	1144.5	1024.57	1259.23	1041.8	1177.72	1514.9	446.016	521.777	363.67	478.664	440.213	758.571	710.547	684.844	749.451	803.007	737.281	731.311	2576.15
Nfu_g_1_001923	apex2	81.5879	69.1857	71.47	83.1943	92.599	109.311	47.5263	35.5757	22.3191	50.1594	11.7783	90.6022	82.3588	70.6585	42.6771	72.4644	50.3666	310.989	392.697
Nfu_g_1_001924	si:ch211-135f11.6	281.78	272.079	302.897	262.324	358.709	351.121	65.8056	103.169	78.7734	57.3251	70.6697	103.926	122.731	95.1172	141.563	204.754	131.81	46.1625	292.308
Nfu_g_1_001925	mxra8a	257.606	221.55	228.874	679.045	308.364	409.641	530.101	430.466	384.677	388.377	256.178	810.979	680.671	710.208	978.45	801.322	834.799	621.169	450.273
Nfu_g_1_001926	timm17b	67.2345	83.9557	64.6634	53.2143	92.599	109.311	34.1214	43.8767	28.8836	51.5925	23.5566	51.5189	33.105	33.5175	46.8407	48.8714	38.5787	101.233	674.671
Nfu_g_1_001927	acss2	1638.56	1721.09	1753.57	1470.51	1756.68	2556.12	1340.48	1487.06	1348.34	1843	1743.18	1243.56	1211.16	1230.18	1206.41	1165.33	1259.16	1699.1	840.017
Nfu_g_1_001928	pink1	330.884	349.038	315.659	341.771	399.164	210.893	188.886	199.224	182.492	237.899	178.146	172.322	192.978	166.682	324.762	334.516	207.896	360.391	124.01
Nfu_g_1_001929	chia.6	1.51089	1.55473	2.5525	1.499	0.899019	2.20831	448.453	80.6382	863.881	2397.62	250.288	163.439	287.448	310.716	811.905	444.055	381.5	1.61974	29.5261
Nfu_g_1_001930	AL954146.2	0.755444	0	0	1.499	0	1.10415	1.21862	0	0	0	0	0	0	0.905878	0	3.37044	0	0	11.8104
Nfu_g_1_001931	trim101	383.765	328.049	347.14	310.292	310.162	420.682	374.117	853.816	707.648	411.307	680.195	1154.73	960.045	1348.85	1664.41	1098.76	1641.74	12.148	51.6706
Nfu_g_1_001932	sall4	304.444	234.765	247.593	434.709	322.748	287.08	252.255	59.2928	30.1965	38.6944	39.7517	565.82	526.45	563.456	81.1905	77.5201	111.449	2335.66	376.458
Nfu_g_1_001933	foxp1a	244.008	236.32	193.99	312.541	296.676	176.665	264.441	205.153	164.111	206.37	203.175	163.439	187.326	181.176	237.326	198.013	162.888	596.063	2260.22
Nfu_g_1_001934	ankrd52	596.8	632.777	695.131	302.797	501.653	229.664	341.214	233.614	277.02	333.918	363.654	151.004	196.208	129.541	149.89	160.938	181.105	751.558	925.643
Nfu_g_1_001935	TMEM26 (1 of 2)	2.26633	2.3321	0.850834	2.99799	1.79804	2.20831	0	3.55757	3.93867	0	1.47228	4.44129	1.61488	1.81176	1.0409	2.52783	2.14326	0	0
Nfu_g_1_001936	KCNG1	33.995	34.2042	28.9284	45.7194	37.7588	9.93738	17.0607	7.11514	10.5031	14.3313	2.94457	12.4356	13.7265	8.1529	2.08181	14.3244	12.8596	6.47894	17.7156
Nfu_g_1_001937	hspg2	647.415	578.361	489.229	1077.03	726.407	398.599	1275.9	1598.53	1203.92	964.494	1531.18	1871.56	1710.96	1864.3	2385.75	1860.48	2022.16	631.697	467.988
Nfu_g_1_001938	BX511080.1	0.755444	1.55473	0	0	0.899019	0	0	0	0	0	0	0	0	1.81176	3.12271	0	1.07163	0	0
Nfu_g_1_001939	arhgef19	126.159	123.601	141.238	217.354	146.54	182.185	255.911	237.171	235.007	246.498	279.734	349.085	408.564	401.304	634.952	615.948	645.121	100.424	146.154
Nfu_g_1_001940	dvl1b	985.099	1024.57	1043.12	757.742	997.012	1265.36	647.088	679.496	691.893	624.843	764.116	574.702	557.133	564.362	527.738	439	534.743	1504.73	1123.47
Nfu_g_1_001941	taf8	475.174	489.741	473.064	400.981	494.461	733.158	533.756	713.885	718.151	388.377	378.377	555.161	599.12	651.326	499.634	444.055	606.542	543.421	1925.1
Nfu_g_1_001942	t54l	738.068	680.974	752.988	710.524	875.645	1087.59	515.477	560.91	485.769	593.314	600.692	948.658	918.059	1021.83	957.632	911.704	964.466	1079.55	1336.06
Nfu_g_1_001943	C8H1orf222	13.598	13.2152	16.1658	14.99	22.4755	25.3955	19.498	20.1596	10.5031	5.73251	14.7228	23.9829	32.2976	23.5528	14.5727	12.6391	12.8596	25.9158	1370.01
Nfu_g_1_001944	si:dkey-21o19.2	142.779	76.182	138.686	91.4387	127.661	260.58	10.9676	4.74342	13.1289	10.0319	5.88914	4.44129	10.4967	13.5882	13.5318	12.6391	17.1461	34.8243	2.95261
Nfu_g_1_001945	si:dkey-163f12.11	0	0	0	0	0	0	0	0	1.31289	0	1.47228	0	0.807439	0	0	0.84261	0	0	0
Nfu_g_1_001946	sypb	765.264	809.239	631.319	428.713	780.349	182.185	113.332	85.3816	111.596	80.2551	48.5854	29.3125	21.8009	5.43527	20.8181	123.864	31.0772	47.7822	8.85782
Nfu_g_1_001947	zbtb48	321.819	318.721	359.052	290.805	328.142	515.64	288.813	311.88	451.634	326.753	341.57	232.723	214.779	218.317	290.412	266.265	300.056	209.756	225.875
Nfu_g_1_001948	CR356230.1	74.7889	71.5178	68.9175	56.2123	69.2245	172.248	18.2793	34.3898	11.816	14.3313	25.0288	36.4185	39.5645	33.5175	40.5953	54.7696	48.2233	4.04934	22.1446
Nfu_g_1_001949	ddost	2379.65	2199.17	2327.03	2317.45	2610.75	2469.99	2563.98	2812.85	2125.57	3568.48	4082.64	2472.91	2689.58	2763.83	2349.32	2613.77	2388.66	4308.5	4576.54
Nfu_g_1_001950	NPBWR2 (1 of 2)	22.6633	24.8757	24.6742	24.7334	16.1823	7.72907	25.5911	21.3454	23.632	31.5288	20.612	6.2178	2.42232	1.81176	12.4909	13.4818	6.42978	0.809868	0
Nfu_g_1_001951	cry2a	1273.68	1295.87	1169.9	795.217	1298.18	755.241	688.521	610.716	529.095	1008.92	1135.13	377.509	415.024	356.916	451.752	506.408	428.652	1201.84	1147.09
Nfu_g_1_001952	commd7	71.0117	60.6346	60.4092	68.2043	73.7196	61.8326	35.34	43.8767	19.6933	42.9938	32.3903	79.0549	81.5514	101.458	87.436	82.5757	63.2261	153.875	157.965
Nfu_g_1_001953	hspb7	139.002	65.2988	62.9617	342.52	131.257	22.0831	637.339	1047.11	786.421	601.913	684.612	404.157	507.072	458.374	461.121	583.928	649.407	22.6763	7.38152
Nfu_g_1_001954		203.97	202.115	243.338	177.631	230.149	256.164	191.324	239.543	220.565	253.663	194.342	187.422	209.934	162.152	208.181	236.773	261.478	140.107	744.057
Nfu_g_1_001955	ndnl2	2285.97	2173.52	2666.51	1905.22	2649.41	3827	1457.47	1713.56	1953.58	2202.72	2538.22	1633.5	1575.31	1653.23	1722.7	1782.12	1668.53	1302.27	2314.84
Nfu_g_1_001956	rapgef3	193.394	269.746	233.128	244.336	244.533	235.185	421.643	665.265	800.863	557.486	544.745	269.142	301.982	292.599	363.276	426.36	363.282	575.006	54.6232
Nfu_g_1_001957	dnajc5ab	1165.65	1308.31	1293.27	730.76	1273.01	1398.96	465.514	445.882	477.892	586.149	703.752	311.778	341.547	343.328	316.435	322.719	307.558	389.547	591.998
Nfu_g_1_001958	si:ch211-210c8.7	1081.8	697.298	801.485	1837.02	1346.73	1120.72	1118.69	1393.38	1223.61	917.201	1017.35	1981.7	1907.98	2323.58	1651.92	1520.07	1608.52	4201.6	515.23
Nfu_g_1_001959	vwa5b1	163.931	198.229	207.603	83.1943	138.449	144.644	74.3359	59.2928	86.6507	35.8282	38.2794	47.9659	54.9059	24.4587	36.4317	72.4644	76.0857	7.28881	16.2393
Nfu_g_1_001960	porcnl	233.432	216.108	231.427	198.617	228.351	237.393	181.575	196.852	329.535	318.154	242.927	143.898	157.451	125.917	194.649	170.207	184.32	66.4092	138.773
Nfu_g_1_001961	zgc:92287	777.352	387.906	487.528	655.061	614.03	425.099	709.238	775.55	777.231	520.225	1005.57	1293.3	1179.67	1403.2	961.796	698.523	786.576	2295.17	116.628
Nfu_g_1_001962	magi3	77.0553	80.0688	67.2159	63.7073	75.5176	36.4371	63.3683	42.6908	42.0125	45.86	38.2794	25.7595	27.4529	19.0234	27.0635	21.0652	25.7191	42.923	14.763
Nfu_g_1_001963		0	0	0.850834	0	0	1.10415	0	0	1.31289	0	0	0	0.807439	0	0	0.84261	2.14326	0.809868	0
Nfu_g_1_001964	myt1	5347.03	5652.24	6188.11	3643.31	5648.54	5976.78	329.028	346.27	393.867	216.402	267.956	185.646	223.661	108.705	138.44	278.061	296.841	25.1059	250.972
Nfu_g_1_001965	agmat	64.9682	68.4083	69.7684	111.675	87.2049	56.3118	151.109	176.693	59.08	197.771	207.592	115.473	85.5886	85.1525	149.89	137.345	163.959	63.1697	95.9598
Nfu_g_1_001966	bin2a	15.8643	21.7663	19.5692	69.7033	35.0617	16.5623	1508.65	1576	1402.17	2850.49	2893.04	334.873	280.181	391.339	762.983	553.594	832.656	17.0072	1.4763
Nfu_g_1_001967	zbtb17	241.742	219.218	241.637	220.352	236.442	306.955	119.425	145.86	115.534	150.478	163.424	112.809	104.967	69.7526	116.581	138.188	116.808	87.4657	550.661
Nfu_g_1_001968	gabrd	201.703	305.505	203.349	128.914	200.481	185.498	65.8056	39.1332	44.6382	20.0638	29.4457	41.7481	86.396	15.3999	14.5727	123.021	66.441	1.61974	29.5261
Nfu_g_1_001969	nt5dc2	2066.14	1889	1859.07	2383.4	2430.05	2431.35	2018.04	2329.02	1357.53	1456.06	1557.68	2238.41	2213.19	2742.09	3040.48	2891.84	2653.35	2029.53	382.363
Nfu_g_1_001970	mib	2165.1	2599.52	2472.52	1433.79	2303.29	2976.8	909.092	1308	1356.22	687.901	809.756	841.179	1119.92	874.172	1325.07	995.964	1065.2	631.697	1849.81
Nfu_g_1_001971	plp2	1269.15	970.932	745.33	2067.11	1270.31	538.827	2336.1	2371.71	1855.11	1808.61	2068.56	2740.27	2332.69	2778.33	3153.94	2962.62	3180.6	1686.96	940.406
Nfu_g_1_001972	ZNF217	117.849	104.167	94.4426	201.615	187.895	135.811	292.469	252.587	141.792	146.179	153.118	657.31	633.84	702.055	332.048	384.23	339.706	3313.17	377.934
Nfu_g_1_001973	lima1	2826.87	3134.34	3423.76	2444.11	3036.89	5354.04	1559.84	1498.92	1733.01	1385.83	1411.92	2281.04	2384.37	2685.02	1114.81	1183.02	1176.65	10475.6	775.06
Nfu_g_1_001974	rap1b	293.112	256.531	256.952	397.983	366.8	189.914	477.7	527.706	409.622	603.346	675.779	456.564	482.849	463.81	643.279	617.633	487.591	570.957	568.377
Nfu_g_1_001975	pmelb	1642.33	2482.13	2201.11	1660.89	2335.65	1492.82	7.31173	7.11514	10.5031	5.73251	8.83371	7.99431	7.26695	6.34115	6.24543	9.2687	8.57303	3.23947	11.8104
Nfu_g_1_001976	pqbp1l	707.851	711.291	800.635	602.596	864.856	1014.72	472.825	551.423	459.511	485.83	494.688	782.554	684.709	866.925	703.651	642.911	705.132	648.704	1471.88
Nfu_g_1_001977	si:dkey-261h17.1	78.5661	79.2915	40.84	455.695	140.247	17.6665	688.521	573.954	463.45	687.901	450.519	307.337	258.381	310.716	403.871	476.917	323.632	26.7256	8.85782
Nfu_g_1_001978	sema3ga	783.395	833.338	798.082	755.494	829.795	1054.47	625.153	507.546	510.714	540.289	562.413	488.541	513.531	402.21	743.206	504.723	595.826	456.766	59.0522
Nfu_g_1_001979	mical1	80.8325	71.5178	66.365	93.6872	72.8205	27.6038	314.404	217.012	105.031	384.078	262.067	253.153	280.989	237.34	243.572	146.614	186.463	1195.37	128.438
Nfu_g_1_001980	mapre1b	732.78	593.909	658.545	556.877	839.684	556.493	555.692	500.431	472.64	889.971	923.122	914.016	833.277	823.443	1064.85	880.527	679.413	818.777	1939.86
Nfu_g_1_001981	irx7	255.34	241.761	280.775	155.146	245.432	507.911	34.1214	46.2484	14.4418	32.9619	4.41685	12.4356	4.0372	7.24702	10.409	6.74088	15.0028	1.61974	1.4763
Nfu_g_1_001982	gltpd1	170.73	168.689	193.139	149.9	163.621	204.268	176.7	163.648	137.853	193.472	232.621	272.695	264.033	287.163	112.418	135.66	142.527	2366.43	175.68
Nfu_g_1_001983	SARNP	1698.99	1497.99	1769.73	1498.25	1897.83	2199.47	1032.17	1201.27	732.592	1021.82	1216.11	1220.47	1290.29	1326.21	1258.45	1245.38	1073.77	959.694	3085.48
Nfu_g_1_001984	tnnc1b	1025.14	514.617	393.936	2763.4	959.253	351.121	2835.73	3682.08	2405.21	1755.58	2552.94	1916.86	1652.83	1916.84	2023.52	2344.14	2490.47	4.85921	48.718
Nfu_g_1_001985	sowahaa	41.5494	59.0799	44.2434	46.4689	60.2343	34.2288	93.8339	50.9918	105.031	101.752	95.6985	30.2007	34.7199	25.3646	37.4726	26.9635	26.7907	91.5151	22.1446
Nfu_g_1_001986	tfcp2	661.769	684.86	675.562	559.875	768.661	730.95	368.024	277.49	215.314	233.6	203.175	572.038	532.91	517.256	390.339	459.222	381.5	1615.69	553.614
Nfu_g_1_001987	IQSEC2	278.759	394.903	303.748	349.266	357.81	220.831	204.728	232.428	200.872	196.338	189.925	184.757	180.059	189.328	230.04	290.7	218.612	390.356	41.3365
Nfu_g_1_001988		341.461	429.884	434.776	311.791	460.298	496.869	332.684	244.286	350.542	391.243	323.903	111.92	128.383	121.388	179.036	133.975	273.265	35.6342	35.4313
Nfu_g_1_001989	CR853281.1	193.394	229.323	190.587	168.637	195.986	144.644	65.8056	54.5494	36.7609	25.7963	41.224	120.803	121.116	115.046	82.2314	107.854	80.3722	425.181	425.176
Nfu_g_1_001990	AVPR2 (1 of 2)	36.2613	51.3062	36.5859	25.4829	38.6578	35.3329	2.43724	13.0444	15.7547	2.86625	7.36142	6.2178	7.26695	4.52939	11.4499	5.89827	8.57303	5.66908	13.2867
Nfu_g_1_001991	cbln4	6.04355	16.3247	3.40334	8.24448	13.4853	2.20831	3.65587	3.55757	9.19023	1.43313	0	1.77651	0	0	0	3.37044	1.07163	0	1.4763
Nfu_g_1_001992	dnajc11	959.413	796.801	1000.58	899.397	1049.16	1312.84	1401.42	1710	1490.13	1648.1	2201.07	1643.28	1496.19	1715.73	1530.13	1488.89	1310.6	1994.7	831.159
Nfu_g_1_001993	fam110b	151.089	130.598	154.001	166.389	183.4	228.56	296.125	305.951	305.903	303.823	323.903	397.051	451.359	603.315	384.094	333.673	387.93	1861.08	87.1019
Nfu_g_1_001994	si:rp71-1k13.8	105.007	109.609	112.31	152.898	112.377	161.206	251.036	369.987	321.658	223.568	353.348	416.593	386.763	484.645	433.016	348.84	427.58	880.327	318.882
Nfu_g_1_001995		17.3752	19.4342	24.6742	20.2364	19.7784	13.2498	19.498	17.7878	19.6933	28.6625	14.7228	12.4356	12.919	16.3058	14.5727	17.6948	17.1461	4.85921	22.1446
Nfu_g_1_001996	TSHZ2	828.722	771.926	746.181	598.849	934.081	814.865	243.724	251.401	283.584	230.733	192.869	145.674	176.022	124.105	149.89	230.032	232.544	34.8243	16.2393
Nfu_g_1_001997	chia.6	6.79899	7.77367	12.7625	12.7415	8.09117	8.83323	2163.05	3157.93	5380.22	6466.27	5896.5	845.621	903.525	832.502	2633.49	1167.86	1520.64	3.23947	0
Nfu_g_1_001998	slc38a3	182.817	134.485	132.73	439.955	240.937	140.227	1400.2	1031.69	1796.03	2169.75	1470.81	1051.7	770.297	906.784	1082.54	1777.06	1116.64	336.905	138.773
Nfu_g_1_001999		0	0	0	0	0	0	0	0	0	0	0	0	0	0	0	0	0	0	0
[truncated: 24,741 more rows]

## Sheet: c) female vs male 10 dpf
gene	symbol	DESeq_baseMean	DESeq_log2FC	DESeq_pvalue	DESeq_FDR	-log10FDR
Nfu_g_1_005006	si:ch211-208f21.5	95.1422	-2.39416	9.61212e-22	1.74998e-17	16.757
Nfu_g_1_015428	si:dkey-11o15.10	31.3654	-2.94977	1.49991e-18	1.36536e-14	13.8648
Nfu_g_1_014802	si:ch211-233b23.4	214.762	-2.13348	1.95583e-13	1.18693e-09	8.92558
Nfu_g_1_004887	gsg1l	62.8635	-1.36637	2.09085e-07	0.000951651	3.02152
Nfu_g_1_011567	ptprz1b	207.349	1.09244	3.02959e-07	0.0010199	2.99144
Nfu_g_1_020841	slc12a5	73.3837	1.45271	3.36121e-07	0.0010199	2.99144
Nfu_g_1_010783	sept5b	42.7351	1.5652	1.41454e-06	0.00367901	2.43427
Nfu_g_1_007814	si:ch211-212k5.3	263.443	-1.15899	2.97088e-06	0.00676098	2.16999
Nfu_g_1_003323	cdkl5	90.7015	1.25345	5.29286e-06	0.00976905	2.01015
Nfu_g_1_016576	pctp	59.5439	-1.2543	5.36584e-06	0.00976905	2.01015
Nfu_g_1_010641	dlgap1a	118.253	0.957473	6.10843e-06	0.01011	1.99525
Nfu_g_1_001457	syt2a	61.4496	1.34555	1.03803e-05	0.0132269	1.87854
Nfu_g_1_007075	cacna1ab	608.586	1.09715	9.5159e-06	0.0132269	1.87854
Nfu_g_1_007709	SRCIN1 (1 of 2)	169.982	1.10108	1.08977e-05	0.0132269	1.87854
Nfu_g_1_014732	herc2	70.9194	1.35118	1.02722e-05	0.0132269	1.87854
Nfu_g_1_012959	EIF2C2	76.3284	1.19921	1.48391e-05	0.0162306	1.78967
Nfu_g_1_017372	RNF19A	163.676	0.940363	1.51554e-05	0.0162306	1.78967
Nfu_g_1_000939	ARHGAP44 (1 of 2)	141.094	1.11185	1.759e-05	0.0168549	1.77327
Nfu_g_1_005533	cdk19	330.39	0.745875	1.75316e-05	0.0168549	1.77327
Nfu_g_1_021521	WNK3	164.352	1.13345	2.12208e-05	0.0193173	1.71405
Nfu_g_1_012605	CR392354.1	263.095	-0.990071	2.32989e-05	0.0193536	1.71324
Nfu_g_1_014188	RAPGEFL1	158.19	0.958605	2.33867e-05	0.0193536	1.71324
Nfu_g_1_021237		52.5723	1.22531	2.47893e-05	0.0196223	1.70725
Nfu_g_1_007312	CABZ01078499.2	636.717	0.804736	2.63739e-05	0.0200068	1.69882
Nfu_g_1_021913	RPS6KA5	190.679	0.813081	4.17719e-05	0.03042	1.51684
Nfu_g_1_012184		27.225	-1.29107	4.84189e-05	0.0339044	1.46974
Nfu_g_1_006709	CNNM4 (2 of 2)	85.3512	1.10618	5.96954e-05	0.0375979	1.42484
Nfu_g_1_018744	ncoa1	206.08	0.891805	5.9889e-05	0.0375979	1.42484
Nfu_g_1_020785	CABZ01012080.1	64.3963	1.29357	5.62124e-05	0.0375979	1.42484
Nfu_g_1_011466	gad2	333.417	0.954045	6.37558e-05	0.0379628	1.42064
Nfu_g_1_012517	jazf1b	85.6751	1.00735	6.67258e-05	0.0379628	1.42064
Nfu_g_1_016977	pdzd2	47.719	1.25767	6.63449e-05	0.0379628	1.42064
Nfu_g_1_022521	dock11	73.3868	1.10524	7.5363e-05	0.0415776	1.38114
Nfu_g_1_001711	adcy2a	251.426	0.83465	7.85019e-05	0.0420355	1.37638
Nfu_g_1_007261	FRMPD1 (1 of 6)	96.0177	1.10064	8.36097e-05	0.0427084	1.36949
Nfu_g_1_010365	si:ch211-273a21.1	94.9057	1.17168	8.44504e-05	0.0427084	1.36949
Nfu_g_1_008479	hipk2	407.755	1.09441	9.07114e-05	0.0436349	1.36017
Nfu_g_1_011842	stab2	181.366	-0.819361	9.10758e-05	0.0436349	1.36017
Nfu_g_1_003752		24.3434	1.27717	9.73139e-05	0.0442192	1.35439
Nfu_g_1_005092		232.047	1.17825	0.000104439	0.0442192	1.35439
Nfu_g_1_006966	nf1b	61.8758	1.15417	0.000103421	0.0442192	1.35439
Nfu_g_1_009036	rimbp2	189.243	0.80579	9.6474e-05	0.0442192	1.35439
Nfu_g_1_021499	IGFN1 (1 of 3)	84.0328	0.943429	0.000104101	0.0442192	1.35439
Nfu_g_1_013091	thrb	283.807	0.976785	0.000108045	0.0447061	1.34963
Nfu_g_1_016031	SBNO2 (2 of 3)	668.42	0.730138	0.000113336	0.0458534	1.33863
Nfu_g_1_014838	GABRA2 (3 of 3)	341.321	0.906692	0.000117789	0.0466188	1.33144
Nfu_g_1_020571	lppr4a	50.8077	1.11904	0.000127648	0.0494461	1.30587
Nfu_g_1_015859	sh3pxd2aa	56.3426	1.16874	0.000137692	0.0522256	1.28212
Nfu_g_1_008746	scn1lab	207.428	1.09628	0.000156239	0.0580508	1.23619
Nfu_g_1_016549	SORL1	52.3013	0.996428	0.000160693	0.0585114	1.23276
Nfu_g_1_005349	PCDHAC2 (1 of 2)	157.045	1.26934	0.000169722	0.0605873	1.21762
Nfu_g_1_008006	roraa	187.465	1.1647	0.000173152	0.0606232	1.21736
Nfu_g_1_015452	si:dkeyp-113d7.10	73.3094	1.0166	0.000186949	0.0642189	1.19234
Nfu_g_1_021864	cdkn2d	63.5115	1.01457	0.000198192	0.06682	1.17509
Nfu_g_1_010886		577.819	0.788734	0.000203888	0.0674908	1.17076
Nfu_g_1_009523	GIGYF1 (1 of 3)	553.067	0.788411	0.000210797	0.0685315	1.16411
Nfu_g_1_013442	lppr5b	253.709	0.810622	0.000221165	0.070641	1.15094
Nfu_g_1_024673		327.591	0.906948	0.000240637	0.0755353	1.12185
Nfu_g_1_021849	CR407704.1	384.588	0.885573	0.000246567	0.0760849	1.1187
Nfu_g_1_001193	megf8	950.889	0.727011	0.000256279	0.0766199	1.11566
Nfu_g_1_021265	NAV1 (3 of 3)	526.609	0.718407	0.000256718	0.0766199	1.11566
Nfu_g_1_021982	GAS7 (1 of 2)	1364.69	0.83477	0.000275208	0.0808136	1.09252
Nfu_g_1_011544	si:ch211-80e15.1	146.533	0.868659	0.000282722	0.0817023	1.08777
Nfu_g_1_014796	ptprt	238.91	0.663698	0.000314448	0.0894506	1.04842
Nfu_g_1_010853	MCTP1 (1 of 2)	242.799	0.738112	0.000334199	0.0933224	1.03001
Nfu_g_1_018347	neo1	52.7559	1.12374	0.00033831	0.0933224	1.03001
Nfu_g_1_024382		136.228	0.995789	0.000344791	0.0936905	1.0283
Nfu_g_1_019336	CR392001.1	42.9284	1.06051	0.000355536	0.0951896	1.02141
Nfu_g_1_005157	kdm6bb	11994.6	0.748345	0.000361873	0.0954821	1.02008
Nfu_g_1_022378	BX323819.1	46.7521	0.974781	0.000398576	0.103664	0.984372
Nfu_g_1_019620	TNRC6A	2003.83	0.596554	0.000435275	0.111614	0.95228
Nfu_g_1_002488	zbtb37	36.252	1.17069	0.000464468	0.117446	0.930162
Nfu_g_1_006554	ZNF618	207.728	0.951255	0.000541343	0.133185	0.875544
Nfu_g_1_024567		187.169	0.63642	0.000535467	0.133185	0.875544
Nfu_g_1_015869	acp5a	226.361	-1.14662	0.00055593	0.134481	0.87134
Nfu_g_1_019115	CABZ01087568.1	353.215	0.699315	0.000561382	0.134481	0.87134
Nfu_g_1_008862	SLC4A5 (1 of 2)	114.005	0.906534	0.000580433	0.135724	0.867342
Nfu_g_1_018777	nudt14	30.2161	1.11004	0.000581484	0.135724	0.867342
Nfu_g_1_005189	nlgn2b	59.0561	1.13605	0.00059488	0.137094	0.862983
Nfu_g_1_015548	PDZRN4 (1 of 2)	262.119	0.709266	0.000614082	0.138197	0.8595
Nfu_g_1_019226	sh3gl2	180.763	0.780691	0.000614851	0.138197	0.8595
Nfu_g_1_012609	PPP2R5B	37.0785	1.09951	0.000627251	0.139265	0.856158
Nfu_g_1_011956	PPFIBP1 (3 of 3)	797.265	-0.683459	0.000651873	0.140416	0.852583
Nfu_g_1_013975	ddx3	296.894	1.08836	0.000655574	0.140416	0.852583
Nfu_g_1_022265	mtus2	591.27	0.820761	0.000645569	0.140416	0.852583
Nfu_g_1_004238	FGFBP2 (1 of 2)	595.276	-1.06467	0.00069726	0.146924	0.832907
Nfu_g_1_021550	dock3	673.259	0.773641	0.000702098	0.146924	0.832907
Nfu_g_1_019126	myha	701.879	-0.684283	0.000719854	0.148928	0.827024
Nfu_g_1_012922	crfb16	34.9275	-1.14948	0.000737002	0.150762	0.821707
Nfu_g_1_010536		167.178	0.911711	0.000748419	0.151054	0.820867
Nfu_g_1_014842	RAB33A	251.066	1.08219	0.000763319	0.151054	0.820867
Nfu_g_1_017870	EPB41L1	35.9151	1.0527	0.000759584	0.151054	0.820867
Nfu_g_1_006212	macc1	61.794	-0.985091	0.000782784	0.15324	0.814627
Nfu_g_1_015630	cacna1f	748.699	0.851416	0.000811638	0.157199	0.803551
Nfu_g_1_012425	plcb3	588.126	0.710036	0.000822329	0.157593	0.802463
Nfu_g_1_013008	EP400	699.313	0.975286	0.000844573	0.158518	0.79992
Nfu_g_1_014456	aff4	23.0325	1.13123	0.000836123	0.158518	0.79992
Nfu_g_1_018209	tet2	369.759	0.992146	0.000876122	0.162762	0.788447
Nfu_g_1_003815	RASGRF1	162.047	0.809552	0.000937357	0.170491	0.7683
Nfu_g_1_006315	rasgrf2b	161.691	1.0043	0.000955181	0.170491	0.7683
Nfu_g_1_010931	fam176ba	80.5502	-1.02517	0.000935439	0.170491	0.7683
Nfu_g_1_024739		777.005	0.589168	0.000952424	0.170491	0.7683
Nfu_g_1_010443	csrp1b	45.8864	-1.11828	0.00102083	0.180439	0.743669
Nfu_g_1_015715	dbn1	272.946	0.72694	0.00103752	0.181626	0.740823
Nfu_g_1_024184		55.3029	0.863416	0.00107035	0.185588	0.73145
Nfu_g_1_008217	dapk2	196.753	-0.805542	0.00108126	0.185712	0.731161
Nfu_g_1_002518	lrp8	243.598	0.931423	0.00113186	0.190802	0.719417
Nfu_g_1_020056	eps15	382.969	0.801352	0.00112971	0.190802	0.719417
Nfu_g_1_005369	TACC2	488.957	0.625399	0.00115355	0.192675	0.715175
Nfu_g_1_015431	kif13ba	711.204	0.624121	0.00121236	0.200657	0.697547
Nfu_g_1_002720	cdh7	21.9896	1.04947	0.00124928	0.203075	0.692344
Nfu_g_1_020484	st6gal1	20.5524	1.08896	0.00124835	0.203075	0.692344
Nfu_g_1_005196	thy1	371.973	0.679769	0.00126381	0.203619	0.691182
Nfu_g_1_011713	plxna4	20.3031	1.09543	0.00129521	0.205048	0.688144
Nfu_g_1_020073	MAP4 (2 of 3)	524.572	0.99211	0.00129042	0.205048	0.688144
Nfu_g_1_005539	SLC5A6 (1 of 2)	33.6233	1.06411	0.00137887	0.205769	0.686621
Nfu_g_1_007722	ELFN1 (1 of 2)	45.1521	1.00255	0.00137571	0.205769	0.686621
Nfu_g_1_010866	nfasca	44.99	0.898753	0.00135618	0.205769	0.686621
Nfu_g_1_017621	SLC4A10 (2 of 2)	98.6661	0.960504	0.00135265	0.205769	0.686621
Nfu_g_1_019483	grin2aa	321.51	0.799809	0.00136515	0.205769	0.686621
Nfu_g_1_021382	gpx1b	147.706	-0.959086	0.00133024	0.205769	0.686621
Nfu_g_1_023533	kif3b	826.085	0.615181	0.00134033	0.205769	0.686621
Nfu_g_1_015311	TTBK2 (1 of 2)	287.437	0.807841	0.00139828	0.20642	0.685249
Nfu_g_1_020212	slc1a7a	93.9434	0.964651	0.00140591	0.20642	0.685249
Nfu_g_1_006423	rnf165b	300.214	0.632357	0.00145802	0.210592	0.676558
Nfu_g_1_008178	iqsec3a	486.411	0.696793	0.00145467	0.210592	0.676558
Nfu_g_1_011458	gpr158	111.638	0.944869	0.00147727	0.210592	0.676558
Nfu_g_1_017365	OXR1 (2 of 3)	1140.28	0.565437	0.00149216	0.210592	0.676558
Nfu_g_1_021716	BSN (1 of 2)	685.545	0.733238	0.00148987	0.210592	0.676558
Nfu_g_1_002244	hmga1b	1995.38	-1.07649	0.00155047	0.212277	0.673097
Nfu_g_1_002768	ank3a	1629.19	0.612057	0.00159471	0.212277	0.673097
Nfu_g_1_003348	DMXL2 (1 of 2)	1671.06	0.4882	0.00168453	0.212277	0.673097
Nfu_g_1_005225	si:dkey-175m17.7	144.108	0.904072	0.00165171	0.212277	0.673097
Nfu_g_1_006693	sv2c	65.4721	0.839348	0.00152794	0.212277	0.673097
Nfu_g_1_007507	hbbe1.1	44.0491	-1.06977	0.00169066	0.212277	0.673097
Nfu_g_1_012914	calcr	430.34	0.644893	0.00159448	0.212277	0.673097
Nfu_g_1_014239	ptpro	329.176	0.709962	0.00164704	0.212277	0.673097
Nfu_g_1_016190	SPTBN1 (2 of 2)	718.75	0.86203	0.00162504	0.212277	0.673097
Nfu_g_1_016329	SPTBN4 (1 of 2)	69.5161	1.03645	0.00155605	0.212277	0.673097
Nfu_g_1_018335	grin1a	2066.56	0.64024	0.00155272	0.212277	0.673097
Nfu_g_1_020291	vmhcl	882.588	-0.900755	0.00162541	0.212277	0.673097
Nfu_g_1_020759	EPHA2 (1 of 2)	399.626	-0.663803	0.00168024	0.212277	0.673097
Nfu_g_1_021827	PLEKHD1	57.4913	0.829469	0.00164486	0.212277	0.673097
Nfu_g_1_025242		411.011	0.747886	0.00162593	0.212277	0.673097
Nfu_g_1_025865		101.344	-1.0636	0.0016726	0.212277	0.673097
Nfu_g_1_000453	stx1b	265.103	0.704222	0.00180042	0.214238	0.669103
Nfu_g_1_001709	nrsn1	86.98	1.00148	0.00177371	0.214238	0.669103
Nfu_g_1_003138	MAPK8IP1 (1 of 2)	596.375	0.618516	0.00172191	0.214238	0.669103
Nfu_g_1_003915	calb2a	1006.28	0.742586	0.00179583	0.214238	0.669103
Nfu_g_1_008307	BX255896.2	21.7197	-1.04215	0.00173105	0.214238	0.669103
Nfu_g_1_012614	slc8a4b	179.732	1.0288	0.00175642	0.214238	0.669103
Nfu_g_1_020456	vmhc	266.47	-1.06433	0.00177976	0.214238	0.669103
Nfu_g_1_020830	camkvb	22.3195	1.05718	0.00179602	0.214238	0.669103
Nfu_g_1_013873		21.8531	1.05914	0.00182514	0.215769	0.666011
Nfu_g_1_003236	TANC1 (2 of 2)	264.038	0.725003	0.0018631	0.218836	0.659882
Nfu_g_1_002438	CU459081.1	184.414	0.7642	0.00189525	0.221186	0.655243
Nfu_g_1_019908	barx1	38.2583	-1.00265	0.00190762	0.221211	0.655194
Nfu_g_1_004993		176.93	0.604444	0.00193327	0.221543	0.654543
Nfu_g_1_012698	rhbdf1	51.216	0.839552	0.00194375	0.221543	0.654543
Nfu_g_1_017871	rgs9a	503.446	0.809792	0.00194699	0.221543	0.654543
Nfu_g_1_006458	PDE8B	175.775	0.660655	0.00197461	0.223291	0.651129
Nfu_g_1_013772	camk2d2	250.158	0.57666	0.00199358	0.224044	0.649668
Nfu_g_1_004311	glra1	544.033	0.750128	0.00204097	0.224262	0.649244
Nfu_g_1_008311	CR339051.1	480.926	0.617877	0.0020448	0.224262	0.649244
Nfu_g_1_016198		4245.41	0.507112	0.00201669	0.224262	0.649244
Nfu_g_1_017339	amdhd2	67.2924	-0.825311	0.00204102	0.224262	0.649244
Nfu_g_1_010260	CPNE5 (2 of 2)	645.6	0.732179	0.00205835	0.224397	0.648982
Nfu_g_1_010606	ZNF804A	593.585	0.6709	0.00207304	0.224653	0.648488
Nfu_g_1_005139	zgc:66447	34.2702	0.935231	0.0020993	0.226153	0.645597
Nfu_g_1_017099	ZNF608	444.11	0.965196	0.00211561	0.226569	0.644799
Nfu_g_1_001579	vdrb	196.733	0.726809	0.00212894	0.226663	0.644619
Nfu_g_1_020764	fam212ab	64.3513	-0.864114	0.00218527	0.231164	0.636079
Nfu_g_1_022103	ptprt	83.8346	0.781621	0.00219661	0.231164	0.636079
Nfu_g_1_013690	inadl	358.559	0.691018	0.00225843	0.234954	0.629017
Nfu_g_1_019323	hapln1a	1784.99	-0.459086	0.00225029	0.234954	0.629017
Nfu_g_1_008337	RASGRF1	498.204	0.704411	0.00228053	0.235905	0.627262
Nfu_g_1_005552	zgc:113208	41.7171	0.907786	0.00231973	0.237264	0.624769
Nfu_g_1_021769	kcnc3a	48.0242	0.899716	0.00231095	0.237264	0.624769
Nfu_g_1_007329		23.6438	-0.954486	0.00234612	0.238623	0.622287
Nfu_g_1_020007	rgs11	23.2672	0.993842	0.00236948	0.239659	0.620406
Nfu_g_1_002839	pcdh15a	293.291	0.716784	0.00244929	0.245864	0.609306
Nfu_g_1_022350	PCDHGC3 (20 of 43)	150.263	0.946968	0.00245783	0.245864	0.609306
Nfu_g_1_002125	ptprt	133.327	0.625218	0.00249381	0.247847	0.605817
Nfu_g_1_010789	si:ch211-271g18.3	59.6688	0.757193	0.00253455	0.247847	0.605817
Nfu_g_1_012943	bai3	223.571	0.83494	0.002526	0.247847	0.605817
Nfu_g_1_023487	si:dkeyp-27e10.3	113.066	0.944535	0.00254572	0.247847	0.605817
Nfu_g_1_023884		521.435	0.699509	0.00253204	0.247847	0.605817
Nfu_g_1_004686	tjap1	219.889	0.692722	0.00257953	0.249803	0.602403
Nfu_g_1_000691	fzd4	780.92	-0.646201	0.00263657	0.253975	0.595208
Nfu_g_1_001852	fam120c	213.675	0.85093	0.00267911	0.25671	0.590557
Nfu_g_1_020980	atp2b3b	1634.44	0.592558	0.00269316	0.25671	0.590557
Nfu_g_1_001688	si:ch211-236p22.1	90.1984	0.686806	0.00272402	0.2583	0.587876
Nfu_g_1_011539	si:ch73-388k15.2	43.4718	1.01676	0.00274218	0.258674	0.587247
Nfu_g_1_008614	si:dkey-92i17.2	72.5893	0.803661	0.00276104	0.259111	0.586515
Nfu_g_1_003171	SCML2	593.996	0.523715	0.00278022	0.259573	0.58574
Nfu_g_1_001096	si:dkey-46m10.3	358.706	-0.539581	0.00286985	0.266574	0.574182
Nfu_g_1_000824	FMNL1 (1 of 2)	98.2946	-0.863918	0.00294333	0.272012	0.565412
Nfu_g_1_021353	ecm2	114.388	-0.97429	0.00298661	0.274617	0.561272
Nfu_g_1_008626	tln2	861.983	0.676216	0.00306648	0.280544	0.551998
Nfu_g_1_023208	rab11fip3	447.322	0.486264	0.00309389	0.281637	0.550311
Nfu_g_1_001704	dcdc2b	39.4369	-1.00112	0.00319711	0.289585	0.538224
Nfu_g_1_004044	OSBPL3 (1 of 2)	47.4858	0.797509	0.00322553	0.290713	0.536536
Nfu_g_1_018800	cx32.3	36.6835	-0.979054	0.00325706	0.292109	0.534456
Nfu_g_1_007661	USP31	82.1172	0.792611	0.00332142	0.292419	0.533994
Nfu_g_1_009205	tbx1	247.468	-0.726489	0.00332653	0.292419	0.533994
Nfu_g_1_016362	capn5b	204.327	-0.58212	0.00336016	0.292419	0.533994
Nfu_g_1_018515	RAB11FIP4 (1 of 2)	1320.75	0.729464	0.00335138	0.292419	0.533994
Nfu_g_1_018754	si:ch73-212j7.1	748.945	0.745254	0.00337296	0.292419	0.533994
Nfu_g_1_020836	lactbl1b	60.2342	0.976242	0.00330939	0.292419	0.533994
Nfu_g_1_021548	pdzd4	1078.32	0.559766	0.00336345	0.292419	0.533994
Nfu_g_1_001925	mxra8a	419.685	-0.809607	0.00343895	0.293332	0.532641
Nfu_g_1_005474	sat1a	89.6433	-0.937942	0.00344903	0.293332	0.532641
Nfu_g_1_007055	grin2ab	505.914	0.735058	0.00342081	0.293332	0.532641
Nfu_g_1_009927	tesca	270.382	-0.865802	0.00344155	0.293332	0.532641
Nfu_g_1_011641	KCNA1 (2 of 2)	167.338	0.941703	0.00346404	0.293332	0.532641
Nfu_g_1_017230	grin1a	1750.79	0.718726	0.00348116	0.293417	0.532515
Nfu_g_1_013306	SOGA2	1632.39	0.533161	0.00350484	0.294052	0.531576
Nfu_g_1_022414	f2	123.83	-0.989363	0.00354487	0.296046	0.528641
Nfu_g_1_010935	ICA1	1071.01	0.60919	0.00358826	0.298301	0.525346
Nfu_g_1_001404	slc12a5	278.548	0.894509	0.00367726	0.30431	0.516684
Nfu_g_1_001323	cdh17	161.379	-0.835777	0.00376567	0.305334	0.515225
Nfu_g_1_006940	RP1 (1 of 2)	176.722	0.888138	0.00372972	0.305334	0.515225
Nfu_g_1_010194	SMOC1 (1 of 2)	364.398	-0.496161	0.00377349	0.305334	0.515225
Nfu_g_1_019921	CABZ01079925.1	51.2893	0.79947	0.0037564	0.305334	0.515225
Nfu_g_1_024911		168.904	0.809165	0.00370806	0.305334	0.515225
Nfu_g_1_010546		323.911	-0.48503	0.00384568	0.30574	0.514648
Nfu_g_1_015343	grin3b	36.5292	0.869583	0.00382519	0.30574	0.514648
Nfu_g_1_018740	gpr126	480.946	-0.702986	0.00384172	0.30574	0.514648
Nfu_g_1_021414	twist3	36.4867	-0.96145	0.0038193	0.30574	0.514648
Nfu_g_1_009887	mdn1	235.165	0.757462	0.00393467	0.307383	0.51232
Nfu_g_1_011118	GRIK3	112.231	0.826752	0.00394095	0.307383	0.51232
Nfu_g_1_011123	cyp4t8	38.8523	-0.89808	0.00391577	0.307383	0.51232
Nfu_g_1_014436	notch2	54.9948	0.772033	0.00388456	0.307383	0.51232
Nfu_g_1_015048	slc7a14a	180.734	0.8928	0.00395076	0.307383	0.51232
Nfu_g_1_010951	SYNGAP1 (2 of 2)	318.02	0.638876	0.00405737	0.311681	0.506289
Nfu_g_1_013687		132.401	0.818406	0.00405266	0.311681	0.506289
Nfu_g_1_021555	PLCH2 (2 of 2)	477.251	0.747577	0.00402935	0.311681	0.506289
Nfu_g_1_000498	mtus2	627.44	0.548891	0.00430428	0.317594	0.498128
Nfu_g_1_002856	slc8a1b	1283.31	0.576433	0.00432622	0.317594	0.498128
Nfu_g_1_004996	oatx	1059.53	-0.846971	0.00423037	0.317594	0.498128
Nfu_g_1_006768	cabp7b	170.856	0.732499	0.00417231	0.317594	0.498128
Nfu_g_1_006972	CR352286.1	20.8547	0.967698	0.00428266	0.317594	0.498128
Nfu_g_1_007560	hbbe1.1	959.015	-0.973951	0.00424339	0.317594	0.498128
Nfu_g_1_011644	chrm2a	22.4746	0.971237	0.00431956	0.317594	0.498128
Nfu_g_1_015094	rgs6	214.482	0.608717	0.00430195	0.317594	0.498128
Nfu_g_1_019358	cnn1b	27.7339	-0.947891	0.00416367	0.317594	0.498128
Nfu_g_1_020708	nckap5l	108.878	0.952098	0.004281	0.317594	0.498128
Nfu_g_1_025359		72.5774	-0.89358	0.00425889	0.317594	0.498128
Nfu_g_1_013689	ugdh	513.15	-0.469544	0.00440035	0.321738	0.492498
Nfu_g_1_002217	mll4b	86.308	0.843965	0.00453122	0.325602	0.487313
Nfu_g_1_005400	jakmip2	374.876	0.705521	0.00449638	0.325602	0.487313
Nfu_g_1_006250	BX663505.1	361.171	0.524301	0.00454007	0.325602	0.487313
Nfu_g_1_012576	nmt1a	106.573	-0.841639	0.00448079	0.325602	0.487313
Nfu_g_1_020350	scn1lab	34.8695	0.894062	0.00454262	0.325602	0.487313
Nfu_g_1_022753	ppapdc1a	155.714	0.789027	0.00463858	0.331176	0.479941
Nfu_g_1_007153	EFHA2 (1 of 2)	266.285	0.54237	0.0047122	0.333814	0.476495
Nfu_g_1_012125	CU570881.1	26.5854	-0.896039	0.00470829	0.333814	0.476495
Nfu_g_1_005515	ptchd4	73.9757	0.901344	0.00478395	0.333964	0.4763
Nfu_g_1_007089	NACC1	131.877	0.777844	0.00478768	0.333964	0.4763
Nfu_g_1_010697	olfm1a	1718.63	0.54126	0.00476687	0.333964	0.4763
Nfu_g_1_020171	dlgap1a	153.168	0.758554	0.00475323	0.333964	0.4763
Nfu_g_1_005551	akap6	49.0395	0.831548	0.00487865	0.335173	0.474732
Nfu_g_1_012384	plcb3	132.387	0.764449	0.00486158	0.335173	0.474732
Nfu_g_1_012448	KIF1A (2 of 2)	525.958	0.715109	0.00487252	0.335173	0.474732
Nfu_g_1_013926	lcor	70.2661	0.958509	0.0048541	0.335173	0.474732
Nfu_g_1_011139	si:dkey-11e23.4	160.891	-0.93435	0.00495568	0.339185	0.469564
Nfu_g_1_001972	ZNF217	167.049	-0.660976	0.00501662	0.34112	0.467093
Nfu_g_1_020180	si:ch1073-219n12.1	274.585	0.694644	0.00502143	0.34112	0.467093
Nfu_g_1_019532	carhsp1	1985.44	-0.430841	0.00504153	0.341212	0.466975
Nfu_g_1_000529	slc8a2b	321.491	0.783051	0.00531963	0.341596	0.466487
Nfu_g_1_001353	fbln1	48.6861	0.853115	0.00533758	0.341596	0.466487
Nfu_g_1_002370	TMEM79 (1 of 2)	405.804	-0.598338	0.00529119	0.341596	0.466487
Nfu_g_1_003721	PKP4	1351.49	0.561764	0.0053543	0.341596	0.466487
Nfu_g_1_004930	ryr1a	61.6736	0.797914	0.00533409	0.341596	0.466487
Nfu_g_1_005973	DGKG	40.7758	0.930767	0.0050806	0.341596	0.466487
Nfu_g_1_012326		25.5837	0.910695	0.00512006	0.341596	0.466487
Nfu_g_1_012427	runx2a	129.623	-0.810027	0.00529088	0.341596	0.466487
Nfu_g_1_013583	CLMN	101.109	0.671797	0.00526847	0.341596	0.466487
Nfu_g_1_015020	zgc:86709	2951.86	-0.952689	0.0051536	0.341596	0.466487
Nfu_g_1_017409	ace	42.2464	-0.933352	0.00535899	0.341596	0.466487
Nfu_g_1_018681	syne1b	3229.04	0.446652	0.00535305	0.341596	0.466487
Nfu_g_1_020405	scn8ab	61.5632	0.853819	0.00517481	0.341596	0.466487
Nfu_g_1_021412	TKT	2798.67	0.610931	0.00522419	0.341596	0.466487
Nfu_g_1_021986	CR847950.5	48.5002	0.799908	0.00525568	0.341596	0.466487
Nfu_g_1_022863	BX000438.1	227.799	0.616715	0.00536617	0.341596	0.466487
Nfu_g_1_024523		291.602	0.585856	0.00532596	0.341596	0.466487
Nfu_g_1_016240	yrk	222.047	-0.58979	0.00540841	0.342735	0.465042
Nfu_g_1_018489	si:dkeyp-72e1.9	176.346	0.799685	0.00544053	0.342735	0.465042
Nfu_g_1_021482	TMEM74B	958.606	0.50383	0.00543634	0.342735	0.465042
Nfu_g_1_013885	grin2bb	392.278	0.67101	0.00548073	0.343193	0.464461
Nfu_g_1_021174	CAMK1 (2 of 2)	25.9819	0.919638	0.00550437	0.343193	0.464461
Nfu_g_1_022380	ftcd	319.309	-0.759446	0.0055024	0.343193	0.464461
Nfu_g_1_016945	flr	110.3	0.617868	0.00554146	0.344327	0.463029
Nfu_g_1_016524		46.8689	-0.81898	0.00556269	0.34447	0.462848
Nfu_g_1_000795	cdh2	453.654	0.650464	0.00560505	0.345917	0.461028
Nfu_g_1_023228	hbbe2	12486.5	-0.935758	0.00562502	0.345976	0.460953
Nfu_g_1_020966	zgc:77816	106.693	-0.943038	0.00564525	0.346052	0.460859
Nfu_g_1_002087	CABZ01078242.1	126.315	0.782546	0.00566639	0.346182	0.460696
Nfu_g_1_003794	myo1e	417.922	-0.461904	0.00575269	0.350279	0.455586
Nfu_g_1_004762	LRIG3	546.602	-0.680953	0.00597333	0.354536	0.45034
Nfu_g_1_005633	TMEM45A	164.421	-0.663695	0.00584966	0.354536	0.45034
Nfu_g_1_006560	thbs4b	263.197	-0.927565	0.00587599	0.354536	0.45034
Nfu_g_1_008245	GAS2	265.63	-0.585467	0.00594393	0.354536	0.45034
Nfu_g_1_010003	zhx2	74.6233	0.858365	0.00591166	0.354536	0.45034
Nfu_g_1_016992	zgc:154176	117.159	-0.7262	0.00597438	0.354536	0.45034
Nfu_g_1_019536	slc17a7	211.647	0.839173	0.00597838	0.354536	0.45034
Nfu_g_1_022576	fynrk	26.5826	-0.909943	0.0058837	0.354536	0.45034
Nfu_g_1_005281	PHLDB2 (2 of 2)	418.453	-0.768804	0.00604194	0.356162	0.448353
Nfu_g_1_009518	PEA15	24.5203	0.891725	0.00604493	0.356162	0.448353
Nfu_g_1_007603	hbae1	912.204	-0.93387	0.00607704	0.356898	0.447455
Nfu_g_1_003535	ldhba	136.882	0.919896	0.00611818	0.357565	0.446645
Nfu_g_1_008786	tlr7	214.724	0.710851	0.00614731	0.357565	0.446645
Nfu_g_1_023529	si:ch211-207j7.2	49.2211	0.883835	0.00613284	0.357565	0.446645
Nfu_g_1_022559	march7	202.838	0.896012	0.00617685	0.358139	0.445948
Nfu_g_1_016581	tmem104	366.642	-0.563778	0.00622762	0.359937	0.443774
Nfu_g_1_000607	igsf9ba	249.277	0.702435	0.00636856	0.36079	0.442745
Nfu_g_1_000669	GRIK1 (1 of 2)	201.09	0.752067	0.00640919	0.36079	0.442745
Nfu_g_1_000680	GUCY1A2	23.3069	0.911522	0.00636853	0.36079	0.442745
Nfu_g_1_001350	TAOK2	396.415	0.651204	0.00629565	0.36079	0.442745
Nfu_g_1_005136	atp1b2b	731.415	0.722276	0.00630022	0.36079	0.442745
Nfu_g_1_008159	MAPK8IP1 (2 of 2)	103.099	0.809835	0.00640553	0.36079	0.442745
Nfu_g_1_011730	ptpro	249.597	0.812187	0.00641291	0.36079	0.442745
Nfu_g_1_012725	tmem244	51.9361	0.927467	0.00642074	0.36079	0.442745
Nfu_g_1_024921		47.5995	0.813963	0.0063882	0.36079	0.442745
Nfu_g_1_008604	nptnb	453.77	0.644481	0.00645256	0.361463	0.441937
Nfu_g_1_000611	wu:fk08b02	299.223	0.600155	0.00652663	0.362804	0.440328
Nfu_g_1_008951	msmbl	31.6626	-0.900769	0.00659607	0.362804	0.440328
Nfu_g_1_018771	scara3	399.551	-0.675503	0.0065776	0.362804	0.440328
Nfu_g_1_018858	syne2a	65.0392	0.883524	0.00657204	0.362804	0.440328
Nfu_g_1_018923	plg	143.532	-0.922447	0.00658808	0.362804	0.440328
Nfu_g_1_021299	CR855306.1	258.401	0.588988	0.00653097	0.362804	0.440328
Nfu_g_1_001934	ankrd52	582.165	0.711033	0.00667049	0.364258	0.43859
Nfu_g_1_003152	NHS (2 of 2)	1282.53	0.624419	0.00667872	0.364258	0.43859
Nfu_g_1_009177	ppp3cca	237.255	0.662941	0.00668254	0.364258	0.43859
Nfu_g_1_010533		44.5024	0.794789	0.00672276	0.365357	0.437283
Nfu_g_1_018485	nfatc2ip	302.913	-0.481568	0.0067751	0.367105	0.435209
Nfu_g_1_017381	snap91	1442.03	0.544723	0.00690292	0.372922	0.428382
Nfu_g_1_006400	EPHA5	68.3482	0.815146	0.0069443	0.372944	0.428357
Nfu_g_1_015791	myh11a	1100.94	-0.528915	0.00692716	0.372944	0.428357
Nfu_g_1_000623	golim4a	856.276	-0.560826	0.00706282	0.374897	0.426088
Nfu_g_1_009744	RIN3	536.507	-0.568772	0.00710861	0.374897	0.426088
Nfu_g_1_009975	grin2da	287.653	0.626045	0.00702449	0.374897	0.426088
Nfu_g_1_010170	gabbr2	768.224	0.585078	0.00711611	0.374897	0.426088
Nfu_g_1_012274	si:dkey-188c14.4	85.522	0.749916	0.00713434	0.374897	0.426088
Nfu_g_1_020366	asic1c	112.507	0.688637	0.00714541	0.374897	0.426088
Nfu_g_1_022202	srrm2	558.219	0.628408	0.00707553	0.374897	0.426088
Nfu_g_1_025641		140.004	0.608349	0.00708396	0.374897	0.426088
Nfu_g_1_004257	smtnl1	350.765	-0.601848	0.00724181	0.375947	0.424874
Nfu_g_1_007473	PAQR4 (1 of 2)	52.9712	0.780777	0.00724801	0.375947	0.424874
Nfu_g_1_008585	NETO2 (1 of 2)	175.142	0.713754	0.00722638	0.375947	0.424874
Nfu_g_1_019847	syngr3	61.4589	0.763721	0.00722734	0.375947	0.424874
Nfu_g_1_005215	gria3a	434.042	0.581094	0.0072752	0.376285	0.424483
Nfu_g_1_011819	DGKI	359.303	0.523964	0.00729972	0.376484	0.424254
Nfu_g_1_003991	foxf1	142.591	-0.857098	0.00734822	0.377886	0.422639
Nfu_g_1_020090	CDH24 (1 of 2)	220.504	0.629796	0.00736842	0.377886	0.422639
Nfu_g_1_001894	CACNA1F (2 of 2)	213.546	0.80338	0.00752529	0.379516	0.420769
Nfu_g_1_012048	iqsec3a	326.07	0.777069	0.00750759	0.379516	0.420769
Nfu_g_1_013645	LRBA	73.9123	0.675895	0.00745146	0.379516	0.420769
Nfu_g_1_015378	EML5	672.415	0.56705	0.00747372	0.379516	0.420769
Nfu_g_1_016781	sybu	66.2848	0.845684	0.00750513	0.379516	0.420769
Nfu_g_1_017083	si:dkey-27p18.5	461.897	0.522099	0.00748307	0.379516	0.420769
Nfu_g_1_012123	OSBPL3 (1 of 2)	131.207	0.725729	0.00755128	0.379775	0.420474
Nfu_g_1_003165	rs1	417.986	0.685146	0.00757239	0.379788	0.420459
Nfu_g_1_001818	mfsd4b	135.731	-0.892964	0.00762101	0.381176	0.418874
Nfu_g_1_021360	matn4	358.774	-0.897298	0.00764228	0.381193	0.418855
Nfu_g_1_023135	dlx4b	127.295	-0.888285	0.00769566	0.382807	0.417021
Nfu_g_1_024187		643.408	0.410138	0.00774126	0.384026	0.41564
Nfu_g_1_010535		509.537	0.620125	0.0078721	0.388085	0.411073
Nfu_g_1_010874	fabp10a	213.704	-0.865826	0.00792967	0.388085	0.411073
Nfu_g_1_016566	SGPP2	28.3436	-0.904851	0.0078952	0.388085	0.411073
Nfu_g_1_019225	fgb	405.579	-0.788821	0.00789744	0.388085	0.411073
Nfu_g_1_020313	clcn2	29.9614	0.880554	0.00792901	0.388085	0.411073
Nfu_g_1_005160	snx19a	95.8636	0.783205	0.00808261	0.393454	0.405105
Nfu_g_1_015236	GABRR1 (1 of 2)	163.274	0.776624	0.00807383	0.393454	0.405105
Nfu_g_1_006130	capn5b	727.365	0.547991	0.00815148	0.394697	0.403737
Nfu_g_1_011095	CABZ01118317.1	92.7204	-0.703912	0.00813537	0.394697	0.403737
Nfu_g_1_008742	gabrb3	755.696	0.633058	0.00818537	0.395286	0.403088
Nfu_g_1_013021	si:dkeyp-66d1.5	128.165	-0.695155	0.00822741	0.396265	0.402014
Nfu_g_1_012822	EPB41L1	241.717	0.809164	0.00827914	0.397478	0.400687
Nfu_g_1_022828	syt5b	661.641	0.749292	0.00829625	0.397478	0.400687
Nfu_g_1_011714	plxna4	487.121	0.692806	0.00836174	0.399564	0.398414
Nfu_g_1_006113	serpinf1	395.657	-0.716138	0.00839361	0.400037	0.3979
Nfu_g_1_006345	DBC1	354.426	0.622877	0.00841708	0.400108	0.397823
Nfu_g_1_019671	TNRC6C (1 of 3)	1866.45	0.364766	0.00845393	0.400813	0.397058
Nfu_g_1_010522	ssr4	2123.73	-0.363964	0.00854878	0.404258	0.393342
Nfu_g_1_002793	cdhr1a	182.69	0.892243	0.00880611	0.406652	0.390777
Nfu_g_1_005588	IMPG2 (2 of 3)	595.667	0.75514	0.00886745	0.406652	0.390777
Nfu_g_1_006166	C17H2orf71	205.809	0.781971	0.00874375	0.406652	0.390777
Nfu_g_1_006198	hm:zeh0619	25.9815	0.817161	0.00870065	0.406652	0.390777
Nfu_g_1_012072	CABZ01068387.1	42.8166	0.730548	0.00886561	0.406652	0.390777
Nfu_g_1_012528		95.3846	0.694759	0.00884399	0.406652	0.390777
Nfu_g_1_014295	col18a1	1413.62	-0.462448	0.00877025	0.406652	0.390777
Nfu_g_1_016375	mmp23bb	249.28	-0.672129	0.00880078	0.406652	0.390777
Nfu_g_1_017729	fign	45.6519	0.780432	0.00880338	0.406652	0.390777
Nfu_g_1_017945	nme2b.2	17830.2	-0.374359	0.00881867	0.406652	0.390777
Nfu_g_1_018778	xkr6	25.1765	0.885925	0.00875465	0.406652	0.390777
Nfu_g_1_022043	roraa	261.468	0.616402	0.00881159	0.406652	0.390777
Nfu_g_1_004381	chrna6	158.372	0.638847	0.00896309	0.410005	0.387211
Nfu_g_1_025102		56.1124	0.772295	0.0090062	0.410944	0.386217
Nfu_g_1_002524	si:ch211-122m3.1	157.306	0.610204	0.00911018	0.41465	0.382318
Nfu_g_1_005837	nyx	34.7596	0.828747	0.00918094	0.41476	0.382203
Nfu_g_1_011377	tnikb	919.147	0.602365	0.00917412	0.41476	0.382203
Nfu_g_1_024275		47.9262	0.778339	0.00916744	0.41476	0.382203
Nfu_g_1_001311	RUSC1	672.771	0.765255	0.00921812	0.415409	0.381525
Nfu_g_1_008075	BX323820.1	260.894	0.867103	0.0093508	0.420347	0.376392
Nfu_g_1_002707	fkbp7	123.147	-0.778028	0.00938464	0.420829	0.375894
Nfu_g_1_009824	LIMD1 (1 of 2)	249.415	-0.553298	0.0094217	0.421453	0.375251
Nfu_g_1_004558	NSUN7	166.758	0.640252	0.00946439	0.422325	0.374353
Nfu_g_1_003110		26.411	0.83804	0.00952799	0.423089	0.373568
Nfu_g_1_003298		205.446	0.639478	0.00951145	0.423089	0.373568
Nfu_g_1_010108	shisa7	80.7746	0.872041	0.00959456	0.423977	0.372658
Nfu_g_1_020965	PLXNA2	853.227	0.524863	0.00959041	0.423977	0.372658
Nfu_g_1_001958	si:ch211-210c8.7	1368.65	-0.648928	0.00978562	0.425763	0.370832
Nfu_g_1_002614	foxc1a	195.205	-0.751545	0.00971502	0.425763	0.370832
Nfu_g_1_006361	pi4kaa	1639.6	0.411251	0.00974238	0.425763	0.370832
Nfu_g_1_008253	igf1ra	450.226	0.655369	0.00978925	0.425763	0.370832
Nfu_g_1_011669	syt1a	446.375	0.737371	0.00971169	0.425763	0.370832
Nfu_g_1_022399	si:ch211-155d24.7	58.7507	0.858067	0.00979868	0.425763	0.370832
Nfu_g_1_024074		86.1352	-0.760704	0.00976162	0.425763	0.370832
Nfu_g_1_005104	pls3	1902.04	-0.530648	0.00985682	0.42727	0.369298
Nfu_g_1_007189	mmd2b	35.4793	0.801941	0.0099905	0.428384	0.368166
Nfu_g_1_008402	tbxas1	74.1295	-0.834722	0.0100002	0.428384	0.368166
Nfu_g_1_020511	gata6	146.901	-0.80369	0.00997618	0.428384	0.368166
Nfu_g_1_022276	si:ch211-274p24.4	157.962	0.545709	0.00996117	0.428384	0.368166
Nfu_g_1_023692		41.207	0.740819	0.00996914	0.428384	0.368166
Nfu_g_1_013361	vav3b	38.0373	0.768812	0.010099	0.430592	0.365934
Nfu_g_1_021114	mfap2	115.734	-0.872149	0.0100955	0.430592	0.365934
Nfu_g_1_008396	wnk1b	1308.79	0.616905	0.0102835	0.433368	0.363143
Nfu_g_1_011393	myrip	178.566	0.771519	0.0102675	0.433368	0.363143
Nfu_g_1_014043	cacnb4b	390.622	0.599686	0.010278	0.433368	0.363143
Nfu_g_1_015097	lppr3a	130.64	0.823525	0.0103225	0.433368	0.363143
Nfu_g_1_016515	CASKIN1 (2 of 2)	580.738	0.508606	0.0102365	0.433368	0.363143
Nfu_g_1_020093	plcd1b	210.39	-0.757825	0.0102911	0.433368	0.363143
Nfu_g_1_023984		39.4515	0.731552	0.0103308	0.433368	0.363143
Nfu_g_1_020412	SGIP1	351.252	0.65047	0.0103742	0.434188	0.362322
Nfu_g_1_001396	WNK3	796.9	0.576441	0.0104286	0.434829	0.361681
Nfu_g_1_002536	guk1b	326.48	0.733842	0.0105328	0.434829	0.361681
Nfu_g_1_009345	si:ch73-132k15.3	123.014	-0.653395	0.0104949	0.434829	0.361681
Nfu_g_1_013070	rims3	48.424	0.868823	0.0104779	0.434829	0.361681
Nfu_g_1_013822	LRRC8E	1151.99	-0.478516	0.0105198	0.434829	0.361681
Nfu_g_1_018452	fam129ba	399.286	-0.648614	0.0104979	0.434829	0.361681
Nfu_g_1_019724	rims1a	115.537	0.823996	0.0105946	0.436392	0.360123
Nfu_g_1_006098	gria4b	351.061	0.482874	0.0106424	0.43737	0.359151
Nfu_g_1_020164		43.4449	0.778813	0.0106733	0.437653	0.35887
Nfu_g_1_001279	ntd5	208.846	-0.835267	0.0108629	0.437852	0.358673
Nfu_g_1_002934	actn2	220.097	-0.740173	0.0108176	0.437852	0.358673
Nfu_g_1_007301	RADIL (2 of 2)	605.775	0.476814	0.0107969	0.437852	0.358673
Nfu_g_1_009262	iqgap2	262.786	-0.787153	0.0108854	0.437852	0.358673
Nfu_g_1_014453	hey1	490.122	-0.421826	0.01081	0.437852	0.358673
Nfu_g_1_015505	IQSEC2	188.287	0.719011	0.0108301	0.437852	0.358673
Nfu_g_1_015756	KRT23 (1 of 15)	38.6828	-0.824786	0.0109132	0.437852	0.358673
Nfu_g_1_017075	nos1	449.549	0.589579	0.0107262	0.437852	0.358673
Nfu_g_1_018320	FBXO41	66.4876	0.838876	0.0109186	0.437852	0.358673
Nfu_g_1_024752		79.8773	0.820062	0.0107711	0.437852	0.358673
Nfu_g_1_000465	SLITRK3 (1 of 2)	895.387	0.499087	0.0109962	0.439393	0.357147
Nfu_g_1_023494	crb2b	198.495	0.680152	0.0110053	0.439393	0.357147
Nfu_g_1_005081	DLG4 (2 of 2)	808.183	0.489372	0.0111067	0.439584	0.356958
Nfu_g_1_015571	cox4i2	304.944	-0.466092	0.011071	0.439584	0.356958
Nfu_g_1_016796	CPNE4 (1 of 2)	303.394	0.675565	0.0110826	0.439584	0.356958
Nfu_g_1_018737	slc24a4b	123.497	0.704156	0.0110678	0.439584	0.356958
Nfu_g_1_001058	si:dkey-283b15.2	996.703	0.526832	0.0111793	0.440631	0.355925
Nfu_g_1_011030	nes	712.966	-0.403364	0.0112058	0.440631	0.355925
Nfu_g_1_021082	grma	316.718	0.627608	0.0112007	0.440631	0.355925
Nfu_g_1_022111	ftr82	374.997	-0.527614	0.0112691	0.442168	0.354413
Nfu_g_1_000284	AIPL1	82.0497	0.748299	0.0114306	0.445821	0.350839
Nfu_g_1_015010	FUT9 (1 of 16)	358.891	0.546112	0.0114291	0.445821	0.350839
Nfu_g_1_020379		73.3799	-0.846301	0.0114357	0.445821	0.350839
Nfu_g_1_000372	sept4a	382.931	0.466166	0.0116107	0.447849	0.348869
Nfu_g_1_001375	tnnc1a	103.813	-0.801971	0.0115596	0.447849	0.348869
Nfu_g_1_013879	ugp2b	1623.26	-0.616289	0.0115968	0.447849	0.348869
Nfu_g_1_014183	KRT23 (5 of 15)	241.327	-0.847603	0.0115273	0.447849	0.348869
Nfu_g_1_014317	SORL1	637.6	0.441381	0.0115952	0.447849	0.348869
Nfu_g_1_019433	MPRIP (1 of 2)	689.143	0.560142	0.0116927	0.450059	0.346731
Nfu_g_1_009041	dusp14	367.68	0.470912	0.0118028	0.451052	0.345773
Nfu_g_1_011520	zbtb47a	34.8206	0.74149	0.0118712	0.451052	0.345773
Nfu_g_1_017978	cerk	201.888	0.655934	0.0118559	0.451052	0.345773
Nfu_g_1_018853	esrrb	66.4066	0.663379	0.0118063	0.451052	0.345773
Nfu_g_1_022203	zgc:153704	89.2088	-0.833621	0.011892	0.451052	0.345773
Nfu_g_1_024097		961.348	0.511982	0.0118744	0.451052	0.345773
Nfu_g_1_024802		57.0421	-0.795031	0.0118818	0.451052	0.345773
Nfu_g_1_002635	ADCYAP1R1 (2 of 2)	1610.47	0.528461	0.0121118	0.451861	0.344995
Nfu_g_1_006463	HCN1	32.604	0.85504	0.0120846	0.451861	0.344995
Nfu_g_1_006767	ANK1 (2 of 2)	703.307	0.54927	0.012068	0.451861	0.344995
Nfu_g_1_007047	rdh8a	282.11	0.73821	0.0120912	0.451861	0.344995
Nfu_g_1_009618	zgc:101810	115.594	-0.843271	0.0120946	0.451861	0.344995
Nfu_g_1_018958	rd3	449.446	0.620311	0.0120749	0.451861	0.344995
Nfu_g_1_021938	GRM1 (1 of 2)	60.5527	0.69158	0.0120337	0.451861	0.344995
Nfu_g_1_025739		81.6063	0.601867	0.0120419	0.451861	0.344995
Nfu_g_1_007046	prkca	57.7404	0.720561	0.0121698	0.452255	0.344617
Nfu_g_1_020512	SLC4A8	30.4628	0.846039	0.0121721	0.452255	0.344617
Nfu_g_1_017869	drd2a	109.205	0.683545	0.0122001	0.452372	0.344505
Nfu_g_1_002284	ZMAT3	380.403	0.518937	0.0126089	0.452446	0.344433
Nfu_g_1_003292	PBLD (1 of 2)	82.2238	-0.681397	0.0123772	0.452446	0.344433
Nfu_g_1_004360	and3	463.302	-0.844347	0.0125239	0.452446	0.344433
Nfu_g_1_004852	si:ch211-285c6.2	21.7965	-0.847487	0.0126148	0.452446	0.344433
Nfu_g_1_005280	si:dkey-169l5.3	181.168	0.809033	0.0125972	0.452446	0.344433
Nfu_g_1_005549	pyya	88.3555	0.600254	0.0125977	0.452446	0.344433
Nfu_g_1_006585	traf2b	476.399	-0.535266	0.0125505	0.452446	0.344433
Nfu_g_1_008603	SLC41A2 (1 of 2)	26.2928	-0.80503	0.0122862	0.452446	0.344433
Nfu_g_1_010500	tead3a	902.287	-0.434858	0.0125924	0.452446	0.344433
Nfu_g_1_012124	reep3	1305.85	-0.350103	0.0125545	0.452446	0.344433
Nfu_g_1_012523	tanc2	34.5476	0.714141	0.0126397	0.452446	0.344433
Nfu_g_1_013271	sp8b	83.5788	-0.747584	0.0126494	0.452446	0.344433
Nfu_g_1_015416	BEGAIN (1 of 2)	471.996	0.518234	0.0125025	0.452446	0.344433
Nfu_g_1_015429	hmbsb	411.66	-0.501449	0.0122653	0.452446	0.344433
Nfu_g_1_015773	notum2	92.7117	-0.831497	0.0125148	0.452446	0.344433
Nfu_g_1_018526	tnfaip2b	21.4152	-0.847297	0.0124937	0.452446	0.344433
Nfu_g_1_019129	ZNF646	1995.68	0.726276	0.0123423	0.452446	0.344433
Nfu_g_1_021186	BX571706.1	1065.21	0.407093	0.0124583	0.452446	0.344433
Nfu_g_1_002419	chia.4	122.724	-0.573989	0.0127188	0.453764	0.34317
Nfu_g_1_020810	EPB41L1	1284.79	0.435663	0.0127361	0.453764	0.34317
Nfu_g_1_001304	arhgef1b	1288.48	-0.489907	0.0128201	0.45409	0.342858
Nfu_g_1_004485	eea1	732.975	0.452839	0.0128041	0.45409	0.342858
Nfu_g_1_007209	arpc1b	387.082	-0.763364	0.0127902	0.45409	0.342858
Nfu_g_1_018325	fam184b	853.544	0.370378	0.012867	0.454867	0.342115
Nfu_g_1_001869	sox18	46.8749	-0.69411	0.0131133	0.455613	0.341404
Nfu_g_1_005523	CABZ01080457.1	85.3465	-0.812091	0.0130137	0.455613	0.341404
Nfu_g_1_009316	trpm3	524.596	0.552434	0.0130855	0.455613	0.341404
Nfu_g_1_010959	dnase2	330.269	-0.497533	0.013057	0.455613	0.341404
Nfu_g_1_011333	boc	2973.15	-0.548344	0.0129258	0.455613	0.341404
Nfu_g_1_016135	CDH23	20.802	0.844427	0.0130976	0.455613	0.341404
Nfu_g_1_018036	pvrl2l	903.344	0.445309	0.0131113	0.455613	0.341404
Nfu_g_1_020017	tnr	1716.91	0.494356	0.0129538	0.455613	0.341404
Nfu_g_1_022665	zfyve9a	120.832	0.583491	0.0129855	0.455613	0.341404
Nfu_g_1_008418	lamb1b	1444.84	-0.535034	0.0131808	0.456214	0.340831
Nfu_g_1_019156	stm	299.064	-0.839443	0.013176	0.456214	0.340831
Nfu_g_1_011857	KCNA5	196.96	0.584677	0.0132383	0.457338	0.339762
Nfu_g_1_009049	zc3h13	148.004	0.551778	0.0132744	0.457715	0.339405
Nfu_g_1_019216	si:dkey-222o15.5	219.277	0.559417	0.0133882	0.460767	0.336519
Nfu_g_1_006451	rab11fip1b	100.119	-0.57971	0.0136472	0.462733	0.334669
Nfu_g_1_009239	clstn1	623.817	0.544315	0.013541	0.462733	0.334669
Nfu_g_1_009594	si:dkey-172j4.3	90.0051	0.736473	0.0137102	0.462733	0.334669
Nfu_g_1_010337	LGR4	343.239	-0.551872	0.0135839	0.462733	0.334669
Nfu_g_1_015794	SORCS1	134.444	0.707128	0.0137023	0.462733	0.334669
Nfu_g_1_016583	RBFOX3 (1 of 3)	3829.81	0.435734	0.0136591	0.462733	0.334669
Nfu_g_1_017018	KRT23 (5 of 15)	9023.54	-0.841584	0.013513	0.462733	0.334669
Nfu_g_1_017224	COL27A1 (1 of 2)	350.037	-0.456298	0.0135757	0.462733	0.334669
Nfu_g_1_019038	INF2	727.347	-0.518972	0.0137249	0.462733	0.334669
Nfu_g_1_020902	GBGT1 (3 of 10)	73.4701	-0.840656	0.0134794	0.462733	0.334669
Nfu_g_1_022534	cd248b	235.491	-0.817264	0.0136387	0.462733	0.334669
Nfu_g_1_000822	ptena	259.601	0.528483	0.0146988	0.462763	0.334641
Nfu_g_1_001921	ptpn22	141.423	-0.594372	0.0146883	0.462763	0.334641
Nfu_g_1_001969	nt5dc2	2582.8	-0.332398	0.0143885	0.462763	0.334641
Nfu_g_1_003744	pcdh7b	3120.79	0.485086	0.0140741	0.462763	0.334641
Nfu_g_1_003921	cngb1a	115.108	0.773238	0.0147934	0.462763	0.334641
Nfu_g_1_004125	slc39a4	171.81	-0.797127	0.0145113	0.462763	0.334641
Nfu_g_1_004868	slc1a8a	115.428	0.791763	0.0143811	0.462763	0.334641
Nfu_g_1_005114	pitx1	173.087	-0.513131	0.0139614	0.462763	0.334641
Nfu_g_1_005387	pcdh1a	223.494	0.828755	0.014226	0.462763	0.334641
Nfu_g_1_006056	AFF3	220.107	-0.71801	0.0144369	0.462763	0.334641
Nfu_g_1_007592	BAHCC1	365.091	0.65119	0.0147192	0.462763	0.334641
Nfu_g_1_008028	cacna2d1a	655.219	0.360371	0.0145988	0.462763	0.334641
Nfu_g_1_008460	b4galnt3b	250.352	-0.590326	0.014666	0.462763	0.334641
Nfu_g_1_008901	SUSD1 (2 of 2)	158.893	-0.761608	0.0138382	0.462763	0.334641
Nfu_g_1_010160	ppp1r18	184.677	0.665577	0.0140991	0.462763	0.334641
Nfu_g_1_010400	acvrl1	943.521	-0.466309	0.0144496	0.462763	0.334641
Nfu_g_1_010773	fkbp10a	349.057	-0.490796	0.014288	0.462763	0.334641
Nfu_g_1_012007	cacna2d4a	382.841	0.634463	0.0147476	0.462763	0.334641
Nfu_g_1_012728	CABZ01078399.1	101.102	0.807265	0.0145849	0.462763	0.334641
Nfu_g_1_014325	llgl2	517.225	-0.437597	0.0138955	0.462763	0.334641
Nfu_g_1_014815	CFP (1 of 2)	80.2716	-0.690858	0.0147397	0.462763	0.334641
Nfu_g_1_015039	id3	987.531	-0.568341	0.0145349	0.462763	0.334641
Nfu_g_1_015681	gabra1	396.786	0.552705	0.0147375	0.462763	0.334641
Nfu_g_1_015809	htt	752.605	0.527714	0.0145568	0.462763	0.334641
Nfu_g_1_016811	gabbr2	338.967	0.738574	0.0142197	0.462763	0.334641
Nfu_g_1_017660	ugt1ab	50.2855	-0.822204	0.0142077	0.462763	0.334641
Nfu_g_1_017821	col6a2	129.624	-0.649456	0.0141666	0.462763	0.334641
Nfu_g_1_019095	si:ch211-8c17.8	88.2046	-0.834129	0.0138777	0.462763	0.334641
Nfu_g_1_019515	thrab	57.1575	0.711221	0.0144402	0.462763	0.334641
Nfu_g_1_019576	tac4	20.3325	0.811895	0.0141599	0.462763	0.334641
Nfu_g_1_019888	BX005380.1	49.9696	0.677485	0.0138221	0.462763	0.334641
Nfu_g_1_020269	kcnb2	105.074	0.735227	0.0140664	0.462763	0.334641
Nfu_g_1_020276	CU693487.1	222.175	0.628187	0.0147857	0.462763	0.334641
Nfu_g_1_020382	CU457778.1	182.689	-0.606909	0.0137795	0.462763	0.334641
Nfu_g_1_020701	hecw2a	276.369	0.655358	0.0142149	0.462763	0.334641
Nfu_g_1_020797	PPP1R27 (1 of 2)	307.872	0.643238	0.0142517	0.462763	0.334641
Nfu_g_1_021620	oxtr	57.4085	0.652935	0.0146188	0.462763	0.334641
Nfu_g_1_022164	nf2b	452.551	-0.579861	0.0146439	0.462763	0.334641
Nfu_g_1_022705	cacna1r	455.689	0.472901	0.014381	0.462763	0.334641
Nfu_g_1_022812	NCR3LG1	85.7081	0.696477	0.014546	0.462763	0.334641
Nfu_g_1_024332		869.93	-0.466386	0.0137514	0.462763	0.334641
Nfu_g_1_024876		63.719	0.787519	0.014335	0.462763	0.334641
Nfu_g_1_005230	nlgn3a	1325.24	0.350009	0.0149622	0.464867	0.332671
Nfu_g_1_009950		26.4625	-0.784142	0.0149283	0.464867	0.332671
Nfu_g_1_015939	glra1	91.3477	0.619785	0.0149628	0.464867	0.332671
Nfu_g_1_023349	cdhr1a	765.84	0.689035	0.014896	0.464867	0.332671
Nfu_g_1_012040	slc6a1l	217.765	0.633036	0.0150256	0.465232	0.33233
Nfu_g_1_021461	CACNA2D2 (3 of 3)	38.9238	0.694648	0.015013	0.465232	0.33233
Nfu_g_1_001400	slc13a3	54.6134	-0.804336	0.0151037	0.466856	0.330817
Nfu_g_1_003705	MPP4 (1 of 3)	116.718	0.685607	0.0152311	0.468035	0.329721
Nfu_g_1_009008	elmod3	607.957	0.522594	0.0152447	0.468035	0.329721
Nfu_g_1_011988	kcnmb2	134.273	0.60935	0.0151879	0.468035	0.329721
Nfu_g_1_019937	dpp6b	111.082	0.681838	0.0151983	0.468035	0.329721
Nfu_g_1_023015	rgs9b	453.379	0.535496	0.0152753	0.468184	0.329583
Nfu_g_1_002620	rpe65c	333.299	-0.495442	0.0153728	0.469592	0.328279
Nfu_g_1_013796	COL9A1 (1 of 2)	911.088	-0.630878	0.0153517	0.469592	0.328279
Nfu_g_1_003690	chd4a	1117.24	0.380727	0.0154921	0.4717	0.326334
Nfu_g_1_004237	prom1b	214.302	0.762712	0.0155195	0.4717	0.326334
Nfu_g_1_021894	tmem229b	83.8249	0.691844	0.0155003	0.4717	0.326334
Nfu_g_1_003183	hk1	377.42	-0.498902	0.0155682	0.472393	0.325697
Nfu_g_1_017007	prrx1b	433.949	-0.753853	0.0156262	0.472604	0.325503
Nfu_g_1_024196		132.534	0.576667	0.0156271	0.472604	0.325503
Nfu_g_1_001201	cdh17	52.896	-0.813285	0.0157279	0.473089	0.325057
Nfu_g_1_003428	cps1	308.582	-0.659432	0.0156762	0.473089	0.325057
Nfu_g_1_004205	SV2A	1636.99	0.475432	0.0157693	0.473089	0.325057
Nfu_g_1_014217	gbgt1l4	158.457	-0.589224	0.0157727	0.473089	0.325057
Nfu_g_1_021209	opn1mw2	78.393	0.821582	0.0157731	0.473089	0.325057
Nfu_g_1_002177	metrnl	109.399	-0.67762	0.0160409	0.474862	0.323433
Nfu_g_1_002779	spred2b	87.6815	0.609234	0.0158652	0.474862	0.323433
Nfu_g_1_003475		213.952	0.522817	0.016016	0.474862	0.323433
Nfu_g_1_003739	nckap5l	1073.79	0.42795	0.0158904	0.474862	0.323433
Nfu_g_1_015755	dok1a	74.4601	-0.779999	0.0159478	0.474862	0.323433
Nfu_g_1_019293	CU570881.1	201.681	-0.583997	0.0160085	0.474862	0.323433
Nfu_g_1_020012	tm6sf2	160.458	-0.820754	0.015972	0.474862	0.323433
Nfu_g_1_023453	BX511021.3	662.204	0.460215	0.0159816	0.474862	0.323433
Nfu_g_1_000374	relb	69.227	-0.627536	0.0162825	0.475014	0.323293
Nfu_g_1_000431	scn2b	41.257	0.707255	0.0162589	0.475014	0.323293
Nfu_g_1_001137	BX005336.1	103.883	-0.810105	0.0165864	0.475014	0.323293
Nfu_g_1_001638	zgc:171775	69.6879	-0.800604	0.0164686	0.475014	0.323293
Nfu_g_1_005057	cnih2	31.5431	0.789645	0.0165841	0.475014	0.323293
Nfu_g_1_006384	rnf170	145.423	-0.488591	0.0162285	0.475014	0.323293
Nfu_g_1_007161		66.5925	-0.814977	0.0162395	0.475014	0.323293
Nfu_g_1_007386	gck	101.038	-0.678425	0.0165543	0.475014	0.323293
Nfu_g_1_008668	atp11a	112.675	0.642373	0.0164612	0.475014	0.323293
Nfu_g_1_009897	si:ch1073-155h21.2	165.325	0.755357	0.0162246	0.475014	0.323293
Nfu_g_1_013941	adrbk2	530.063	0.640618	0.016343	0.475014	0.323293
Nfu_g_1_014430	lcor	68.8748	0.703117	0.0165893	0.475014	0.323293
Nfu_g_1_014833	tbx22	256.397	-0.650452	0.0163064	0.475014	0.323293
Nfu_g_1_018004	si:ch211-271g18.3	125.516	0.763947	0.0164446	0.475014	0.323293
Nfu_g_1_018344	NPR2	247.064	-0.557878	0.0160942	0.475014	0.323293
Nfu_g_1_020326	ankrd33bb	76.144	0.720999	0.0165939	0.475014	0.323293
Nfu_g_1_021022	si:dkey-222f2.1	55.7481	-0.815422	0.0164102	0.475014	0.323293
Nfu_g_1_021074	fam212aa	185.223	-0.641939	0.0162242	0.475014	0.323293
Nfu_g_1_021609	fmoda	382.972	-0.801736	0.0165719	0.475014	0.323293
Nfu_g_1_023330	cabp5a	52.8256	0.797332	0.0161183	0.475014	0.323293
Nfu_g_1_024098		215.137	0.631801	0.0163825	0.475014	0.323293
Nfu_g_1_008184	mctp2a	59.2207	-0.801823	0.0166668	0.476351	0.322073
Nfu_g_1_002771	ptpreb	380.514	0.475998	0.0167056	0.476712	0.321744
Nfu_g_1_004355	sfxn1	30.148	0.798968	0.0167747	0.477394	0.321123
Nfu_g_1_011592	ABCD2 (2 of 2)	78.2303	0.608867	0.0167819	0.477394	0.321123
Nfu_g_1_017949	fasn	453.625	0.684115	0.0168258	0.477895	0.320668
Nfu_g_1_000066	mmp2	145.968	-0.809479	0.0170342	0.478293	0.320306
Nfu_g_1_000558	bcl7bb	241.378	-0.511003	0.017056	0.478293	0.320306
Nfu_g_1_000816	scinla	370.166	-0.811248	0.0171033	0.478293	0.320306
Nfu_g_1_003322	CSMD2	505.09	0.538203	0.0169833	0.478293	0.320306
Nfu_g_1_007605	cldni	51.6148	-0.719089	0.0170973	0.478293	0.320306
Nfu_g_1_007642	aatka	249.356	0.528069	0.0169456	0.478293	0.320306
Nfu_g_1_010839	purg	41.5386	0.807655	0.0171163	0.478293	0.320306
Nfu_g_1_012506	si:ch211-236p22.1	105.526	0.608011	0.0170071	0.478293	0.320306
Nfu_g_1_014337	zgc:162193	97.2177	-0.80813	0.0169796	0.478293	0.320306
Nfu_g_1_015501	si:ch211-157c18.2	288.324	0.532049	0.0168879	0.478293	0.320306
Nfu_g_1_020656	net1	783.595	-0.752197	0.0171288	0.478293	0.320306
Nfu_g_1_006005	tnfaip6	74.6122	-0.737398	0.0172017	0.478764	0.319879
Nfu_g_1_011624	cacna1c	74.8045	0.550363	0.0173211	0.478764	0.319879
Nfu_g_1_017640	COL5A2 (1 of 2)	2562.74	-0.733922	0.0172646	0.478764	0.319879
Nfu_g_1_020888	ANKS1A (2 of 2)	660.056	0.485608	0.0171875	0.478764	0.319879
Nfu_g_1_021023	NCKAP1L	62.2256	-0.661708	0.0173297	0.478764	0.319879
Nfu_g_1_022293	pitpnab	1390.4	0.519014	0.0172438	0.478764	0.319879
Nfu_g_1_025831		42.6832	0.705191	0.0173118	0.478764	0.319879
Nfu_g_1_005412	si:ch211-200p22.4	890.437	0.493883	0.0173797	0.479417	0.319287
Nfu_g_1_004228	hrsp12	219.95	0.566402	0.0174295	0.480063	0.318702
Nfu_g_1_013912	btr01	42.2025	-0.800897	0.0174641	0.480288	0.318498
Nfu_g_1_022097	DLG4 (2 of 2)	409.705	0.472205	0.0175083	0.480778	0.318055
Nfu_g_1_019317	vcana	286.153	-0.558369	0.0175728	0.481634	0.317283
Nfu_g_1_021077	rpl22	3264.34	-0.403037	0.0175924	0.481634	0.317283
Nfu_g_1_004580	arr3a	172.564	0.747586	0.0178316	0.485264	0.314021
Nfu_g_1_005099	CU855896.2	289.292	0.76695	0.0178259	0.485264	0.314021
Nfu_g_1_011961	gpr37b	152.964	0.780377	0.0177648	0.485264	0.314021
Nfu_g_1_021185	id1	2090.67	-0.431064	0.0178014	0.485264	0.314021
Nfu_g_1_019236	fga	74.376	-0.806317	0.0178665	0.485489	0.31382
Nfu_g_1_022777	ptprt	77.9262	0.554341	0.0179316	0.486532	0.312888
Nfu_g_1_000928	GRB7	52.1691	-0.781948	0.0179929	0.486793	0.312656
Nfu_g_1_017321	fbp1a	139.328	-0.795603	0.0179947	0.486793	0.312656
Nfu_g_1_001192	pkma	476.178	-0.614894	0.0181333	0.488987	0.310703
Nfu_g_1_006309		22.7761	0.775371	0.0181564	0.488987	0.310703
Nfu_g_1_023013	vstm4b	78.6348	-0.724862	0.0181319	0.488987	0.310703
Nfu_g_1_003814	ap1g1	482.365	0.561378	0.0182561	0.489286	0.310437
Nfu_g_1_003931	mybpc3	335.054	-0.753444	0.0182957	0.489286	0.310437
Nfu_g_1_012106	hivep3b	231.352	-0.452476	0.0182157	0.489286	0.310437
Nfu_g_1_012555	CR339051.1	84.8887	0.715062	0.0183019	0.489286	0.310437
Nfu_g_1_017443	snap25a	1636.6	0.565571	0.0182512	0.489286	0.310437
Nfu_g_1_022925	FAM196A (1 of 3)	38.0532	0.786343	0.0183484	0.489812	0.309971
Nfu_g_1_015504	IQSEC1 (1 of 2)	742.414	0.507951	0.0183758	0.489825	0.309959
Nfu_g_1_020497	LRRC16B	117.268	0.607249	0.0184522	0.491141	0.308794
Nfu_g_1_012377	si:ch211-197l9.5	76.2016	-0.684076	0.0184926	0.491498	0.308478
Nfu_g_1_000745	grk7b	27.8366	0.801593	0.0186438	0.494075	0.306207
Nfu_g_1_020380	PDE4DIP	1540.29	0.498268	0.01864	0.494075	0.306207
Nfu_g_1_005470	gabrg2	226.44	0.743648	0.0187206	0.494143	0.306147
Nfu_g_1_015464	sb:cb37	504.417	-0.801067	0.0187042	0.494143	0.306147
Nfu_g_1_022045	SV2B (3 of 3)	712.648	0.603558	0.0187278	0.494143	0.306147
Nfu_g_1_017814	CXCR7 (2 of 2)	297.046	-0.721052	0.0187871	0.49499	0.305403
Nfu_g_1_000646	stard13b	421.927	-0.49511	0.0189144	0.495128	0.305282
Nfu_g_1_002007	graspl	206.992	-0.555831	0.0190355	0.495128	0.305282
Nfu_g_1_002582	adcy1b	290.021	0.514864	0.0190744	0.495128	0.305282
Nfu_g_1_004036	slc17a6b	1800.66	0.42795	0.0188272	0.495128	0.305282
Nfu_g_1_004261	FAT4	253.047	0.544809	0.0189988	0.495128	0.305282
Nfu_g_1_005060	ltbp3	1048.61	-0.476273	0.0189637	0.495128	0.305282
Nfu_g_1_008710	slc6a13	445.227	-0.474966	0.0189396	0.495128	0.305282
Nfu_g_1_010322	arhgef16	58.8027	-0.693075	0.0191459	0.495128	0.305282
Nfu_g_1_011433	klhl15	326.179	0.550772	0.0189465	0.495128	0.305282
Nfu_g_1_011982	lrrc4.1	689.446	0.451286	0.0190706	0.495128	0.305282
Nfu_g_1_016681	prosapip1b	249.136	0.483123	0.0191374	0.495128	0.305282
Nfu_g_1_019169	dclk2	309.857	0.644098	0.0188945	0.495128	0.305282
Nfu_g_1_021172	lrp1	1028.32	0.372833	0.019126	0.495128	0.305282
Nfu_g_1_022322	TAOK1 (1 of 3)	646.096	0.499428	0.0191905	0.495577	0.304889
Nfu_g_1_004398	chrna7	47.7595	0.737713	0.0192468	0.496041	0.304482
Nfu_g_1_015734	cald1l	737.272	-0.464361	0.0192629	0.496041	0.304482
Nfu_g_1_008133	prtgb	534.582	-0.454815	0.0193657	0.497279	0.3034
Nfu_g_1_023226	aldh18a1	90.059	-0.519374	0.019351	0.497279	0.3034
Nfu_g_1_002917	six2a	65.2022	-0.794993	0.0195097	0.497694	0.303037
Nfu_g_1_006814	erbb2ip	65.8772	0.72032	0.0194768	0.497694	0.303037
Nfu_g_1_007373	lrp1ba	37.0178	-0.776551	0.0196173	0.497694	0.303037
Nfu_g_1_009373	lgi3	201.982	0.509507	0.019568	0.497694	0.303037
Nfu_g_1_014236	BX571880.1	130.072	-0.776464	0.0195305	0.497694	0.303037
Nfu_g_1_014646		558.182	-0.77696	0.0194623	0.497694	0.303037
Nfu_g_1_018535	lgals3l	875.241	-0.794011	0.0194169	0.497694	0.303037
Nfu_g_1_020577	ap1s3b	24.3037	-0.78482	0.0196278	0.497694	0.303037
Nfu_g_1_023054	tnnt1	28.3537	0.748098	0.0195947	0.497694	0.303037
Nfu_g_1_022107	tpte	192.278	-0.571815	0.0197341	0.499693	0.301296
Nfu_g_1_000792	SYDE1	603.426	-0.512362	0.0198003	0.500674	0.300445
Nfu_g_1_005382	slc8a4a	313.683	0.743304	0.0198639	0.500703	0.30042
Nfu_g_1_009906	bach2b	901.226	0.672445	0.0198386	0.500703	0.30042
Nfu_g_1_011680	camk1da	68.9417	0.577453	0.0199026	0.500703	0.30042
Nfu_g_1_024865		69.5005	0.579144	0.0199115	0.500703	0.30042
Nfu_g_1_016200	shank3b	106.27	0.521235	0.0200132	0.502175	0.299145
Nfu_g_1_018256	CR848028.1	412.239	-0.538992	0.0200252	0.502175	0.299145
Nfu_g_1_002447		206.761	-0.626591	0.0201094	0.502332	0.299009
Nfu_g_1_005563	nhsl1b	429.897	0.705145	0.0200636	0.502332	0.299009
Nfu_g_1_014609	plekhh2	190.236	-0.517777	0.0201142	0.502332	0.299009
Nfu_g_1_005234	abcg4a	432.559	0.46618	0.0201701	0.503036	0.298401
Nfu_g_1_000987	acta2	108.964	-0.779101	0.0204349	0.503603	0.297912
Nfu_g_1_001324	s100a10b	346.814	-0.414804	0.0203188	0.503603	0.297912
Nfu_g_1_004198	pabpc1b	9763.99	-0.406915	0.0206789	0.503603	0.297912
Nfu_g_1_006663	si:dkey-1d7.3	496.835	0.582178	0.020583	0.503603	0.297912
Nfu_g_1_007494	ramp2	154.373	-0.724682	0.0205814	0.503603	0.297912
Nfu_g_1_009804	elmo1	444.143	0.417895	0.0206907	0.503603	0.297912
Nfu_g_1_010519	stat6	476.162	-0.535005	0.020567	0.503603	0.297912
Nfu_g_1_011374	vipr1b	81.8323	0.638784	0.0206616	0.503603	0.297912
Nfu_g_1_011881	PTPRR	100.976	0.614662	0.0202663	0.503603	0.297912
Nfu_g_1_012400	nrxn3b	236.851	0.7201	0.0205976	0.503603	0.297912
Nfu_g_1_012619	tfr1a	46.6003	-0.737367	0.0203694	0.503603	0.297912
Nfu_g_1_013115	samd7	350.299	0.513306	0.020527	0.503603	0.297912
Nfu_g_1_013220	tpm4a	772.266	-0.614061	0.0203615	0.503603	0.297912
Nfu_g_1_014104	OSCP1 (1 of 2)	135.265	0.785427	0.0204362	0.503603	0.297912
Nfu_g_1_015700	ephb4b	451.671	-0.524373	0.0202659	0.503603	0.297912
Nfu_g_1_017127	si:dkey-224e22.2	65.0546	-0.645137	0.0205349	0.503603	0.297912
Nfu_g_1_018919	thbs1b	597.95	-0.507556	0.0206514	0.503603	0.297912
Nfu_g_1_022862	ppa1	306.039	0.591618	0.0206451	0.503603	0.297912
Nfu_g_1_009900	gabrr2a	114.696	0.574428	0.020775	0.504979	0.296727
Nfu_g_1_003020	asic2	260.841	0.488849	0.0208761	0.505724	0.296086
Nfu_g_1_003527	st5	545.337	-0.475896	0.0209226	0.505724	0.296086
Nfu_g_1_005982	scel	392.448	-0.780235	0.0209047	0.505724	0.296086
Nfu_g_1_010810	vcanb	162.672	-0.780622	0.0209723	0.505724	0.296086
Nfu_g_1_018499	aldh3b1	313.224	-0.420693	0.0208594	0.505724	0.296086
Nfu_g_1_019048	tgfb3	286.637	-0.424519	0.0209562	0.505724	0.296086
Nfu_g_1_003654	UNC80	895.031	0.43924	0.0211662	0.505788	0.296031
Nfu_g_1_005201	fhl	108.481	-0.773447	0.021246	0.505788	0.296031
Nfu_g_1_005247	flrt1a	127.788	0.608336	0.0211239	0.505788	0.296031
Nfu_g_1_006163	LRFN2 (2 of 2)	46.03	0.784583	0.0212328	0.505788	0.296031
Nfu_g_1_008458	pdp2	183.885	-0.445314	0.0211667	0.505788	0.296031
Nfu_g_1_009338	NEFM (1 of 2)	194.759	0.574081	0.0212591	0.505788	0.296031
Nfu_g_1_014302	VGLL3	73.3151	-0.661282	0.021272	0.505788	0.296031
Nfu_g_1_015102	zgc:154055	52.1051	-0.618391	0.0212292	0.505788	0.296031
Nfu_g_1_019967	drd1	20.8421	0.751535	0.0212184	0.505788	0.296031
Nfu_g_1_021191	msxe	291.75	-0.667025	0.0212805	0.505788	0.296031
Nfu_g_1_022264	grik1a	422.05	0.500957	0.02103	0.505788	0.296031
Nfu_g_1_009300	ARHGAP44 (1 of 2)	1135.59	0.457446	0.0214178	0.50794	0.294187
Nfu_g_1_024929		1671.09	0.398284	0.0214269	0.50794	0.294187
Nfu_g_1_023447	BAHCC1	1130.06	0.473248	0.0214783	0.508496	0.293712
Nfu_g_1_008654	NID2 (1 of 2)	742.401	-0.750516	0.0215866	0.509074	0.293219
Nfu_g_1_017242	si:dkey-179j5.5	205.872	-0.764401	0.0215745	0.509074	0.293219
Nfu_g_1_021052	erc1a	1768.34	0.46924	0.0215618	0.509074	0.293219
Nfu_g_1_004749	gria2b	2755.9	0.523202	0.0216406	0.509689	0.292695
Nfu_g_1_008846	rhobtb2b	83.5976	0.693831	0.0217089	0.509846	0.292561
Nfu_g_1_012003	nxpe3	44.5222	-0.635316	0.0217593	0.509846	0.292561
Nfu_g_1_012851	ssr2	2923.89	-0.4531	0.0216897	0.509846	0.292561
Nfu_g_1_022106	limk1b	197.957	-0.553252	0.0217371	0.509846	0.292561
Nfu_g_1_007372	agpat9l	123.147	-0.738367	0.0220924	0.510197	0.292262
Nfu_g_1_007399	gp1bb	43.2458	-0.776903	0.0220267	0.510197	0.292262
Nfu_g_1_009409	sv2c	36.7438	0.772219	0.0220671	0.510197	0.292262
Nfu_g_1_009921	elovl6l	33.9705	-0.779361	0.022104	0.510197	0.292262
Nfu_g_1_011975	lin7a	995.602	0.505669	0.0218935	0.510197	0.292262
Nfu_g_1_012308	eppk1	414.989	0.568082	0.0221106	0.510197	0.292262
Nfu_g_1_014411	nrxn1a	844.431	0.473038	0.0219353	0.510197	0.292262
Nfu_g_1_014553	rin2	367.184	-0.445848	0.0219063	0.510197	0.292262
Nfu_g_1_018208	si:dkey-162b23.4	472.719	0.633492	0.0219056	0.510197	0.292262
Nfu_g_1_019253	CABZ01076234.1	472.096	0.464617	0.0219995	0.510197	0.292262
Nfu_g_1_019499	IER2	470.343	-0.458329	0.0219971	0.510197	0.292262
Nfu_g_1_023508	fgf17	49.9163	-0.647774	0.0219281	0.510197	0.292262
Nfu_g_1_022088	cart2	81.9859	0.698791	0.0221708	0.510938	0.291632
Nfu_g_1_000957	NAALADL2	40.5617	0.650742	0.0222274	0.511162	0.291441
Nfu_g_1_002821	eef1a1b	353.813	0.508111	0.0222623	0.511162	0.291441
Nfu_g_1_008706	TMEM151A (1 of 2)	140.553	0.683073	0.0222647	0.511162	0.291441
Nfu_g_1_021732	osbpl7	31.7713	-0.775973	0.0223317	0.512054	0.290685
Nfu_g_1_000186	cltcb	2388.11	0.43259	0.0226989	0.513058	0.289833
Nfu_g_1_000352	CU856359.3	64.7365	0.668785	0.0229107	0.513058	0.289833
Nfu_g_1_000918	st6galnac	353.043	-0.579645	0.0230613	0.513058	0.289833
Nfu_g_1_004012	cgnl1	787.406	-0.395485	0.0228743	0.513058	0.289833
Nfu_g_1_004488	upf3b	546.531	-0.419406	0.0230869	0.513058	0.289833
Nfu_g_1_004561	tspan7	2183.5	-0.356262	0.0233692	0.513058	0.289833
Nfu_g_1_004863	chrnb2a	107.733	0.581549	0.0224844	0.513058	0.289833
Nfu_g_1_005118	mcf2b	41.5452	0.733813	0.0233493	0.513058	0.289833
Nfu_g_1_005239	amot	388.072	-0.439952	0.0228499	0.513058	0.289833
Nfu_g_1_005454	PCOLCE (1 of 2)	240.563	-0.766469	0.0229584	0.513058	0.289833
Nfu_g_1_005781	trim13	355.802	0.49042	0.0231638	0.513058	0.289833
Nfu_g_1_005882	fhl2a	79.1319	-0.765598	0.0224978	0.513058	0.289833
Nfu_g_1_007667	slc1a9	135.097	0.652976	0.0225271	0.513058	0.289833
Nfu_g_1_009733	nrxn2a	77.3268	0.695208	0.023359	0.513058	0.289833
Nfu_g_1_011869	BCL2L14	106.398	-0.512349	0.022753	0.513058	0.289833
Nfu_g_1_012358	sb:cb252	73.3406	-0.770733	0.0231295	0.513058	0.289833
Nfu_g_1_012395	foxn3	74.3464	0.770845	0.0231158	0.513058	0.289833
Nfu_g_1_012945	dlx6a	209.332	-0.432358	0.0232876	0.513058	0.289833
Nfu_g_1_013545	oprl1	367.574	0.511505	0.0233009	0.513058	0.289833
Nfu_g_1_013810	CNNM2 (1 of 2)	147.531	0.564994	0.02339	0.513058	0.289833
Nfu_g_1_014447	tet1	1264.64	0.38197	0.0231857	0.513058	0.289833
Nfu_g_1_014685	FRMPD3	294.266	0.516097	0.0224327	0.513058	0.289833
Nfu_g_1_014997	lppr3a	313.355	0.739027	0.0228457	0.513058	0.289833
Nfu_g_1_015921	capn2a	886.603	-0.744298	0.0226595	0.513058	0.289833
Nfu_g_1_016388	spint2	434.109	-0.774961	0.0228822	0.513058	0.289833
Nfu_g_1_016872	scxa	44.3666	-0.76978	0.0227784	0.513058	0.289833
Nfu_g_1_017567	si:dkey-211m23.2	102.756	-0.763546	0.0225938	0.513058	0.289833
Nfu_g_1_017972	scinlb	243.515	-0.730655	0.0226477	0.513058	0.289833
Nfu_g_1_019098	stxbp5a	423.456	0.546715	0.0225674	0.513058	0.289833
Nfu_g_1_020332	NYAP2 (2 of 2)	2092	0.420716	0.0231673	0.513058	0.289833
Nfu_g_1_020859	B4GALNT1 (1 of 2)	681.19	0.403959	0.0230266	0.513058	0.289833
Nfu_g_1_020910	raly	223.895	0.498598	0.0227974	0.513058	0.289833
Nfu_g_1_021546	ZMYND10	89.1121	-0.53143	0.0229278	0.513058	0.289833
Nfu_g_1_021621	NECAB3	106.505	0.648628	0.0232274	0.513058	0.289833
Nfu_g_1_021825	zgc:86896	1518.4	-0.773334	0.0231395	0.513058	0.289833
Nfu_g_1_022851	ITFG3	600.636	-0.381764	0.0232627	0.513058	0.289833
Nfu_g_1_003053	FAM161A	1099.07	0.550433	0.0234641	0.513105	0.289794
Nfu_g_1_005386	pdzd3b	72.9449	-0.732777	0.0235048	0.513105	0.289794
Nfu_g_1_012357	peli2	59.5531	0.715568	0.023487	0.513105	0.289794
Nfu_g_1_019802	RAI1	1572.34	0.471307	0.0234208	0.513105	0.289794
Nfu_g_1_022905	fkbp10b	529.341	-0.446714	0.0235542	0.513567	0.289403
Nfu_g_1_002550	dspa	262.303	-0.767931	0.0236836	0.515771	0.287543
Nfu_g_1_005273	NYAP2 (1 of 2)	651.658	0.444558	0.0237733	0.516487	0.286941
Nfu_g_1_012242	FCHSD2 (5 of 5)	650.055	-0.409347	0.023757	0.516487	0.286941
Nfu_g_1_007734	im:7162084	24.6446	-0.752762	0.023921	0.516615	0.286833
Nfu_g_1_009901	nbas	334.234	0.682616	0.023812	0.516615	0.286833
Nfu_g_1_011482		471.339	0.435944	0.0239033	0.516615	0.286833
Nfu_g_1_022841	gdf10a	229.932	-0.590841	0.0238479	0.516615	0.286833
Nfu_g_1_022991	camk2g1	3766.51	0.301618	0.0238679	0.516615	0.286833
Nfu_g_1_001559	nr2c2	206.326	0.521691	0.0240747	0.518704	0.285081
Nfu_g_1_023337	thrab	68.8821	0.622724	0.0240531	0.518704	0.285081
Nfu_g_1_009264	cabp1b	101.44	0.623938	0.0241227	0.519123	0.28473
Nfu_g_1_001032	GRIK5 (1 of 2)	345.696	0.446774	0.0241748	0.519248	0.284625
Nfu_g_1_019859	gtpbp1l	1182.27	-0.443398	0.0241855	0.519248	0.284625
Nfu_g_1_004511	si:dkey-247m21.3	36.3297	0.675212	0.0244887	0.519995	0.284001
Nfu_g_1_006499	brd3a	164.552	-0.537949	0.0244971	0.519995	0.284001
Nfu_g_1_006717	col27a1a	1698.2	-0.423411	0.0243849	0.519995	0.284001
Nfu_g_1_009324	LRRTM4 (3 of 4)	130.354	0.572643	0.0245631	0.519995	0.284001
Nfu_g_1_013627	capn9	456.142	-0.664047	0.0243483	0.519995	0.284001
Nfu_g_1_016313	cldne	48.9467	-0.748859	0.0244739	0.519995	0.284001
Nfu_g_1_016831	thbs3a	80.6508	-0.689526	0.0245575	0.519995	0.284001
Nfu_g_1_017376	C16H18orf1 (1 of 2)	94.5562	0.61696	0.0245277	0.519995	0.284001
Nfu_g_1_017799	ankzf1	378.781	-0.347777	0.0245221	0.519995	0.284001
Nfu_g_1_018046	vamp1	99.4424	0.574315	0.0242918	0.519995	0.284001
Nfu_g_1_020872	srgap2a	180.514	0.579453	0.0243344	0.519995	0.284001
Nfu_g_1_021983	rcvrna	35.9708	0.757494	0.0245405	0.519995	0.284001
Nfu_g_1_000769	osbpl7	58.1288	0.700938	0.0247511	0.520207	0.283824
Nfu_g_1_001142	josd2	940.922	0.443714	0.0251603	0.520207	0.283824
Nfu_g_1_002722	nin	350.258	-0.48608	0.0247683	0.520207	0.283824
Nfu_g_1_004823	glrbb	757.15	0.458732	0.0249214	0.520207	0.283824
Nfu_g_1_006391	CABZ01078499.2	330.458	0.42083	0.0250382	0.520207	0.283824
Nfu_g_1_006473	taok3b	230.72	0.503988	0.0250889	0.520207	0.283824
Nfu_g_1_007474	fzd2	176.59	-0.660999	0.0252079	0.520207	0.283824
Nfu_g_1_008128	sema4ba	45.2534	0.69141	0.0250332	0.520207	0.283824
Nfu_g_1_010904	tnfaip8l2b	275.941	-0.508988	0.0249481	0.520207	0.283824
Nfu_g_1_013739	gria2b	450.419	0.409353	0.0251842	0.520207	0.283824
Nfu_g_1_017757	asb5	31.3884	-0.758226	0.0250743	0.520207	0.283824
Nfu_g_1_018210	slc22a7b	29.7535	-0.757135	0.0249071	0.520207	0.283824
Nfu_g_1_020068	foxc1a	314.032	-0.704864	0.024995	0.520207	0.283824
Nfu_g_1_020340	gad1b	340.638	0.464923	0.0248278	0.520207	0.283824
Nfu_g_1_020504	lima1	27.8021	-0.73172	0.0250679	0.520207	0.283824
Nfu_g_1_020749	slc6a1	1322.46	0.46421	0.0247328	0.520207	0.283824
Nfu_g_1_021245	gnat1	99.6017	0.741742	0.0249861	0.520207	0.283824
Nfu_g_1_021318	zgc:110191	75.725	-0.764638	0.0247681	0.520207	0.283824
Nfu_g_1_021436	mxra8a	33.4523	-0.734324	0.0248376	0.520207	0.283824
Nfu_g_1_022167	si:ch211-274p24.3	32.1967	-0.703829	0.0247015	0.520207	0.283824
Nfu_g_1_022282	cldnb	64.8978	-0.682521	0.0251378	0.520207	0.283824
Nfu_g_1_023045	SLC39A11	140.374	-0.47191	0.0252303	0.520207	0.283824
Nfu_g_1_023110	mpp2b	826.623	0.399066	0.0248904	0.520207	0.283824
Nfu_g_1_012975	ppp1r9a	508.81	0.441046	0.0254086	0.52155	0.282704
Nfu_g_1_013481	itgb1a	512.383	-0.553194	0.0253274	0.52155	0.282704
Nfu_g_1_013998	ptk2ba	27.5508	-0.677193	0.02541	0.52155	0.282704
Nfu_g_1_022861	sox9a	764.167	-0.549545	0.0253647	0.52155	0.282704
Nfu_g_1_017897	pdgfrb	1470.69	-0.699272	0.0256029	0.524327	0.280398
Nfu_g_1_021419	chd4a	51.2186	0.683483	0.0255866	0.524327	0.280398
Nfu_g_1_005432	ucp2	58.9496	-0.709618	0.0256642	0.524402	0.280336
Nfu_g_1_021475	slc32a1	926.367	0.409707	0.0256635	0.524402	0.280336
Nfu_g_1_000192	hsp47	1574.52	-0.590854	0.0258746	0.525511	0.279418
Nfu_g_1_008955	FAM190A	136.634	0.54751	0.0258342	0.525511	0.279418
Nfu_g_1_010246	mipa	389.821	-0.756389	0.0258361	0.525511	0.279418
Nfu_g_1_013455	rgs9bp	23.9883	0.70102	0.0257984	0.525511	0.279418
Nfu_g_1_015612	plod1a	1661.15	-0.448684	0.0258916	0.525511	0.279418
Nfu_g_1_022143	hspb1	21708.2	-0.489759	0.0258438	0.525511	0.279418
Nfu_g_1_006547	RPH3A (2 of 2)	266.211	0.599614	0.0259244	0.52559	0.279353
Nfu_g_1_019628	ZNF318	3067.61	0.524105	0.0259602	0.52573	0.279237
Nfu_g_1_000182	USP6	172.381	0.627492	0.0264391	0.525738	0.27923
Nfu_g_1_002650	dlg1l	994.642	0.503223	0.0265593	0.525738	0.27923
[truncated: 25,839 more rows]

## Sheet: d) female vs male 0 dph
gene	symbol	DESeq_baseMean	DESeq_log2FC	DESeq_pvalue	DESeq_FDR	-log10FDR
[truncated: 26,740 more rows]

[truncated: 4 more sheets: e) female vs male 3 dph, f) rlog transformed counts, g) analyzed genes, h) Reflist-genesymbol]
