# Supplementary material for: The master male sex determinant Gdf6Y of the turquoise killifish arose through allelic neofunctionalization
Source: Nat Commun. 2025 Jan 9;16:540. doi: 10.1038/s41467-025-55899-7 (PMC11718055; doi:10.1038/s41467-025-55899-7)
Supplement: Supplementary file 5 — Supplementary Data 2 [file 41467_2025_55899_MOESM5_ESM.xlsx]

## Sheet: a) meta data
sample	organism	cell.line	sex	treatment
no019_EV_1	Mus musculus	Sertoli-like TM4 cells	male	empty vector (EV)
no020_EV_2	Mus musculus	Sertoli-like TM4 cells	male	empty vector (EV)
no021_EV_3	Mus musculus	Sertoli-like TM4 cells	male	empty vector (EV)
no022_EV_4	Mus musculus	Sertoli-like TM4 cells	male	empty vector (EV)
no023_EV_5	Mus musculus	Sertoli-like TM4 cells	male	empty vector (EV)
no024_EV_6	Mus musculus	Sertoli-like TM4 cells	male	empty vector (EV)
no025_gdf6Y_1	Mus musculus	Sertoli-like TM4 cells	male	gdf6Y
no026_gdf6Y_2	Mus musculus	Sertoli-like TM4 cells	male	gdf6Y
no027_gdf6Y_3	Mus musculus	Sertoli-like TM4 cells	male	gdf6Y
no028_gdf6Y_4	Mus musculus	Sertoli-like TM4 cells	male	gdf6Y
no029_gdf6Y_5	Mus musculus	Sertoli-like TM4 cells	male	gdf6Y
no031_del9_1	Mus musculus	Sertoli-like TM4 cells	male	mutated gdf6Y (del9)
no032_del9_2	Mus musculus	Sertoli-like TM4 cells	male	mutated gdf6Y (del9)
no033_del9_3	Mus musculus	Sertoli-like TM4 cells	male	mutated gdf6Y (del9)
no034_del9_4	Mus musculus	Sertoli-like TM4 cells	male	mutated gdf6Y (del9)
no035_del9_5	Mus musculus	Sertoli-like TM4 cells	male	mutated gdf6Y (del9)

## Sheet: b) normalized counts
ID	symbol	no019_EV_1	no020_EV_2	no021_EV_3	no022_EV_4	no023_EV_5	no024_EV_6	no025_gdf6Y_1	no026_gdf6Y_2	no027_gdf6Y_3	no028_gdf6Y_4	no029_gdf6Y_5	no031_del9_1	no032_del9_2	no033_del9_3	no034_del9_4	no035_del9_5
ENSMUSG00000000001	Gnai3	6142.44	6270.93	6037.71	6042.1	6388.14	5978.44	5969.72	6229.87	6031.1	6139.5	6254.74	6231.32	6285.33	5944.46	6160.56	6158.92
ENSMUSG00000000003	Pbsn	0	0	0	0	0	0	0	0	0	0	0	0	0	0	0	0
ENSMUSG00000000028	Cdc45	1121.47	1075.02	1110.02	1142.86	1151.37	1131.55	1214.73	1190.71	1199.53	1217	1155.33	1127.26	1125.64	1231.86	1183.92	1229.08
ENSMUSG00000000031	H19	0	0	0	0	0	0	0	0	0	0	0	0	0	0	0	0
ENSMUSG00000000037	Scml2	0	0	0	0	0	0	0	0	0	0	0	0	0	0	0	0
ENSMUSG00000000049	Apoh	0	2.05942	0.969446	2.97104	3.05945	3.4117	0.980411	0	0	0.99104	5.38366	2.85143	0.952322	1.00396	0	2.89196
ENSMUSG00000000056	Narf	495.158	466.458	474.059	549.642	489.512	451.482	457.852	470.365	492.998	518.314	469.455	479.99	428.545	405.601	457.318	421.263
ENSMUSG00000000058	Cav2	3585.86	3628.69	3503.58	3504.83	3721.31	3475.39	3141.24	3508.55	3426.84	3476.57	3511.22	3182.19	3487.4	3223.72	3536.65	3506.02
ENSMUSG00000000078	Klf6	1402.79	1518.82	1477.44	1458.78	1488.93	1505.7	1428.46	1472.49	1522.63	1445.93	1495.58	1454.23	1468.48	1579.23	1535.42	1514.42
ENSMUSG00000000085	Scmh1	1358.12	1278.9	1333.96	1308.25	1239.08	1262.33	1404.93	1261.98	1202.32	1260.6	1217.78	1346.82	1271.35	1313.18	1307.7	1212.7
ENSMUSG00000000088	Cox5a	3462.31	3374.36	3316.47	3412.73	3363.36	3390.1	3470.66	3481.14	3490.91	3487.47	3649.05	3569.04	3408.36	3535.95	3587.68	3470.36
ENSMUSG00000000093	Tbx2	0	1.02971	0	0.990346	1.01982	1.13723	0	1.09642	0.928432	0	1.07673	0.950476	0.952322	0	0	0
ENSMUSG00000000094	Tbx4	0	0	0	0.990346	0	0	0.980411	0	1.85686	0	1.07673	0.950476	0	0	0	0
ENSMUSG00000000103	Zfy2	0	0	0	0	0	0	0	0	0	0	0	0	0	0	0	0
ENSMUSG00000000120	Ngfr	0	1.02971	0	0	0	0	0	0	0	0.99104	0	0	0	0	0	0
ENSMUSG00000000125	Wnt3	0	1.02971	0	0	0	0	0	0	0	3.96416	0	0	0	1.00396	0	0.963988
ENSMUSG00000000126	Wnt9a	238.55	208.001	195.828	221.838	199.884	184.232	232.357	207.224	218.182	230.912	228.267	219.56	198.083	204.808	188.029	207.257
ENSMUSG00000000127	Fer	1896.05	1924.53	1761.48	1907.41	1963.15	1754.75	1842.19	1965.88	1970.13	1887.93	1872.44	1852.48	1883.69	1839.26	1911.48	1847
ENSMUSG00000000131	Xpo6	3324.5	3418.63	3408.57	3261.21	3402.11	3324.14	3397.12	3362.72	3338.64	3327.91	3223.74	3328.57	3435.03	3454.63	3319.33	3564.83
ENSMUSG00000000134	Tfe3	1552.95	1465.28	1665.51	1550.88	1449.16	1584.17	1583.36	1458.24	1611.76	1478.63	1467.59	1540.72	1433.24	1659.55	1583.6	1464.3
ENSMUSG00000000142	Axin2	23.76	39.1289	36.8389	25.749	36.7134	31.8426	37.2556	23.0248	33.4236	33.6954	36.6089	24.7124	19.0464	30.1189	31.1808	35.6675
ENSMUSG00000000148	Brat1	503.712	500.439	534.165	545.681	492.572	548.147	499.029	506.547	544.061	479.664	515.755	479.04	515.206	552.179	552.75	530.193
ENSMUSG00000000149	Gna12	2334.18	2354.94	2368.36	2382.77	2237.48	2293.8	2417.69	2345.24	2376.79	2395.34	2209.45	2418.01	2303.67	2375.37	2324.38	2342.49
ENSMUSG00000000154	Slc22a18	0	0	0	0	0	0	0.980411	0	0	0	0	0	0	0	0	0
ENSMUSG00000000157	Itgb2l	0	0	0	0	0	0	0	0	0	0	0	0	0	0	0	0
ENSMUSG00000000159	Igsf5	0	0	0	0	0	0	0	0	0	0	0	0	0	0	0	0
ENSMUSG00000000167	Pih1d2	39.9168	22.6536	33.9306	29.7104	29.5747	25.0192	21.569	17.5427	26.9245	31.7133	25.8416	29.4648	22.8557	34.1347	29.291	26.0277
ENSMUSG00000000168	Dlat	4002.13	4078.68	3916.56	4011.89	3992.59	3922.32	3905.96	3966.85	4031.25	4079.12	4052.82	3912.16	4293.07	3969.67	4062	4068.99
ENSMUSG00000000171	Sdhd	3395.78	3274.47	3314.53	3358.26	3322.57	3274.1	3332.42	3432.89	3541.04	3304.13	3351.87	3292.45	3382.65	3570.09	3408.15	3441.44
ENSMUSG00000000182	Fgf23	0	0	0	0	0	0	0	0	0	0	0	0	0	0	0	0
ENSMUSG00000000183	Fgf6	0	0	0	0	0	0	0	1.09642	0	0	0	0.950476	0.952322	0	0	0
ENSMUSG00000000184	Ccnd2	14346.3	14469.5	14212.1	14054	14584.4	14354.2	13938.5	13827	13642.4	13926.1	13491.5	14349.3	14304.8	13666.9	13454	13271.2
ENSMUSG00000000194	Gpr107	1746.84	1706.23	1742.09	1735.09	1631.71	1684.24	1761.8	1656.69	1692.53	1658.01	1583.87	1598.7	1591.33	1662.56	1678.09	1659.99
ENSMUSG00000000197	Nalcn	0	0	0	0	0	1.13723	0.980411	0	0	0	1.07673	0	0	0	0	0
ENSMUSG00000000202	Btbd17	0.9504	0	0	1.98069	1.01982	0	0	0	0	0.99104	1.07673	0	0	2.00792	0.944872	1.92798
ENSMUSG00000000204	Slfn4	0	0	0	0	0	0	0	0	0	0	0	0	0	0	0.944872	0
ENSMUSG00000000214	Th	0	0	0	0	0	0	0	0	0	0	0	0	0	0	0	0
ENSMUSG00000000215	Ins2	0	0	0	0	0	0	0	0	0	0	0	0	0	0	0	0
ENSMUSG00000000216	Scnn1g	0	0	0	0	0	1.13723	0	1.09642	0	0	0	0	0	0	0	0
ENSMUSG00000000223	Drp2	33.264	51.4854	46.5334	50.5077	35.6936	52.3128	50.9814	42.7604	40.851	40.6327	54.9133	47.5238	35.2359	51.2021	47.2436	44.3434
ENSMUSG00000000244	Tspan32	9.504	5.14854	7.75556	7.92277	7.13872	2.27447	1.96082	6.57853	4.64216	3.96416	7.53713	6.65333	3.80929	5.01981	6.6141	5.78393
ENSMUSG00000000247	Lhx2	0	0	0	0	0	0	0	0	0	0	0	0	0	0	0	0
ENSMUSG00000000248	Clec2g	0	0	0	0	0	0	0	0	0	0	0	0	0	0	0	0
ENSMUSG00000000253	Gmpr	420.077	397.468	417.831	450.607	424.244	454.894	414.714	387.037	407.582	416.237	442.537	447.674	419.022	434.716	422.358	460.786
ENSMUSG00000000263	Glra1	0	0	0	0	0	0	0	0	0	0	0	0	0	0	0	0
ENSMUSG00000000266	Mid2	0	1.02971	0	0	0	0	0	0	0	0.99104	0	0	0.952322	0	0	0
ENSMUSG00000000275	Trim25	4511.55	4264.02	4558.33	4464.48	4335.24	4435.22	4213.81	4076.49	4133.38	4231.74	4129.27	4119.36	4313.07	4189.53	4185.78	4057.42
ENSMUSG00000000276	Dgke	342.144	420.121	413.953	363.457	387.531	312.74	314.712	378.265	349.091	351.819	373.626	345.973	363.787	357.41	316.532	348.964
ENSMUSG00000000278	Scpep1	8277.98	7175.01	7774.95	7822.74	7119.35	7670.65	7916.82	6977.62	7617.79	7868.86	6964.3	7739.72	7172.89	7889.13	7862.28	7130.62
ENSMUSG00000000282	Mnt	699.494	688.875	687.337	715.03	696.535	649.361	669.621	574.525	620.193	679.854	626.658	678.64	609.486	582.298	687.867	665.152
ENSMUSG00000000290	Itgb2	21.8592	13.3862	20.3584	12.8745	18.3567	18.1958	15.6866	13.1571	14.8549	17.8387	13.9975	24.7124	13.3325	22.0872	16.0628	23.1357
ENSMUSG00000000295	Hddc2	993.168	988.521	967.507	984.404	1058.57	1037.16	1103.94	1127.12	1115.05	1060.41	1174.71	1143.42	1018.03	1140.5	1108.33	1112.44
ENSMUSG00000000296	Tpd52l1	560.736	454.102	537.073	547.661	487.473	512.893	497.068	473.654	485.57	500.475	443.614	492.346	463.781	483.91	527.238	484.886
ENSMUSG00000000301	Pemt	93.1392	104.001	111.486	98.0443	88.7241	93.2532	102.943	112.931	95.6285	91.1757	107.673	95.0476	95.2322	119.471	103.936	117.607
ENSMUSG00000000303	Cdh1	0.9504	0	0	0	2.03963	3.4117	0.980411	1.09642	1.85686	0.99104	2.15346	0.950476	0.952322	1.00396	0	0.963988
ENSMUSG00000000305	Cdh4	0	0	0	0	0	0	0	0	0	0.99104	0	0	0	0	0	0
ENSMUSG00000000308	Ckmt1	0.9504	0	0.969446	0.990346	1.01982	0	0	0	0	0	1.07673	1.90095	0.952322	0	0	0
ENSMUSG00000000317	Bcl6b	729.907	897.906	847.295	790.296	920.895	865.436	851.977	1154.53	1018.49	864.187	1023.97	888.695	1009.46	1063.2	932.588	1097.98
ENSMUSG00000000318	Clec10a	0	0	0	0	0	1.13723	0	2.19284	0	0	1.07673	0	0.952322	0	0	0.963988
ENSMUSG00000000320	Alox12	0	0	0	1.98069	1.01982	1.13723	0.980411	1.09642	0	2.97312	1.07673	0	2.85697	0	0.944872	1.92798
ENSMUSG00000000326	Comt	1374.28	1333.47	1333.96	1381.53	1403.27	1388.56	1347.08	1460.43	1461.35	1404.3	1404.06	1381.99	1398.96	1475.82	1447.54	1467.19
ENSMUSG00000000339	Rtca	1941.67	1879.22	1951.49	1848.98	1986.6	1961.73	2007.88	1988.91	2050.91	1991	2025.33	2018.81	2051.3	2157.51	2017.3	2025.34
ENSMUSG00000000340	Dbt	651.974	675.489	665.04	644.715	644.525	659.596	625.502	645.792	638.761	638.23	679.418	671.986	724.717	708.797	709.599	649.728
ENSMUSG00000000346	Dazap2	6474.13	6304.91	6277.16	6361.98	6171.93	6338.95	6270.71	6119.13	6382.04	6612.22	6252.58	5834.97	6234.85	6225.57	6353.32	6166.63
ENSMUSG00000000355	Mcts1	627.264	598.261	655.345	617.976	620.049	620.93	610.796	611.803	631.334	617.418	638.502	581.691	533.3	543.143	622.67	551.401
ENSMUSG00000000359	Rem1	6.6528	6.17825	6.78612	3.96138	6.1189	2.27447	8.8237	3.28926	4.64216	0	4.30693	2.85143	5.71393	7.02773	6.6141	6.74791
ENSMUSG00000000365	Rnf17	0	0	0	0	0	0	0	0	0	0	0	0	0	0	0	0
ENSMUSG00000000374	Trappc10	2089.93	2031.62	2021.29	2133.21	2076.35	2035.65	1990.23	2005.35	2015.63	1992.98	1920.89	2092	2039.87	2046.07	2016.36	1980.03
ENSMUSG00000000378	Ccm2	1858.98	1995.58	1970.88	1838.08	1929.49	1909.42	1956.9	2020.7	2030.48	1953.34	2109.32	2055.88	2152.25	2289.03	2070.21	2116.92
ENSMUSG00000000381	Wap	0	0	0	0	0	0	0	0	0	0	0	0	0	0	0	0
ENSMUSG00000000384	Tbrg4	3568.75	3707.98	3612.15	3566.24	3596.9	3664.17	3426.54	3682.88	3758.29	3463.69	3563.98	3680.24	3899.76	4022.88	3650.04	3999.59
ENSMUSG00000000385	Tmprss2	0	0	0	0	0	0	0	1.09642	0	0	0	0	0	1.00396	0	0
ENSMUSG00000000386	Mx1	45.6192	51.4854	52.3501	47.5366	50.9909	43.2149	35.2948	42.7604	46.4216	36.6685	39.8391	40.8705	27.6173	45.1783	30.2359	33.7396
ENSMUSG00000000392	Fap	0.9504	2.05942	1.93889	0	0	1.13723	0.980411	1.09642	2.7853	3.96416	1.07673	0.950476	0	1.00396	2.83461	3.85595
ENSMUSG00000000394	Gcg	0	0	0.969446	0	0	0	0	0	0	0	1.07673	0	0	0	0	0
ENSMUSG00000000399	Ndufa9	3464.21	3346.55	3329.08	3171.09	3395.99	3411.7	3436.34	3394.52	3369.28	3264.49	3285.11	3458.78	3363.6	3617.27	3460.12	3427.94
ENSMUSG00000000402	Egfl6	0	0	0	0	0	0	0	0	0	0	0	0	0	0	0	0
ENSMUSG00000000409	Lck	69.3792	64.8717	53.3195	73.2856	68.3278	57.999	53.9226	64.6889	62.205	51.5341	73.2178	60.8305	52.3777	65.2575	81.259	53.0193
ENSMUSG00000000411	Tssk3	0	0	0	0	0	0	0	0	0	0.99104	0	0	0	0	0	0
ENSMUSG00000000416	Cttnbp2	74.1312	78.2579	75.6168	73.2856	79.5458	86.4298	79.4133	64.6889	76.1314	87.2116	58.1435	75.0876	59.044	65.2575	80.3141	45.3074
ENSMUSG00000000420	Galnt1	3898.54	3913.92	4011.57	3915.83	4075.19	3859.77	3797.13	3982.2	3975.55	4180.21	3930.07	3967.29	4213.07	3915.45	4160.27	3969.7
ENSMUSG00000000435	Myf5	0	0	0	0	0	0	0	0	0	0	0	0	0	0	0	0
ENSMUSG00000000439	Mkrn2	1309.65	1424.09	1259.31	1306.27	1330.86	1274.84	1377.48	1317.9	1334.16	1347.81	1301.77	1356.33	1403.72	1329.25	1256.68	1338.98
ENSMUSG00000000440	Pparg	0	0	0	0	0	0	0	0	0	0	0	0	0	0	0.944872	0
ENSMUSG00000000441	Raf1	3219.96	3435.11	3268	3358.26	3376.62	3186.53	3373.59	3454.82	3434.27	3281.33	3426.16	3388.45	3333.13	3415.48	3284.37	3616.88
ENSMUSG00000000486	Septin1	56.0736	44.2775	46.5334	80.218	53.0305	57.999	55.8834	59.2067	50.1353	63.4266	55.9901	54.1771	50.4731	43.1704	42.5192	46.2714
ENSMUSG00000000489	Pdgfb	6.6528	5.14854	6.78612	2.97104	3.05945	4.54894	3.92164	4.38568	3.71373	3.96416	2.15346	2.85143	3.80929	5.01981	3.77949	5.78393
ENSMUSG00000000530	Acvrl1	16.1568	11.3268	20.3584	18.8166	11.218	12.5096	13.7258	9.86779	15.7833	27.7491	13.9975	10.4552	7.61858	13.0515	24.5667	16.3878
ENSMUSG00000000531	Tamalin	651.024	692.994	601.056	701.165	674.099	635.714	702.955	786.134	710.251	682.827	728.948	715.708	748.525	696.75	728.496	734.559
ENSMUSG00000000532	Acvr1b	563.587	502.498	496.356	512.009	502.77	554.971	509.814	473.654	493.926	518.314	489.913	480.941	497.112	497.965	542.356	453.074
ENSMUSG00000000538	Tom1l2	1871.34	1867.89	1975.73	1873.73	1946.83	1900.32	1978.47	1848.57	1925.57	1911.72	1780.92	1851.53	1793.22	1982.82	1851	1960.75
ENSMUSG00000000544	Gpa33	0	0	0.969446	0	3.05945	2.27447	0	1.09642	0.928432	1.98208	0	0	0	0	0	0
ENSMUSG00000000552	Zfp385a	1299.2	1149.16	1306.81	1268.63	1215.62	1374.92	1301.99	1310.22	1367.58	1239.79	1190.87	1214.71	1288.49	1416.59	1302.98	1199.2
ENSMUSG00000000555	Itga5	6866.64	6613.82	7078.89	6850.22	6644.11	6862.07	6656.99	6506.16	6364.4	6408.07	6319.34	6721.77	6521.5	6759.68	6530.01	6754.66
ENSMUSG00000000560	Gabra2	0	0	0	0	0	0	0	0	0	0	0	0	0.952322	0	0	0.963988
ENSMUSG00000000561	Wdr77	1482.62	1700.05	1593.77	1544.94	1733.69	1654.68	1505.91	1703.84	1674.89	1610.44	1764.76	1664.28	1671.33	1647.5	1692.27	1623.36
ENSMUSG00000000562	Adora3	0	0	0	0	0	0	0	0	0	0	0	0	0	0	0	0
ENSMUSG00000000563	Atp5pb	7367.5	7300.64	7224.31	7384.02	7149.94	7189.6	7614.85	7536.8	7629.86	7853.99	7913.98	7603.81	7250.98	7652.2	7610	7199.06
ENSMUSG00000000567	Sox9	36.1152	41.1884	43.6251	50.5077	46.9116	38.666	39.2164	43.8568	39.9226	48.561	37.6856	37.0686	39.0452	37.1466	37.7949	52.0553
ENSMUSG00000000568	Hnrnpd	7530.02	8324.17	7769.14	7581.1	8080.01	7970.88	7591.32	8652.96	8237.05	7864.9	8541.72	7767.29	8639.47	8470.43	8003.06	8174.62
ENSMUSG00000000579	Dynlt1c	7.6032	9.26738	7.75556	4.95173	4.07927	6.82341	8.8237	3.28926	8.35589	2.97312	5.38366	6.65333	1.90464	3.01189	5.66923	3.85595
ENSMUSG00000000581	C1d	1331.51	1392.17	1337.83	1391.44	1342.08	1406.76	1361.79	1411.09	1439.07	1419.17	1491.27	1298.35	1326.58	1319.21	1295.42	1392.96
ENSMUSG00000000594	Gm2a	26.6112	12.3565	11.6333	22.778	12.2378	20.4702	21.569	17.5427	13.9265	14.8656	18.3044	24.7124	19.0464	18.0713	16.0628	26.9917
ENSMUSG00000000600	Krit1	1203.21	1162.54	1277.73	1257.74	1276.81	1281.66	1165.71	1234.57	1198.61	1326.01	1160.72	1233.72	1105.65	1136.48	1234	1137.51
ENSMUSG00000000605	Clcn4	615.859	506.617	604.934	532.806	561.919	597.048	510.794	571.235	567.272	560.929	554.517	564.583	550.442	536.116	579.206	584.177
ENSMUSG00000000606	Vmn2r88	0	0	0	0	0	0	0	0	0	0	0	0	0	0	0	0
ENSMUSG00000000617	Grm6	0	0	0	0	0	0	0	0	0	0	0	0	0	0	0	0
ENSMUSG00000000627	Sema4f	1.9008	0	0.969446	0	3.05945	0	3.92164	1.09642	0.928432	0	0	0.950476	1.90464	3.01189	1.88974	1.92798
ENSMUSG00000000628	Hk2	2983.31	2800.81	2913.18	2772.97	3025.8	2853.32	2906.92	2653.34	2691.53	2684.73	2703.67	2870.44	2827.44	2784.99	2806.27	2859.19
ENSMUSG00000000631	Myo18a	8708.52	8081.16	8534.03	8150.55	8280.92	8232.44	8416.83	7721	7667.92	7632.99	7153.81	7942.18	7969.98	7731.51	7483.38	7299.31
ENSMUSG00000000632	Sez6	0	0	0	0	0	0	0	0	0	0	0	0	0	1.00396	0	0
ENSMUSG00000000673	Haao	0.9504	1.02971	2.90834	0	2.03963	1.13723	1.96082	3.28926	0.928432	0	1.07673	0.950476	2.85697	0	1.88974	0
ENSMUSG00000000682	Cd52	0.9504	0	0	0	0	0	0	0	0	0	0	0	0	0	0	0.963988
ENSMUSG00000000686	Abhd15	3.8016	4.11884	0.969446	4.95173	9.17836	1.13723	4.90206	2.19284	3.71373	2.97312	8.61386	0.950476	5.71393	2.00792	1.88974	3.85595
ENSMUSG00000000690	Hoxb6	653.875	641.509	631.109	659.571	639.426	649.361	667.66	718.156	698.181	615.436	700.953	689.095	607.581	593.342	603.773	619.844
ENSMUSG00000000693	Loxl3	2711.49	2754.47	2771.64	2718.5	2766.76	2738.46	2855.94	2815.61	2823.36	2758.07	2683.22	2677.49	2523.65	2712.71	2569.11	2720.37
ENSMUSG00000000701	Tcl1b5	0	0	0	0	0	0	0	0	0	0	0	0	0	0	0	0
ENSMUSG00000000706	Btn1a1	0	0	2.90834	0.990346	3.05945	0	0.980411	4.38568	0.928432	2.97312	1.07673	3.8019	0.952322	1.00396	0	0
ENSMUSG00000000708	Kat2b	1708.82	1658.86	1652.9	1642.98	1767.34	1655.81	1676.5	1638.05	1651.68	1639.18	1639.86	1659.53	1687.51	1620.39	1559.98	1638.78
ENSMUSG00000000711	Rab5b	1607.13	1571.34	1573.41	1612.28	1523.61	1575.07	1622.58	1522.93	1522.63	1557.92	1499.89	1509.36	1497.05	1525.02	1551.48	1466.23
ENSMUSG00000000724	Cryba1	0	1.02971	0	0	0	0	0	0	0	0	0	0	0	0	0.944872	0.963988
ENSMUSG00000000730	Dnmt3l	2.8512	6.17825	3.87778	2.97104	4.07927	4.54894	3.92164	2.19284	3.71373	7.92832	5.38366	5.70286	4.76161	3.01189	3.77949	5.78393
ENSMUSG00000000731	Aire	0	0	0	0.990346	2.03963	0	0	0	0	0.99104	1.07673	1.90095	0.952322	1.00396	0	0.963988
ENSMUSG00000000732	Icosl	0.9504	2.05942	0.969446	0.990346	1.01982	0	0	2.19284	0	0	4.30693	0.950476	2.85697	1.00396	0.944872	1.92798
ENSMUSG00000000738	Spg7	2506.21	2338.47	2389.68	2467.94	2226.26	2454.15	2528.48	2322.22	2515.12	2472.65	2313.9	2542.52	2209.39	2467.74	2405.64	2247.06
ENSMUSG00000000739	Sult5a1	0	1.02971	0.969446	0	1.01982	0	0.980411	0	0	0	0	0	0	0	0	0
ENSMUSG00000000740	Rpl13	19523.1	18451.4	18245.9	19132.5	19025.7	18940.6	19952.3	20434	20896.2	19603.8	20605.4	20099.7	20956.8	20465.8	20348.8	20695.9
ENSMUSG00000000743	Chmp1a	1674.6	1583.69	1703.32	1725.18	1669.44	1752.48	1797.09	1667.66	1780.73	1675.85	1698.01	1774.54	1712.28	1871.39	1728.17	1748.67
ENSMUSG00000000751	Rpa1	6177.6	6290.49	6162.77	6117.37	6608.42	6111.5	6270.71	6784.65	6575.16	6489.33	6596.06	6320.66	6693.87	6815.9	6417.57	6753.7
ENSMUSG00000000753	Serpinf1	7356.1	7605.43	7443.4	7587.04	7490.56	7471.63	7447.2	7592.72	7863.82	7796.51	7897.83	7891.8	7543.34	7805.8	7727.16	7852.64
ENSMUSG00000000759	Tubgcp3	2128.9	2219.02	2210.34	2191.64	2220.14	2131.18	2078.47	2233.41	2170.67	2166.41	2109.32	2212.71	2319.86	2243.85	2154.31	2285.61
ENSMUSG00000000766	Oprm1	0	0	0	0	0	0	0	0	0	0	0	0	0	0	0	0.963988
ENSMUSG00000000776	Polr3d	821.146	1010.14	897.707	906.167	924.974	887.043	929.43	983.49	916.363	994.013	1004.59	966.634	1001.84	988.903	955.265	998.691
ENSMUSG00000000782	Tcf7	14.256	11.3268	18.4195	10.8938	14.2774	14.7841	23.5299	9.86779	12.0696	14.8656	29.0718	16.1581	19.0464	21.0832	20.7872	21.2077
ENSMUSG00000000787	Ddx3x	14064	14868	14464.1	13620.2	14587.5	14157.4	13846.3	14984.8	14534.6	14725.9	14294.7	14199.2	15093.4	14435	14572.8	14579.4
ENSMUSG00000000791	Il12rb1	89.3376	65.9014	64.9529	72.2953	65.2683	81.8809	56.8638	72.3638	72.4177	70.3639	52.7599	68.4343	66.6625	61.2417	87.8731	67.4791
ENSMUSG00000000792	Slc5a5	13.3056	9.26738	17.45	6.93242	11.218	20.4702	16.667	14.2535	13.9265	15.8566	9.69059	12.3562	11.4279	10.0396	16.0628	21.2077
ENSMUSG00000000794	Kcnn3	0.9504	0	0	0	1.01982	1.13723	0.980411	0	0	0	0	0	0.952322	0	0	0
ENSMUSG00000000804	Usp32	3045.08	3103.54	3259.28	3171.09	3045.17	3119.43	3090.26	2832.06	2745.37	3035.56	2626.15	2952.18	3010.29	2795.03	3054.77	2848.58
ENSMUSG00000000805	Car4	0	0	0	0	0	0	0	0	0	0	0	0	0	0	0	0
ENSMUSG00000000811	Txnrd3	738.461	826.856	733.87	767.518	809.735	800.613	763.74	834.377	802.165	730.397	822.623	788.895	879.946	895.534	766.291	926.392
ENSMUSG00000000817	Fasl	0.9504	0	0	0	0	0	0.980411	1.09642	0	0.99104	0	0	0	2.00792	0.944872	0
ENSMUSG00000000823	Zfp512b	804.989	907.174	954.904	838.823	936.192	962.101	900.017	1022.96	974.854	880.044	930.297	891.546	901.849	977.859	868.337	982.303
ENSMUSG00000000826	Dnajc5	4267.3	4033.37	4143.41	4351.58	4329.12	4268.04	4175.57	4176.27	4127.81	4212.91	4109.89	4313.26	4033.08	4025.89	4326.57	4168.28
ENSMUSG00000000827	Tpd52l2	2516.66	2550.59	2510.86	2658.09	2471.02	2595.17	2530.44	2416.51	2534.62	2554.9	2588.46	2533.02	2502.7	2731.78	2579.5	2658.68
ENSMUSG00000000838	Fmr1	4276.8	4534.84	4600.02	4438.73	4523.91	4593.29	4342.24	4542.47	4583.67	4410.13	4506.12	4305.66	4491.15	4517.83	4457.9	4465.19
ENSMUSG00000000861	Bcl11a	0	0	0	0	0	0	0	0	0	0	0	0	0	0	0	0
ENSMUSG00000000869	Il4	0	0	0	0	0	0	0	0	0	0	0	0	0	0	0	0
ENSMUSG00000000876	Pxmp4	175.824	174.021	158.02	161.426	151.953	156.938	140.199	150.21	147.621	159.557	178.738	141.621	133.325	112.444	156.849	133.03
ENSMUSG00000000881	Dlg3	946.598	904.084	951.026	1007.18	962.708	995.08	960.803	879.33	934.931	1017.8	904.455	998	889.469	987.899	974.163	954.348
ENSMUSG00000000884	Gnb1l	171.072	154.456	159.959	130.726	172.349	162.625	162.748	146.92	180.116	139.737	166.894	156.829	178.084	183.725	157.794	203.401
ENSMUSG00000000889	Dbh	3.8016	1.02971	0.969446	2.97104	3.05945	3.4117	0.980411	3.28926	6.49903	1.98208	1.07673	1.90095	1.90464	4.01585	4.72436	2.89196
ENSMUSG00000000901	Mmp11	515.117	525.152	542.89	516.961	503.79	516.305	545.109	503.257	562.63	543.09	541.596	538.92	505.683	502.985	446.924	492.598
ENSMUSG00000000902	Smarcb1	2109.89	2094.43	2113.39	2108.45	2173.23	2057.26	2150.04	2195.04	2241.24	2217.95	2323.59	2328.67	2191.29	2225.78	2098.56	2216.21
ENSMUSG00000000903	Vpreb3	0	0	0	0.990346	0	0	0	0	0.928432	0	1.07673	0.950476	0	0	0.944872	0
ENSMUSG00000000915	Hip1r	158.717	156.516	149.295	159.446	173.369	187.644	145.101	171.042	194.042	153.611	152.896	160.63	159.99	180.713	148.345	189.906
ENSMUSG00000000916	Nsun5	670.982	700.202	678.612	633.822	723.051	674.38	660.797	715.963	674.97	660.033	711.72	655.828	729.479	725.864	681.252	738.415
ENSMUSG00000000934	Top1mt	1198.45	1228.44	1164.3	1213.17	1221.74	1245.27	1261.79	1347.5	1298.88	1260.6	1312.54	1361.08	1325.63	1362.38	1244.4	1324.52
ENSMUSG00000000938	Hoxa10	1190.85	1020.44	1042.15	1181.48	948.43	1107.67	1234.34	1098.61	1135.47	1275.47	1185.48	1175.74	944.703	998.942	1069.59	988.087
ENSMUSG00000000942	Hoxa4	44.6688	42.2181	38.7778	35.6525	44.872	28.4309	40.1969	38.3747	36.2089	36.6685	35.5322	47.5238	32.3789	43.1704	34.9603	42.4155
ENSMUSG00000000948	Gm38393	0.9504	2.05942	0.969446	1.98069	4.07927	1.13723	1.96082	2.19284	0	2.97312	1.07673	0.950476	0.952322	1.00396	0.944872	0
ENSMUSG00000000957	Mmp14	2659.22	2637.08	2550.61	2727.41	2688.24	2662.27	2688.29	2669.79	2672.03	2559.86	2601.39	2596.7	2656.03	2753.87	2553.99	2578.67
ENSMUSG00000000958	Slc7a7	114.998	117.387	121.181	116.861	105.041	96.665	102.943	114.028	105.841	113.97	101.213	90.2952	97.1368	95.3764	105.826	103.147
ENSMUSG00000000959	Oxa1l	1801.01	1773.16	1744.03	1767.77	1715.33	1790.01	1787.29	1765.24	1826.23	1795.77	1716.31	1810.66	1699.89	1778.02	1773.52	1820.01
ENSMUSG00000000976	Heatr6	1647.04	1691.81	1799.29	1721.22	1721.45	1729.73	1673.56	1643.54	1642.4	1616.39	1597.87	1750.78	1719.89	1663.56	1654.47	1614.68
ENSMUSG00000000982	Ccl3	0	0	0	0	0	0	0	0	0	0	0	0	0.952322	0	0	0
ENSMUSG00000000983	Wfdc18	0	0	0	0	0	0	0	0	0	0	0	0	0	0	0	0
ENSMUSG00000001014	Icam4	2.8512	0	1.93889	4.95173	0	1.13723	1.96082	3.28926	0	0.99104	4.30693	3.8019	0	1.00396	5.66923	2.89196
ENSMUSG00000001016	Ilf2	4110.48	4338.16	4125.96	4162.42	4330.14	3988.28	4225.57	4354.99	4188.16	4333.82	4373.69	4406.41	4363.54	4575.05	4382.31	4216.48
ENSMUSG00000001017	Chtop	4409.86	4271.23	4286.89	4206.99	4430.09	4362.43	4391.26	4295.78	4347.85	4399.23	4401.68	4387.4	4522.58	4414.42	4382.31	4346.62
ENSMUSG00000001018	Snapin	722.304	731.093	720.298	738.798	717.951	739.203	702.955	757.627	747.388	755.173	751.559	702.402	699.957	726.868	727.551	738.415
ENSMUSG00000001020	S100a4	2282.86	1977.04	2104.67	2086.66	1931.53	2209.65	2337.3	2095.26	2262.59	2237.77	2232.07	2421.81	1958.93	2301.08	2201.55	2196.93
ENSMUSG00000001021	S100a3	40.8672	41.1884	46.5334	53.4787	39.7729	43.2149	41.1773	38.3747	36.2089	47.5699	29.0718	41.8209	27.6173	39.1545	42.5192	40.4875
ENSMUSG00000001023	S100a5	1.9008	3.08913	3.87778	4.95173	7.13872	4.54894	4.90206	1.09642	5.57059	8.91936	4.30693	8.55428	5.71393	4.01585	2.83461	5.78393
ENSMUSG00000001025	S100a6	39322.8	37363	37518.5	38257.1	37686.3	38161	38752.7	38701.5	39933.7	39124.3	40256.9	40904.7	38958.5	41097.2	40957.4	38128.6
ENSMUSG00000001027	Scn4a	0	0	2.90834	1.98069	2.03963	0	2.94123	1.09642	1.85686	0	0	2.85143	0.952322	0	0	0
ENSMUSG00000001029	Icam2	1.9008	0	0	1.98069	3.05945	6.82341	2.94123	0	0.928432	2.97312	4.30693	4.75238	0.952322	5.01981	2.83461	4.81994
ENSMUSG00000001034	Mapk7	798.336	880.401	868.623	844.765	814.834	807.437	790.211	822.316	808.664	784.904	819.393	814.558	815.188	875.455	828.652	849.273
ENSMUSG00000001036	Epn2	2965.25	2739.03	2975.23	2898.74	2748.41	2807.83	2922.61	2726.8	2797.37	2790.77	2673.53	2882.79	2711.26	2783.99	2920.6	2702.06
ENSMUSG00000001039	B9d1	339.293	364.517	389.717	379.303	366.114	399.169	347.066	320.155	363.017	351.819	382.24	363.082	351.407	371.466	419.523	349.928
ENSMUSG00000001052	Sec24b	3172.44	3206.51	3237.95	3209.71	3226.7	3211.55	3075.55	3136.86	2984.91	3134.66	2861.95	3138.47	3161.71	2902.45	2985.79	2988.36
ENSMUSG00000001053	N4bp3	369.706	371.725	368.389	341.669	365.095	340.033	379.419	370.59	401.083	350.828	395.161	321.261	402.832	393.553	394.956	431.866
ENSMUSG00000001054	Rmnd5b	418.176	428.359	446.914	419.907	405.887	435.561	423.538	455.015	439.148	457.861	437.153	419.16	449.496	440.739	417.633	428.975
ENSMUSG00000001056	Nhp2	3162.93	3255.94	3072.17	2924.49	3224.66	3127.4	3182.41	3498.68	3434.27	3235.75	3489.69	3259.18	3635.97	3842.16	3445	3824.14
ENSMUSG00000001062	Vps9d1	537.926	570.459	575.851	581.333	546.622	554.971	598.051	646.889	621.121	552.009	595.433	556.028	521.872	560.211	539.522	520.553
ENSMUSG00000001065	Zfp276	367.805	402.616	436.251	418.916	399.768	428.738	348.046	437.472	462.359	400.38	445.767	442.922	361.882	369.458	369.445	433.794
ENSMUSG00000001076	C1ql4	0	0	0	0	1.01982	0	0	0	0	0	0	0	0	0	0	0
ENSMUSG00000001082	Mfsd10	1106.27	1201.67	1204.05	1186.43	1195.23	1156.57	1200.02	1287.2	1264.52	1149.61	1181.18	1170.04	1158.98	1269.01	1223.61	1308.13
ENSMUSG00000001089	Luzp1	2850.25	2814.19	2969.41	2880.92	2945.23	2772.58	2773.58	2924.16	2663.67	2715.45	2514.17	2841.92	2836.02	2613.31	2726.9	2757.97
ENSMUSG00000001095	Slc13a2	0	0	0	0	0	0	0.980411	0	0	0	0	0	0	0	0	0.963988
ENSMUSG00000001098	Kctd10	6143.39	6189.58	5959.18	6027.25	6345.3	6028.48	6047.18	6409.68	6366.26	6174.18	6186.9	6279.79	6288.18	6198.46	6065.13	6414.37
ENSMUSG00000001100	Poldip2	2372.2	2306.55	2413.92	2354.05	2428.19	2391.6	2416.71	2505.32	2555.05	2430.03	2489.41	2452.23	2501.75	2642.43	2549.26	2449.49
ENSMUSG00000001103	Sebox	0	0	0	0	0	0	0	0	0	0	0	0	0	0	0	0
ENSMUSG00000001105	Ift20	995.069	835.094	955.873	985.394	854.607	970.061	917.665	823.412	884.796	942.479	965.829	943.823	856.138	836.3	877.786	833.849
ENSMUSG00000001119	Col6a1	5301.33	4971.43	5188.47	5365.7	5045.04	5381.39	5165.79	4810	5051.6	4962.14	4793.61	4955.78	4632.09	4791.91	4825.46	4799.69
ENSMUSG00000001120	Pcbp3	678.586	608.558	604.934	627.879	685.317	619.793	700.014	609.61	669.4	687.782	654.653	638.72	672.339	683.698	622.67	646.836
ENSMUSG00000001123	Lgals9	5422.03	5250.49	5349.4	5452.85	5402.99	5352.96	5254.02	5238.7	5273.5	5166.29	5190.93	5255.18	5316.81	5616.16	5322.46	5197.82
ENSMUSG00000001127	Araf	1323.91	1418.94	1323.29	1397.38	1301.29	1326.02	1334.34	1431.93	1391.72	1366.64	1376.06	1366.78	1317.06	1270.01	1375.73	1360.19
ENSMUSG00000001128	Cfp	52.272	54.5746	67.8612	57.4401	61.189	51.1756	54.903	57.0139	55.7059	51.5341	57.0668	56.0781	51.4254	72.2853	52.9128	51.0913
ENSMUSG00000001131	Timp1	2489.1	2745.2	2633.01	2639.27	2682.12	2697.52	2781.43	2772.85	2820.58	2831.4	2877.03	2675.59	2795.07	2970.72	2873.35	2986.43
ENSMUSG00000001134	Uxt	258.509	231.684	214.247	229.76	250.875	257.015	257.848	247.791	251.605	239.832	268.106	271.836	248.556	244.967	241.887	236.177
ENSMUSG00000001138	Cnnm3	143.51	140.04	164.806	146.571	158.072	123.959	131.375	156.788	183.83	138.746	146.436	142.571	177.132	142.563	146.455	167.734
ENSMUSG00000001143	Lman2l	550.282	568.399	607.842	569.449	585.375	540.187	579.423	555.886	547.775	580.75	570.668	614.007	550.442	560.211	516.845	575.501
ENSMUSG00000001150	Mcm3ap	2439.68	2480.57	2546.73	2346.13	2415.95	2457.56	2430.44	2383.62	2318.3	2244.71	2117.93	2340.07	2538.89	2499.87	2279.98	2441.78
ENSMUSG00000001151	Pcnt	1663.2	1557.95	1648.06	1556.82	1563.38	1535.27	1691.21	1434.12	1399.15	1420.16	1432.05	1553.08	1662.75	1497.91	1457.94	1541.42
ENSMUSG00000001155	Ftcd	0	0	0	0	0	0	0	0	0	0	0	0	0	0	0	0
ENSMUSG00000001156	Mxd1	107.395	104.001	102.761	129.735	89.7439	123.959	128.434	95.3886	91.9148	117.934	96.9059	113.107	78.0904	92.3645	116.219	100.255
ENSMUSG00000001157	Gmcl1	1236.47	1197.55	1211.81	1168.61	1249.28	1147.47	1157.87	1153.44	1185.61	1221.95	1166.1	1180.49	1158.98	1164.6	1157.47	1103.77
ENSMUSG00000001158	Snrnp27	1801.01	1773.16	1600.55	1744.99	1699.02	1545.5	1776.51	1809.09	1810.44	1806.67	2014.57	1784.04	1802.75	1659.55	1776.36	1752.53
ENSMUSG00000001166	Oas1c	142.56	129.743	142.508	147.562	144.814	167.174	144.12	123.896	134.623	137.755	172.277	120.71	125.707	111.44	132.282	137.85
ENSMUSG00000001168	Oas1h	0	0	0	0	0	0	0	0	0	0	0	0	0	0	0	0
ENSMUSG00000001173	Ocrl	1357.17	1320.09	1377.58	1296.36	1451.2	1216.84	1309.83	1343.12	1256.17	1350.79	1187.64	1269.84	1323.73	1307.16	1267.07	1339.94
ENSMUSG00000001175	Calm1	12637.5	13055.7	12599.9	12664.5	13053.7	12740.4	12805.2	13646.1	14002.6	13843.8	13940.5	13095.7	14178.2	13827.6	14111.7	13849.6
ENSMUSG00000001211	Agpat3	1551.05	1527.06	1491.01	1503.35	1539.92	1434.05	1584.34	1572.27	1565.34	1501.43	1522.5	1503.65	1586.57	1529.03	1594	1569.37
ENSMUSG00000001225	Slc26a3	0	0	0	0	0	0	0	0	0	0	0	0	0	1.00396	0	0
ENSMUSG00000001227	Sema6b	35.1648	23.6833	27.1445	39.6138	23.4558	29.5681	29.4123	35.0855	38.0657	28.7402	18.3044	29.4648	24.7604	36.1426	46.2987	30.8476
ENSMUSG00000001228	Uhrf1	3963.17	4434.96	4201.58	3935.64	4406.63	4100.87	3990.27	4570.98	4058.18	4072.18	4194.95	4163.08	4343.54	4259.81	4107.36	4617.5
ENSMUSG00000001229	Dpp9	2387.41	2515.58	2345.09	2326.32	2441.44	2300.63	2535.34	2459.27	2445.49	2448.86	2398.96	2506.4	2561.75	2489.83	2466.11	2524.68
ENSMUSG00000001240	Ramp2	11.4048	8.23767	11.6333	7.92277	10.1982	6.82341	11.7649	8.77137	9.28432	14.8656	19.3812	7.60381	11.4279	9.03566	12.2833	10.6039
ENSMUSG00000001247	Lsr	0	0	0	0	0	0	0	0	0	0	0	0	0	0	0	0
ENSMUSG00000001248	Gramd1a	899.078	877.312	888.012	933.896	881.122	906.376	879.429	857.401	902.436	861.214	880.767	833.567	795.189	840.316	891.959	916.752
ENSMUSG00000001249	Hpn	0.9504	1.02971	0	0	1.01982	0	0.980411	1.09642	0	0	3.2302	0.950476	0	1.00396	0	0
ENSMUSG00000001260	Gabrg1	0	0	0	0	0	0	0	0	0	0	0	0	0	0	0	0
ENSMUSG00000001270	Ckb	0	0	0	0	0	0	0	0	0	0	0	0	0	0	0	0
ENSMUSG00000001280	Sp1	4138.04	4088.97	4074.58	4068.34	4061.93	3819.97	3782.43	3610.52	3632.96	3674.78	3546.76	3589.95	3845.48	3481.74	3670.83	3747.02
ENSMUSG00000001281	Itgb7	48.4704	47.3666	40.7167	44.5656	62.2089	42.0777	42.1577	40.5676	55.7059	55.4983	33.3787	33.2667	44.7591	55.2179	46.2987	48.1994
ENSMUSG00000001285	Myg1	1535.85	1515.73	1482.28	1458.78	1569.5	1628.52	1492.19	1561.3	1659.11	1549.99	1617.25	1689	1601.81	1727.82	1577.94	1716.86
ENSMUSG00000001288	Rarg	3515.53	3502.04	3359.13	3555.34	3411.29	3479.94	3814.78	3669.72	3675.66	3699.55	3726.57	3581.39	3581.68	3523.91	3694.45	3694
ENSMUSG00000001289	Pfdn5	2371.25	2326.11	2238.45	2355.04	2382.29	2292.67	2364.75	2324.41	2449.2	2488.5	2518.48	2414.21	2401.76	2533	2413.2	2437.92
ENSMUSG00000001300	Efnb2	678.586	758.895	692.184	745.731	809.735	746.026	734.328	842.051	857.871	853.286	858.156	771.786	925.657	853.368	839.046	898.437
ENSMUSG00000001305	Rrp15	1585.27	1612.52	1609.28	1602.38	1627.63	1616.01	1616.7	1746.6	1716.67	1650.08	1832.6	1701.35	1786.56	1859.34	1696.99	1803.62
ENSMUSG00000001313	Rnd2	229.046	191.526	211.339	206.982	149.913	205.839	215.69	187.488	216.325	192.262	162.587	230.015	173.323	186.737	224.879	185.086
ENSMUSG00000001323	Srr	501.811	505.587	460.487	479.328	447.7	461.717	474.519	428.701	440.077	454.888	435	452.426	427.593	400.581	466.767	342.216
ENSMUSG00000001333	Sync	38.016	40.1586	31.9917	33.6718	34.6738	38.666	29.4123	29.6034	37.1373	35.6775	33.3787	64.6324	43.8068	40.1585	37.7949	27.9556
ENSMUSG00000001334	Fndc5	0	0	0	0	0	1.13723	0	0	0	0	0	0	0	0	0	0
ENSMUSG00000001348	Acp5	0.9504	3.08913	1.93889	0	1.01982	0	0.980411	1.09642	0.928432	0.99104	1.07673	0.950476	0	2.00792	0.944872	0
ENSMUSG00000001349	Cnn1	38.016	27.8021	31.9917	33.6718	26.5153	32.9798	32.3536	40.5676	26.9245	31.7133	33.3787	20.9105	26.665	30.1189	38.7397	32.7756
ENSMUSG00000001366	Fbxo9	401.069	388.2	444.006	378.312	441.581	454.894	401.969	404.579	443.791	374.613	407.005	446.724	451.401	482.906	397.791	438.614
ENSMUSG00000001376	Vps50	1804.81	1846.27	1918.53	1780.64	1901.96	1835.5	1741.21	1840.89	1783.52	1840.36	1769.07	1893.35	1788.46	1862.35	1851.95	1830.61
ENSMUSG00000001380	Hars	5224.35	5434.8	5287.36	5114.15	5446.84	5269.95	5373.63	5545.7	5629.08	5449.73	5569.94	5663.89	5714.88	5929.4	5661.67	5690.42
ENSMUSG00000001383	Zmat2	2486.25	2461	2311.16	2349.1	2447.56	2516.7	2522.6	2546.99	2557.83	2485.53	2619.69	2637.57	2544.6	2495.85	2506.74	2423.47
ENSMUSG00000001403	Ube2c	5494.26	5257.69	5264.09	5411.25	5258.18	5450.77	5550.11	5570.92	5509.32	5598.39	5660.38	5411.06	5801.55	5453.52	5613.48	5498.59
ENSMUSG00000001415	Smg5	5368.81	5559.4	5626.66	5438.98	5426.45	5351.83	5290.3	5637.8	5548.31	5369.46	5386.89	5707.61	5571.08	5906.31	5698.52	5965.16
ENSMUSG00000001416	Cct3	17284	17636.9	17285.2	17085.5	17520.5	17351.9	17372.9	18319	18338.4	18014.1	18462.7	18219.7	18190.3	19077.3	18169.9	19207.5
ENSMUSG00000001418	Glmp	1929.31	1745.36	1956.34	1995.55	1706.15	1903.73	1926.51	1740.02	1921.85	1865.14	1795.99	1839.17	1698.94	1940.66	1996.51	1780.49
ENSMUSG00000001419	Mef2d	2494.8	2529.99	2653.37	2508.55	2497.53	2596.31	2509.85	2473.53	2362.86	2410.21	2263.29	2461.73	2477.94	2536.01	2382.97	2490.94
ENSMUSG00000001420	Tmem79	40.8672	30.8913	49.4417	37.6332	33.654	44.3522	34.3144	44.9533	42.7079	48.561	36.6089	38.9695	39.0452	37.1466	40.6295	52.0553
ENSMUSG00000001424	Snd1	12114.7	11594.5	11774.9	11749.5	11605.5	11794.3	11690.4	11413.7	11478.2	11111.5	11093.6	11595.8	11475.5	11614.8	11274.2	11437.7
ENSMUSG00000001435	Col18a1	312.682	261.546	271.445	315.92	256.994	287.72	309.81	255.466	295.241	288.393	251.955	297.499	255.222	239.947	277.792	274.736
ENSMUSG00000001436	Slc19a1	819.245	840.242	828.876	820.997	838.29	868.847	828.447	919.897	912.649	833.465	892.611	820.261	931.371	916.617	882.51	956.276
ENSMUSG00000001440	Kpnb1	37897.2	37117.9	37748.3	37068.7	37914.8	37166	36968.4	37437.3	36648.9	36379.1	35472.9	37718.7	38994.7	37900.6	37677.7	37615.8
ENSMUSG00000001441	Npepps	6465.57	6052.63	6264.56	6330.29	5940.44	6179.73	6512.87	5775.95	5941.04	6282.2	5736.83	6145.78	5970.11	5885.23	6148.28	5767.54
ENSMUSG00000001444	Tbx21	0.9504	0	0	1.98069	1.01982	0	0	1.09642	0	0	0	0	0	1.00396	0.944872	0
ENSMUSG00000001445	Mrpl10	2222.99	2131.5	2113.39	2131.22	2122.24	2190.31	2160.83	2102.94	2225.45	2178.31	2180.38	2164.23	2125.58	2374.37	2323.44	2218.14
ENSMUSG00000001467	Cyp51	4292.01	4025.13	3934.01	4075.27	4023.18	4041.73	4119.69	3905.45	3906.84	4201.02	4012.98	4115.56	3906.43	3819.07	4018.54	3856.91
ENSMUSG00000001472	Tcf25	8847.27	9416.69	9198.1	9078.5	9341.53	9084.23	9232.53	9359.05	9483.94	9324.7	9492.47	9454.38	9250.86	9767.55	9569.66	9719.89
ENSMUSG00000001473	Tubb6	11782.1	12456.4	11885.4	11462.3	12683.5	11827.2	12166.9	12924.6	13019.4	12193.8	13002.6	12364.7	13439.2	13852.7	12900.3	14072.3
ENSMUSG00000001482	Def8	1894.15	1839.06	1955.37	1859.87	1778.56	1908.28	1956.9	1828.83	2022.13	1880.99	1815.37	1988.4	1834.17	1965.76	1971.95	1946.29
ENSMUSG00000001493	Meox1	0.9504	0	0	0	1.01982	3.4117	1.96082	1.09642	1.85686	1.98208	2.15346	1.90095	0.952322	3.01189	2.83461	0
ENSMUSG00000001494	Sost	0	0	0	0	0	0	0	0	0	0	0	0	0	0	0.944872	0
ENSMUSG00000001496	Nkx2-1	0	0	0	0	0	0	0	0	0	0	0	0	0	0	0	0
ENSMUSG00000001497	Pax9	0.9504	0	0	0	0	0	0	0	0	0	0	0	0	0	0	0
ENSMUSG00000001504	Irx2	0	0	0	0	0	0	0	0	0	0	0	0	0	0	0	0
ENSMUSG00000001506	Col1a1	53228.1	53303.9	50814.5	50589.9	54521.5	51011.8	54963.8	52926.4	50896.7	47841.5	50666.7	51368.5	52251.1	48279.5	47226.6	51119.3
ENSMUSG00000001507	Itga3	5347.9	5359.63	5515.18	5349.85	5434.61	5484.88	5279.51	5208	5271.64	5249.54	5040.18	5276.09	5692.98	5756.72	5577.58	5736.69
ENSMUSG00000001508	Sgca	0	0	0	0	0	0	0	0	0	0	0	0	0	1.00396	0	0.963988
ENSMUSG00000001510	Dlx3	1.9008	0	0	0	0	1.13723	0	1.09642	0.928432	0	1.07673	0	0	2.00792	0	0
ENSMUSG00000001517	Foxm1	6288.8	6289.46	6368.29	6507.56	6283.09	6125.15	6268.75	6267.14	6295.7	6161.3	5901.57	6497.45	6353.89	6323.96	6272.06	6220.61
ENSMUSG00000001518	Itfg2	470.448	462.339	467.273	522.903	459.938	450.345	458.832	458.304	492.998	467.771	515.755	480.941	465.685	500.977	473.381	502.238
ENSMUSG00000001520	Nrip2	0	1.02971	0	0.990346	2.03963	0	1.96082	2.19284	0	0	1.07673	0	0	0	0	0.963988
ENSMUSG00000001521	Tulp3	3771.19	3554.56	3728.49	3687.06	3349.08	3603.9	3560.85	3431.8	3686.8	3498.37	3414.32	3457.83	3271.23	3440.58	3550.83	3511.81
ENSMUSG00000001524	Gtf2h4	595.901	628.122	583.606	654.619	629.227	649.361	700.014	650.178	673.113	619.4	650.346	680.541	651.388	680.686	651.961	683.467
ENSMUSG00000001525	Tubb5	44608.9	45954.9	44402.5	44142.7	46234.4	44971.9	45697.9	48248	48745.5	45799.9	48089	46574.3	47855.1	48410	46705	49609.7
ENSMUSG00000001542	Ell2	2018.65	1911.14	1953.43	2037.14	1954.99	1935.57	1863.76	1812.38	1791.87	1946.4	1775.53	1845.82	1819.89	1687.66	1892.58	1714.93
ENSMUSG00000001552	Jup	575.942	494.26	584.576	514.98	480.334	561.794	527.461	489.004	554.274	494.529	499.604	529.415	498.064	531.096	528.183	408.731
ENSMUSG00000001555	Fkbp10	5901.03	5813.74	5823.46	5902.46	5916.98	5961.38	5984.43	5967.82	6169.43	6064.18	6136.3	6018.41	6017.72	6150.27	6149.22	6099.15
ENSMUSG00000001558	Klhl10	6.6528	5.14854	5.81667	6.93242	11.218	6.82341	8.8237	12.0606	8.35589	3.96416	11.8441	4.75238	4.76161	8.0317	6.6141	1.92798
ENSMUSG00000001566	Mnx1	0	0	0	0	0	0	0	0	0	0	0	0	0	0	0.944872	0
ENSMUSG00000001569	Nom1	1563.41	1695.93	1677.14	1641	1704.11	1667.19	1575.52	1717	1780.73	1607.47	1707.7	1672.84	1810.36	1782.03	1677.15	1833.5
ENSMUSG00000001576	Ergic1	5964.71	5481.14	5822.49	5559.8	5622.25	5722.57	5629.52	5528.16	5783.2	5726.23	5459.03	5645.83	5701.55	5831.01	5873.32	5624.87
ENSMUSG00000001583	Tnk1	0	0	0	0	0	0	0	0	0	0	0	0	0	0	0	0
ENSMUSG00000001588	Acap1	3.8016	0	0.969446	5.94208	1.01982	4.54894	1.96082	0	0	3.96416	2.15346	4.75238	0	1.00396	2.83461	0.963988
ENSMUSG00000001604	Tcea3	0	0	0	0.990346	0	0	0.980411	0	0	0	1.07673	0.950476	0	0	0	0
ENSMUSG00000001622	Csn3	0	0	0	0	0	0	0	0	0	0	0	0	0	0	0	0
ENSMUSG00000001627	Ifrd1	3049.83	3276.53	3019.82	3053.24	3423.53	3167.2	3163.79	3591.88	3333.07	3355.66	3796.56	3441.67	3601.68	3570.09	3412.88	3754.73
ENSMUSG00000001630	Stk38l	1281.14	1099.73	1265.13	1264.67	1024.92	1236.17	1156.89	1116.16	1161.47	1174.38	1118.72	1069.29	997.081	1022.03	1147.07	1042.07
ENSMUSG00000001632	Brpf1	1430.35	1479.69	1477.44	1469.67	1473.64	1485.23	1485.32	1499.9	1483.63	1467.73	1378.22	1422.86	1592.28	1527.03	1397.47	1539.49
ENSMUSG00000001642	Akr1b3	7568.04	5675.76	7484.12	7352.33	5460.1	7253.28	6884.45	5535.83	6679.14	6850.07	5471.95	6940.37	5416.81	6718.51	7059.14	5924.67
ENSMUSG00000001655	Hoxc13	341.194	313.031	338.337	355.534	350.817	347.994	364.713	314.673	311.953	341.909	316.559	307.954	323.789	287.133	316.532	307.512
ENSMUSG00000001656	Hoxc11	556.934	544.716	580.698	565.488	549.682	574.304	552.952	600.839	607.195	590.66	627.735	558.88	518.063	574.266	537.632	578.393
ENSMUSG00000001657	Hoxc8	0	0	1.93889	2.97104	4.07927	1.13723	1.96082	3.28926	0.928432	0.99104	2.15346	3.8019	1.90464	2.00792	5.66923	1.92798
ENSMUSG00000001661	Hoxc6	454.291	434.537	460.487	476.356	429.343	442.384	528.442	421.026	464.216	484.619	450.074	444.823	413.308	397.569	450.704	395.235
ENSMUSG00000001663	Gstt1	359.251	310.972	339.306	390.196	267.192	350.268	367.654	270.816	292.456	328.034	279.95	338.369	260.936	302.193	334.485	263.169
ENSMUSG00000001665	Gstt3	197.683	208.001	165.775	176.282	182.547	189.918	199.023	176.524	194.971	183.342	202.426	190.095	178.084	187.741	173.856	182.194
ENSMUSG00000001666	Ddt	133.056	123.565	133.783	123.793	142.774	144.429	164.709	116.221	141.122	134.781	157.203	166.333	136.182	168.666	136.062	133.03
ENSMUSG00000001670	Tat	0	0	0	0	0	0	0	0	0	0	0	0	0	0	0	0
ENSMUSG00000001672	Marveld3	1.9008	3.08913	2.90834	0.990346	1.01982	1.13723	0	0	0.928432	0	3.2302	0	3.80929	1.00396	0	0.963988
ENSMUSG00000001674	Ddx18	3029.88	3107.66	3060.54	3011.64	3078.83	3268.41	3102.02	3232.25	3334	3121.78	3324.95	3289.6	3399.79	3465.68	3232.41	3475.18
ENSMUSG00000001687	Ubl3	986.515	956.6	951.026	911.118	935.173	965.512	968.646	1016.38	992.494	1001.94	989.517	1012.26	885.66	959.788	951.486	977.484
ENSMUSG00000001700	Gramd3	252.806	261.546	272.414	257.49	309.005	239.957	254.907	252.177	264.603	265.599	256.262	293.697	272.364	285.125	275.903	277.628
ENSMUSG00000001707	Eef1e1	1327.71	1470.42	1339.77	1359.75	1392.05	1390.84	1394.14	1521.83	1438.14	1478.63	1574.18	1363.93	1486.57	1418.6	1523.13	1565.52
ENSMUSG00000001729	Akt1	9300.62	9408.45	9366.78	9231.02	9395.58	9366.27	9459.99	9893.01	9996.43	9500.11	9842.41	9831.72	10121.3	10409.1	9834.22	10365.8
ENSMUSG00000001739	Cldn15	11.4048	2.05942	5.81667	3.96138	4.07927	10.2351	3.92164	4.38568	3.71373	3.96416	3.2302	3.8019	2.85697	11.0436	4.72436	3.85595
ENSMUSG00000001741	Il16	489.456	467.488	479.876	490.221	507.869	483.325	480.401	431.99	395.512	386.506	366.089	463.832	461.876	415.64	436.531	435.722
ENSMUSG00000001750	Tcirg1	1862.78	1984.25	1958.28	2011.39	1885.64	2022	1792.19	1895.71	1865.22	1859.19	1868.13	1928.52	1691.32	1740.87	1771.63	1934.72
ENSMUSG00000001751	Naglu	717.552	641.509	682.49	751.673	608.831	641.4	632.365	611.803	622.978	653.096	620.198	649.175	595.201	636.512	644.402	588.033
ENSMUSG00000001755	Coasy	744.163	674.459	708.665	721.962	694.496	739.203	749.034	731.313	700.038	744.271	696.646	749.925	647.579	710.805	750.228	765.406
ENSMUSG00000001761	Smo	4955.39	4844.78	4952.9	4836.85	5025.66	4787.76	5052.06	5195.94	5062.74	4978.99	4739.78	5072.69	5173.01	5200.52	4970.97	5324.1
ENSMUSG00000001763	Tspan33	2.8512	5.14854	1.93889	4.95173	7.13872	3.4117	7.84329	8.77137	4.64216	4.9552	2.15346	2.85143	3.80929	4.01585	2.83461	6.74791
ENSMUSG00000001767	Crnkl1	1519.69	1453.95	1575.35	1459.77	1468.54	1518.21	1460.81	1454.95	1533.77	1477.64	1499.89	1517.91	1487.53	1558.15	1474.94	1481.65
ENSMUSG00000001768	Rin2	509.414	477.785	502.173	498.144	455.858	501.521	455.891	452.822	496.711	464.798	475.916	468.585	478.066	510.013	464.877	469.462
ENSMUSG00000001773	Folh1	0	0	0	0	0	0	0	0	0	0	0	0	0	0	0	0
ENSMUSG00000001774	Chordc1	2664.92	2692.69	2468.21	2656.11	2612.77	2646.35	2586.32	2714.74	2576.4	2714.46	2768.28	2639.47	2571.27	2367.34	2604.07	2606.62
ENSMUSG00000001783	Rtcb	4211.22	4216.66	4088.15	4031.7	4152.7	4211.18	4174.59	4312.22	4183.52	4230.75	4362.92	4439.67	4290.21	4385.31	4201.84	4423.74
ENSMUSG00000001785	Pwp1	2184.02	2352.88	2294.68	2240.16	2387.39	2224.43	2206.91	2401.16	2427.85	2323.99	2336.51	2377.14	2566.51	2511.91	2360.29	2486.12
ENSMUSG00000001786	Fbxo7	389.664	445.864	437.22	354.544	416.085	445.796	426.479	439.665	405.725	408.309	426.386	459.08	416.165	421.664	414.799	420.299
ENSMUSG00000001794	Capns1	5080.84	5123.83	5107.04	4907.17	5108.27	5266.53	5169.71	5384.52	5422.04	5048.36	5269.53	5170.59	5334.91	5544.88	5291.28	5589.2
ENSMUSG00000001802	Lrp3	0	0	0	0	0	0	0	0	0	0	0	0	0	0	0.944872	0
ENSMUSG00000001804	Dsg4	1.9008	0	0	0	0	0	0	0	0	0	0	0	0	0	0	0
ENSMUSG00000001815	Evx2	0	1.02971	0.969446	0.990346	0	0	0	0	0	0	0	0	0	0	0	0.963988
ENSMUSG00000001819	Hoxd13	0.9504	0	0.969446	0.990346	1.01982	0	0.980411	0	0.928432	0	1.07673	0	0	0	0.944872	0
ENSMUSG00000001823	Hoxd12	0	0	0	0	0	0	0	0	0	0	0	0	0	0	0	0
ENSMUSG00000001827	Folr1	12.3552	6.17825	14.5417	11.8842	7.13872	11.3723	7.84329	7.67495	9.28432	6.93728	11.8441	11.4057	6.66625	8.0317	10.3936	8.67589
ENSMUSG00000001829	Clpb	1947.37	1760.8	1822.56	1866.8	1742.87	1824.12	1893.17	1684.1	1889.36	1849.28	1775.53	1917.11	1777.99	1877.41	1819.82	1878.81
ENSMUSG00000001833	Septin7	9676.02	9902.71	9655.68	9797.49	10239	9982.65	9505.09	9925.9	10045.6	10217.6	10023.3	9781.35	9843.2	9569.77	9953.28	9575.29
ENSMUSG00000001844	Zdhhc4	317.434	383.052	351.909	355.534	336.54	346.857	363.733	401.29	406.653	360.739	363.936	365.933	362.835	385.521	342.044	370.171
ENSMUSG00000001847	Rac1	9512.55	9645.28	9353.21	9588.53	9816.76	9679	9903.13	9850.25	9959.29	9962.93	10268.8	10038	10053.7	9888.02	10027.9	9841.35
ENSMUSG00000001855	Nup214	2062.37	2197.4	2191.92	2080.72	2207.9	2080	2037.29	1999.87	1925.57	1824.51	1716.31	1976.04	2231.29	2077.2	1928.48	2052.33
ENSMUSG00000001864	Aif1l	696.643	689.905	802.701	720.972	649.624	780.143	628.444	713.77	713.964	653.096	661.114	763.232	825.663	941.716	782.354	858.913
ENSMUSG00000001865	Cpa3	0	0	0	0	0	0	0	0	0	0	0	0	0	0	0	0
ENSMUSG00000001870	Ltbp1	9963.04	11165.1	10549.5	9781.65	10950.8	10468.2	9633.52	10780	10104.1	9546.69	9678.75	9536.12	10192.7	9478.4	9414.7	10349.4
ENSMUSG00000001891	Ugp2	2499.55	2516.61	2327.64	2522.41	2363.94	2458.7	2560.83	2471.33	2488.2	2622.29	2604.62	2489.3	2463.66	2321.16	2593.67	2514.08
ENSMUSG00000001901	Kcnh6	0	0	0	0	0	0	0	0	0	0	0	0	0	0	0	0
ENSMUSG00000001909	Trmt1	2004.39	2149	2047.47	2041.1	1989.66	2130.04	2063.77	2199.42	2075.05	2074.25	2119.01	2161.38	2166.53	2149.48	2099.5	2268.26
ENSMUSG00000001910	Nacc1	6474.13	6354.33	6578.66	6347.13	6359.58	6474.28	6542.28	6501.78	6411.75	6551.77	6269.81	6423.32	6757.68	6765.7	6433.63	6682.36
ENSMUSG00000001911	Nfix	2899.67	2948.06	2711.54	2782.87	2988.06	2840.81	2795.15	2943.89	2931.06	2675.81	2747.82	2763.98	3119.81	2831.17	2709.89	2914.13
ENSMUSG00000001918	Slc1a5	1931.21	2145.91	2177.37	2169.85	2135.5	2176.67	1910.82	2266.3	2140.04	1890.9	2075.94	2090.1	2071.3	2251.89	2055.1	2203.68
ENSMUSG00000001924	Uba1	15892.6	15706.1	15789.4	15649.4	15967.3	15982.7	15503.2	15981.4	15872.5	15067.8	14820.1	15298.9	15957.1	16040.3	15333.4	16260.5
ENSMUSG00000001930	Vwf	5.7024	1.02971	0.969446	5.94208	4.07927	1.13723	1.96082	4.38568	3.71373	0	1.07673	3.8019	1.90464	5.01981	1.88974	4.81994
ENSMUSG00000001942	Siae	529.373	608.558	527.378	521.912	540.503	589.088	570.599	542.728	516.208	552.009	551.287	564.583	582.821	577.278	524.404	601.528
ENSMUSG00000001943	Vsig2	0	1.02971	0.969446	0	0	0	0	0	0	0.99104	0	0	0.952322	0	0	0
ENSMUSG00000001946	Esam	1.9008	1.02971	2.90834	4.95173	1.01982	1.13723	3.92164	1.09642	6.49903	1.98208	4.30693	2.85143	4.76161	5.01981	1.88974	5.78393
ENSMUSG00000001948	Spa17	19.9584	16.4753	18.4195	17.8262	9.17836	10.2351	18.6278	15.3499	16.7118	25.767	21.5346	22.8114	17.1418	10.0396	20.7872	17.3518
ENSMUSG00000001962	Fam50a	1462.67	1368.48	1416.36	1431.05	1343.1	1470.44	1551.01	1402.32	1414	1474.67	1359.91	1485.59	1322.78	1433.66	1453.21	1391.03
ENSMUSG00000001964	Emd	1375.23	1388.05	1312.63	1335.98	1453.24	1354.45	1306.89	1391.36	1408.43	1425.12	1470.82	1304.05	1487.53	1511.97	1357.78	1374.65
ENSMUSG00000001983	Taco1	363.053	396.438	372.267	376.332	413.026	363.915	399.027	406.772	385.299	392.452	362.859	377.339	372.358	416.644	379.838	386.559
ENSMUSG00000001985	Grik3	0	0	0	0	1.01982	0	0	0	0	0	0	0	0	0	0	0
ENSMUSG00000001986	Gria3	0	0	0	0	0	0	0	0	0	0	0	0	0	0	0	0
ENSMUSG00000001988	Npas1	0	0	0	0	2.03963	0	0	0	0	0	1.07673	0	0	0	0	0
ENSMUSG00000001995	Sipa1l2	2450.13	2134.59	2405.19	2339.2	2215.04	2291.53	2369.65	2216.96	2234.74	2290.29	1939.19	2309.66	2144.63	2191.65	2158.09	2027.27
ENSMUSG00000001998	Ap4e1	644.371	710.499	651.467	670.464	762.823	705.086	663.738	680.878	648.974	670.934	618.044	670.085	676.149	671.651	644.402	649.728
ENSMUSG00000001999	Blvra	833.501	764.044	804.64	810.103	824.012	743.752	812.761	832.184	906.15	816.617	846.312	891.546	781.856	939.708	848.495	794.326
ENSMUSG00000002006	Pdzd4	462.845	487.052	474.059	480.318	500.73	476.501	535.304	537.246	488.355	459.843	499.604	509.455	531.396	476.882	504.561	508.022
ENSMUSG00000002007	Srpk3	0	0	0	0	0	0	0	0	0	0	0	0	0	0	0	0
ENSMUSG00000002010	Idh3g	1878.94	1984.25	1889.45	1940.09	1974.37	1869.61	1925.53	1972.46	1987.77	1931.54	2077.02	1972.24	1900.83	1982.82	1869.9	1925.08
ENSMUSG00000002012	Pnck	0	1.02971	0	0	0	0	0.980411	0	0.928432	0	0	0	0	0	0	0
ENSMUSG00000002014	Ssr4	1596.67	1569.28	1630.61	1652.89	1606.21	1604.64	1697.09	1615.03	1738.03	1753.15	1700.16	1605.35	1595.14	1770.99	1741.4	1679.27
ENSMUSG00000002015	Bcap31	3218.05	3346.55	3200.14	3316.67	3205.29	3308.22	3301.04	3340.8	3411.06	3461.7	3464.92	3358.98	3243.61	3513.87	3325	3364.32
ENSMUSG00000002017	Fam98a	3280.78	3411.43	3363.01	3207.73	3256.28	3353.71	3092.22	3307.9	3354.43	3120.79	3037.46	3230.67	3242.66	3323.11	3301.38	3209.12
ENSMUSG00000002020	Ltbp2	1730.68	1502.35	1780.87	1659.82	1461.4	1705.85	1809.84	1488.94	1698.1	1669.9	1457.9	1481.79	1327.54	1457.75	1510.85	1396.82
ENSMUSG00000002028	Kmt2a	2079.48	1915.26	2079.46	1917.31	2056.97	1916.24	2134.36	1602.97	1490.13	1534.13	1356.68	1734.62	2077.97	1643.49	1666.75	1673.48
ENSMUSG00000002031	Ift46	851.558	828.916	888.982	816.045	779.14	822.221	887.272	834.377	841.16	847.34	830.161	856.379	798.998	898.546	819.204	834.813
ENSMUSG00000002032	Tmem25	0.9504	0	0.969446	0	0	0	0.980411	1.09642	0.928432	0.99104	0	0	0	0	0	0
ENSMUSG00000002033	Cd3g	0	0	0	0	0	0	0	0	0	0	0	0	0	0	0	0
ENSMUSG00000002043	Trappc6a	290.822	229.625	262.72	288.191	250.875	305.916	297.065	274.105	275.744	305.24	297.178	322.211	273.316	278.097	279.682	313.296
ENSMUSG00000002052	Supt6	4400.35	4499.83	4696.96	4348.61	4537.17	4560.31	4440.28	4515.06	4341.35	4093	3972.07	4156.43	4517.82	4342.14	4230.19	4503.75
ENSMUSG00000002055	Spag5	3108.76	2973.8	3106.1	3064.13	2995.2	3102.38	2988.29	2869.33	2986.77	2886.9	2910.41	2950.28	2827.44	2906.47	2871.46	2869.79
ENSMUSG00000002057	Foxn1	1.9008	3.08913	1.93889	1.98069	0	1.13723	2.94123	3.28926	4.64216	2.97312	1.07673	5.70286	1.90464	3.01189	1.88974	4.81994
ENSMUSG00000002058	Unc119	487.555	442.775	451.762	446.646	446.68	493.56	481.382	471.461	480.928	456.87	501.757	499	468.542	478.89	505.506	517.661
ENSMUSG00000002059	Rab34	3050.78	3064.41	3058.6	3122.56	2926.88	3114.89	3142.22	3166.46	3275.51	3147.54	3243.12	3182.19	3071.24	3379.34	3153.04	3320.94
ENSMUSG00000002064	Sdf2	996.97	912.322	956.843	981.433	910.697	992.806	1052.96	931.958	987.852	1054.47	963.675	1025.56	884.707	982.879	1008.18	997.727
ENSMUSG00000002068	Ccne1	785.981	883.49	838.57	817.036	925.994	838.142	894.135	998.84	972.069	902.838	961.522	887.744	1018.03	1028.06	938.258	1011.22
ENSMUSG00000002076	Hsf2bp	0.9504	2.05942	1.93889	0	3.05945	0	2.94123	3.28926	1.85686	1.98208	0	0	0.952322	0	1.88974	1.92798
ENSMUSG00000002083	Bbc3	98.8416	82.3767	99.8529	99.0346	80.5656	84.1554	77.4525	100.871	88.2011	81.2653	97.9826	95.0476	99.9938	99.3922	83.1487	80.975
ENSMUSG00000002100	Mybpc3	0	0	0	0	0	0	0	0	0	0	0	0	0	0	0	0.963988
ENSMUSG00000002102	Psmc3	4831.83	4882.88	4844.32	4879.44	4904.3	5008.38	4984.41	5326.41	5396.05	5012.68	5314.75	5122.11	5314.91	5495.69	5070.18	5609.44
ENSMUSG00000002103	Acp2	657.677	678.578	631.109	639.764	670.02	619.793	651.973	647.985	682.398	678.863	651.423	628.265	649.484	687.714	648.182	652.62
ENSMUSG00000002104	Rapsn	0	0	0	2.97104	5.09909	3.4117	0	0	0	0	0	1.90095	0	2.00792	1.88974	2.89196
ENSMUSG00000002105	Slc39a13	1266.88	1152.24	1230.23	1254.77	1219.7	1258.92	1336.3	1312.42	1245.03	1260.6	1296.39	1315.46	1194.21	1185.68	1235.89	1222.34
ENSMUSG00000002107	Celf2	3437.6	3616.34	3471.58	3483.05	3594.86	3424.21	3266.73	3231.15	3219.8	3121.78	3313.11	3202.15	3448.36	3208.66	3247.52	3195.62
ENSMUSG00000002108	Nr1h3	2.8512	2.05942	0.969446	2.97104	6.1189	1.13723	1.96082	2.19284	0.928432	3.96416	1.07673	4.75238	1.90464	4.01585	3.77949	1.92798
ENSMUSG00000002109	Ddb2	146.362	165.783	167.714	214.905	172.349	172.86	175.494	163.367	190.329	178.387	171.2	192.947	160.942	141.559	159.683	166.77
ENSMUSG00000002111	Spi1	0.9504	0	1.93889	0	2.03963	0	0.980411	0	0	2.97312	1.07673	0	0.952322	0	0.944872	0
ENSMUSG00000002129	Sf3a1	3594.41	3899.51	3720.73	3572.18	3842.67	3793.82	3646.15	3803.49	3622.74	3471.61	3585.52	3645.07	3782.62	3810.04	3598.07	3790.4
ENSMUSG00000002147	Stat6	2184.02	2222.11	2236.51	2238.18	2347.62	2358.62	2335.34	2348.53	2381.43	2259.57	2326.82	2239.32	2369.38	2338.23	2372.57	2500.58
ENSMUSG00000002190	Clgn	0	1.02971	0	0	0	0	0	0	0.928432	0	0	0	0	0	0	0
ENSMUSG00000002204	Napsa	132.106	131.803	120.211	154.494	131.556	119.41	117.649	108.546	138.336	132.799	146.436	145.423	136.182	118.468	133.227	114.715
ENSMUSG00000002205	Vrk3	747.965	627.093	646.62	722.953	654.723	661.871	717.661	655.66	666.614	706.612	632.042	747.074	620.914	705.785	658.576	656.476
ENSMUSG00000002210	Smg9	426.73	472.636	507.989	472.395	478.294	476.501	500.01	499.968	526.421	488.583	530.829	512.306	481.875	480.898	488.499	535.013
ENSMUSG00000002221	Paxip1	1759.19	1834.94	1855.52	1797.48	1873.4	1846.87	1858.86	1901.19	1849.44	1836.4	1867.05	1883.84	1987.5	1953.71	1858.56	2061.01
ENSMUSG00000002222	Rmnd5a	1654.65	1611.49	1632.55	1634.07	1641.91	1622.83	1665.72	1493.33	1435.36	1581.7	1463.28	1563.53	1384.68	1306.15	1497.62	1399.71
ENSMUSG00000002227	Mov10	3778.79	3809.92	3723.64	3799.96	3832.47	3930.28	3695.17	3813.35	3749.94	3580.63	3412.16	3531.97	3539.78	3517.88	3505.47	3447.22
ENSMUSG00000002228	Ppm1j	4.752	4.11884	2.90834	0.990346	2.03963	9.09788	2.94123	3.28926	2.7853	2.97312	2.15346	0.950476	0.952322	2.00792	8.50384	3.85595
ENSMUSG00000002233	Rhoc	5857.32	5927	5669.32	5838.09	5937.38	5992.09	6206.98	6090.62	6194.5	6111.75	6374.26	6123.92	6175.81	6487.6	6225.76	6453.9
ENSMUSG00000002240	Prr27	0	0	0	0	0	0	0	0	0	0	0	0	0	0	0	0
ENSMUSG00000002249	Tead3	187.229	170.932	171.592	190.146	168.27	181.958	168.631	178.717	193.114	162.531	156.126	176.789	135.23	174.689	142.676	152.31
ENSMUSG00000002250	Ppard	1780.1	1727.85	1776.02	1837.09	1693.92	1772.95	1784.35	1772.91	1737.1	1753.15	1735.69	1783.09	1861.79	1966.76	1808.48	1955.93
ENSMUSG00000002257	Def6	70.3296	66.9311	77.5556	62.3918	66.2881	78.4692	66.668	76.7495	90.0579	69.3728	87.2153	64.6324	83.8043	95.3764	71.8102	92.5428
ENSMUSG00000002265	Peg3	0.9504	0	0	0	0	0	0	0	0	0	0	0	0	0	0	0
ENSMUSG00000002266	Zim1	0	0	0	0	0	0	0	0	0	0	0	0	0	0	0	0
ENSMUSG00000002274	Metrn	1221.26	1337.59	1214.72	1205.25	1301.29	1245.27	1240.22	1321.19	1299.81	1161.5	1401.91	1299.3	1417.06	1354.34	1324.71	1415.13
ENSMUSG00000002279	Lmf1	307.93	274.932	280.17	306.017	265.153	300.23	319.614	260.948	298.955	291.366	288.564	262.331	237.128	284.121	283.461	283.412
ENSMUSG00000002280	Ciao3	630.115	560.162	590.392	645.706	611.89	614.107	610.796	527.379	597.91	606.517	590.049	613.057	566.632	633.5	643.458	620.808
ENSMUSG00000002289	Angptl4	101.693	115.327	101.792	107.948	117.279	130.782	112.747	115.124	126.267	119.916	109.827	117.859	129.516	118.468	132.282	135.922
ENSMUSG00000002297	Dbf4	4809.02	4773.73	4788.09	4876.46	4743.17	4614.9	4638.33	4779.3	4737.79	4811.5	4807.61	4921.56	4908.27	4652.36	4821.68	4799.69
ENSMUSG00000002307	Daxx	1104.36	964.837	1098.38	1082.45	1098.34	1162.25	1073.55	1098.61	1142.9	1148.62	1143.49	1077.84	1108.5	1151.54	1137.63	1128.83
ENSMUSG00000002308	Cd320	685.238	637.39	613.659	577.372	671.04	682.341	632.365	640.31	697.253	648.14	636.349	656.779	671.387	741.928	670.859	695.035
ENSMUSG00000002319	Ipo4	1760.14	1816.41	1763.42	1810.35	1777.54	1857.1	1830.43	1838.7	1887.5	1816.58	1877.82	1836.32	1908.45	1798.1	1811.32	1951.11
ENSMUSG00000002320	Tm9sf1	1312.5	1257.27	1256.4	1247.84	1301.29	1315.78	1289.24	1263.08	1333.23	1398.36	1309.31	1364.88	1264.68	1311.17	1353.06	1315.84
ENSMUSG00000002324	Rec8	0	1.02971	0	0	0	0	0	0	0	0	0	0	0	0	0.944872	0
ENSMUSG00000002325	Irf9	1618.53	1545.59	1595.71	1575.64	1593.97	1639.89	1491.21	1517.45	1539.34	1493.5	1520.35	1506.5	1496.1	1445.71	1525.97	1501.89
ENSMUSG00000002326	Gmpr2	689.99	681.667	707.695	716.02	705.714	708.497	701.974	717.059	676.827	737.334	736.485	733.767	690.433	729.88	690.701	676.719
ENSMUSG00000002329	Mdp1	515.117	515.884	496.356	520.922	540.503	495.834	519.618	540.536	539.419	528.225	538.366	536.068	530.443	520.052	515.9	524.409
ENSMUSG00000002332	Dhrs1	1163.29	1001.91	1060.57	1086.41	983.104	1057.63	1166.69	969.236	1063.98	1055.46	990.594	1075.94	1018.98	1036.09	1066.76	954.348
ENSMUSG00000002341	Ncan	0	0	0	0	0	0	0	0	0	0	0	0	0	0	0.944872	0
ENSMUSG00000002342	Tmem161a	1243.12	1258.3	1200.17	1207.23	1200.33	1190.68	1245.12	1339.83	1264.52	1242.76	1309.31	1233.72	1227.54	1240.9	1207.55	1313.92
ENSMUSG00000002343	Armc6	520.819	523.092	533.195	549.642	501.75	566.343	521.579	547.114	594.197	582.732	585.742	538.92	564.727	591.334	560.309	574.537
ENSMUSG00000002345	Borcs8	347.846	359.368	329.611	354.544	342.659	352.543	372.556	331.119	385.299	399.389	400.544	373.537	344.741	349.379	358.106	380.775
ENSMUSG00000002346	Slc25a42	250.906	282.14	257.873	247.587	246.796	234.27	212.749	222.574	226.537	226.948	231.497	262.331	197.131	218.864	264.564	233.285
ENSMUSG00000002365	Snx9	4813.78	4756.23	4653.34	4851.71	4775.8	4753.64	4870.68	4896.62	4704.37	4823.39	4948.66	4926.32	4903.51	4928.45	4945.46	4990.56
ENSMUSG00000002372	Ranbp3	2630.71	2551.62	2706.69	2663.04	2647.45	2721.4	2765.74	2893.46	2868.86	2648.06	2923.33	2829.57	2853.16	3058.07	2855.4	2914.13
ENSMUSG00000002379	Ndufa11	913.334	827.886	928.729	870.514	868.884	895.004	933.351	940.729	1022.2	920.676	971.213	926.714	996.129	1016.01	978.887	942.78
ENSMUSG00000002384	Bmp8b	0.9504	0	0	0	0	0	0.980411	1.09642	1.85686	0.99104	1.07673	0	0	0	0	0
ENSMUSG00000002393	Nr2f6	1744.93	1599.14	1705.25	1707.36	1657.2	1736.56	1823.56	1692.87	1780.73	1748.2	1804.6	1787.85	1811.32	1838.25	1823.6	1766.99
ENSMUSG00000002395	Use1	771.725	744.48	761.015	799.209	797.497	794.927	800.015	781.748	782.668	789.859	854.925	799.35	740.907	819.233	778.574	838.669
ENSMUSG00000002396	Ocel1	108.346	101.941	117.303	135.677	134.616	115.998	133.336	118.413	109.555	142.71	129.208	140.67	122.85	134.531	124.723	148.454
ENSMUSG00000002409	Dyrk1b	52.272	29.8616	59.1362	42.5849	31.6143	44.3522	39.2164	28.507	34.352	44.5968	39.8391	46.5733	33.3313	25.099	36.85	26.9917
ENSMUSG00000002413	Braf	1731.63	1729.91	1721.74	1694.48	1765.3	1732.01	1754.94	1574.46	1443.71	1470.7	1449.28	1517.91	1656.09	1457.75	1492.9	1534.67
ENSMUSG00000002416	Ndufb2	280.368	248.16	253.025	262.442	254.954	259.29	284.319	275.202	280.387	272.536	327.327	259.48	260.936	267.054	291.02	263.169
ENSMUSG00000002428	Hltf	1626.13	1539.41	1522.03	1627.14	1590.92	1503.42	1559.83	1471.4	1439.07	1582.69	1451.44	1465.63	1423.72	1340.29	1622.34	1392
ENSMUSG00000002455	Prpf6	3313.09	3209.6	3408.57	3210.7	3272.59	3434.45	3267.71	3210.32	3402.7	3284.31	3274.34	3369.44	3357.89	3510.85	3262.64	3312.26
ENSMUSG00000002458	Rgs19	1571.96	1711.38	1599.59	1665.76	1809.16	1633.07	1605.91	1761.95	1716.67	1643.14	1744.31	1678.54	1747.51	1680.63	1773.52	1850.86
ENSMUSG00000002459	Rgs20	0	0	0	0	0	0	0	0	0	0	0	0	0	0	0	0
ENSMUSG00000002475	Abhd3	4.752	3.08913	6.78612	7.92277	7.13872	4.54894	2.94123	8.77137	4.64216	7.92832	6.46039	2.85143	3.80929	1.00396	5.66923	7.7119
ENSMUSG00000002477	Snrpd1	3787.34	3973.65	3709.1	3652.4	3788.62	3715.35	3973.61	4043.6	4036.82	3989.93	4232.63	4117.46	4190.22	4035.93	4053.5	4142.26
ENSMUSG00000002486	Tchp	229.046	254.338	268.536	237.683	236.598	258.152	232.357	288.359	240.464	260.644	245.495	257.579	260.936	246.975	224.879	254.493
ENSMUSG00000002489	Tiam1	768.874	767.133	825.968	776.431	738.348	752.849	732.367	702.806	736.247	753.191	695.569	793.647	836.139	743.936	772.905	763.478
ENSMUSG00000002496	Tsc2	1976.83	1981.16	2124.06	2026.25	2036.58	2116.39	1902.98	2090.88	2004.49	1973.16	1813.22	2051.13	1971.31	2078.2	1962.5	1969.43
ENSMUSG00000002500	Rpl3l	0.9504	0	0.969446	0	1.01982	2.27447	1.96082	1.09642	0.928432	0.99104	0	0.950476	0.952322	0	0.944872	0
ENSMUSG00000002504	Slc9a3r2	146.362	149.308	176.439	143.6	152.973	154.664	167.65	144.728	162.476	153.611	150.743	169.185	145.705	160.634	142.676	149.418
ENSMUSG00000002524	Puf60	6276.44	6181.34	6105.57	6153.02	6214.77	6368.51	6392.28	6611.42	6499.95	6260.4	6479.78	6675.19	6616.73	6682.37	6562.13	6592.71
ENSMUSG00000002546	Golga2	2842.65	2621.64	2767.77	2846.25	2556.68	2722.54	2722.6	2519.58	2511.41	2679.77	2382.81	2529.22	2357	2373.37	2541.7	2377.19
ENSMUSG00000002550	Uck1	661.478	715.648	720.298	682.348	767.922	660.733	715.7	752.145	737.175	793.823	699.876	795.548	756.144	792.126	808.81	791.434
ENSMUSG00000002565	Scin	0	0	0	0	1.01982	0	0.980411	0	0	0	0	0	0	0	0	0
ENSMUSG00000002578	Ikzf4	2.8512	1.02971	0.969446	1.98069	1.01982	1.13723	0	1.09642	1.85686	1.98208	0	4.75238	1.90464	3.01189	2.83461	0.963988
ENSMUSG00000002580	Mien1	630.115	621.944	581.667	653.628	613.93	603.872	666.68	587.682	649.903	663.006	677.265	670.085	604.725	668.639	651.017	653.584
ENSMUSG00000002588	Pon1	1.9008	1.02971	2.90834	1.98069	1.01982	1.13723	1.96082	0	2.7853	0	2.15346	0.950476	0	0	1.88974	0
ENSMUSG00000002602	Axl	21456.2	21782.5	22028.7	21139.9	21835.3	21341.3	20954.3	21464.6	21570.3	21095.3	20695.9	21736.4	22300.5	22966.6	21676.3	22750.1
ENSMUSG00000002603	Tgfb1	704.246	767.133	746.473	756.624	707.753	799.476	746.093	747.759	801.237	761.119	772.017	714.758	764.715	765.019	769.126	746.126
ENSMUSG00000002608	Ccdc97	654.826	654.895	675.704	663.532	635.346	674.38	671.582	699.517	648.046	622.373	679.418	681.491	705.671	730.884	679.363	691.179
ENSMUSG00000002617	Zfp40	95.9904	124.595	124.089	130.726	114.22	110.312	95.0999	116.221	107.698	98.113	102.29	113.107	96.1845	92.3645	115.274	119.534
ENSMUSG00000002625	Akap8l	634.867	725.945	703.817	684.329	696.535	683.478	688.249	712.674	632.262	653.096	675.111	676.739	623.771	641.532	648.182	674.791
ENSMUSG00000002633	Shh	0	0	0	0	0	0	0	0	0	0	0	0	0	0	0	0
ENSMUSG00000002635	Pdcd2l	450.49	444.834	393.595	420.897	403.848	446.933	417.655	462.69	445.647	453.896	442.537	444.823	419.022	465.838	484.719	428.975
ENSMUSG00000002658	Gtf2f1	2594.59	2541.32	2615.56	2425.36	2459.8	2537.17	2621.62	2665.4	2628.39	2576.7	2548.63	2485.49	2605.55	2739.81	2594.62	2675.07
ENSMUSG00000002660	Clpp	1201.31	1107.97	1148.79	1217.14	1202.36	1159.98	1214.73	1174.27	1233.89	1163.48	1299.62	1175.74	1263.73	1288.08	1276.52	1297.53
ENSMUSG00000002661	Alkbh7	135.907	127.684	118.272	136.668	115.239	121.684	148.042	134.86	129.052	125.862	123.824	124.512	151.419	139.551	149.29	143.634
ENSMUSG00000002664	Pspn	0	0	0.969446	0	1.01982	0	0	0	0	0	1.07673	0.950476	0	0	0	0
ENSMUSG00000002668	Dennd1c	0.9504	1.02971	0.969446	0.990346	0	0	0	2.19284	2.7853	1.98208	0	0	0.952322	0	0	0.963988
ENSMUSG00000002679	Med6	496.109	525.152	504.112	533.797	556.82	511.756	513.735	573.428	560.773	573.812	573.898	521.811	553.299	571.254	557.474	592.852
ENSMUSG00000002688	Prkd1	867.715	756.836	824.029	881.408	809.735	837.005	885.311	729.12	802.165	830.492	752.636	817.409	783.761	759.999	803.141	714.315
ENSMUSG00000002699	Lcp2	0	0	0	0.990346	0	1.13723	0	1.09642	0	0.99104	0	0	0	0	0	0
ENSMUSG00000002718	Cse1l	8818.76	9197.36	8994.52	8660.58	9193.65	8755.57	8293.3	9279.01	9200.76	9076.94	8817.36	8917.36	9347.99	9147.1	8854.39	9370.92
ENSMUSG00000002728	Naa20	1357.17	1438.5	1385.34	1389.46	1429.78	1399.94	1410.81	1470.3	1456.71	1481.61	1511.73	1381.04	1501.81	1477.83	1481.56	1589.62
ENSMUSG00000002731	Prkra	689.99	627.093	609.781	684.329	687.357	666.42	706.876	635.924	634.119	682.827	726.794	716.659	665.673	676.67	671.804	694.071
ENSMUSG00000002732	Fkbp7	595.901	621.944	617.537	590.246	629.227	593.637	646.091	613.996	617.407	624.355	627.735	615.908	584.726	568.242	595.269	602.492
ENSMUSG00000002733	Plekha3	2334.18	2189.16	2273.35	2278.79	2244.62	2256.27	2277.5	2320.03	2347.08	2344.8	2318.2	2212.71	2385.57	2283.01	2328.16	2251.88
ENSMUSG00000002741	Ykt6	3575.41	3603.98	3521.03	3372.13	3418.43	3535.66	3776.54	3591.88	3692.37	3549.91	3688.88	3772.44	3639.77	3778.91	3600.91	3691.11
ENSMUSG00000002748	Baz1b	8066.05	8033.79	8189.88	7935.64	8186.07	7851.47	8238.39	8025.8	7763.55	7770.75	7671.72	7598.1	8409	8077.88	7697.87	8254.63
ENSMUSG00000002763	Pex6	538.877	456.161	482.784	530.826	443.621	454.894	532.363	480.232	506.924	552.009	504.987	500.901	479.018	468.85	484.719	519.589
ENSMUSG00000002767	Mrpl2	1282.09	1369.51	1289.36	1281.51	1276.81	1307.82	1359.83	1425.35	1416.79	1259.61	1452.51	1361.08	1460.86	1517.99	1289.75	1468.15
ENSMUSG00000002768	Mea1	923.789	813.47	899.645	861.601	875.003	967.787	947.077	844.244	961.856	888.963	911.992	921.962	918.038	994.926	971.328	944.708
ENSMUSG00000002769	Gnmt	0.9504	3.08913	1.93889	0	0	2.27447	0.980411	0	0.928432	0.99104	1.07673	1.90095	0.952322	1.00396	0.944872	2.89196
ENSMUSG00000002771	Grin2d	13.3056	18.5348	19.3889	19.8069	20.3963	7.96064	13.7258	14.2535	23.2108	19.8208	22.6114	13.3067	15.2372	23.0911	27.4013	22.1717
ENSMUSG00000002778	Kdelr1	2086.13	2085.16	2062.98	2112.41	2070.23	2143.69	2217.69	2101.84	2166.03	2240.74	2051.18	1942.77	2045.59	2021.98	2109.9	2014.73
ENSMUSG00000002781	Tmem143	230.947	270.813	284.048	268.384	227.419	234.27	279.417	237.923	239.536	267.581	248.725	264.232	262.841	208.824	268.344	248.709
ENSMUSG00000002791	Pdxk-ps	1.9008	6.17825	3.87778	3.96138	6.1189	4.54894	8.8237	4.38568	0.928432	0.99104	6.46039	5.70286	1.90464	2.00792	4.72436	4.81994
ENSMUSG00000002797	Ggct	287.971	238.892	290.834	240.654	255.974	235.408	261.77	258.755	244.178	271.545	268.106	282.291	288.554	291.149	257.005	227.501
ENSMUSG00000002799	Jag2	14.256	20.5942	22.2972	27.7297	22.436	23.8819	18.6278	18.6392	24.1392	15.8566	27.995	22.8114	17.1418	14.0555	16.0628	18.3158
ENSMUSG00000002803	Btbd6	39.9168	31.921	26.175	36.6428	26.5153	23.8819	36.2752	42.7604	27.853	36.6685	33.3787	38.9695	26.665	43.1704	41.5744	33.7396
ENSMUSG00000002804	Nudt14	167.27	176.08	167.714	181.233	165.21	162.625	164.709	177.62	184.758	197.217	183.044	194.848	179.037	175.693	190.864	143.634
ENSMUSG00000002808	Epdr1	1437	1459.1	1364.01	1318.15	1361.46	1354.45	1337.28	1382.59	1414.93	1434.04	1439.59	1443.77	1514.19	1442.69	1393.69	1389.11
ENSMUSG00000002812	Flii	5093.19	5061.02	5171.99	4854.68	5000.16	5085.71	5006.96	5083.01	5133.3	4916.55	4795.77	4975.74	5220.63	5257.75	5141.05	5292.29
ENSMUSG00000002814	Top3a	511.315	533.389	550.645	528.845	560.9	543.598	519.618	508.739	529.206	500.475	499.604	500.901	540.919	513.025	500.782	536.941
ENSMUSG00000002820	Atg4d	457.142	476.755	464.364	438.723	436.482	442.384	438.244	453.918	456.789	444.977	470.532	464.783	443.782	480.898	453.538	519.589
ENSMUSG00000002825	Qtrt1	237.6	262.576	222.972	226.789	237.617	259.29	211.769	275.202	263.675	222.984	275.643	230.966	253.318	299.181	277.792	240.997
ENSMUSG00000002831	Plin4	0	2.05942	0	0	0	2.27447	0	0	0	0.99104	0	0	0	1.00396	0	0.963988
ENSMUSG00000002833	Hdgfl2	2820.79	2982.04	2877.31	2910.63	2912.6	2879.48	2787.31	2861.66	2875.35	2694.64	2929.79	2917.01	2756.02	2991.81	2789.26	2951.73
ENSMUSG00000002835	Chaf1a	4055.36	4151.79	4056.16	4026.75	4062.95	4046.28	4153.02	4188.33	4086.03	4041.46	4215.41	4274.29	4310.21	4429.48	4185.78	4223.23
ENSMUSG00000002844	Adprh	1008.37	1015.29	983.018	961.626	954.549	984.845	968.646	970.333	1067.7	965.273	1057.35	1045.52	1052.32	1069.22	1039.36	985.195
ENSMUSG00000002845	Tmem39a	1207.96	1141.95	1183.69	1229.02	1141.18	1133.82	1146.1	1067.91	1141.04	1178.35	1166.1	1223.26	1080.89	1100.34	1199.99	1070.03
ENSMUSG00000002846	Timmdc1	605.405	615.766	575.851	583.314	614.95	592.499	647.071	606.321	594.197	583.723	630.965	568.385	612.343	622.456	623.615	643.944
ENSMUSG00000002847	Pla1a	8.5536	8.23767	7.75556	12.8745	6.1189	6.82341	7.84329	6.57853	13.9265	5.94624	4.30693	8.55428	5.71393	7.02773	8.50384	5.78393
ENSMUSG00000002870	Mcm2	7525.27	8158.38	7675.1	7679.14	8401.26	7652.45	7896.23	8682.56	8228.69	8072.02	8385.59	8147.48	8834.69	8688.29	8180.7	9118.36
ENSMUSG00000002871	Tpra1	472.349	444.834	473.089	525.874	474.215	470.815	495.108	522.993	466.073	481.646	500.681	524.663	454.258	476.882	509.286	494.526
ENSMUSG00000002881	Nab1	3252.27	3091.19	3100.29	3032.44	3145.12	3129.67	3064.77	3100.68	3092.61	3111.87	3068.69	3036.77	3295.99	3090.19	3189.89	3090.54
ENSMUSG00000002885	Adgre5	0.9504	1.02971	0.969446	0	1.01982	0	0.980411	0	0	0	0	0	0.952322	0	0.944872	0
ENSMUSG00000002897	Il17ra	300.326	316.121	322.825	313.94	310.024	319.563	303.927	271.912	276.673	319.115	317.636	280.39	287.601	295.165	328.815	320.044
ENSMUSG00000002900	Lamb1	8344.51	8512.6	8682.35	8282.26	8575.64	8254.05	8353.1	7869.01	7430.24	7455.6	7512.36	7751.13	8315.68	7787.73	7875.51	8243.06
ENSMUSG00000002908	Kcnn1	12.3552	12.3565	13.5722	9.90346	8.15854	13.6468	11.7649	14.2535	11.1412	8.91936	5.38366	12.3562	10.4755	12.0475	8.50384	11.5679
ENSMUSG00000002910	Arrdc2	117.85	151.367	137.661	154.494	143.794	145.566	124.512	129.378	119.768	101.086	135.668	134.968	114.279	141.559	117.164	155.202
ENSMUSG00000002930	Ppp1r17	0	0	0	0	0	0	0	0	0	0	0	0	0	0	0	0
ENSMUSG00000002944	Cd36	0	0	0	0	0	0	0	0	0	0	0	0	0	0	0	0
ENSMUSG00000002948	Map2k7	1265.93	1214.03	1268.03	1271.6	1292.11	1338.53	1297.08	1240.05	1286.81	1262.59	1328.69	1170.99	1233.26	1298.12	1268.02	1257.04
ENSMUSG00000002949	Timm44	2302.82	2314.79	2277.23	2267.89	2351.7	2259.69	2315.73	2391.29	2348.01	2250.65	2443.11	2304.9	2414.14	2474.77	2338.56	2544.93
ENSMUSG00000002957	Ap2a2	7381.76	7283.13	7251.45	7294.89	7285.58	7216.89	7123.67	6954.6	7200.92	7239.55	7050.44	7622.82	7266.22	7319.89	7244.33	7259.79
ENSMUSG00000002963	Pnkp	475.2	566.34	524.47	487.25	538.464	568.617	564.717	566.85	596.053	515.341	584.666	561.731	559.013	584.306	560.309	617.916
ENSMUSG00000002968	Med25	1801.96	1815.38	1836.13	1758.85	1782.64	1787.73	1813.76	1730.15	1874.5	1816.58	1688.32	1803.05	1822.74	1826.21	1763.13	1803.62
ENSMUSG00000002980	Bcam	0	0	0	0	0	0	0	0	0	0	0	0	0	0	0	0
ENSMUSG00000002981	Clptm1	2209.68	2268.45	2319.88	2121.32	2294.59	2324.51	2303.97	2411.03	2427.85	2339.85	2318.2	2251.68	2327.48	2549.06	2301.71	2476.48
ENSMUSG00000002983	Relb	322.186	309.942	308.284	289.181	273.311	344.582	279.417	291.648	321.238	286.411	316.559	323.162	280.935	299.181	309.918	318.116
ENSMUSG00000002984	Tomm40	3352.06	3461.88	3363.98	3212.68	3322.57	3407.16	3484.38	3653.28	3578.18	3390.35	3557.52	3617.51	3828.33	4065.04	3637.76	3948.49
ENSMUSG00000002985	Apoe	53.2224	59.7231	70.7695	61.4015	41.8125	57.999	49.0206	54.8211	46.4216	41.6237	65.6807	39.92	37.1406	46.1823	38.7397	53.9833
ENSMUSG00000002992	Apoc2	0	0	0	0	0	0	0	0	0	0	0	0	0	0	0	0
ENSMUSG00000002996	Hbp1	886.723	816.559	900.615	812.084	805.656	889.318	887.272	779.555	834.661	841.393	752.636	778.44	718.051	735.904	781.409	655.512
ENSMUSG00000002997	Prkar2b	5371.66	4878.76	5282.51	5243.88	4904.3	5150.54	4981.47	4594	5037.67	5237.65	4695.63	4924.42	4629.24	4777.85	5071.13	4510.5
ENSMUSG00000003031	Cdkn1b	2486.25	2046.03	2150.23	2502.6	2104.9	2321.1	2259.85	2045.92	2164.18	2498.41	2258.98	2117.66	1938.93	1891.46	2279.03	2053.29
ENSMUSG00000003032	Klf4	439.085	364.517	372.267	410.003	415.066	408.267	408.831	383.747	424.294	367.676	369.319	387.794	394.261	418.652	407.24	407.767
ENSMUSG00000003033	Ap1m1	1790.55	1852.45	1913.69	1790.55	1815.27	1829.81	1918.66	1817.87	1870.79	1800.72	1783.07	1865.78	1819.89	1916.56	1813.21	2094.75
ENSMUSG00000003037	Rab8a	2255.3	2146.94	2152.17	2225.31	2075.33	2211.92	2268.67	2283.85	2281.16	2430.03	2389.27	2280.19	2462.7	2391.44	2319.66	2287.54
ENSMUSG00000003038	Hmgn2	1301.1	1406.58	1284.52	1359.75	1393.07	1263.47	1404.93	1587.62	1491.06	1418.18	1640.94	1513.16	1734.18	1472.81	1473.05	1378.5
ENSMUSG00000003039	Fam32a	1608.08	1600.17	1646.12	1622.19	1527.69	1621.7	1680.42	1588.71	1698.1	1734.32	1688.32	1648.13	1708.47	1709.75	1724.39	1638.78
ENSMUSG00000003051	Elf3	0.9504	1.02971	0	0	0	0	0.980411	0	0	0.99104	0	0	0	0	0	0
ENSMUSG00000003053	Cyp2c29	0	0	0	0	0	0	0	0	0	0	0	0	0	0	0	0
ENSMUSG00000003062	Stard3nl	840.154	918.5	834.693	876.456	878.063	789.241	855.899	890.294	832.804	923.65	948.601	895.348	867.565	841.32	950.541	895.545
ENSMUSG00000003068	Stk11	2150.76	2094.43	2111.45	2105.48	2124.28	2191.45	2279.46	2214.77	2187.39	2150.56	2292.36	2165.18	2115.11	2194.66	2126.91	2251.88
ENSMUSG00000003070	Efna2	8.5536	15.4456	10.6639	6.93242	12.2378	6.82341	14.7062	10.9642	17.6402	13.8746	15.0743	13.3067	12.3802	18.0713	20.7872	16.3878
ENSMUSG00000003072	Atp5d	5435.34	5223.71	5138.06	5296.37	5226.56	5156.22	5495.2	5440.44	5596.59	5512.17	5693.76	5561.23	5557.75	5639.25	5485.92	5591.13
ENSMUSG00000003099	Ppp5c	2055.72	2040.88	1945.68	1883.64	2027.4	2106.16	2156.9	2129.25	2108.47	2068.3	2103.93	2138.57	2224.62	2298.07	2186.43	2401.29
ENSMUSG00000003119	Cdk12	2142.2	2161.36	2145.38	2064.87	2277.25	1945.81	2077.49	1970.27	1995.2	1941.45	1856.29	1951.33	2183.67	1981.82	2061.71	2050.4
ENSMUSG00000003123	Lipe	80.784	84.4361	94.0362	89.1312	78.5259	69.3713	70.5896	61.3996	83.5589	60.4535	72.1411	78.8895	68.5672	71.2813	78.4243	64.5872
ENSMUSG00000003131	Pafah1b2	5777.48	5896.11	5823.46	5758.86	5945.54	5853.35	5591.28	5721.13	5792.49	5763.89	5694.84	5559.33	5802.5	5823.98	5836.47	5684.64
ENSMUSG00000003134	Tbc1d8	5.7024	6.17825	9.69446	8.91312	9.17836	3.4117	4.90206	9.86779	4.64216	6.93728	11.8441	7.60381	8.5709	8.0317	6.6141	4.81994
ENSMUSG00000003135	Cnot11	938.995	989.55	966.537	906.167	979.025	956.414	938.253	918.801	956.285	912.748	994.901	946.674	978.035	1015.01	962.824	894.581
ENSMUSG00000003153	Slc2a3	224.294	271.843	225.881	232.731	266.172	224.035	251.966	235.731	238.607	219.02	221.807	222.411	253.318	242.959	221.1	263.169
ENSMUSG00000003154	Foxj2	1157.59	1089.43	1167.21	1088.39	1115.68	1089.47	1086.3	972.526	1047.27	1060.41	1001.36	1110.16	1083.74	1048.14	1031.8	973.628
ENSMUSG00000003161	Sri	1658.45	1688.72	1641.27	1656.85	1703.1	1570.52	1705.92	1839.79	1677.68	1679.81	1798.14	1746.02	1689.42	1693.68	1695.1	1786.27
ENSMUSG00000003166	Dgcr2	1234.57	1145.04	1217.62	1201.29	1170.75	1195.23	1272.57	1165.5	1230.17	1202.13	1219.94	1223.26	1176.12	1233.87	1216.99	1257.04
ENSMUSG00000003184	Irf3	493.258	505.587	513.806	492.202	499.711	520.854	474.519	572.332	623.906	479.664	548.057	552.226	491.398	494.953	518.735	601.528
ENSMUSG00000003190	Bcl2l12	143.51	170.932	163.836	183.214	151.953	150.115	160.787	180.909	144.835	144.692	176.584	188.194	157.133	146.578	166.297	170.626
ENSMUSG00000003198	Zfp959	109.296	101.941	117.303	125.774	95.8628	114.861	114.708	114.028	117.911	109.014	115.21	107.404	115.231	109.432	107.715	103.147
ENSMUSG00000003199	Mpnd	1469.32	1365.39	1427.99	1491.46	1395.11	1455.66	1543.17	1411.09	1447.43	1448.9	1386.83	1612.96	1392.29	1429.64	1447.54	1418.03
ENSMUSG00000003200	Sh3gl1	1468.37	1538.39	1531.72	1568.71	1576.64	1527.31	1578.46	1565.69	1513.34	1500.44	1634.48	1553.08	1554.19	1620.39	1633.68	1663.84
ENSMUSG00000003206	Ebi3	0.9504	0	0	0	0	0	0	0	0	0	0	0	0.952322	1.00396	0	0
ENSMUSG00000003208	Yju2	325.037	317.15	291.803	291.162	288.608	328.661	303.927	289.455	321.238	281.455	317.636	278.489	289.506	300.185	292.91	296.908
ENSMUSG00000003226	Ranbp2	6967.38	7086.46	7480.24	6828.44	7395.72	7064.5	6805.03	6539.06	6276.2	6292.12	6236.43	6610.56	7180.51	6924.33	6551.74	6698.75
ENSMUSG00000003227	Edar	0	0	0	0	0	0	0	0	0	0	0	0	0	0	0	0
ENSMUSG00000003228	Grk5	488.506	449.983	464.364	478.337	446.68	459.443	454.911	438.568	433.578	448.941	437.153	465.733	436.164	462.826	498.892	445.362
ENSMUSG00000003233	Dvl3	728.957	694.024	667.948	645.706	654.723	644.812	663.738	629.346	647.117	593.633	616.968	643.472	677.101	605.389	599.049	642.98
ENSMUSG00000003234	Abcf3	1068.25	1009.11	1051.85	971.53	1033.08	1056.49	1072.57	1016.38	1069.55	995.996	1044.43	1105.4	1058.03	1097.33	1062.04	1023.75
ENSMUSG00000003235	Eif2b5	2368.4	2347.74	2287.89	2293.64	2462.86	2227.84	2265.73	2431.86	2340.58	2364.62	2318.2	2430.37	2416.04	2475.77	2435.88	2490.94
ENSMUSG00000003269	Cyth2	808.79	843.332	822.09	876.456	854.607	818.809	901.978	885.908	848.587	801.752	883.997	845.923	835.186	904.57	830.542	876.265
ENSMUSG00000003271	Sult2b1	0	2.05942	0	0.990346	1.01982	2.27447	0.980411	1.09642	0	0	1.07673	0	0	0	0	0
ENSMUSG00000003273	Car11	16.1568	25.7427	16.4806	21.7876	22.436	26.1564	28.4319	25.2177	19.4971	17.8387	22.6114	16.1581	14.2848	18.0713	8.50384	11.5679
ENSMUSG00000003279	Dlgap1	1.9008	1.02971	0.969446	1.98069	2.03963	1.13723	1.96082	0	0	0	1.07673	0.950476	3.80929	3.01189	0.944872	1.92798
ENSMUSG00000003282	Plag1	290.822	299.645	361.603	313.94	287.589	293.407	296.084	296.034	262.746	289.384	264.876	290.846	283.792	262.034	299.524	286.304
ENSMUSG00000003283	Hck	0	0	0.969446	0	0	0	0.980411	0	0	0.99104	1.07673	0	0	0	0	0
ENSMUSG00000003299	Mrpl4	881.021	930.857	924.851	941.819	929.054	875.671	926.489	954.983	998.065	958.336	995.977	958.08	958.036	950.752	966.604	988.087
ENSMUSG00000003308	Keap1	1420.85	1407.61	1462.89	1443.92	1411.43	1442.01	1538.27	1453.85	1469.71	1408.27	1413.75	1468.49	1452.29	1484.86	1439.04	1427.67
ENSMUSG00000003309	Ap1m2	0	0	0	0	0	0	0	0	0	0	0	0	0	0	0	0
ENSMUSG00000003316	Glg1	12532.9	12121.7	12656.1	12216.9	12194	12178.6	12475.7	11095.8	11049.3	11027.3	10596.1	11343	11779.3	11387.9	11395.2	11310.5
ENSMUSG00000003341	Atp8b3	0	4.11884	6.78612	0.990346	3.05945	5.68617	1.96082	2.19284	3.71373	1.98208	4.30693	0.950476	2.85697	2.00792	2.83461	0.963988
ENSMUSG00000003344	Btbd2	1286.84	1256.24	1196.3	1343.9	1250.3	1296.45	1387.28	1211.55	1309.09	1191.23	1222.09	1261.28	1279.92	1291.1	1189.59	1255.11
ENSMUSG00000003345	Csnk1g2	2895.87	2808.02	2862.77	2932.41	2777.98	2972.73	3000.06	2931.83	3097.25	2818.52	3133.29	3032.97	3127.43	3173.52	3032.09	3263.1
ENSMUSG00000003346	Abhd17a	1308.7	1290.23	1387.28	1271.6	1295.17	1362.41	1420.62	1391.36	1459.5	1272.5	1394.37	1372.49	1409.44	1536.06	1430.54	1468.15
ENSMUSG00000003348	Mob3a	770.774	737.272	753.259	713.049	713.872	732.379	757.858	780.652	800.309	790.85	770.94	783.192	795.189	820.237	826.763	847.345
ENSMUSG00000003352	Cacnb3	2254.35	2080.01	2234.57	2236.2	2062.07	2370	2266.71	2136.92	2296.01	2277.41	2228.84	2298.25	2068.44	2124.38	2313.05	2188.25
ENSMUSG00000003354	Ccdc65	0	6.17825	2.90834	2.97104	1.01982	2.27447	2.94123	3.28926	4.64216	0	3.2302	2.85143	0.952322	5.01981	2.83461	1.92798
ENSMUSG00000003355	Fkbp11	1903.65	1863.77	1787.66	1889.58	1814.26	1915.1	1927.49	1954.92	2008.2	1885.95	2035.02	1949.43	1917.98	2183.62	1967.22	1985.81
ENSMUSG00000003360	Ddx23	7154.61	7161.63	7097.31	7080.97	7144.84	7324.93	7233.47	7575.17	7328.12	7057.2	7145.2	7343.38	7354.78	7530.72	7210.32	7425.6
ENSMUSG00000003363	Pld3	859.162	817.589	922.912	925.974	826.052	888.18	890.213	780.652	873.655	842.384	781.708	846.874	800.903	871.439	923.14	751.91
ENSMUSG00000003378	Grik5	1297.3	1205.79	1312.63	1345.88	1182.99	1321.47	1310.81	1257.6	1259.88	1243.76	1203.79	1264.13	1196.12	1247.92	1179.2	1312.95
ENSMUSG00000003379	Cd79a	0	2.05942	0	0	0	0	1.96082	0	0	1.98208	1.07673	0	0.952322	1.00396	0	0
ENSMUSG00000003380	Rabac1	857.261	766.103	833.723	890.321	743.447	838.142	873.546	802.58	925.647	847.34	853.849	940.971	833.282	940.712	863.613	883.977
ENSMUSG00000003382	Etv3	539.827	574.578	539.981	557.565	604.752	542.461	529.422	566.85	492.998	547.054	544.827	515.158	566.632	535.112	546.136	492.598
ENSMUSG00000003402	Prkcsh	4541.96	4178.56	4326.64	4240.66	4289.35	4368.12	4430.48	4317.71	4454.62	4484.46	4488.9	4562.28	4451.15	4350.17	4604.36	4509.53
ENSMUSG00000003410	Elavl3	0.9504	1.02971	0	0	0	2.27447	0	1.09642	0	0	0	0	0	1.00396	2.83461	0.963988
ENSMUSG00000003411	Rab3b	0	0	0	0	0	2.27447	0	1.09642	0.928432	1.98208	1.07673	0.950476	1.90464	0	1.88974	0
ENSMUSG00000003418	St8sia6	0.9504	0	0	0	0	0	0	0	0	0	0	0	0	0	0	0
ENSMUSG00000003420	Fcgrt	164.419	128.714	160.928	178.262	131.556	168.311	158.827	146.92	162.476	162.531	186.275	181.541	139.991	185.733	152.124	178.338
ENSMUSG00000003421	Nosip	732.758	730.064	664.07	696.213	762.823	807.437	750.015	723.638	806.808	747.244	798.935	811.706	761.858	799.154	759.677	786.614
ENSMUSG00000003423	Pih1d1	402.97	413.943	429.464	434.762	370.194	405.993	434.322	399.097	428.007	442.995	421.002	396.348	361.882	453.791	425.192	444.398
ENSMUSG00000003429	Rps11	11196.7	10988	10949.9	11325.6	11133.3	10977.7	12182.6	11481.7	12048.3	11770.6	12289.8	10692.9	12006.9	12590.7	12099.1	12025.7
ENSMUSG00000003435	Supt5	3986.93	4060.14	4280.1	4085.18	3922.22	4272.59	3893.21	3976.72	4060.96	3856.14	3687.81	4079.44	4030.23	4083.11	3995.86	4100.8
ENSMUSG00000003436	Dll3	0.9504	0	0	0	0	0	1.96082	0	1.85686	0	0	0.950476	0	0	0	0.963988
ENSMUSG00000003437	Paf1	912.384	929.827	910.309	919.041	980.045	985.983	902.959	1017.48	959.999	1016.81	969.059	1000.85	944.703	1024.04	937.313	947.6
ENSMUSG00000003438	Timm50	1533.95	1671.22	1496.82	1512.26	1617.43	1548.91	1587.29	1763.05	1749.17	1602.51	1633.4	1622.46	1720.85	1817.17	1704.55	1798.8
ENSMUSG00000003444	Med29	125.453	123.565	110.517	121.813	125.438	128.508	143.14	132.667	135.551	134.781	128.131	126.413	151.419	127.503	132.282	138.814
ENSMUSG00000003452	Bicd1	619.661	643.568	667.948	590.246	643.505	609.558	598.051	647.985	568.201	575.794	550.21	533.217	648.531	566.235	591.49	582.249
ENSMUSG00000003458	Ncstn	2126.05	2111.93	2098.85	2120.33	2028.42	2208.51	2149.06	2142.41	2103.83	2105.96	2024.26	2086.29	2090.35	2136.43	2060.77	2097.64
ENSMUSG00000003464	Pex19	1376.18	1358.19	1377.58	1463.73	1344.12	1432.92	1445.13	1471.4	1409.36	1379.53	1462.2	1408.61	1373.25	1396.51	1403.13	1348.62
ENSMUSG00000003469	Phyhip	0.9504	3.08913	4.84723	2.97104	2.03963	0	2.94123	0	0	1.98208	1.07673	3.8019	0.952322	1.00396	1.88974	2.89196
ENSMUSG00000003476	Crhr2	0	0	0	0	0	0	0	0	0	0	0	0	0	0	0	0
ENSMUSG00000003477	Inmt	0	0	0	0	0	0	0	0	0	0	0	0	0	0	0	0
ENSMUSG00000003484	Cyp4f18	1.9008	2.05942	1.93889	1.98069	1.01982	0	1.96082	2.19284	1.85686	0.99104	1.07673	0	0	1.00396	0.944872	3.85595
ENSMUSG00000003500	Impdh1	2344.64	2415.7	2304.37	2446.15	2429.21	2335.88	2494.17	2495.45	2564.33	2501.39	2365.58	2481.69	2458.9	2690.62	2506.74	2689.53
ENSMUSG00000003505	Psg18	0	0	0	0	0	0	0	0	0	0	0	0	0	0	0	0
ENSMUSG00000003518	Dusp3	2562.28	2520.73	2615.56	2599.66	2505.69	2579.25	2521.62	2393.49	2486.34	2553.91	2444.18	2591	2488.42	2648.45	2622.96	2526.61
ENSMUSG00000003526	Prodh	19.9584	24.713	14.5417	21.7876	20.3963	20.4702	23.5299	16.4463	24.1392	12.8835	17.2277	19.96	24.7604	23.0911	16.0628	15.4238
ENSMUSG00000003527	Ess2	557.885	629.152	589.423	578.362	626.168	562.931	613.737	567.946	615.551	610.481	630.965	594.047	587.583	616.433	595.269	585.141
ENSMUSG00000003528	Slc25a1	1252.63	1052.36	1123.59	1177.52	1033.08	1167.94	1184.34	1053.66	1124.33	1206.1	1092.88	1153.88	1024.7	1225.84	1170.7	1140.4
ENSMUSG00000003531	Dgcr6	622.512	578.696	560.34	575.391	554.781	599.323	646.091	645.792	550.56	568.857	642.809	574.087	630.437	581.294	643.458	612.132
ENSMUSG00000003534	Ddr1	999.821	932.916	1026.64	985.394	916.816	1030.33	1029.43	882.619	1004.56	1022.75	930.297	1019.86	957.084	1020.03	1012.9	977.484
ENSMUSG00000003541	Ier3	3046.03	1953.36	2798.79	3115.63	2111.02	2964.77	2613.78	1891.33	2374	2685.72	2282.67	2744.97	1937.02	2620.34	2998.08	2306.82
ENSMUSG00000003545	Fosb	138.758	158.575	148.325	137.658	145.834	113.723	146.081	169.945	125.338	145.683	141.052	155.878	150.467	160.634	152.124	147.49
ENSMUSG00000003546	Klc4	121.651	104.001	128.936	118.842	81.5854	114.861	100.982	104.16	128.124	123.88	130.285	123.562	95.2322	107.424	102.991	112.787
ENSMUSG00000003549	Ercc1	2060.47	2074.86	2138.6	2177.77	2162.01	2120.94	2195.14	2193.94	2186.46	2203.08	2280.52	2215.56	2289.38	2451.68	2359.34	2438.89
ENSMUSG00000003555	Cyp17a1	0	0	0	0	0	0	0	0	0	0	0	0	0	0	0	0
ENSMUSG00000003559	As3mt	0	0	0.969446	0	0	1.13723	0.980411	0	0	0	0	0	0	0	0	0
ENSMUSG00000003573	Homer3	1235.52	1265.51	1249.62	1133.95	1216.64	1238.45	1325.52	1263.08	1322.09	1198.17	1225.32	1277.44	1291.35	1385.47	1359.67	1347.65
ENSMUSG00000003575	Crtc1	686.189	702.261	760.045	716.02	724.07	725.556	686.288	688.553	657.33	644.176	646.039	701.451	678.053	716.829	702.04	741.307
ENSMUSG00000003581	Rnf215	272.765	312.002	324.764	346.621	342.659	307.053	356.87	404.579	370.444	365.694	332.71	353.577	324.742	332.311	320.311	393.307
ENSMUSG00000003585	Sec14l2	5.7024	5.14854	9.69446	3.96138	7.13872	5.68617	11.7649	7.67495	14.8549	4.9552	5.38366	7.60381	5.71393	4.01585	6.6141	9.63988
ENSMUSG00000003604	Aven	440.035	443.805	409.106	429.81	469.116	479.913	463.734	470.365	482.785	508.404	474.839	477.139	481.875	498.969	477.16	486.814
ENSMUSG00000003617	Cp	19.008	15.4456	16.4806	21.7876	19.3765	18.1958	20.5886	10.9642	11.1412	14.8656	18.3044	14.2571	10.4755	14.0555	21.732	6.74791
ENSMUSG00000003623	Crot	940.896	887.609	942.301	903.196	889.281	901.827	931.391	808.062	893.152	865.178	878.614	951.426	909.468	865.415	891.014	830.957
ENSMUSG00000003644	Rps6ka1	122.602	81.347	108.578	119.832	94.843	101.214	117.649	77.8459	93.7717	98.113	96.9059	92.1962	84.7567	95.3764	119.054	105.075
ENSMUSG00000003657	Calb2	0	0	0.969446	0	0	0	0.980411	1.09642	0	1.98208	0	0.950476	1.90464	0	0	2.89196
ENSMUSG00000003660	Snrnp200	7211.64	7442.74	7551.98	6938.36	7548.69	7346.54	7141.31	6741.89	6597.44	6330.77	5978.02	6307.36	7126.23	6795.82	6637.72	6941.68
ENSMUSG00000003662	Ciao1	839.203	760.955	797.854	812.084	850.528	831.319	847.075	751.049	867.156	817.608	874.307	889.645	803.76	878.467	890.069	870.481
ENSMUSG00000003665	Has1	0	0	0	0	0	0	0	0	0	0	0	0.950476	0	1.00396	0	0
ENSMUSG00000003680	Taf6l	572.141	501.468	629.17	559.546	495.631	593.637	516.677	595.357	595.125	603.544	569.591	585.493	579.012	635.508	621.726	600.564
ENSMUSG00000003721	Insig2	1771.55	1674.31	1745.97	1797.48	1739.81	1658.09	1751.99	1617.22	1637.75	1772.97	1694.78	1639.57	1645.61	1666.58	1744.23	1613.72
ENSMUSG00000003731	Kpna6	4227.38	4323.75	4436.18	4254.53	4359.72	4141.81	4140.28	4354.99	4264.29	4275.35	4010.83	4032.87	4222.6	4234.71	4229.25	4268.54
ENSMUSG00000003746	Man1a	971.309	863.926	1021.8	934.887	826.052	966.65	911.782	887.005	894.08	947.435	832.314	948.575	925.657	918.625	954.32	840.597
ENSMUSG00000003752	Itpkc	220.493	223.447	209.4	217.876	229.459	224.035	202.945	191.874	198.684	194.244	222.884	237.619	229.51	222.88	227.714	217.861
ENSMUSG00000003762	Coq8b	150.163	143.13	158.989	129.735	163.171	162.625	145.101	114.028	156.905	138.746	134.592	136.869	127.611	162.642	147.4	147.49
ENSMUSG00000003778	Brd8	2918.68	2974.83	3024.67	3122.56	2981.95	3111.47	2938.29	2980.07	2844.72	2811.58	2889.95	3084.29	2595.08	2632.39	2814.77	2730.01
ENSMUSG00000003779	Kif20a	9506.85	9674.11	9459.85	9333.02	9794.33	9368.54	9459.01	9773.5	9775.46	9649.76	9653.98	9702.46	9977.48	9664.14	9613.12	10053.4
ENSMUSG00000003808	Farsa	3123.01	3230.2	3223.41	3205.75	3307.27	3252.49	3117.71	3548.02	3424.99	3192.14	3443.39	3347.58	3446.45	3625.31	3342.96	3626.52
ENSMUSG00000003809	Gcdh	605.405	633.271	576.82	620.947	622.089	579.99	528.442	518.607	559.845	604.535	555.594	595.948	582.821	631.492	654.796	588.996
ENSMUSG00000003810	Mast2	8252.32	7939.06	8170.49	8210.96	8024.94	8010.68	8679.58	8017.03	8030.94	8263.29	7454.22	8103.76	8397.58	8165.22	8227.94	7937.47
ENSMUSG00000003812	Dnase2a	217.642	210.061	203.584	185.195	181.527	217.212	224.514	212.706	205.184	197.217	198.119	216.708	183.798	198.784	179.526	200.509
ENSMUSG00000003813	Rad23a	3552.6	3340.38	3458.01	3359.25	3356.22	3460.61	3609.87	3437.28	3587.46	3569.73	3439.08	3468.29	3575.97	3541.98	3483.74	3501.2
ENSMUSG00000003814	Calr	35679.9	35121.3	34431.8	36194.2	35328.5	34760.7	36976.2	36013.1	35986	37890.4	37111.7	37638.8	35812.1	37079.3	37509.5	36339.4
ENSMUSG00000003824	Syce2	1.9008	4.11884	2.90834	1.98069	1.01982	4.54894	3.92164	5.48211	2.7853	1.98208	3.2302	2.85143	2.85697	3.01189	0.944872	4.81994
ENSMUSG00000003847	Nfat5	6951.23	6678.69	7291.2	6887.86	6861.33	6735.84	6809.94	5750.73	5356.13	5542.89	4851.76	5797.9	6341.51	5479.62	5793.01	5666.32
ENSMUSG00000003848	Nob1	1507.33	1647.53	1493.92	1554.84	1684.74	1621.7	1582.38	1829.93	1745.45	1636.21	1700.16	1670.94	1745.61	1939.65	1714.94	1887.49
ENSMUSG00000003849	Nqo1	275.616	291.408	281.139	304.036	277.39	337.759	246.083	258.755	278.53	311.187	282.104	254.728	293.315	323.276	281.572	283.412
ENSMUSG00000003863	Ppfia3	57.024	51.4854	70.7695	54.469	47.9314	83.0181	44.1185	57.0139	63.1334	44.5968	48.453	51.3257	45.7115	47.1862	57.6372	54.9473
ENSMUSG00000003865	Gys1	1965.43	1602.23	1687.8	2018.33	1759.18	1882.12	2034.35	1532.8	1785.38	2038.57	1826.14	2082.49	1581.81	1712.76	1910.53	1767.95
ENSMUSG00000003868	Ruvbl2	3727.47	3751.23	3700.37	3697.95	3982.39	3742.64	3714.78	3803.49	3927.27	3836.32	3880.54	4013.86	4148.31	4110.22	3961.85	4134.54
ENSMUSG00000003872	Lin7b	2.8512	2.05942	1.93889	1.98069	2.03963	0	0	1.09642	1.85686	0	0	1.90095	0	1.00396	0	0
ENSMUSG00000003873	Bax	708.048	712.559	758.106	719.982	739.368	772.182	757.858	711.577	804.951	747.244	782.784	850.676	755.191	804.174	808.81	833.849
ENSMUSG00000003882	Il7r	0	0	0	0	0	0	0	0	0	0	0	0	0	0	0	0
ENSMUSG00000003923	Tfam	1671.75	1674.31	1477.44	1526.12	1559.3	1528.44	1581.4	1616.12	1611.76	1598.55	1648.48	1664.28	1731.32	1623.41	1615.73	1590.58
ENSMUSG00000003929	Zfp81	635.818	601.35	558.401	580.343	602.712	597.048	523.54	544.921	514.351	549.036	469.455	492.346	601.868	480.898	525.349	544.653
ENSMUSG00000003934	Efnb3	33.264	33.9804	34.9	30.7007	35.6936	40.9405	38.236	39.4712	20.4255	27.7491	37.6856	31.3657	19.9988	19.0753	33.0705	32.7756
ENSMUSG00000003948	Mmd	1833.32	1752.56	1802.2	1825.21	1729.61	1902.59	1687.29	1780.59	1764.95	1833.42	1920.89	1782.14	1754.18	1865.36	1832.11	1847
ENSMUSG00000003949	Hlf	77.9328	62.8122	90.1584	100.025	50.9909	83.0181	51.9618	37.2783	45.4932	48.561	29.0718	51.3257	38.0929	54.2139	55.7474	39.5235
ENSMUSG00000003955	Fam162a	2683.93	2362.15	2268.5	2624.42	2402.69	2572.43	2809.86	2389.1	2505.84	2739.24	2795.2	2849.53	2374.14	2395.45	2748.63	2506.37
ENSMUSG00000003970	Rpl8	54425.6	52799.4	52645.7	52622	53656.7	53989.1	55692.3	55639	58090.1	54487.4	57917.4	58410.5	56915.5	60041.9	56865.2	58546.8
ENSMUSG00000003974	Grm3	0	0	0	0.990346	0	0	0	0	0	0	0	0	0	0	0	0
ENSMUSG00000003992	Ssbp2	781.229	746.539	748.412	798.219	778.121	743.752	761.779	827.798	835.589	796.796	839.851	781.291	776.142	762.007	793.692	804.93
ENSMUSG00000004018	Fancl	425.779	504.557	447.884	434.762	452.799	459.443	476.48	507.643	474.429	520.296	445.767	479.04	472.352	466.842	498.892	471.39
ENSMUSG00000004031	Brinp2	0	1.02971	0	0	0	0	0	0	0	0	1.07673	0	0	0	0	0
ENSMUSG00000004032	Gstm5	252.806	233.744	243.331	264.422	228.439	246.78	260.789	225.863	255.319	256.679	262.723	268.034	230.462	288.137	259.84	237.141
ENSMUSG00000004035	Gstm7	0	0	0	0	0	0	0	0	0	0	0	0	0	0	0	0
ENSMUSG00000004038	Gstm3	0	1.02971	0	0	0	0	0	0	0	0	0	0	0	0	0	0
ENSMUSG00000004040	Stat3	3335.9	3205.48	3477.4	3396.89	3111.46	3369.63	3207.91	2944.99	3239.3	3174.3	2767.2	3276.29	2960.77	3173.52	3173.82	2972.94
ENSMUSG00000004043	Stat5a	392.515	333.626	366.45	381.283	383.451	362.778	381.38	315.769	368.588	357.766	316.559	347.874	317.123	351.387	359.051	323.9
ENSMUSG00000004044	Cavin1	12216.4	12557.3	11623.7	11902	12766.1	11984.2	12185.5	12998.1	13095.5	12163	12919.7	12357.1	13083	13088.7	12147.3	13010
ENSMUSG00000004054	Map3k11	746.064	721.826	724.176	711.069	694.496	698.262	717.661	810.255	765.957	714.54	806.473	653.927	754.239	815.217	765.346	721.063
ENSMUSG00000004056	Akt2	2578.44	2586.63	2617.5	2509.54	2605.63	2580.39	2604.95	2646.76	2635.82	2607.43	2612.15	2663.23	2683.64	2719.73	2655.09	2758.93
ENSMUSG00000004069	Dnaja3	1617.58	1539.41	1553.05	1634.07	1625.59	1561.42	1574.54	1622.7	1547.7	1564.85	1637.71	1552.13	1494.19	1583.25	1690.38	1499.96
ENSMUSG00000004070	Hmox2	1101.51	1057.51	1017.92	1063.63	1078.97	1040.57	1128.45	1069.01	1113.19	1048.52	1137.03	1090.2	1038.98	1178.65	1079.04	1080.63
ENSMUSG00000004071	Cdip1	535.075	570.459	578.759	549.642	528.265	607.283	532.363	542.728	557.988	541.108	542.673	577.889	519.968	533.104	574.482	534.049
ENSMUSG00000004085	Map3k20	2035.76	2014.11	2097.88	1968.81	2067.17	2027.69	1857.88	1895.71	1766.81	1833.42	1787.38	1880.99	1961.78	1814.16	1832.11	1862.42
ENSMUSG00000004096	Cwc15	2498.6	2526.91	2431.37	2363.96	2388.41	2488.27	2466.71	2455.98	2481.7	2588.6	2635.84	2514.01	2496.04	2604.28	2541.7	2449.49
ENSMUSG00000004098	Col5a3	452.39	401.586	434.312	515.97	412.006	438.973	378.439	417.736	424.294	380.559	366.089	414.407	433.307	467.846	429.917	422.227
ENSMUSG00000004099	Dnmt1	7519.57	7731.05	7547.13	7207.74	7789.37	7299.91	7477.6	7708.94	7111.79	6870.88	7048.29	7226.47	8033.79	7679.31	7211.26	7733.11
ENSMUSG00000004100	Ppan	1490.23	1678.43	1589.89	1643.97	1672.5	1688.79	1568.66	1856.24	1721.31	1528.18	1798.14	1594.9	1794.17	1817.17	1712.11	1861.46
ENSMUSG00000004105	Angptl2	1429.4	1577.51	1537.54	1513.25	1607.23	1486.37	1501.01	1714.8	1739.88	1652.06	1717.39	1495.1	1698.94	1785.04	1669.59	1711.08
ENSMUSG00000004110	Cacna1e	0	0	0	0	0	0	0	0	0	0	0	0	0	0	0	0
ENSMUSG00000004113	Cacna1b	0.9504	1.02971	0	0	0	0	0	0	0	0	0	0.950476	0	0	0	0.963988
ENSMUSG00000004127	Trmt10a	1114.82	1008.08	1070.27	1006.19	1077.95	1032.61	1030.41	1040.5	1037.06	1095.1	1058.43	1069.29	992.32	1084.28	1113.06	1031.47
ENSMUSG00000004151	Etv1	754.618	683.727	767.801	742.76	675.119	775.594	658.836	691.842	719.535	695.71	691.262	687.194	612.343	592.338	687.867	631.412
ENSMUSG00000004187	Kifc2	30.4128	29.8616	29.0834	26.7393	26.5153	29.5681	34.3144	31.7962	21.3539	30.7223	19.3812	35.1676	22.8557	25.099	32.1256	27.9556
ENSMUSG00000004207	Psap	16964.6	16078.9	16794.7	16905.2	15860.2	16748.1	17037.6	15682.1	16619.9	16671.3	15955	17061	15851.4	16925.8	16726.1	16019.5
ENSMUSG00000004221	Ikbkg	1015.03	1140.92	1149.76	1112.16	1121.8	1071.28	1081.39	1119.45	1039.84	1082.22	1039.05	1142.47	1083.74	1060.18	1102.67	1031.47
ENSMUSG00000004231	Pax2	0	0	0	0.990346	0	0	0	0	0	0	0	0	0	1.00396	0	0
ENSMUSG00000004233	Wars2	440.035	440.715	424.617	416.936	417.105	394.62	410.792	400.194	405.725	387.497	355.322	419.16	421.879	396.565	406.295	405.839
ENSMUSG00000004263	Atn1	421.027	406.735	419.77	388.216	399.768	416.228	471.578	398.001	398.297	408.309	416.695	454.327	457.115	424.676	441.255	375.955
ENSMUSG00000004264	Phb2	9406.11	9528.93	9136.06	9231.02	9651.55	9506.15	9649.21	10327.2	10417.9	9604.17	10424.9	9927.72	10646	10881.9	10216.9	10966.3
ENSMUSG00000004266	Ptpn6	223.344	214.179	199.706	214.905	217.221	224.035	208.828	194.067	223.752	176.405	199.195	224.312	218.082	256.01	207.872	207.257
ENSMUSG00000004267	Eno2	1944.52	1692.84	1887.51	2265.91	1734.71	2081.14	1909.84	1566.79	1708.32	1876.04	2097.47	2106.25	1212.31	1337.28	1779.19	1684.09
ENSMUSG00000004268	Emg1	3540.24	3688.42	3423.11	3591	3660.12	3751.74	3863.8	3967.95	3924.48	3703.52	4082.97	3888.4	3995.94	4172.47	3924.05	4109.48
ENSMUSG00000004270	Lpcat3	1555.8	1600.17	1694.59	1669.72	1545.02	1704.71	1702.97	1615.03	1621.04	1611.43	1576.34	1640.52	1637.99	1779.02	1688.49	1694.69
ENSMUSG00000004285	Atp6v1f	1429.4	1445.71	1468.71	1479.58	1453.24	1519.35	1651.99	1426.44	1533.77	1544.04	1499.89	1571.14	1437.05	1587.26	1587.38	1469.12
ENSMUSG00000004296	Il12b	0	0	0	0	0	1.13723	0	0	0	0	0	0	0	0	0	0
ENSMUSG00000004317	Clcn5	2005.34	2029.56	2212.27	2076.76	2057.99	1998.12	1981.41	1874.88	1885.65	1924.6	1784.15	1862.93	1972.26	1975.8	1892.58	1864.35
ENSMUSG00000004319	Clcn3	1453.16	1473.51	1451.26	1521.17	1421.63	1455.66	1372.58	1280.62	1260.81	1397.37	1294.23	1506.5	1410.39	1347.32	1449.43	1365.97
ENSMUSG00000004328	Hif3a	0	0	0.969446	2.97104	1.01982	0	0.980411	1.09642	0.928432	0.99104	1.07673	0	1.90464	0	0.944872	0
ENSMUSG00000004341	Gpx6	0	0	0	0	0	0	0	0	0	0	0	0.950476	0	0	0	0
ENSMUSG00000004344	Gpx5	0	0	0	0	0	0	0	0	0	0	0	0	0	0	0	0
ENSMUSG00000004347	Pde1c	0	0	0	0	0	0	0	0	0	0	1.07673	0	0	0	0	0
ENSMUSG00000004356	Utp20	4609.44	4905.53	5028.51	4576.39	5034.84	4682	4694.21	4737.64	4484.33	4270.39	4284.32	4523.31	5281.58	4769.82	4587.35	4960.68
ENSMUSG00000004359	Spic	0	0	0	0	0	0	0	0	0	0	0	0	0	0	0	0
ENSMUSG00000004360	9330159F19Rik	0	0	0	0	0	0	0	0	0	0	0	0	0	0	0	0
ENSMUSG00000004364	Cul3	4663.61	4732.54	4660.12	4539.75	4755.41	4548.94	4521.66	4818.77	4390.56	4697.53	4492.13	4621.21	4713.99	4464.62	4675.22	4460.37
ENSMUSG00000004366	Sst	0	0	0	0	0	0	0	0	0	0	0	0	0	0	0	0
ENSMUSG00000004371	Il11	69.3792	72.0796	85.3112	68.3339	75.4665	77.332	66.668	82.2316	77.0599	66.3997	72.1411	76.9885	89.5183	77.3051	80.3141	84.8309
ENSMUSG00000004383	Large1	2593.64	2348.77	2590.36	2503.6	2322.12	2443.92	2460.83	2203.81	2315.51	2422.1	2258.98	2450.33	2325.57	2333.21	2451.94	2357.91
ENSMUSG00000004393	Ddx56	2267.65	2416.73	2346.06	2428.33	2430.22	2417.76	2518.68	2466.95	2640.46	2468.68	2557.24	2566.28	2498.89	2755.88	2418.87	2727.12
ENSMUSG00000004394	Tmed4	1757.29	1610.46	1767.3	1768.76	1688.82	1709.26	1770.62	1624.9	1780.73	1724.41	1675.4	1684.24	1599.9	1710.75	1778.25	1612.75
ENSMUSG00000004415	Col26a1	0	0	0	0	0	0	0	0	0	0	0	0	0	0	0	0
ENSMUSG00000004446	Bid	1273.54	1284.05	1215.68	1196.34	1326.78	1352.17	1202.96	1348.6	1333.23	1241.77	1317.92	1336.37	1391.34	1371.41	1292.58	1385.25
ENSMUSG00000004451	Ralb	1733.53	1803.02	1726.58	1744.99	1746.95	1704.71	1762.78	1797.03	1731.53	1785.85	1868.13	1844.87	1912.26	1803.12	1799.98	1775.67
ENSMUSG00000004455	Ppp1cc	2589.84	2742.11	2596.18	2656.11	2671.92	2640.66	2677.5	2666.5	2724.95	2815.55	2737.05	2821.96	2683.64	2802.06	2842.17	2815.81
ENSMUSG00000004460	Dnajb11	2097.53	2133.56	2081.4	1998.52	2062.07	2031.1	2169.65	2182.97	2165.1	2252.63	2149.16	2200.35	2131.3	2246.87	2260.13	2154.51
ENSMUSG00000004462	Tbccd1	380.16	383.052	394.564	397.129	351.837	373.013	392.164	368.398	351.876	360.739	354.245	355.478	383.786	353.395	367.555	358.603
ENSMUSG00000004473	Clec11a	5.7024	10.2971	2.90834	6.93242	4.07927	2.27447	6.86288	3.28926	4.64216	2.97312	2.15346	8.55428	5.71393	5.01981	5.66923	2.89196
ENSMUSG00000004500	Zfp324	93.1392	100.911	102.761	82.1987	94.843	87.5671	101.963	88.8101	97.4854	105.05	108.75	108.354	101.898	106.42	102.046	118.57
ENSMUSG00000004508	Gab2	212.89	224.477	280.17	216.886	242.717	259.29	208.828	187.488	230.251	210.101	193.812	196.748	209.511	231.915	239.053	225.573
ENSMUSG00000004530	Coro1c	4145.65	4274.32	4163.77	3967.33	4277.11	4139.53	3911.84	4439.41	4363.63	4228.77	4246.63	3986.3	4400.68	4463.61	4283.1	4756.32
ENSMUSG00000004535	Tax1bp1	6148.14	6127.8	6437.12	6100.53	5994.49	6236.6	6128.55	5782.53	5876.98	6238.6	5863.88	6023.17	6049.15	5859.12	6148.28	5781.03
ENSMUSG00000004540	Psg17	30.4128	49.426	28.1139	42.5849	35.6936	38.666	39.2164	29.6034	19.4971	30.7223	35.5322	32.3162	30.4743	30.1189	30.2359	25.0637
ENSMUSG00000004542	Psg19	1.9008	0	0	0.990346	1.01982	0	0.980411	2.19284	0.928432	0	0	2.85143	0.952322	3.01189	1.88974	0
ENSMUSG00000004552	Ctse	0	0	0	0	0	0	0	0	0	0	0	0	0	0	0	0
ENSMUSG00000004558	Ndrg2	1259.28	906.144	1202.11	1250.81	898.459	1212.29	1196.1	929.765	1161.47	1178.35	952.908	1127.26	866.613	1022.03	1114.95	910.004
ENSMUSG00000004561	Mettl17	136.858	169.902	183.225	172.32	160.111	199.016	158.827	189.681	163.404	157.575	205.656	172.987	136.182	151.598	160.628	129.174
ENSMUSG00000004562	Arhgef40	2452.98	2392.01	2476.93	2492.7	2403.71	2486	2488.28	2520.67	2421.35	2364.62	2387.12	2514.96	2555.08	2491.83	2456.67	2623.97
ENSMUSG00000004565	Pnpla6	1228.87	1140.92	1325.23	1221.1	1142.2	1269.15	1187.28	1100.81	1143.83	1138.71	1088.58	1248.93	1067.55	1182.67	1222.66	1133.65
ENSMUSG00000004567	Mcoln1	828.749	837.153	920.973	899.234	848.488	816.535	873.546	833.28	840.231	828.51	833.391	841.171	700.909	795.138	824.873	813.606
ENSMUSG00000004568	Arhgef18	1679.36	1718.58	1733.37	1688.54	1578.68	1730.87	1657.88	1704.93	1587.62	1633.23	1492.35	1670.94	1605.61	1546.1	1635.57	1642.64
ENSMUSG00000004591	Pkn2	6256.48	6259.6	6115.26	6187.68	6270.86	5950.01	5979.53	5944.8	5933.61	5973.99	5953.25	6011.76	6253.9	5844.06	6073.63	5808.99
ENSMUSG00000004609	Cd33	0	0	1.93889	0	1.01982	1.13723	0	1.09642	1.85686	0	1.07673	0	0	0	0.944872	0
ENSMUSG00000004610	Etfb	258.509	228.595	225.881	275.316	248.835	244.505	271.574	271.912	269.245	256.679	243.342	286.093	251.413	315.244	257.005	277.628
ENSMUSG00000004612	Nkg7	0	1.02971	0	0	0	0	0	0	0	0	0	0	0	0	0.944872	0
ENSMUSG00000004626	Stxbp2	267.062	286.259	255.934	280.268	262.093	272.936	300.986	288.359	304.526	244.787	285.334	274.688	259.984	273.078	246.611	282.448
ENSMUSG00000004630	Pcp2	0	0	0	0	0	0	0	0	0	0	0	0.950476	0	0	0	0
ENSMUSG00000004631	Sgce	1478.82	1427.18	1343.65	1464.72	1474.66	1471.58	1423.56	1423.15	1475.28	1509.35	1456.82	1383.89	1476.1	1508.95	1439.98	1475.87
ENSMUSG00000004633	Chn2	7.6032	5.14854	9.69446	9.90346	2.03963	4.54894	3.92164	5.48211	4.64216	2.97312	1.07673	8.55428	2.85697	4.01585	7.55897	3.85595
ENSMUSG00000004637	Wwox	657.677	591.053	610.751	626.889	564.979	612.97	605.894	556.982	598.839	612.463	592.203	636.819	615.2	629.484	612.277	562.969
ENSMUSG00000004642	Slbp	2073.77	2181.95	1992.21	2124.29	2154.87	2109.57	2139.26	2345.24	2206.88	2189.21	2361.27	2283.99	2359.85	2241.85	2244.07	2431.18
ENSMUSG00000004651	Tyr	0	0	0	0	0	0	0	0	0	0	0	0	0	0	0	0
ENSMUSG00000004654	Ghrhr	0	0	0	0	0	0	0	0	0	0	0	0	0	0	0	0
ENSMUSG00000004655	Aqp1	69.3792	40.1586	60.1056	60.4111	36.7134	47.7639	53.9226	24.1213	38.0657	62.4355	30.1485	61.7809	23.8081	38.1506	57.6372	39.5235
ENSMUSG00000004661	Arid3b	251.856	241.982	267.567	245.606	269.232	262.701	220.593	276.298	226.537	206.136	199.195	275.638	216.177	222.88	214.486	224.609
ENSMUSG00000004665	Cnn2	8070.8	8521.87	7957.21	8449.63	8808.16	8326.83	8225.65	8558.66	8440.38	8282.12	8711.84	8460.19	8777.55	8856.95	8692.82	9148.24
ENSMUSG00000004667	Polr2e	2208.73	2208.73	2171.56	2216.39	2107.96	2264.23	2198.08	2225.74	2306.23	2200.11	2366.66	2278.29	2350.33	2404.49	2204.39	2379.12
ENSMUSG00000004668	Abca13	0	0	0	0	0	0	0	0	0	0	0	0	0	0	0	0
ENSMUSG00000004677	Myo9b	4668.37	4778.88	4840.44	4596.2	4873.71	4786.62	4769.7	4761.76	4599.45	4437.88	4374.76	4759.98	5125.4	4912.39	4624.2	5017.56
ENSMUSG00000004698	Hdac9	225.245	226.536	190.981	242.635	221.3	196.742	196.082	182.006	189.4	214.065	188.428	192.947	185.703	179.709	175.746	167.734
ENSMUSG00000004707	Ly9	0	0	0	0	0	0	0	0	0	0	0	0	0	0	0	0
ENSMUSG00000004709	Cd244a	0	0	0	0	0	0	0	0	0	0	0	0	0	0	0	0
ENSMUSG00000004730	Adgre1	0	0	0	0	0	0	0	0	0	0	0	0	0.952322	0	0	0
ENSMUSG00000004748	Mtfp1	43.7184	71.0499	46.5334	53.4787	45.8918	57.999	71.57	61.3996	59.4197	53.5162	59.2203	56.0781	47.6161	46.1823	54.8026	59.7672
ENSMUSG00000004768	Rab23	1002.67	1081.19	1014.04	1001.24	1118.74	1037.16	987.274	1084.36	1092.76	1051.49	1041.2	1009.41	1073.27	1052.15	1121.56	1076.77
ENSMUSG00000004771	Rab11a	1665.1	1622.82	1664.54	1610.3	1597.03	1647.85	1551.01	1583.23	1608.97	1648.1	1578.49	1619.61	1528.48	1497.91	1707.38	1580.94
ENSMUSG00000004788	Eif2b2	943.747	1005	1097.41	974.501	1036.13	1008.73	1039.24	1019.67	1057.48	1047.53	1028.28	1040.77	981.844	1098.33	1054.48	1071.95
ENSMUSG00000004789	Dlst	6174.75	6466.57	6375.07	6154.01	6492.16	6407.18	6167.77	6499.58	6564.02	6284.19	6305.34	6615.31	6606.26	6829.95	6343.87	6537.76
ENSMUSG00000004791	Pgf	4.752	2.05942	5.81667	8.91312	9.17836	10.2351	4.90206	1.09642	5.57059	4.9552	8.61386	8.55428	5.71393	6.02377	13.2282	7.7119
ENSMUSG00000004798	Ulk2	876.269	904.084	851.173	834.862	821.973	792.653	886.292	842.051	837.446	902.838	824.777	801.251	804.712	810.197	760.622	747.09
ENSMUSG00000004814	Ccl24	0	0	0	0	0	0	0	0	0	0	0	0	0	0	0	0
ENSMUSG00000004815	Dgkq	439.085	478.815	472.12	497.154	498.691	496.972	405.89	522.993	445.647	438.04	473.762	467.634	449.496	435.719	413.854	471.39
ENSMUSG00000004821	Tmed11	0	0	0	0	0	0	0	0	0	0	0	0	0	0	0	0
ENSMUSG00000004837	Grap	3.8016	1.02971	2.90834	2.97104	3.05945	0	1.96082	2.19284	0	1.98208	1.07673	0.950476	1.90464	2.00792	0.944872	0.963988
ENSMUSG00000004842	Pou1f1	0	0	0	0	0	0	0	0	0	0	0	0	0	0	0	0
ENSMUSG00000004843	Chmp2b	1262.13	1263.45	1180.78	1201.29	1231.94	1239.59	1273.55	1196.2	1219.03	1352.77	1280.23	1215.66	1184.69	1218.81	1211.33	1095.09
ENSMUSG00000004846	Plod3	4835.64	4764.46	4935.45	5017.09	4675.86	5043.64	5005	4943.76	4928.12	4934.39	4890.52	4920.61	4749.23	4923.43	4981.36	4934.65
ENSMUSG00000004849	Ap1s1	5151.17	4865.37	4981.01	4915.09	4805.38	5111.87	5231.47	5076.43	5292.99	5171.25	5325.52	5383.5	5222.53	5779.81	5449.07	5328.92
ENSMUSG00000004864	Mapk13	0	1.02971	0	0	0	0	0	1.09642	0	0	0	0.950476	0	0	0	0
ENSMUSG00000004865	Srpk1	3581.11	3857.29	3816.71	3760.34	3851.85	3723.31	3537.32	4055.66	3773.15	3705.5	3745.95	3733.47	4018.8	3776.9	3613.19	3971.63
ENSMUSG00000004872	Pax3	0	0	0	0	0	0	0	0	0	0	0	0.950476	0	0	0	0
ENSMUSG00000004880	Lbr	2486.25	2584.57	2474.03	2440.21	2609.71	2363.17	2308.87	2519.58	2448.28	2507.33	2439.88	2257.38	2494.13	2387.42	2400.92	2478.41
ENSMUSG00000004885	Crabp2	7.6032	8.23767	2.90834	10.8938	7.13872	1.13723	7.84329	12.0606	6.49903	6.93728	4.30693	4.75238	7.61858	6.02377	10.3936	15.4238
ENSMUSG00000004891	Nes	8560.25	9130.43	9011	8474.39	9383.34	9042.15	8240.36	8981.88	8685.48	8052.2	8674.16	8783.35	9853.68	9694.26	8571.88	9556.01
ENSMUSG00000004892	Bcan	0	0	0	0	1.01982	0	0	0	0.928432	0	1.07673	0	0	0	0	0
ENSMUSG00000004894	Hapln2	0.9504	0	0	0	0	1.13723	0	0	0.928432	0	0	0	0	0	0.944872	0.963988
ENSMUSG00000004895	Prcc	1614.73	1533.24	1496.82	1481.56	1488.93	1535.27	1597.09	1606.26	1641.47	1565.84	1583.87	1604.4	1616.09	1705.73	1569.43	1597.33
ENSMUSG00000004896	Rrnad1	229.997	297.586	266.598	265.413	236.598	264.976	267.652	298.227	252.534	271.545	284.257	284.192	230.462	259.022	234.328	278.592
ENSMUSG00000004897	Hdgf	19464.2	18835.4	18995.3	18983.9	19309.2	19273.9	19427.8	19794.8	19763.5	19573	20039.1	20004.7	19795	20012	19650.5	19776.2
ENSMUSG00000004902	Slc25a18	0	0	0	0	1.01982	0	2.94123	0	0	0	0	0	0	0	0	0.963988
ENSMUSG00000004929	Thop1	2352.24	2428.05	2335.39	2376.83	2406.77	2438.23	2410.83	2457.08	2597.75	2503.37	2506.63	2505.45	2531.27	2758.89	2509.58	2789.78
ENSMUSG00000004931	Apba3	1202.26	1222.26	1314.57	1297.35	1188.09	1245.27	1279.44	1264.17	1312.8	1294.3	1282.39	1267.93	1274.21	1310.17	1298.25	1265.72
ENSMUSG00000004933	Matk	0	0	0	0	0	1.13723	0.980411	1.09642	0	1.98208	0	0.950476	0	0	0.944872	0
ENSMUSG00000004934	Pias4	979.862	875.253	943.271	941.819	954.549	957.552	919.626	931.958	975.782	971.22	925.99	951.426	925.657	915.613	903.297	908.076
ENSMUSG00000004936	Map2k1	3939.41	3683.27	3662.57	3880.18	3763.13	3867.74	4039.29	3616	3768.51	3933.44	3847.16	3962.53	3616.92	3537.96	3879.64	3733.52
ENSMUSG00000004937	Sgta	2294.27	2226.23	2354.78	2300.57	2180.37	2272.2	2338.28	2333.18	2331.29	2272.46	2213.76	2360.03	2453.18	2457.7	2395.25	2543
ENSMUSG00000004939	Nmrk2	0	0	0	0	0	1.13723	0	0	0.928432	0	0	0.950476	0	0	0	0.963988
ENSMUSG00000004945	Tmem242	1086.31	1051.33	1052.82	1056.7	1054.49	1039.43	1159.83	1070.11	1175.4	1112.94	1107.96	1112.06	1104.69	1159.58	1102.67	1127.87
ENSMUSG00000004947	Dtx2	429.581	395.408	384.87	437.733	425.264	459.443	466.676	413.351	468.858	424.165	399.468	378.289	449.496	462.826	462.987	464.642
ENSMUSG00000004948	Zp3	0	0	0	0	0	0	0.980411	0	0	0	0	0	0	0	0	0
ENSMUSG00000004951	Hspb1	0	0	0	0	0	0	0	0	0	0	0	0	0	2.00792	0	0
ENSMUSG00000004952	Rasa4	364.954	355.25	365.481	399.109	370.194	401.444	349.026	384.844	363.945	372.631	395.161	391.596	355.216	411.624	313.697	375.955
ENSMUSG00000004961	Syt5	0	0	0	0	0	0	0	0	0	0	0	0	0	0	0	0
ENSMUSG00000004980	Hnrnpa2b1	40334	39151.6	37841.3	37351.9	39161	39916.9	39326.3	39760.6	38913.4	40029.1	39672.2	39001.8	39221.4	38155.6	38614.1	37131.8
ENSMUSG00000004988	Fxyd4	0	0	0	0	0	0	0	0	0	0	0	0	0	0	0	0
ENSMUSG00000004994	Ccdc130	302.227	314.061	267.567	277.297	288.608	305.916	275.496	304.805	294.313	270.554	328.403	288.945	293.315	275.086	282.517	274.736
ENSMUSG00000004996	Mri1	915.235	910.263	981.079	957.665	903.558	920.023	915.704	900.162	986.923	912.748	882.92	1031.27	922.8	1005.97	903.297	1026.65
ENSMUSG00000005034	Prkacb	3028.93	2994.39	2863.74	2755.14	2943.19	2833.99	2753.97	2957.05	2841.93	3012.76	2883.49	2836.22	3036	2799.05	2958.39	2888.11
ENSMUSG00000005043	Sgsh	215.741	193.585	211.339	228.77	198.864	195.604	232.357	190.777	209.826	203.163	205.656	191.046	189.512	221.876	209.762	171.59
ENSMUSG00000005045	Chd5	65.5776	67.9608	63.9834	69.3242	60.1692	77.332	63.7267	59.2067	66.8471	70.3639	64.6039	59.88	57.1393	37.1466	57.6372	61.6952
ENSMUSG00000005054	Cstb	2402.61	2256.09	2339.27	2328.3	2267.05	2370	2392.2	2294.81	2466.84	2414.17	2398.96	2314.41	2428.42	2540.02	2456.67	2329.96
ENSMUSG00000005057	Sh2b2	242.352	217.269	262.72	245.606	240.677	259.29	221.573	290.552	248.82	258.662	247.648	282.291	273.316	251.994	245.667	260.277
ENSMUSG00000005069	Pex5	3798.75	3854.2	3804.1	3670.22	3843.69	3962.13	3886.35	3894.49	3975.55	3814.51	4008.67	3902.65	3905.47	3994.76	3806.89	3874.27
ENSMUSG00000005078	Jkamp	523.67	467.488	506.051	516.961	512.968	512.893	526.481	458.304	527.35	509.395	545.903	518.96	466.638	458.811	496.058	523.445
ENSMUSG00000005087	Cd44	10408.8	11403	10603.8	10311.5	11599.4	10768.5	10305.1	11831.5	11179.3	11213.6	11387.5	10689.1	11889.7	11535.5	11449	12167.5
ENSMUSG00000005089	Slc1a2	11.4048	10.2971	13.5722	11.8842	8.15854	11.3723	11.7649	10.9642	8.35589	7.92832	7.53713	7.60381	5.71393	12.0475	12.2833	11.5679
ENSMUSG00000005102	Eif2ak4	1748.74	1634.15	1742.09	1784.6	1596.01	1742.24	1793.17	1659.98	1576.48	1745.22	1537.57	1672.84	1535.14	1576.22	1548.64	1543.34
ENSMUSG00000005103	Wdr1	10569.4	10639	10631.9	10510.5	10733.6	10828.7	10586.5	10907.2	10948.1	10805.3	10889	10680.5	10809.8	11137	10886.8	10967.3
ENSMUSG00000005107	Slc2a9	7.6032	12.3565	8.72501	4.95173	4.07927	13.6468	12.7453	12.0606	7.42746	14.8656	4.30693	8.55428	7.61858	8.0317	3.77949	7.7119
ENSMUSG00000005124	Ccn4	1967.33	2059.42	2090.12	2034.17	1976.41	2019.73	1818.66	1765.24	1802.09	1859.19	1888.59	2003.6	1946.55	1892.47	2023.92	1967.5
ENSMUSG00000005125	Ndrg1	1379.98	934.976	1036.34	1668.73	1081.01	1335.11	1402.97	839.859	1093.69	1713.51	1485.89	1610.11	920.895	1111.39	1617.62	1316.81
ENSMUSG00000005131	4930550C14Rik	40.8672	30.8913	33.9306	34.6621	25.4954	30.7053	32.3536	39.4712	38.0657	27.7491	40.9158	21.8609	39.0452	27.107	32.1256	34.7036
ENSMUSG00000005142	Man2b1	1504.48	1478.66	1632.55	1525.13	1475.68	1523.89	1587.29	1423.15	1565.34	1425.12	1379.29	1525.51	1470.39	1550.12	1485.34	1504.78
ENSMUSG00000005148	Klf5	1293.49	1265.51	1241.86	1269.62	1372.67	1310.09	1124.53	1269.66	1266.38	1219.97	1308.23	1151.03	1293.25	1186.68	1281.25	1209.8
ENSMUSG00000005150	Wdr83	210.038	226.536	216.186	210.944	226.399	221.761	234.318	233.538	216.325	193.253	228.267	256.628	215.225	192.761	228.659	222.681
ENSMUSG00000005161	Prdx2	5231	4963.2	5049.84	5324.1	5043	5191.48	5452.07	5340.67	5443.4	5445.77	5428.88	5214.31	5127.3	5335.05	5520.89	5459.06
ENSMUSG00000005198	Polr2a	5761.33	5829.18	6108.48	5544.95	6027.12	5802.17	5754.03	5624.64	5323.63	5137.55	4780.69	5062.23	6160.57	5930.4	5505.77	5919.85
ENSMUSG00000005202	Shbg	1.9008	2.05942	2.90834	0.990346	1.01982	3.4117	0.980411	3.28926	1.85686	2.97312	1.07673	0.950476	1.90464	2.00792	1.88974	1.92798
ENSMUSG00000005204	Senp3	3140.12	3216.81	3218.56	3073.04	3141.04	3276.37	3269.67	3373.69	3403.63	3135.65	3296.95	3337.12	3425.5	3499.81	3391.14	3533.01
ENSMUSG00000005220	Corin	0	0	0	0.990346	0	0	2.94123	0	0	0	0	0	0.952322	1.00396	1.88974	0
ENSMUSG00000005225	Plekha8	680.486	669.311	715.451	685.32	716.932	635.714	677.464	631.539	655.473	641.203	670.804	623.512	691.386	609.405	629.285	633.34
ENSMUSG00000005232	G6pc2	0	0	0	0	0	0	0	0	0	0	0	0	0	0	0	0
ENSMUSG00000005233	Spc25	1540.6	1604.29	1550.14	1531.08	1524.63	1518.21	1590.23	1659.98	1563.48	1657.02	1671.09	1506.5	1540.86	1496.91	1603.45	1492.25
ENSMUSG00000005237	Dnah2	1.9008	1.02971	0	0.990346	0	1.13723	0.980411	1.09642	0	1.98208	2.15346	0.950476	0.952322	0	0	0
ENSMUSG00000005251	Ripk4	0	0	0	0	0	0	0	0	0	0	0	0	0	0	0	0
ENSMUSG00000005262	Ufd1	865.814	860.837	816.273	879.427	880.102	892.729	908.841	1026.25	991.566	928.605	980.903	955.228	893.278	903.566	887.234	919.644
ENSMUSG00000005267	Zfp287	176.774	164.753	191.95	197.079	174.389	164.899	183.337	165.56	161.547	159.557	162.587	131.166	149.515	157.622	180.47	157.13
ENSMUSG00000005268	Prlr	0	0	0	0	0	0	0.980411	0	0	0	0	0	0	0	0	0
ENSMUSG00000005299	Letm1	2511.91	2562.95	2558.37	2528.35	2493.45	2609.95	2535.34	2541.5	2634.89	2460.75	2465.72	2600.5	2624.6	2860.29	2605.96	2659.64
ENSMUSG00000005312	Ubqln1	5561.74	5666.49	5616	5648.93	5874.15	5614.53	5490.3	5838.44	5810.13	5690.55	5695.91	5801.7	6081.53	5772.78	5736.32	5892.86
ENSMUSG00000005320	Fgfr4	0	0	1.93889	0.990346	0	0	0	1.09642	0.928432	0	0	0.950476	0	1.00396	0	0.963988
ENSMUSG00000005338	Cadm3	0	0	0	0	0	0	0	0	0	0	0	0	0	0	0	0
ENSMUSG00000005339	Fcer1a	0	0	0	0	0	0	0	0	0	0	0	0	0	0	0	0
ENSMUSG00000005354	Txn2	5502.82	5589.26	5463.8	5423.14	5581.46	5467.82	5633.44	5598.33	5627.23	5566.67	5783.13	5768.44	5663.46	6008.71	5816.63	5919.85
ENSMUSG00000005355	Casp14	0	0	0	0	0	0	0	0	0	0	0	0	0	1.00396	0	0
ENSMUSG00000005357	Slc1a6	0	0	0	0	0	0	0	0	0	0	0	0	0	0	0	0
ENSMUSG00000005360	Slc1a3	552.182	326.418	548.706	583.314	318.183	467.403	435.303	277.395	397.369	478.672	278.874	408.705	275.221	336.327	445.035	256.421
ENSMUSG00000005362	Crbn	723.254	684.756	694.123	691.262	694.496	751.712	686.288	668.817	677.756	731.388	681.572	705.253	666.625	642.536	683.142	664.188
ENSMUSG00000005364	Il5ra	0	0	0	0	0	0	0	0	0	0	0	0	0	0	0	0
ENSMUSG00000005370	Msh6	3468.96	3522.63	3510.36	3351.33	3633.61	3562.96	3421.63	3527.19	3398.99	3553.87	3373.4	3473.04	3731.2	3543.99	3559.33	3628.45
ENSMUSG00000005371	Fbxo11	2387.41	2410.55	2237.48	2334.25	2343.54	2343.84	2308.87	2311.26	2169.75	2336.87	2257.91	2188.95	2372.23	2219.76	2211.94	2129.45
ENSMUSG00000005373	Mlxipl	0.9504	0	0	0	0	0	0	0	0	0	0	0	0	0	0	0
ENSMUSG00000005374	Tbl2	2296.17	1971.89	2123.09	2302.55	2127.34	2239.22	2269.65	1970.27	2049.98	2277.41	2096.4	2277.34	1952.26	2051.09	2190.21	2181.5
ENSMUSG00000005378	Bud23	1145.23	1200.64	1123.59	1073.54	1191.15	1142.92	1236.3	1244.44	1179.11	1205.11	1281.31	1252.73	1305.63	1286.08	1234.95	1314.88
ENSMUSG00000005397	Nid1	1992.99	2047.06	2051.35	1988.62	2081.45	1928.75	1938.27	1856.24	1828.08	1838.38	1833.68	1887.65	2101.77	1998.89	2068.32	2114.99
ENSMUSG00000005410	Mcm5	7319.03	7912.28	7550.04	7371.15	7985.17	7610.37	7767.8	8347.05	8077.36	7702.37	8326.37	7933.62	8588.04	8627.05	7902.91	8928.45
ENSMUSG00000005413	Hmox1	4790.02	4423.63	4620.38	5036.9	4564.7	4697.92	4700.09	4358.27	4656.09	4939.35	4573.96	4698.2	4177.84	4533.89	5026.72	4620.39
ENSMUSG00000005417	Mprip	17237.4	16473.3	17279.4	17362.7	16726	16933.4	17285.6	16859.7	16993.1	17100.4	16369.6	17508.7	16883.7	17420.7	17222.2	17079
ENSMUSG00000005442	Cic	2997.56	2745.2	3007.22	2927.46	2627.05	2779.4	2925.55	2600.71	2634.89	2599.5	2435.57	2818.16	2710.31	2694.63	2705.17	2629.76
ENSMUSG00000005447	Pafah1b3	712.8	666.222	663.101	678.387	651.663	717.595	769.623	744.47	751.102	706.612	725.718	755.628	762.81	809.193	754.008	749.018
ENSMUSG00000005465	Il27ra	6.6528	4.11884	4.84723	10.8938	3.05945	6.82341	11.7649	3.28926	7.42746	12.8835	7.53713	4.75238	6.66625	9.03566	4.72436	5.78393
ENSMUSG00000005469	Prkaca	4212.17	4134.28	4136.62	4096.07	4214.91	4244.16	4296.16	4276.04	4384.99	4374.45	4248.79	4160.23	4293.07	4390.33	4360.58	4234.8
ENSMUSG00000005470	Asf1b	2105.14	2306.55	2213.24	2268.88	2347.62	2208.51	2275.53	2502.03	2325.72	2278.4	2356.97	2263.08	2506.51	2443.64	2365.96	2542.04
ENSMUSG00000005474	Myl10	0.9504	1.02971	0	0	0	0	0.980411	0	0.928432	0.99104	1.07673	0.950476	0	0	0.944872	0
ENSMUSG00000005481	Ddx39a	4892.66	5133.1	4801.66	4889.34	5194.95	5042.5	5038.33	5388.91	5413.69	5070.16	5431.04	5269.44	5500.61	5635.24	5273.33	5733.8
ENSMUSG00000005483	Dnajb1	3085.95	3265.21	2919.97	3039.37	3304.21	3069.4	3329.48	3328.73	3191.95	3275.39	3397.09	3311.46	3351.22	3176.54	3377.92	3316.12
ENSMUSG00000005493	Msh4	0.9504	1.02971	1.93889	0.990346	2.03963	3.4117	0.980411	2.19284	0	3.96416	7.53713	3.8019	4.76161	0	2.83461	1.92798
ENSMUSG00000005501	Usp40	1315.35	1286.11	1254.46	1318.15	1281.91	1303.27	1246.1	1303.64	1237.6	1231.86	1264.08	1270.79	1280.87	1242.9	1234	1209.8
ENSMUSG00000005503	Evx1	0	0	0	0	0	0	0	0	0.928432	0	0	0	0	0	0	0
ENSMUSG00000005505	Kbtbd4	721.354	743.45	749.381	734.837	759.764	721.007	815.702	776.266	761.314	774.994	767.71	734.718	729.479	768.031	774.795	773.118
ENSMUSG00000005506	Celf1	4998.15	5178.41	5120.61	5011.15	5182.71	5211.95	4940.29	5183.88	4993.11	4969.08	5116.63	5084.1	5333	5159.36	5119.31	5341.46
ENSMUSG00000005510	Ndufs3	1255.48	1264.48	1257.37	1219.12	1227.86	1295.31	1348.07	1245.53	1271.02	1230.87	1380.37	1350.63	1222.78	1371.41	1290.69	1201.13
ENSMUSG00000005514	Por	3000.41	2906.87	3115.8	3068.09	3082.91	3279.79	3083.39	3245.41	3320.07	3183.22	3205.43	3236.37	3120.76	3267.9	3198.39	3251.53
ENSMUSG00000005533	Igf1r	2238.19	2267.42	2294.68	2220.36	2270.11	2153.92	2334.36	2015.22	1933.92	1885.95	1998.42	2000.75	2099.87	1950.7	2088.17	2061.97
ENSMUSG00000005534	Insr	1619.48	1521.91	1524.94	1549.89	1535.84	1500.01	1565.72	1328.86	1250.6	1315.11	1319	1299.3	1457.05	1217.81	1354.95	1338.98
ENSMUSG00000005540	Fcer2a	0	0	0	0	0	0	0	0	0	0	0	0	0	0	0	0
ENSMUSG00000005547	Cyp2a5	0	0	0	0	0	0	0	0	0	0	0	0	0	0	0	0
ENSMUSG00000005553	Atp4a	0	0	0	0	0	0	0	0	0	0	0	0	0.952322	0	0	0
ENSMUSG00000005566	Trim28	7462.54	7554.97	7572.34	7460.28	7438.55	7649.04	7602.11	7714.42	7835.97	7590.38	7609.27	7707.41	7502.39	7912.22	7724.33	7907.59
ENSMUSG00000005575	Ube2m	2692.48	2656.65	2569.03	2676.91	2789.2	2736.19	2740.25	2927.44	3071.25	2788.79	3088.07	2650.88	3051.24	2999.84	2868.63	2975.83
ENSMUSG00000005580	Adcy9	7.6032	1.02971	6.78612	3.96138	3.05945	4.54894	1.96082	3.28926	3.71373	2.97312	8.61386	3.8019	1.90464	3.01189	2.83461	4.81994
ENSMUSG00000005583	Mef2c	343.094	333.626	318.948	357.515	358.976	326.386	322.555	304.805	296.17	356.775	295.025	315.558	329.503	287.133	308.028	295.944
ENSMUSG00000005609	Ctr9	2704.84	2709.16	2653.37	2656.11	2672.94	2738.46	2755.94	2464.75	2613.54	2601.48	2446.34	2625.21	2476.04	2406.5	2508.63	2481.3
ENSMUSG00000005610	Eif4g2	41877.5	42687.6	40911.6	41604.4	42531.5	41005.3	41939	43496.1	42378.3	43318.4	42855	42158.4	43828.7	41821	42540	42881.1
ENSMUSG00000005611	Irag1	85.536	71.0499	87.2501	87.1505	72.407	84.1554	71.57	57.0139	71.4893	92.1668	59.2203	80.7904	64.7579	69.2734	68.0308	64.5872
ENSMUSG00000005615	Pcyt1a	1578.61	1678.43	1591.83	1596.44	1603.15	1584.17	1545.13	1649.02	1633.11	1664.95	1511.73	1581.59	1584.66	1689.67	1629.9	1604.08
ENSMUSG00000005621	Zfp592	693.792	764.044	763.923	722.953	707.753	733.516	698.053	704.999	740.889	694.719	660.037	729.015	757.096	704.781	711.488	700.819
ENSMUSG00000005625	Psmd4	4415.56	4344.34	4409.04	4565.5	4400.51	4572.82	4484.4	4728.86	4726.65	4491.39	4794.69	4411.16	4712.09	4960.58	4601.52	4768.85
ENSMUSG00000005628	Tmod4	4.752	7.20796	6.78612	4.95173	6.1189	7.96064	11.7649	10.9642	5.57059	4.9552	10.7673	13.3067	5.71393	2.00792	1.88974	12.5318
ENSMUSG00000005640	Insrr	0	0	0	0	0	0	0	0	0	0	1.07673	0	0	0	0	0
ENSMUSG00000005649	Cabp5	0	0	0.969446	0.990346	0	1.13723	0	0	0	0.99104	0	0	0	1.00396	0.944872	0
ENSMUSG00000005656	Snx6	1791.5	1845.24	1660.66	1772.72	1813.24	1792.28	1770.62	1935.18	1864.29	1882.98	1900.43	1762.18	1878.93	1835.24	1793.37	1821.94
ENSMUSG00000005667	Mthfd2	8309.35	7840.2	7696.43	7919.8	7835.26	7803.7	7996.23	7623.42	7697.63	7953.1	7748.17	7843.33	7642.38	7828.9	7859.44	7668.52
ENSMUSG00000005672	Kit	0	0	0	0	0	1.13723	0	0	0	0	0	0	0	0	0	0
ENSMUSG00000005674	Tomm40l	1149.03	1041.04	1086.75	1115.13	1071.83	1150.88	1163.75	1047.08	1106.69	1183.3	1190.87	1206.15	1032.32	1174.64	1109.28	1108.59
ENSMUSG00000005677	Nr1i3	0.9504	8.23767	3.87778	1.98069	9.17836	2.27447	0.980411	4.38568	5.57059	0.99104	5.38366	5.70286	1.90464	3.01189	0	1.92798
ENSMUSG00000005681	Apoa2	0.9504	0	0	0.990346	0	1.13723	0	1.09642	1.85686	0	1.07673	0	0.952322	0	0	0
ENSMUSG00000005682	Pan2	1100.56	1191.37	1197.27	1214.16	1180.95	1099.71	1146.1	1144.66	1088.12	1041.58	1126.26	1147.22	1041.84	1016.01	973.218	1064.24
ENSMUSG00000005683	Cs	14032.7	14286.2	13947.4	13859.9	14165.3	13956.1	14003.2	14100	14121.5	14159	13755.3	14043.3	13936.3	14289.4	13841.4	13931.6
ENSMUSG00000005686	Ampd3	1190.85	910.263	1240.89	1234.96	914.776	1245.27	1161.79	804.773	1003.64	1130.78	826.93	1071.19	852.328	925.653	1117.78	875.301
ENSMUSG00000005687	Bcas2	2012.95	1963.65	2038.74	2108.45	2040.65	2064.08	2144.16	2109.51	1990.56	2083.17	2165.31	2140.47	2014.16	2064.15	2108.95	2124.63
ENSMUSG00000005696	Sh2d1a	0	0	0	0	0	0	0	0	0	0	0	0	0	0	0	0
ENSMUSG00000005698	Ctcf	2934.84	2954.23	2861.8	2841.3	2904.44	2786.23	2831.43	2964.72	2844.72	2856.18	2819.96	2789.65	3079.81	2900.45	2844.06	2905.46
ENSMUSG00000005699	Pard6a	249.955	234.774	229.759	244.615	216.201	244.505	252.946	245.598	262.746	225.957	216.423	245.223	238.081	264.042	257.005	216.897
ENSMUSG00000005705	Agrp	1.9008	1.02971	3.87778	0.990346	0	2.27447	0.980411	1.09642	3.71373	2.97312	3.2302	1.90095	0.952322	2.00792	5.66923	0.963988
ENSMUSG00000005716	Pvalb	0	0	0	0	0	0	0	0	0	0	0	0	0	0	0	0
ENSMUSG00000005718	Tfap4	278.467	310.972	278.231	270.364	320.223	268.387	246.083	281.78	291.528	300.285	309.022	285.143	321.885	284.121	281.572	309.44
ENSMUSG00000005732	Ranbp1	2951.94	3262.12	2981.05	3052.25	3142.06	3251.35	3134.37	3465.79	3382.28	3360.62	3748.11	3303.85	3536.92	3406.44	3392.09	3463.61
ENSMUSG00000005763	Cd247	0.9504	2.05942	1.93889	1.98069	5.09909	0	4.90206	4.38568	0	0	1.07673	0	0.952322	0	0	1.92798
ENSMUSG00000005774	Rfx5	590.198	496.32	586.515	576.381	600.672	553.833	574.521	471.461	479.999	549.036	504.987	577.889	494.255	455.799	547.081	487.778
ENSMUSG00000005779	Psmb4	5167.33	4958.05	4878.25	4968.57	5023.62	5093.67	5320.69	5138.93	5300.42	5237.65	5330.9	5406.31	5106.35	5562.95	5311.12	5572.81
ENSMUSG00000005800	Mmp8	0	0	0	0	0	0	0	0	0	0	0	0	0	0	0	0
ENSMUSG00000005802	Slc30a4	9148.55	9044.96	9489.9	9312.22	9292.58	9254.82	8351.14	8557.57	8492.37	8875.76	7930.13	9167.34	9132.77	9090.88	9298.48	9104.86
ENSMUSG00000005803	Sqor	939.946	912.322	961.69	920.032	918.855	975.747	958.842	867.269	956.285	954.372	920.606	962.832	838.043	945.732	875.896	905.184
ENSMUSG00000005804	Bloc1s6	1207.01	1273.75	1268.03	1187.43	1192.17	1255.51	1174.53	1267.46	1232.03	1294.3	1289.93	1273.64	1215.16	1134.48	1194.32	1267.64
ENSMUSG00000005813	Metap1	2692.48	2781.24	2556.43	2750.19	2824.89	2743.01	2737.31	2824.38	2826.15	2698.6	2856.57	2871.39	2890.3	2862.3	2788.32	2809.06
ENSMUSG00000005823	Gpr108	887.674	880.401	890.92	951.723	846.448	899.553	922.567	862.883	900.579	854.277	847.388	856.379	823.759	842.324	909.911	900.365
ENSMUSG00000005824	Tnfsf14	0	0	0	0	0	0	0	0	0	0	0	0	0	0	0	0
ENSMUSG00000005836	Gata6	434.333	480.874	409.106	427.83	449.739	453.757	426.479	437.472	448.433	425.156	485.606	455.278	469.495	423.672	462.987	418.371
ENSMUSG00000005846	Rsl1d1	5603.56	6078.37	5700.34	5555.84	5961.85	5886.33	5632.46	6175.04	6138.79	5992.82	6265.51	5867.29	6414.84	6320.94	6102.93	6480.89
ENSMUSG00000005864	Cnga2	0	0	0	0	0	0	0	0	0	0	0	0	0	0	0	0
ENSMUSG00000005871	Apc	2391.21	2383.78	2516.68	2427.34	2477.14	2352.94	2390.24	2223.54	2136.32	2240.74	1975.8	2407.56	2522.7	2253.89	2341.39	2265.37
ENSMUSG00000005873	Reep5	5500.92	5365.81	5434.71	5308.26	5267.36	5301.79	5582.46	5471.14	5670.86	5587.49	5531.17	5754.18	5463.47	5642.27	5621.99	5492.8
ENSMUSG00000005881	Ergic3	2449.18	2248.88	2455.61	2343.16	2303.77	2333.61	2428.48	2384.72	2488.2	2377.51	2356.97	2445.57	2267.48	2533	2508.63	2273.08
ENSMUSG00000005882	Uqcc1	754.618	816.559	718.359	743.75	760.784	756.261	782.368	713.77	743.674	743.28	788.168	756.579	757.096	837.304	750.228	767.334
ENSMUSG00000005883	Spo11	35.1648	28.8318	35.8695	28.72	33.654	31.8426	19.6082	32.8926	31.5667	25.767	30.1485	38.9695	25.7127	30.1189	30.2359	31.8116
ENSMUSG00000005886	Ncoa2	1329.61	1229.47	1281.61	1202.28	1307.41	1228.21	1154.92	1180.85	1078.84	1141.68	990.594	1140.57	1226.59	1128.45	1139.52	1186.67
ENSMUSG00000005891	Prl4a1	0	0	0	0	0	0	0	0	0	0	0	0	0	0	0	0
ENSMUSG00000005892	Trh	0	0	0.969446	0	0	0	0	0	0.928432	0	0	0	0	0	0	0
ENSMUSG00000005893	Nr2c2	2486.25	2374.51	2577.76	2501.61	2402.69	2302.9	2377.5	2198.32	2244.02	2354.71	2109.32	2283.04	2242.72	2086.23	2254.46	2201.75
ENSMUSG00000005897	Nr2c1	315.533	284.2	298.589	293.142	296.767	285.446	281.378	305.902	277.601	295.33	300.408	251.876	294.268	291.149	308.973	267.989
ENSMUSG00000005899	Smpd4	1099.61	1071.93	1154.61	1167.62	1108.54	1159.98	1086.3	1230.18	1178.18	1078.25	1137.03	1112.06	1164.69	1194.71	1121.56	1230.05
ENSMUSG00000005907	Pex1	425.779	389.23	387.778	374.351	349.797	407.13	365.693	381.555	354.661	337.945	327.327	365.933	373.31	376.486	367.555	345.108
ENSMUSG00000005917	Otx1	265.162	241.982	243.331	264.422	235.578	246.78	214.71	234.634	220.967	233.886	236.881	252.827	250.461	201.796	243.777	230.393
ENSMUSG00000005936	Kctd20	1792.45	1895.69	1954.4	1829.17	1942.75	1795.69	1812.78	1995.49	1993.34	1901.81	1851.98	1905.7	1918.93	1882.43	1890.69	1969.43
ENSMUSG00000005947	Itgae	26.6112	24.713	22.2972	20.7973	34.6738	23.8819	26.4711	25.2177	35.2804	27.7491	29.0718	33.2667	32.3789	23.0911	24.5667	21.2077
ENSMUSG00000005949	Ctns	533.174	491.171	515.745	494.183	483.393	486.736	467.656	526.282	487.427	500.475	444.69	502.802	432.354	444.755	462.987	447.29
ENSMUSG00000005950	P2rx5	221.443	227.566	217.156	233.722	215.181	235.408	214.71	229.152	202.398	222.984	244.418	257.579	234.271	222.88	251.336	255.457
ENSMUSG00000005951	Shpk	537.926	552.954	527.378	539.739	554.781	558.382	570.599	514.222	524.564	527.233	576.052	549.375	505.683	502.985	565.033	504.166
ENSMUSG00000005952	Trpv1	5.7024	3.08913	5.81667	4.95173	4.07927	10.2351	0	6.57853	6.49903	4.9552	7.53713	4.75238	2.85697	6.02377	4.72436	3.85595
ENSMUSG00000005958	Ephb3	447.638	445.864	405.228	426.839	424.244	407.13	439.224	446.243	425.222	417.228	391.931	419.16	384.738	386.525	415.744	444.398
ENSMUSG00000005968	Tuft1	629.165	601.35	599.117	625.899	605.772	633.44	654.915	615.092	614.622	630.302	629.888	639.67	557.108	617.437	608.497	605.384
ENSMUSG00000005973	Rcn1	6227.97	5851.84	5721.67	5988.62	5794.6	5868.13	6148.16	5600.52	5767.42	5978.95	5967.25	5974.69	5679.65	5709.53	5836.47	5487.02
ENSMUSG00000005980	Dnase1	0	0	1.93889	0.990346	0	1.13723	0	0	0	0	1.07673	0	0	0	0	0
ENSMUSG00000005981	Trap1	2912.03	3014.99	2986.86	3070.07	2972.77	2982.97	3003	3079.85	3113.03	2983.03	3076.22	2893.25	2955.06	3096.22	3020.75	2993.18
ENSMUSG00000005982	Naa60	597.802	656.954	580.698	608.073	630.247	659.596	589.227	665.528	612.765	622.373	630.965	555.078	677.101	668.639	612.277	650.692
ENSMUSG00000005983	1700037C18Rik	24.7104	25.7427	22.2972	25.749	39.7729	29.5681	27.4515	26.3141	36.2089	18.8298	34.4554	26.6133	23.8081	47.1862	28.3461	21.2077
ENSMUSG00000005986	Ankrd13d	80.784	80.3173	92.0973	83.1891	86.6845	77.332	93.1391	86.6173	72.4177	80.2743	91.5222	73.1866	59.9963	72.2853	91.6525	66.5152
ENSMUSG00000005994	Tyrp1	0	0	0	0	0	0	0	0	0	0	0	0	0	0	0	0
ENSMUSG00000006005	Tpr	9301.57	9499.06	9776.86	9202.3	9761.69	9193.41	9366.85	8990.65	8395.81	8266.27	8128.25	8625.57	9909.86	9456.32	8984.78	9324.65
ENSMUSG00000006007	Pdc	0	0	2.90834	0	0	4.54894	0	0	0.928432	0.99104	1.07673	0	0	1.00396	0.944872	0.963988
ENSMUSG00000006010	Odr4	1082.51	1013.23	1004.35	1024.02	1042.25	1008.73	970.607	1035.02	1022.2	1077.26	1020.74	1020.81	994.224	967.819	1013.85	1061.35
ENSMUSG00000006014	Prg4	2.8512	2.05942	0	2.97104	2.03963	2.27447	1.96082	1.09642	1.85686	0.99104	3.2302	4.75238	0.952322	3.01189	1.88974	1.92798
ENSMUSG00000006019	Dhx34	401.069	420.121	412.984	381.283	338.579	404.856	400.988	452.822	409.439	429.12	361.782	428.665	457.115	450.779	384.563	426.083
ENSMUSG00000006021	Kptn	170.122	165.783	130.875	152.513	148.893	167.174	170.592	152.403	159.69	160.549	194.889	176.789	168.561	157.622	183.305	182.194
ENSMUSG00000006024	Napa	2239.14	2226.23	2383.87	2225.31	2303.77	2326.78	2293.18	2321.12	2362.86	2336.87	2327.9	2303	2220.82	2380.39	2269.58	2228.74
ENSMUSG00000006050	Sra1	1719.27	1606.35	1515.24	1630.11	1629.67	1639.89	1753.96	1560.21	1660.04	1697.65	1686.16	1687.09	1623.71	1640.47	1581.72	1513.46
ENSMUSG00000006056	Calcoco2	0.9504	0	0	0	0	1.13723	0	1.09642	0	0.99104	0	0.950476	0	0	0	0
ENSMUSG00000006057	Atp5g1	1432.25	1356.13	1381.46	1459.77	1393.07	1395.39	1443.17	1445.08	1597.83	1457.82	1507.43	1433.32	1500.86	1572.2	1538.25	1575.16
ENSMUSG00000006058	Snf8	1151.88	1154.3	1120.68	1116.12	1233.98	1212.29	1152.96	1227.99	1279.38	1213.03	1195.17	1225.16	1187.55	1304.15	1249.12	1303.31
ENSMUSG00000006095	Tbcb	841.104	845.391	782.343	832.881	795.458	835.868	917.665	887.005	981.353	886.981	971.213	897.249	889.469	932.681	849.44	927.356
ENSMUSG00000006127	Inpp5k	282.269	302.734	320.886	290.171	297.787	316.151	302.947	262.045	298.955	286.411	319.789	268.985	267.602	276.09	308.973	245.817
ENSMUSG00000006134	Crkl	1346.72	1457.04	1508.46	1439.96	1417.55	1389.7	1359.83	1438.5	1386.15	1474.67	1404.06	1416.21	1536.1	1462.77	1402.19	1439.23
ENSMUSG00000006143	Upk3bl	1.9008	0	1.93889	0	2.03963	3.4117	1.96082	2.19284	1.85686	2.97312	6.46039	5.70286	0	5.01981	0.944872	1.92798
ENSMUSG00000006154	Eps8l1	0	0	2.90834	1.98069	0	4.54894	0	2.19284	2.7853	2.97312	4.30693	0.950476	1.90464	2.00792	1.88974	1.92798
ENSMUSG00000006169	Clint1	4857.49	4868.46	4711.51	4722.96	4848.21	4755.92	4809.9	4852.76	4884.48	4672.76	4857.14	4755.23	4996.83	4810.99	4794.28	4953.93
ENSMUSG00000006179	Prss16	29.4624	13.3862	31.0223	24.7587	12.2378	22.7447	27.4515	15.3499	18.5686	28.7402	30.1485	29.4648	15.2372	21.0832	29.291	22.1717
ENSMUSG00000006191	Cdkal1	544.579	483.963	496.356	551.623	516.028	478.776	550.991	517.511	469.787	540.117	469.455	514.207	512.349	527.08	544.246	490.67
ENSMUSG00000006200	Rhox6	0	0	0	0	0	0	0	0	0	0	0	0	0	0	0	0
ENSMUSG00000006204	Cdcp3	0.9504	0	0	0	1.01982	1.13723	0.980411	0	0.928432	0.99104	0	0	0	0	0.944872	0
ENSMUSG00000006205	Htra1	134.957	131.803	136.692	146.571	157.052	139.88	145.101	137.053	139.265	135.773	135.668	143.522	159.99	160.634	155.904	172.554
ENSMUSG00000006215	Zbtb17	861.062	814.5	890.92	885.369	781.18	899.553	924.528	778.459	881.082	825.537	782.784	851.626	818.045	879.471	891.959	825.173
ENSMUSG00000006216	Clcnkb	0.9504	5.14854	2.90834	3.96138	2.03963	4.54894	1.96082	1.09642	6.49903	0.99104	3.2302	3.8019	2.85697	2.00792	4.72436	3.85595
ENSMUSG00000006218	Fam131c	5.7024	5.14854	2.90834	7.92277	8.15854	5.68617	8.8237	5.48211	0.928432	2.97312	8.61386	4.75238	4.76161	4.01585	6.6141	4.81994
ENSMUSG00000006219	Fblim1	2151.71	2023.38	2133.75	2202.53	2024.34	2170.98	2128.47	2017.42	2110.33	2125.78	1919.81	2114.81	1928.45	2062.14	2117.46	2025.34
ENSMUSG00000006221	Hspb7	8.5536	2.05942	3.87778	6.93242	6.1189	1.13723	9.80411	4.38568	4.64216	8.91936	4.30693	1.90095	3.80929	3.01189	8.50384	5.78393
ENSMUSG00000006235	Epor	25.6608	24.713	28.1139	28.72	24.4756	37.5287	35.2948	31.7962	25.9961	29.7312	41.9926	34.2171	30.4743	28.1109	32.1256	33.7396
ENSMUSG00000006241	Ccdc159	62.7264	61.7825	55.2584	57.4401	54.0503	51.1756	66.668	64.6889	53.8491	72.3459	58.1435	47.5238	46.6638	53.21	52.9128	53.0193
ENSMUSG00000006262	Mob1b	2003.44	1986.31	2036.81	2047.05	2125.3	1984.47	1864.74	2064.56	1904.21	1933.52	2015.64	1790.7	1939.88	1839.26	1907.7	1864.35
ENSMUSG00000006269	Atp6v1b1	18.0576	12.3565	11.6333	16.8359	27.5351	20.4702	18.6278	19.7356	11.1412	20.8118	18.3044	16.1581	15.2372	18.0713	17.9526	13.4958
ENSMUSG00000006270	Vax1	0	0	0.969446	0.990346	0	0	0	1.09642	0	0	0	0.950476	0	0	0	0
ENSMUSG00000006273	Atp6v1b2	3664.74	3543.23	3652.87	3775.2	3556.1	3815.42	3831.45	3610.52	3735.08	3679.73	3688.88	3729.67	3413.12	3529.93	3603.74	3536.87
ENSMUSG00000006276	Eps15l1	1525.39	1691.81	1514.27	1543.95	1584.8	1569.38	1565.72	1610.64	1542.13	1514.31	1606.48	1572.09	1559.9	1591.28	1498.57	1638.78
ENSMUSG00000006281	Tep1	1260.23	1205.79	1260.28	1207.23	1202.36	1223.66	1246.1	1029.54	1062.13	989.058	984.133	1027.46	1131.36	1118.41	1038.41	1104.73
ENSMUSG00000006288	Ttc5	439.085	423.21	452.731	386.235	427.303	442.384	495.108	433.086	469.787	423.174	496.374	482.842	424.736	474.874	490.388	496.454
ENSMUSG00000006289	Osgep	289.872	265.665	280.17	285.22	318.183	336.621	324.516	273.009	329.593	309.205	331.634	297.499	319.028	332.311	283.461	303.656
ENSMUSG00000006299	Aamp	2588.89	2636.05	2598.11	2718.5	2593.4	2840.81	2640.25	2644.57	2812.22	2725.36	2713.37	2877.09	2689.36	2965.7	2824.22	2814.84
ENSMUSG00000006301	Tmbim1	1643.24	1646.5	1650	1666.75	1638.85	1662.64	1573.56	1697.26	1674.89	1642.15	1660.32	1692.8	1724.66	1818.18	1690.38	1736.14
ENSMUSG00000006304	Arpc2	6882.8	6967.01	6811.32	6906.67	6867.45	6935.99	7087.39	7229.8	7173.07	7176.12	7376.69	7027.82	7181.46	7385.14	7173.47	7326.31
ENSMUSG00000006307	Kmt2b	1437.96	1445.71	1553.05	1422.14	1510.35	1355.58	1523.56	1422.06	1328.59	1308.17	1275.93	1365.83	1536.1	1450.73	1301.09	1359.22
ENSMUSG00000006310	Zbtb32	1.9008	3.08913	3.87778	0.990346	2.03963	1.13723	3.92164	3.28926	2.7853	1.98208	1.07673	0.950476	1.90464	2.00792	0.944872	0.963988
ENSMUSG00000006311	Etv2	0	0	0	0	1.01982	0	0	0	0	0	1.07673	0	0	1.00396	0	0.963988
ENSMUSG00000006313	Upk1a	6.6528	11.3268	17.45	13.8648	11.218	17.0585	17.6474	20.832	15.7833	10.9014	12.9208	14.2571	13.3325	14.0555	17.9526	9.63988
ENSMUSG00000006315	Tmem147	1036.89	1041.04	903.523	963.607	947.41	1003.04	1001	985.683	1026.85	1018.79	1009.97	994.198	1008.51	1069.22	1017.63	1045.93
ENSMUSG00000006333	Rps9	15406	14409.7	14626	14711.6	14950.5	14713.5	15875.8	15093.3	15800.1	15143.1	16068.1	15414.8	15298.1	16296.3	15575.3	15845.1
ENSMUSG00000006335	Tfpt	243.302	245.071	191.95	235.702	234.558	249.054	231.377	257.659	245.106	217.038	241.188	236.668	229.51	238.943	240.942	253.529
ENSMUSG00000006342	Susd2	0	3.08913	1.93889	2.97104	1.01982	0	0.980411	1.09642	3.71373	2.97312	1.07673	0.950476	0	2.00792	0	0
ENSMUSG00000006344	Ggt5	82.6848	90.6144	90.1584	102.996	78.5259	100.077	88.237	82.2316	78.9167	96.1309	81.8317	85.5428	66.6625	89.3526	79.3692	85.7949
ENSMUSG00000006345	Ggt1	0	0	0	0.990346	0	1.13723	0	0	0	0.99104	1.07673	0	0	0	0	0.963988
ENSMUSG00000006356	Crip2	6.6528	6.17825	3.87778	2.97104	4.07927	9.09788	4.90206	4.38568	8.35589	4.9552	6.46039	6.65333	4.76161	6.02377	8.50384	5.78393
ENSMUSG00000006360	Crip1	27.5616	17.5051	25.2056	21.7876	22.436	29.5681	38.236	17.5427	23.2108	22.7939	27.995	25.6628	22.8557	27.107	23.6218	21.2077
ENSMUSG00000006362	Cbfa2t3	0	0	0	0	0	0	0	0	0	0	0	0	0	0	0	0
ENSMUSG00000006369	Fbln1	105.494	101.941	101.792	89.1312	115.239	103.488	106.865	111.835	112.34	95.1399	96.9059	95.9981	103.803	108.428	106.77	111.823
ENSMUSG00000006373	Pgrmc1	3523.13	3595.74	3403.72	3455.32	3603.01	3523.15	3581.44	3608.32	3659.88	3830.37	3863.32	3523.41	3618.82	3624.3	3672.72	3674.72
ENSMUSG00000006378	Gcat	291.773	271.843	301.498	305.027	265.153	305.916	315.692	330.023	257.176	297.312	316.559	342.171	279.03	320.264	335.429	311.368
ENSMUSG00000006386	Tek	0	0	0	0	0	0	0	0	0.928432	0	0	0	0	0	0	0.963988
ENSMUSG00000006389	Mpl	0	0	0	0	0	0	0.980411	0	0	0	0	0	0	0	0	0
ENSMUSG00000006390	Elovl1	1351.47	1375.69	1447.38	1485.52	1333.92	1424.96	1540.23	1475.78	1569.05	1470.7	1504.2	1413.36	1493.24	1602.32	1452.27	1517.32
ENSMUSG00000006392	Med8	929.491	975.134	937.454	925.974	968.827	883.631	882.37	1064.62	955.357	915.721	1012.13	932.417	1048.51	974.847	896.683	996.763
ENSMUSG00000006395	Hyi	249.005	251.249	234.606	215.895	240.677	226.31	212.749	223.67	249.748	223.975	255.186	236.668	260.936	239.947	212.596	222.681
ENSMUSG00000006398	Cdc20	3610.57	3731.66	3619.91	3530.58	3803.92	3544.76	3750.07	3840.76	3943.98	3737.21	3818.09	3884.59	3862.62	3840.15	3747.36	4055.5
ENSMUSG00000006403	Adamts4	329.789	282.14	332.52	334.737	283.509	322.975	316.673	280.684	296.17	319.115	263.799	295.598	278.078	276.09	266.454	272.809
ENSMUSG00000006411	Nectin4	3.8016	6.17825	5.81667	6.93242	5.09909	6.82341	2.94123	7.67495	3.71373	1.98208	7.53713	8.55428	2.85697	5.01981	5.66923	2.89196
ENSMUSG00000006412	Pfdn2	1980.63	1848.33	1834.19	1818.28	1776.52	1895.77	1878.47	1847.47	1933	1892.89	1949.96	1864.83	1932.26	1929.61	1881.24	1879.78
ENSMUSG00000006418	Rnf114	1113.87	1132.68	1098.38	1191.39	1083.05	1125.86	1168.65	1072.3	1087.19	1071.31	1093.96	1080.69	1058.03	1147.53	1067.7	1106.66
ENSMUSG00000006423	Steep1	959.904	1033.83	938.423	954.694	948.43	946.179	911.782	935.247	920.076	995.005	891.534	903.903	928.514	875.455	958.1	942.78
ENSMUSG00000006435	Neurl1a	14.256	10.2971	13.5722	15.8455	8.15854	11.3723	13.7258	12.0606	10.2128	12.8835	13.9975	10.4552	11.4279	8.0317	14.1731	12.5318
ENSMUSG00000006442	Srm	3893.79	4008.66	3857.42	3660.32	4022.16	3896.17	3867.72	4039.22	4155.66	3952.27	4171.26	4091.8	4137.84	4281.9	4158.38	4310.95
ENSMUSG00000006445	Epha2	3715.11	3849.05	3703.28	3770.25	3911	3635.74	3707.91	3978.91	3754.58	3645.05	3655.51	3697.35	4035.94	4148.37	3800.27	3917.65
ENSMUSG00000006456	Rbm14	1377.13	1400.4	1351.41	1315.18	1398.17	1354.45	1402.97	1393.55	1462.28	1365.65	1394.37	1326.86	1428.48	1321.21	1391.8	1436.34
ENSMUSG00000006457	Actn3	10.4544	8.23767	6.78612	10.8938	9.17836	7.96064	13.7258	8.77137	8.35589	10.9014	18.3044	13.3067	6.66625	12.0475	17.0077	18.3158
ENSMUSG00000006462	A530013C23Rik	7.6032	4.11884	1.93889	8.91312	7.13872	4.54894	5.88247	8.77137	8.35589	5.94624	7.53713	8.55428	4.76161	8.0317	4.72436	8.67589
ENSMUSG00000006463	Zdhhc24	217.642	234.774	230.728	201.04	241.697	221.761	237.259	271.912	211.683	211.092	278.874	243.322	208.559	218.864	231.494	217.861
ENSMUSG00000006464	Bbs1	26.6112	25.7427	19.3889	15.8455	22.436	30.7053	28.4319	25.2177	28.7814	14.8656	20.4579	25.6628	16.1895	25.099	20.7872	18.3158
ENSMUSG00000006469	Slc34a3	0	0	0	0	0	0	0	0	0	0	0	0	0	0	0.944872	0.963988
ENSMUSG00000006471	Ndor1	105.494	92.6738	99.8529	100.025	79.5458	110.312	118.63	114.028	122.553	102.077	103.366	103.602	91.4229	100.396	115.274	121.462
ENSMUSG00000006476	Nsmf	934.243	1085.31	1029.55	1025.01	1113.64	1109.94	1029.43	1177.56	1122.47	1014.83	1172.56	1114.91	1111.36	1147.53	1066.76	1177.03
ENSMUSG00000006488	Prl7a1	0	1.02971	0	0	0	1.13723	0	1.09642	0.928432	0	0	2.85143	0	0	0	0
ENSMUSG00000006490	Prl8a9	0	0	0	0	0	0	0	0	0	0	0	0	0	0	0	0
ENSMUSG00000006494	Pdk1	2911.08	2617.52	2598.11	2898.74	2789.2	2714.58	2987.31	2736.67	2815.93	3075.2	2880.26	3129.92	2747.45	2724.75	2903.59	2930.52
ENSMUSG00000006498	Ptbp1	16531.3	17389.7	16500.9	16305.1	17364.4	16634.3	17008.2	17930.9	17769.3	17028.1	17512	16849.1	18376	17344.4	17415.9	18372.6
ENSMUSG00000006517	Mvd	965.606	851.569	911.279	973.51	825.032	975.747	1026.49	794.905	909.864	933.56	868.923	970.436	824.711	875.455	919.36	849.273
ENSMUSG00000006519	Cyba	2371.25	2263.3	2357.69	2329.29	2285.41	2466.66	2464.75	2455.98	2609.82	2468.68	2490.48	2499.75	2583.65	2580.18	2473.67	2525.65
ENSMUSG00000006522	Itih3	2.8512	2.05942	4.84723	2.97104	4.07927	6.82341	1.96082	1.09642	1.85686	2.97312	5.38366	1.90095	0.952322	2.00792	2.83461	4.81994
ENSMUSG00000006526	Stimate	209.088	255.368	214.247	223.818	215.181	216.075	201.965	203.934	234.893	204.154	250.879	229.065	222.843	205.812	222.99	217.861
ENSMUSG00000006527	Sfmbt1	100.742	105.03	70.7695	70.3146	92.8034	80.7437	89.2174	89.9065	74.2746	99.104	109.827	78.8895	87.6136	87.3447	79.3692	77.119
ENSMUSG00000006529	Itih1	909.533	1021.47	967.507	984.404	969.846	891.592	934.332	979.104	860.657	850.313	905.532	956.179	932.323	906.578	891.014	956.276
ENSMUSG00000006538	Ihh	0.9504	1.02971	0	0	1.01982	0	0	0	0.928432	0	0	0.950476	0	1.00396	0.944872	0.963988
ENSMUSG00000006542	Prkag3	64.6272	52.5152	49.4417	47.5366	56.09	52.3128	55.8834	58.1103	56.6344	50.5431	46.2995	61.7809	40.9498	51.2021	51.0231	55.9113
ENSMUSG00000006546	Cryba2	0	0	0	0	0	0	0	0	0	0	0	0	0	0	0	0
ENSMUSG00000006567	Atp7b	17.1072	15.4456	19.3889	23.7683	10.1982	25.0192	22.5495	17.5427	12.9981	19.8208	12.9208	18.059	6.66625	19.0753	20.7872	20.2437
ENSMUSG00000006570	Defb2	0	0	0	0	0	0	0	0	0	0	0	0	0	0	0	0
ENSMUSG00000006574	Slc4a1	0	0	0	0	0	0	0	0	0	0	0	0	0	0	0	0.963988
ENSMUSG00000006575	Rundc3a	85.536	92.6738	91.1279	102.996	65.2683	86.4298	77.4525	73.4602	93.7717	72.3459	81.8317	86.4933	86.6613	84.3328	80.3141	91.5788
ENSMUSG00000006576	Slc4a3	253.757	270.813	298.589	295.123	256.994	296.818	236.279	274.105	283.172	278.482	318.713	306.053	219.986	223.884	245.667	302.692
ENSMUSG00000006585	Cdt1	3051.73	3174.59	3137.13	2929.44	3160.41	3170.61	2947.12	3304.61	3374.85	3115.83	3208.66	3139.42	3228.37	3222.72	3186.11	3477.1
ENSMUSG00000006586	Runx1t1	242.352	254.338	271.445	230.751	236.598	238.819	250.985	242.309	188.472	256.679	193.812	211.006	221.891	209.828	216.376	202.437
ENSMUSG00000006587	Snai3	0	1.02971	0	0	1.01982	1.13723	0.980411	3.28926	0	0	1.07673	1.90095	0	0	0	1.92798
ENSMUSG00000006589	Aprt	3832.01	3981.88	3846.76	3963.37	4148.62	3958.71	4186.36	4242.05	4457.4	4136.6	4491.05	4321.81	4574.96	4713.6	4245.31	4735.11
ENSMUSG00000006599	Gtf2h1	1897	2029.56	1917.56	1880.67	2036.58	1929.89	1876.51	2005.35	2032.34	2026.68	2002.72	1973.19	2075.11	2077.2	1974.78	2016.66
ENSMUSG00000006611	Hfe	5.7024	6.17825	5.81667	3.96138	8.15854	2.27447	1.96082	4.38568	2.7853	4.9552	4.30693	9.50476	1.90464	9.03566	5.66923	4.81994
ENSMUSG00000006638	Abhd1	155.866	166.813	129.906	168.359	163.171	160.35	176.474	168.849	177.331	153.611	156.126	176.789	163.799	155.614	186.14	166.77
ENSMUSG00000006641	Slc5a6	395.366	463.369	473.089	374.351	475.235	461.717	465.695	463.786	446.576	479.664	433.923	462.882	489.494	500.977	469.601	511.877
ENSMUSG00000006642	Tcf23	1.9008	1.02971	0.969446	2.97104	1.01982	2.27447	1.96082	2.19284	1.85686	1.98208	4.30693	1.90095	1.90464	0	0.944872	0
ENSMUSG00000006649	Nphs1	0	0	0	0	0	0	0	0	0	0	0	0	0	0	0	0
ENSMUSG00000006651	Aplp1	0	0	0	0	0	0	0	0	0	0	0	0	0	0	0	0
ENSMUSG00000006673	Qrich1	2283.81	2333.32	2367.39	2360.99	2352.72	2317.68	2233.38	2357.31	2390.71	2482.56	2285.9	2276.39	2408.42	2444.65	2365.01	2452.38
ENSMUSG00000006675	P4htm	0.9504	1.02971	0	0.990346	0	0	0	0	0.928432	0	2.15346	0	1.90464	0	0.944872	0
ENSMUSG00000006676	Usp19	3514.58	3488.65	3549.14	3491.96	3534.69	3590.25	3387.32	3437.28	3359.07	3284.31	3391.71	3358.03	3415.03	3511.86	3257.92	3503.13
ENSMUSG00000006678	Pola1	2910.13	3019.11	2861.8	2916.57	3052.31	2832.85	2837.31	3003.1	2705.45	2861.13	2761.82	2902.75	3044.57	2757.88	2904.54	2992.22
ENSMUSG00000006699	Cdc42	10629.3	10502	10180.1	10322.4	10515.3	10519.4	10346.3	10625.4	10856.2	11198.8	11069.9	10781.2	10745	10934.1	10759.3	10739.8
ENSMUSG00000006705	Pknox1	311.731	292.437	290.834	255.509	356.936	296.818	298.045	364.012	307.311	328.034	363.936	277.539	363.787	318.256	308.028	358.603
ENSMUSG00000006711	D130043K22Rik	1.9008	1.02971	0	0.990346	5.09909	0	2.94123	1.09642	0.928432	0	1.07673	1.90095	1.90464	1.00396	1.88974	0.963988
ENSMUSG00000006715	Gmnn	1414.2	1376.72	1285.48	1376.58	1377.77	1394.25	1442.18	1437.41	1483.63	1473.68	1548.34	1413.36	1375.15	1464.78	1379.51	1365.01
ENSMUSG00000006717	Acot13	672.883	606.499	645.651	696.213	628.208	627.754	704.916	631.539	595.125	692.737	625.581	660.581	579.012	630.488	632.119	584.177
ENSMUSG00000006720	Zfp184	145.411	153.427	158.02	155.484	138.695	151.252	131.375	123.896	152.263	166.495	132.438	139.72	134.277	155.614	154.959	126.282
ENSMUSG00000006724	Cyp27b1	11.4048	15.4456	13.5722	13.8648	13.2576	9.09788	17.6474	12.0606	8.35589	12.8835	17.2277	8.55428	11.4279	10.0396	12.2833	16.3878
ENSMUSG00000006728	Cdk4	8250.42	8336.52	8088.08	8378.33	8297.23	8356.4	8727.62	8618.97	8744.9	8525.92	9073.62	8716.81	8684.22	8849.92	8847.78	9102.94
ENSMUSG00000006731	B4galnt1	205.286	180.199	180.317	177.272	172.349	177.409	168.631	188.584	191.257	184.334	209.963	182.491	182.846	183.725	206.927	188.942
ENSMUSG00000006732	Mettl1	481.853	462.339	474.059	410.994	482.374	504.932	519.618	510.932	508.781	491.556	587.896	535.118	513.302	519.048	482.829	530.193
ENSMUSG00000006736	Tspan31	3188.59	2909.96	3200.14	3154.25	2967.67	3218.37	3167.71	2824.38	3065.68	3231.78	3120.37	3083.34	2894.11	3072.12	3104.85	3028.85
ENSMUSG00000006740	Kif5b	10889.7	10739.9	10716.3	10514.5	10756	10546.7	10271.8	10284.4	10301	10691.3	10078.2	10591.2	10958.4	10268.5	10468.2	9967.63
ENSMUSG00000006763	Saal1	798.336	858.777	813.365	815.055	858.686	805.162	875.507	810.255	811.45	862.205	800.012	890.596	835.186	886.498	847.55	865.661
ENSMUSG00000006764	Tph2	0	0	0	0	0	0	0	0	0	0	0	0	0	0	0	0
ENSMUSG00000006777	Krt23	2.8512	0	1.93889	1.98069	1.01982	2.27447	0	0	0.928432	1.98208	2.15346	0	1.90464	2.00792	0	1.92798
ENSMUSG00000006782	Cnp	95.04	99.8818	91.1279	91.1118	105.041	87.5671	98.0411	103.064	101.199	96.1309	91.5222	101.701	96.1845	94.3724	81.259	88.6869
ENSMUSG00000006784	Odad4	9.504	7.20796	5.81667	6.93242	4.07927	4.54894	12.7453	6.57853	4.64216	6.93728	1.07673	8.55428	6.66625	5.01981	7.55897	3.85595
ENSMUSG00000006800	Sulf2	0	0	0	0.990346	0	0	0.980411	0	0	0	0	0.950476	0.952322	0	0.944872	0
ENSMUSG00000006818	Sod2	1909.35	1927.62	1761.48	1878.69	1902.98	1840.05	1853.96	2020.7	1939.49	1848.29	1926.27	1842.97	1944.64	1929.61	1963.44	1898.09
ENSMUSG00000006850	Tmco6	268.013	208.001	243.331	232.731	225.38	221.761	242.162	214.899	240.464	247.76	245.495	234.768	211.415	229.907	243.777	226.537
ENSMUSG00000006906	Stambp	504.662	536.478	518.653	519.932	538.464	540.187	523.54	549.307	556.131	549.036	543.75	540.821	519.016	511.017	536.687	472.354
ENSMUSG00000006920	Ezh1	727.056	738.301	717.39	707.107	733.249	691.439	719.622	681.974	719.535	726.433	651.423	698.6	653.293	660.607	663.3	742.271
ENSMUSG00000006930	Hap1	559.786	525.152	568.095	607.082	470.136	551.559	492.166	479.136	467.93	461.825	410.235	488.545	454.258	515.032	506.451	440.542
ENSMUSG00000006931	P3h4	1456.96	1260.36	1384.37	1418.18	1332.9	1379.47	1453.95	1276.23	1425.14	1487.55	1394.37	1374.39	1277.06	1465.78	1487.23	1405.49
ENSMUSG00000006932	Ctnnb1	12802.8	13110.3	12851.9	12662.6	12910.9	12590.3	13012	12681.2	13214.4	12778.5	12955.2	12684.1	12999.2	13519.4	12897.5	13420.6
ENSMUSG00000006941	Eif1b	490.406	461.31	472.12	512.009	473.195	506.069	522.559	484.618	490.212	518.314	593.28	459.08	477.113	455.799	548.97	510.913
ENSMUSG00000006948	Klk4	0	0	0	0	0	0	0	0	0	0	0	0	0	0	0	0
ENSMUSG00000006958	Chrd	41.8176	53.5449	56.2278	52.4883	54.0503	56.8617	75.4917	52.6282	46.4216	51.5341	38.7624	49.4247	38.0929	50.1981	51.9679	43.3794
ENSMUSG00000006998	Psmd2	12956.8	12854.9	12790.9	12762.6	12935.4	13160.1	13132.6	13044.1	12980.4	12814.2	12845.4	13223	13004.9	13413.9	13021.3	13360.9
ENSMUSG00000007021	Syngr3	19.008	15.4456	24.2361	18.8166	12.2378	15.9213	18.6278	10.9642	12.0696	14.8656	8.61386	15.2076	12.3802	11.0436	17.0077	11.5679
ENSMUSG00000007029	Vars	14172.4	14262.5	14310	13729.2	14013.3	14307.6	13850.3	14238.1	14036	13440.5	13828.5	14329.4	14165.8	14883.7	13870.7	14667.1
ENSMUSG00000007030	Vwa7	0	1.02971	1.93889	4.95173	2.03963	1.13723	0.980411	4.38568	0	2.97312	2.15346	1.90095	0	5.01981	0.944872	2.89196
ENSMUSG00000007033	Hspa1l	2.8512	0	1.93889	0	0	2.27447	0.980411	0	0	0	0	3.8019	0	2.00792	0	0
ENSMUSG00000007034	Slc44a4	0	0	0	0.990346	0	0	0	0	0	0	3.2302	0.950476	0	1.00396	0	0
ENSMUSG00000007035	Msh5	20.9088	16.4753	21.3278	21.7876	20.3963	31.8426	17.6474	28.507	17.6402	23.785	26.9183	26.6133	20.9511	24.0951	18.8974	17.3518
ENSMUSG00000007036	Abhd16a	483.754	436.597	498.295	437.733	489.512	491.285	442.165	495.582	492.998	455.879	471.609	472.386	439.02	475.878	435.586	508.022
ENSMUSG00000007038	Neu1	613.008	546.775	655.345	655.609	527.246	645.949	560.795	469.268	581.199	627.329	549.133	559.83	450.448	580.29	565.978	519.589
ENSMUSG00000007039	Ddah2	1028.33	943.213	983.018	973.51	935.173	924.572	1074.53	948.404	1015.7	995.996	1044.43	990.396	959.941	976.855	1017.63	951.456
ENSMUSG00000007041	Clic1	6863.79	6881.54	6789.03	6753.17	6881.73	6963.29	7104.06	7057.66	7235.27	7202.88	7124.74	7423.22	7334.78	7699.38	7455.98	7681.05
ENSMUSG00000007050	Lsm2	1579.56	1537.36	1522.03	1468.68	1529.73	1560.29	1578.46	1717	1731.53	1557.92	1623.71	1525.51	1625.61	1617.38	1598.72	1613.72
ENSMUSG00000007080	Pole	3100.21	3258	3348.46	3048.29	3302.17	3117.16	2896.13	3119.32	2940.34	2624.27	2753.2	2873.29	3344.56	3161.48	2833.67	3125.25
ENSMUSG00000007097	Atp1a2	0.9504	1.02971	0	2.97104	2.03963	1.13723	0	2.19284	0.928432	0	2.15346	0	0	1.00396	1.88974	0.963988
ENSMUSG00000007107	Atp1a4	0.9504	0	0.969446	0	1.01982	2.27447	0	1.09642	0	0	0	0	0	1.00396	0	0
ENSMUSG00000007122	Casq1	0	1.02971	0.969446	0	1.01982	5.68617	0.980411	1.09642	1.85686	1.98208	4.30693	0.950476	1.90464	1.00396	2.83461	1.92798
ENSMUSG00000007207	Stx1a	191.03	227.566	257.873	227.78	225.38	272.936	214.71	245.598	224.681	194.244	268.106	247.124	209.511	200.792	215.431	239.069
ENSMUSG00000007209	Ceacam9	0	0	0	0	0	0	0	0	0	0	0	0	0	0	0	0
ENSMUSG00000007216	Zfp775	24.7104	8.23767	14.5417	12.8745	15.2973	15.9213	18.6278	10.9642	10.2128	18.8298	16.151	21.8609	18.0941	18.0713	22.6769	17.3518
ENSMUSG00000007279	Scube2	0	0	1.93889	0.990346	2.03963	2.27447	0	2.19284	0	0	0	0.950476	0	1.00396	0.944872	0.963988
ENSMUSG00000007338	Mrpl49	1302.05	1382.9	1404.73	1462.74	1362.48	1478.41	1446.11	1486.75	1450.21	1503.41	1507.43	1477.04	1435.15	1539.07	1476.83	1525.03
ENSMUSG00000007379	Dennd2c	129.254	148.278	149.295	146.571	150.933	126.233	154.905	162.27	161.547	142.71	122.747	138.769	160.942	143.567	135.117	152.31
ENSMUSG00000007411	Mark3	2195.42	2135.62	2187.07	2177.77	2097.76	2170.98	2286.32	2216.96	2165.1	2190.2	2103.93	2216.51	2211.29	2153.5	2205.33	2170.9
ENSMUSG00000007415	Gatad1	3565.9	3505.13	3467.71	3448.39	3535.71	3531.11	3595.17	3788.14	3702.59	3716.4	3702.88	3535.77	3778.81	3576.11	3717.13	3764.37
ENSMUSG00000007440	Pcdha10	0	0	0	0	0	0	0	0	0	0	0	0	0	0	0	0
ENSMUSG00000007457	2310003L06Rik	0	0	0	0	0	0	0	0	0	0	0	0	0	0	0	0
ENSMUSG00000007458	M6pr	5189.18	5019.83	5026.58	5138.91	4895.12	5134.61	5109.9	5160.85	5072.95	5309.99	5265.22	5093.6	4980.64	5203.53	5215.69	5100.46
ENSMUSG00000007476	Lrrc8a	155.866	182.258	149.295	158.455	180.508	185.369	156.866	140.342	162.476	193.253	163.663	153.027	145.705	161.638	174.801	145.562
ENSMUSG00000007480	Mc5r	12.3552	5.14854	19.3889	11.8842	8.15854	19.333	11.7649	7.67495	11.1412	9.9104	6.46039	8.55428	4.76161	14.0555	8.50384	6.74791
ENSMUSG00000007564	Ppp2r1a	7628.86	7615.73	7452.13	7424.62	7598.66	7639.94	7597.21	7837.22	7927.88	7742.01	7721.25	7778.69	7886.18	8155.18	7627	8121.6
ENSMUSG00000007570	Fance	404.87	428.359	414.923	450.607	435.462	495.834	426.479	495.582	458.646	451.914	427.463	486.644	480.923	482.906	442.2	498.382
ENSMUSG00000007589	Tinf2	933.293	915.411	986.896	954.694	927.014	913.2	978.45	925.379	975.782	995.996	992.747	977.089	900.897	990.91	927.864	1002.55
ENSMUSG00000007591	Tssk4	4.752	8.23767	6.78612	9.90346	8.15854	12.5096	7.84329	8.77137	2.7853	10.9014	13.9975	4.75238	2.85697	3.01189	5.66923	5.78393
ENSMUSG00000007594	Hapln4	258.509	226.536	240.423	260.461	252.915	258.152	219.612	264.238	236.75	257.67	244.418	264.232	227.605	262.034	258.895	248.709
ENSMUSG00000007603	Dus3l	697.594	758.895	778.465	744.74	708.773	751.712	693.151	769.688	750.173	716.522	781.708	742.322	702.814	779.074	805.031	807.822
ENSMUSG00000007610	Gtpbp3	848.707	823.767	882.195	830.9	818.913	888.18	897.076	833.28	888.51	788.868	917.376	868.735	852.328	913.605	849.44	943.744
ENSMUSG00000007613	Tgfbr1	633.917	635.33	621.415	596.188	658.802	618.656	605.894	656.756	593.268	654.087	601.893	604.503	629.485	574.266	643.458	636.232
ENSMUSG00000007617	Homer1	782.179	779.49	759.076	786.335	821.973	829.044	797.074	721.445	716.75	800.761	821.547	739.47	812.331	720.845	789.913	816.498
ENSMUSG00000007646	Rad51c	739.411	734.182	708.665	744.74	715.912	683.478	726.485	709.385	674.97	667.961	779.554	688.145	660.912	676.67	724.717	672.863
ENSMUSG00000007653	Gabrb2	0	0	0	0	0	0	0	0	0	0	0	0	0	0	0	0
ENSMUSG00000007655	Cav1	10809.9	10780	10318.8	10594.7	10912	10526.2	10097.3	10468.6	10408.7	10779.5	10529.4	10733.7	10758.4	10423.1	10729	11055
ENSMUSG00000007656	Arpp19	2970	2759.62	2752.26	2703.64	2982.97	2838.54	2855.94	2995.42	3063.83	2913.66	3039.62	2763.03	3155.04	3091.2	3009.42	2966.19
ENSMUSG00000007659	Bcl2l1	1836.17	1751.53	1946.65	1784.6	1737.77	1989.02	1804.94	1836.51	1897.72	1833.42	1797.07	1864.83	1848.46	1987.84	2025.8	1915.44
ENSMUSG00000007670	Khsrp	6637.59	6774.45	6694.99	6798.73	6601.28	6832.51	6444.24	6790.14	6717.21	6507.17	6441.01	6355.83	6751.96	6619.12	6645.28	6677.54
ENSMUSG00000007682	Dio2	41.8176	26.7724	34.9	52.4883	30.5945	44.3522	41.1773	16.4463	32.4951	31.7133	26.9183	38.019	19.0464	27.107	37.7949	33.7396
ENSMUSG00000007721	Ccdc124	2608.85	2475.42	2493.41	2455.07	2518.95	2595.17	2702.01	2718.03	2839.15	2501.39	2782.28	2605.25	2855.06	2811.09	2623.91	2704.95
ENSMUSG00000007739	Cct4	15395.5	15812.2	14623.1	15190.9	15930.6	14831.8	15623.8	16017.6	15960.7	15962.7	16704.4	15654.3	15986.6	15658.8	15961.7	16155.5
ENSMUSG00000007777	0610009B22Rik	428.63	405.705	417.831	406.042	415.066	445.796	442.165	441.858	433.578	455.879	442.537	403.002	435.211	453.791	479.05	425.119
ENSMUSG00000007783	Cpt1c	522.72	514.854	574.881	534.787	500.73	526.54	486.284	481.329	541.276	489.574	515.755	530.366	419.974	519.048	512.12	481.994
ENSMUSG00000007805	Twist2	1292.54	1260.36	1224.41	1211.19	1239.08	1260.06	1272.57	1351.89	1353.65	1256.64	1350.22	1315.46	1399.91	1419.6	1381.4	1384.29
ENSMUSG00000007812	Zfp655	1111.97	1129.59	1109.05	1114.14	1124.86	1056.49	1074.53	1129.31	1088.12	1044.56	974.443	1051.23	1120.88	1008.98	1059.2	1026.65
ENSMUSG00000007815	Rhoa	10894.4	10875.8	10447.7	10962.1	10836.6	10720.7	10559	10769	10941.6	11247.3	11263.7	10997	10848.9	10865.9	11171.2	10789.9
ENSMUSG00000007817	Zmiz1	2659.22	2450.71	2443	2527.36	2629.09	2490.54	2533.38	2244.37	2287.66	2236.78	1965.04	2294.45	2568.41	2299.07	2319.66	2309.71
ENSMUSG00000007827	Ankrd26	1457.91	1427.18	1386.31	1406.29	1581.74	1453.39	1460.81	1458.24	1331.37	1418.18	1354.53	1434.27	1534.19	1385.47	1388.02	1520.21
ENSMUSG00000007833	Aldh16a1	942.797	880.401	986.896	970.539	870.924	982.571	952.96	870.558	955.357	918.694	924.913	939.07	880.898	980.871	985.501	967.844
ENSMUSG00000007836	Hnrnpa0	5727.11	5723.12	5608.24	5540.99	5957.77	5501.94	5671.68	6046.76	6214.93	5603.34	6278.43	5640.12	6061.53	6357.09	5773.17	6172.41
ENSMUSG00000007837	Prrg2	131.155	104.001	112.456	138.648	114.22	130.782	83.3349	133.763	130.909	101.086	146.436	140.67	113.326	114.452	132.282	119.534
ENSMUSG00000007850	Hnrnph1	6457.97	6764.16	6550.54	6339.21	6627.79	6781.33	6814.84	7309.84	6877.83	6855.03	7245.33	6980.29	6675.78	6446.44	6573.47	6675.61
ENSMUSG00000007867	Ift43	441.936	378.933	363.542	418.916	392.63	380.974	383.341	395.808	407.582	448.941	433.923	440.07	408.546	394.557	396.846	414.515
ENSMUSG00000007872	Id3	670.982	664.162	685.398	644.715	656.762	707.36	1086.3	1107.39	1082.55	1060.41	1182.25	653.927	667.578	704.781	678.418	719.135
ENSMUSG00000007877	Tcap	0	2.05942	2.90834	0.990346	0	0	0	1.09642	0.928432	0	1.07673	3.8019	0	1.00396	0.944872	1.92798
ENSMUSG00000007880	Arid1a	2288.56	2077.95	2286.92	2109.44	2147.74	2050.43	2284.36	1982.33	1964.56	1974.15	1848.75	1838.22	2254.15	2042.06	1948.33	1932.8
ENSMUSG00000007888	Crlf1	43.7184	24.713	34.9	28.72	41.8125	36.3915	41.1773	41.664	42.7079	53.5162	49.5297	46.5733	43.8068	36.1426	29.291	31.8116
ENSMUSG00000007891	Ctsd	2720.05	2344.65	2607.81	2764.06	2349.66	2611.09	2822.6	2451.6	2674.81	2638.15	2488.33	2673.69	2396.04	2637.41	2764.69	2578.67
ENSMUSG00000007892	Rplp1	30034.5	28689.7	27816.3	29146.9	29211.6	28734.5	31433.9	30046.3	31162.8	30184.1	32051.1	29527.5	30537.2	31765.4	31140.1	31639
ENSMUSG00000007907	Cabs1	0	0	0	0	0	0	0	0	0	0	0	0	0	0	0	0
ENSMUSG00000007908	Hmgcll1	27.5616	20.5942	31.9917	31.6911	24.4756	30.7053	24.5103	8.77137	27.853	31.7133	16.151	20.9105	23.8081	21.0832	30.2359	31.8116
ENSMUSG00000007944	Ttc9b	0.9504	1.02971	0.969446	0	1.01982	0	0.980411	1.09642	0	0	1.07673	0	0	0	0	0.963988
ENSMUSG00000007946	Phox2a	0	1.02971	0	0	0	0	0	0	0	1.98208	0	0	0	0	0	0
ENSMUSG00000007950	Abhd8	2274.31	2343.62	2289.83	2314.44	2268.07	2240.35	2453.97	2368.27	2409.28	2388.41	2386.04	2481.69	2399.85	2325.18	2341.39	2384.91
ENSMUSG00000007987	Ift22	279.418	253.308	272.414	292.152	273.311	234.27	247.064	258.755	267.388	269.563	307.945	255.678	260.936	261.03	302.359	276.664
ENSMUSG00000007989	Fzd3	13.3056	19.5645	11.6333	12.8745	19.3765	15.9213	20.5886	18.6392	21.3539	26.7581	13.9975	11.4057	19.0464	22.0872	13.2282	20.2437
ENSMUSG00000008028	1700008O03Rik	0.9504	1.02971	0	0	1.01982	3.4117	0.980411	2.19284	1.85686	2.97312	1.07673	1.90095	0.952322	0	0.944872	0.963988
ENSMUSG00000008035	Mid1ip1	1812.41	1621.79	1607.34	1672.69	1622.53	1644.44	1800.03	1735.63	1755.67	1682.79	1736.77	1708.01	1727.51	1715.77	1664.86	1658.06
ENSMUSG00000008036	Ap2s1	1241.22	1239.77	1150.73	1165.64	1153.41	1223.66	1264.73	1279.52	1311.87	1300.24	1258.7	1290.75	1283.73	1292.1	1268.96	1396.82
ENSMUSG00000008090	Fgfrl1	877.219	771.252	812.395	781.383	790.358	815.397	884.331	899.065	853.229	843.375	847.388	822.162	812.331	897.542	767.236	832.885
ENSMUSG00000008129	Brme1	57.9744	70.0202	53.3195	63.3822	57.1098	63.6851	59.8051	42.7604	56.6344	54.5072	53.8366	57.979	56.187	53.21	78.4243	61.6952
ENSMUSG00000008136	Fhl2	1747.79	1623.85	1690.71	1712.31	1572.56	1688.79	1656.89	1592	1687.89	1709.54	1597.87	1654.78	1657.04	1736.85	1843.44	1684.09
ENSMUSG00000008140	Emc10	1727.83	1671.22	1583.1	1667.74	1774.48	1737.69	1791.21	1717	1819.73	1730.36	1841.21	1886.69	1816.08	1901.5	1801.87	1814.22
ENSMUSG00000008153	Clstn3	21.8592	21.6239	19.3889	16.8359	24.4756	19.333	28.4319	17.5427	20.4255	24.776	10.7673	13.3067	19.0464	12.0475	17.9526	17.3518
ENSMUSG00000008167	Fbxw9	123.552	139.011	120.211	107.948	127.477	133.056	116.669	134.86	133.694	107.032	130.285	136.869	125.707	126.499	123.778	113.751
ENSMUSG00000008193	Spib	0.9504	0	2.90834	0	0	1.13723	0	2.19284	0	0.99104	1.07673	0	0	2.00792	0	0
ENSMUSG00000008200	Fnbp4	1626.13	1890.55	1839.04	1752.91	1810.18	1780.91	1704.93	1772.91	1777.95	1676.84	1766.92	1842.02	1753.22	1652.52	1656.36	1728.43
ENSMUSG00000008206	Cers4	128.304	129.743	146.386	129.735	113.2	129.645	153.925	122.799	123.481	103.068	114.134	128.314	126.659	112.444	140.786	143.634
ENSMUSG00000008226	Scrn3	651.024	596.201	586.515	584.304	639.426	557.245	612.757	560.271	593.268	721.477	585.742	623.512	548.538	607.397	602.828	580.321
ENSMUSG00000008301	Phax	1168.04	1145.04	1088.69	1037.88	1178.91	1092.88	1105.9	1272.95	1244.1	1169.43	1277	1081.64	1262.78	1230.86	1187.7	1194.38
ENSMUSG00000008305	Tle1	1662.25	1591.93	1586.98	1690.52	1561.34	1636.48	1618.66	1575.56	1660.04	1681.8	1619.41	1705.15	1627.52	1688.66	1670.53	1616.61
ENSMUSG00000008307	1700109H08Rik	20.9088	18.5348	23.2667	22.778	27.5351	22.7447	26.4711	27.4105	25.9961	19.8208	25.8416	17.1086	11.4279	14.0555	25.5115	14.4598
ENSMUSG00000008318	Relt	148.262	163.724	158.989	155.484	167.25	166.036	177.454	177.62	148.549	146.674	188.428	162.531	160.942	165.654	149.29	147.49
ENSMUSG00000008333	Snrpb2	1945.47	2060.45	1848.73	1962.87	1981.51	2000.4	1993.18	2127.06	2142.82	2124.79	2158.85	1863.88	2164.63	1943.67	2044.7	1955.93
ENSMUSG00000008348	Ubc	1654.65	1428.21	1611.22	1521.17	1408.37	1548.91	1615.72	1499.9	1460.42	1304.21	1534.34	1405.75	1327.54	1342.3	1361.56	1371.75
ENSMUSG00000008373	Prpf31	1398.04	1486.9	1548.2	1509.29	1539.92	1495.46	1567.68	1741.12	1650.75	1639.18	1632.33	1681.39	1691.32	1821.19	1581.72	1746.75
ENSMUSG00000008384	Sertad1	315.533	312.002	330.581	343.65	315.124	337.759	384.321	391.422	390.87	378.577	363.936	368.785	326.646	383.513	309.918	401.983
ENSMUSG00000008393	Carhsp1	2212.53	2087.22	2139.57	2062.89	2065.13	2132.32	2143.18	2057.98	2157.68	2179.3	2199.76	2193.7	2127.49	2382.4	2271.47	2269.23
ENSMUSG00000008398	Elk3	4786.21	4626.48	4757.07	4693.25	4620.79	4643.33	4693.23	4765.05	4927.19	4957.18	4846.37	4785.65	5036.83	5149.32	4889.71	4953.93
ENSMUSG00000008429	Herpud2	952.301	928.797	957.812	881.408	929.054	975.747	917.665	941.826	941.43	922.659	934.604	916.259	886.612	904.57	937.313	883.977
ENSMUSG00000008435	Rdh13	769.824	776.4	877.348	791.287	757.724	806.299	731.387	791.616	791.953	792.832	791.398	873.487	778.047	833.288	805.976	820.354
ENSMUSG00000008438	Adam21	0	0	0.969446	0	0	0	0	1.09642	0.928432	0	0	0	0.952322	1.00396	0.944872	0.963988
ENSMUSG00000008450	Nutf2	867.715	902.025	908.37	836.842	907.637	918.886	903.939	902.355	1011.99	933.56	965.829	880.141	1023.75	987.899	1039.36	975.556
ENSMUSG00000008461	Fut1	0.9504	0	0	0	3.05945	2.27447	0	0	0.928432	1.98208	1.07673	0.950476	0.952322	2.00792	0	0.963988
ENSMUSG00000008475	Arpc5	3608.67	3931.43	3660.63	3814.81	3866.13	3884.79	3893.21	4091.84	4132.45	3958.22	4364	3908.36	4275.93	4145.36	4094.13	4223.23
ENSMUSG00000008482	Rnf151	6.6528	15.4456	11.6333	6.93242	9.17836	12.5096	9.80411	7.67495	10.2128	14.8656	10.7673	16.1581	11.4279	17.0674	10.3936	9.63988
ENSMUSG00000008489	Elavl2	38.9664	52.5152	32.9611	36.6428	34.6738	44.3522	47.0597	53.7246	39.9226	28.7402	41.9926	45.6228	34.2836	46.1823	36.85	30.8476
ENSMUSG00000008496	Pou2f2	0.9504	0	1.93889	0	1.01982	1.13723	0	0	0	0	1.07673	0	0	0	0	0.963988
ENSMUSG00000008540	Mgst1	11.4048	8.23767	6.78612	9.90346	8.15854	11.3723	9.80411	6.57853	10.2128	6.93728	6.46039	9.50476	4.76161	14.0555	6.6141	11.5679
ENSMUSG00000008575	Nfib	1642.29	1643.42	1531.72	1527.11	1490.97	1489.78	1561.79	1378.2	1361.08	1387.46	1502.04	1357.28	1526.57	1399.52	1403.13	1443.09
ENSMUSG00000008590	Htr3b	0	0	0	0	0	0	0	0	0	0	0	0	0	0	0	0
ENSMUSG00000008601	Rab25	0	3.08913	0.969446	1.98069	1.01982	0	0	1.09642	0	0.99104	1.07673	1.90095	0	1.00396	0.944872	1.92798
ENSMUSG00000008604	Ubqln4	3488.92	3661.64	3626.7	3589.01	3589.76	3564.09	3604.97	3807.87	3685.88	3605.4	3642.59	3614.66	3841.67	3961.63	3674.61	3917.65
ENSMUSG00000008658	Rbfox1	0	0	0	0	0	0	0	0	0	0	0	0	0	0	0	0
ENSMUSG00000008668	Rps18	7556.63	7297.55	6984.86	7201.8	7329.43	7193.01	7699.17	7581.75	7494.3	7232.61	8007.66	7138.07	7350.02	8041.74	7495.67	7585.62
ENSMUSG00000008682	Rpl10	11723.2	12152.6	11776.8	12125.8	12107.3	11970.5	12326.7	12607.7	12624.8	12323.6	12861.6	12453.1	11984	12312.6	12488.4	12543.4
ENSMUSG00000008683	Rps15a	9094.38	9152.05	8645.52	9062.66	8987.65	8741.92	9145.28	9049.86	9295.46	9214.69	9737.97	9093.2	8871.83	9438.25	9209.66	9041.24
ENSMUSG00000008690	Ncaph2	9122.89	9027.46	8749.25	9216.16	9209.97	8835.18	9445.28	9195.68	9140.42	9423.8	9398.8	9887.8	9188.96	9456.32	9306.99	9621.56
ENSMUSG00000008730	Hipk1	4077.22	3912.89	4201.58	4011.89	3833.49	3826.79	3846.15	3700.42	3612.53	3638.11	3403.55	3682.14	3973.09	3648.4	3621.69	3587
ENSMUSG00000008734	Gprc5b	580.694	585.904	561.309	592.227	623.108	570.892	536.285	539.439	590.483	536.153	512.525	586.444	626.628	625.468	552.75	640.088
ENSMUSG00000008763	Man1a2	2955.74	3045.88	2983.95	3015.6	3034.98	2994.34	2973.59	2952.66	2828	3026.64	2865.18	2847.63	3098.86	2919.52	2986.74	2972.94
ENSMUSG00000008789	Ceacam5	0	0	0	0	0	0	0	0	0	0	0	0	0	0	0	0
ENSMUSG00000008813	Tppp2	0	0	0	0.990346	0	0	0	0	0.928432	0	0	0	0.952322	1.00396	0	0
ENSMUSG00000008822	Acyp1	227.146	209.031	201.645	226.789	201.924	216.075	226.475	233.538	201.47	231.903	225.037	200.55	213.32	203.804	224.879	222.681
ENSMUSG00000008843	Cldn13	0	0	0	0	0	0	0	0	0	0	0	0	0	0	0	0
ENSMUSG00000008845	Cd163	0	0	0	0	0	0	0	0	0	0	0	0	0.952322	0	0	0
ENSMUSG00000008855	Hdac5	2298.07	2107.81	2192.89	2279.78	2124.28	2240.35	2276.51	2125.96	2270.02	2296.24	2064.1	2149.03	2083.68	2142.45	2175.09	2163.19
ENSMUSG00000008859	Rala	1524.44	1497.2	1492.95	1504.34	1515.45	1511.38	1499.05	1564.59	1550.48	1538.09	1587.1	1554.03	1513.24	1545.1	1610.06	1496.11
ENSMUSG00000008874	Clec3a	0	0	0	0	0	0	0	0	0	0	0	0	0	0	0	0
ENSMUSG00000008892	Vdac3	3207.6	3143.7	3084.78	3336.48	3290.95	3278.65	3273.59	3266.24	3424.06	3323.95	3369.1	3285.79	3238.85	3225.73	3236.19	3243.82
ENSMUSG00000008932	Slc1a7	0	1.02971	0	0	0	0	0	2.19284	0	0	0	0	0	0	0.944872	0
ENSMUSG00000008958	Vps72	1029.28	1035.89	1006.28	1015.1	1001.46	1082.65	1066.69	1027.35	1081.62	1003.92	1056.27	1015.11	1058.98	1105.36	1093.22	1056.53
ENSMUSG00000008976	Gabpa	2448.23	2579.42	2393.56	2533.31	2482.24	2335.88	2448.09	2335.38	2403.71	2500.39	2456.03	2377.14	2519.84	2322.16	2446.27	2400.33
ENSMUSG00000008999	Bmp7	0	0	0	0	0	0	0	0	0	0	0	0	0	0	0	0
ENSMUSG00000009013	Dynll1	3202.85	3238.43	2997.53	3142.37	3204.27	3133.08	3409.87	3419.74	3494.62	3364.58	3543.53	3380.84	3412.17	3297.01	3431.77	3396.13
ENSMUSG00000009030	Pdcl	1364.77	1330.38	1306.81	1357.76	1406.33	1301	1328.46	1366.14	1375.94	1368.63	1371.76	1384.84	1351.34	1287.08	1322.82	1244.51
ENSMUSG00000009035	Tmem184b	4720.64	4488.5	4715.38	4672.45	4593.26	4761.6	4755.97	4506.29	4684.87	4682.67	4415.68	4500.5	4590.19	4761.79	4561.84	4523.99
ENSMUSG00000009047	Gm5965	0	0	0	0	0	0	0	0	0	0	0	0	0	0	0	0
ENSMUSG00000009070	Rsph14	0	0	0	0.990346	1.01982	0	0	0	0	0	0	0	0	0	0.944872	0
ENSMUSG00000009073	Nf2	3855.77	3898.48	3864.21	3881.17	3865.11	3761.97	3719.68	3882.43	3815.86	3817.49	3554.29	3921.66	4143.55	3979.71	3831.45	3891.62
ENSMUSG00000009075	Cabp7	0	1.02971	0	0.990346	2.03963	1.13723	0	0	2.7853	0	1.07673	0.950476	0	0	0	0
ENSMUSG00000009076	Zmat5	440.986	422.181	425.587	447.636	381.412	444.659	435.303	421.026	493.926	415.246	445.767	441.971	416.165	482.906	430.861	451.146
ENSMUSG00000009079	Ewsr1	8010.92	8816.37	8444.84	8273.35	8613.38	8378.01	8195.26	8819.61	8733.76	8157.25	8760.29	8287.2	8746.13	8528.66	8261.01	8782.89
ENSMUSG00000009090	Ap1b1	2256.25	2197.4	2298.56	2302.55	2237.48	2339.29	2216.71	2327.7	2308.08	2182.27	2157.77	2237.42	2208.43	2334.21	2217.61	2332.85
ENSMUSG00000009092	Derl3	0	0	0	0	0	0	0	0	0	0	0	0	0	0	0	0
ENSMUSG00000009093	Gstt4	2.8512	4.11884	1.93889	1.98069	1.01982	2.27447	0.980411	1.09642	0.928432	0.99104	1.07673	0	0	2.00792	2.83461	0.963988
ENSMUSG00000009097	Tbx1	0	0	0	0	0	0	0.980411	0	0	0	0	0	0	0	0	0
ENSMUSG00000009108	Gnat2	81.7344	70.0202	55.2584	57.4401	84.6448	65.9596	76.4721	71.2674	79.8452	79.2832	72.1411	67.4838	84.7567	67.2655	67.0859	87.7229
ENSMUSG00000009112	Bcl2l13	3870.03	3884.06	3965.03	3828.68	3743.75	3713.07	3845.17	3810.06	3782.43	3717.39	3714.73	3872.24	3796.91	3749.8	3739.8	3874.27
ENSMUSG00000009114	2610028H24Rik	0	0	0	0	0	0	0	0	0	0	0	0	0	0	0	0
ENSMUSG00000009115	Spatc1l	0	0	0	0	0	0	0	0	0.928432	0	0	0	0	0	0	0
ENSMUSG00000009145	Dqx1	19.9584	29.8616	34.9	36.6428	28.5549	32.9798	26.4711	37.2783	27.853	14.8656	38.7624	27.5638	19.0464	24.0951	21.732	27.9556
ENSMUSG00000009185	Ccl8	25.6608	19.5645	26.175	21.7876	16.3171	29.5681	20.5886	18.6392	19.4971	15.8566	18.3044	16.1581	11.4279	13.0515	12.2833	9.63988
ENSMUSG00000009207	Lnpk	1201.31	1198.58	1175.94	1160.69	1250.3	1227.08	1202.96	1350.79	1204.18	1215.02	1245.78	1162.43	1215.16	1168.61	1167.86	1192.45
ENSMUSG00000009210	Prr29	0	0	0	0	0	0	0	1.09642	0.928432	0	0	0	0	0	0	0
ENSMUSG00000009214	Mymk	0	0	0	0	0	0	0	0	0	0	0	0	0	0	0	0
ENSMUSG00000009216	Fam163b	0.9504	0	0	0	0	0	0	0	0	0	0	0	0	0	0	0
ENSMUSG00000009246	Trpm5	0	0	0.969446	0	1.01982	0	0	0	0	0.99104	1.07673	0	0	0	0	0
ENSMUSG00000009248	Ascl2	0	0	0.969446	0	2.03963	0	0	1.09642	0	0	0	0	0	0	0	0
ENSMUSG00000009281	Rarres2	0.9504	0	0.969446	3.96138	0	1.13723	0.980411	2.19284	0	0.99104	1.07673	3.8019	0	1.00396	1.88974	0.963988
ENSMUSG00000009291	Pttg1ip	4597.09	4331.99	4585.48	4463.49	4374	4784.35	4402.05	4232.19	4460.19	4526.08	4450.13	4802.75	4471.15	4710.59	4781.05	4632.92
ENSMUSG00000009292	Trpm2	0	0	0	0	0	0	0	0	0	0	0	0	0	0	0	0
ENSMUSG00000009293	Ube2g2	1762.04	1743.3	1830.31	1727.16	1759.18	1797.97	1738.27	1786.07	1833.65	1798.74	1811.06	1854.38	1799.89	1897.49	1806.59	1880.74
ENSMUSG00000009350	Mpo	0	0	0	0	0	0	0	0	0	0	0	0	0	0	0.944872	0
ENSMUSG00000009356	Lpo	0	0	0	0.990346	0	0	0	0	0	0	1.07673	0	0	0	0	0.963988
ENSMUSG00000009376	Met	7132.75	7310.93	7400.75	6968.08	7406.93	6912.11	6805.03	6654.18	6594.65	6734.12	6475.47	6984.1	7608.1	6999.62	6868.27	7079.53
ENSMUSG00000009378	Slc16a12	8.5536	6.17825	5.81667	2.97104	4.07927	6.82341	8.8237	1.09642	5.57059	1.98208	5.38366	4.75238	1.90464	8.0317	7.55897	4.81994
ENSMUSG00000009394	Syn2	0	0	0	0	1.01982	0	0	0	0	0	0	0	0	0	0	0
ENSMUSG00000009406	Elk1	625.363	656.954	611.72	651.648	621.069	600.46	615.698	596.453	609.052	590.66	560.978	548.425	581.869	605.389	683.142	611.168
ENSMUSG00000009418	Nav1	2356.99	2305.52	2581.63	2453.09	2358.84	2385.92	2484.36	2178.59	2094.54	2060.37	1930.58	2169.94	2488.42	2236.83	2233.68	2245.13
ENSMUSG00000009470	Tnpo1	8737.03	9096.45	8945.07	8728.91	9077.39	8674.83	8332.51	8531.25	8331.75	8443.66	8398.51	8169.34	8931.83	8510.59	8504.79	8398.26
ENSMUSG00000009471	Myod1	0	0	0	0	0	0	0	0	0	0	0	0	0	0	0	0
ENSMUSG00000009487	Otog	0.9504	0	0	0.990346	0	0	0	0	0	0	0	0.950476	2.85697	0	0	0
ENSMUSG00000009535	Rnmt	1189.9	1205.79	1171.09	1215.15	1188.09	1191.82	1182.38	1197.29	1177.25	1198.17	1175.79	1229.92	1110.41	1176.64	1196.21	1212.7
ENSMUSG00000009545	Kcnq1	0	0	0	0	0	0	0	0	0	0	0	0	0.952322	0	0	0
ENSMUSG00000009549	Srp14	1906.5	1869.95	1712.04	1743.01	1829.55	1795.69	1868.66	1821.16	1829.01	1931.54	2074.86	1955.13	1843.7	1874.4	1861.4	1900.02
ENSMUSG00000009551	6330409D20Rik	0	0	0	0	0	0	0	0	0	0	0	0	0	0	0	0
ENSMUSG00000009555	Cdk9	1581.47	1571.34	1686.84	1565.74	1613.35	1652.4	1650.03	1673.14	1739.88	1687.74	1721.69	1655.73	1656.09	1879.42	1699.82	1727.47
ENSMUSG00000009563	Tor2a	753.667	827.886	789.129	762.567	791.378	771.045	841.193	780.652	897.794	788.868	820.47	797.449	786.618	850.356	839.046	849.273
ENSMUSG00000009566	Fpgs	821.146	926.738	903.523	815.055	918.855	840.416	858.84	938.537	863.442	834.456	922.76	959.981	993.272	985.891	816.369	1002.55
ENSMUSG00000009569	Mrtfb	879.12	809.351	841.479	883.389	883.162	876.808	832.369	782.845	740.889	792.832	667.574	821.211	804.712	767.027	768.181	790.47
ENSMUSG00000009575	Cbx5	12697.3	13577.7	13328.9	12885.4	13265.8	12097.9	12134.5	12635.2	12054.8	12600.1	12393.2	12176.5	12198.3	11156	12086.8	12779.6
ENSMUSG00000009580	Odam	0	0	0	0	0	0	0	0	0	0	0	0	0	0	0	0
ENSMUSG00000009585	Apobec3	1105.32	1221.23	1116.8	1149.79	1192.17	1099.71	1119.63	1150.15	1137.33	1196.19	1173.64	1117.76	1130.41	1152.55	1202.82	1205.95
ENSMUSG00000009588	St6galnac1	0	0	0	0	0	0	0	0	0	0	0	0	0	0	0	0
ENSMUSG00000009596	Taf7l	20.9088	20.5942	22.2972	23.7683	15.2973	21.6075	26.4711	28.507	20.4255	17.8387	22.6114	27.5638	24.7604	24.0951	28.3461	22.1717
ENSMUSG00000009614	Sardh	2456.78	2634	2437.19	2371.88	2507.73	2458.7	2590.25	2628.12	2698.02	2465.71	2671.37	2747.83	2746.5	2789.01	2581.39	2896.78
ENSMUSG00000009621	Vav2	781.229	833.034	806.579	786.335	785.259	783.555	786.29	853.016	786.382	825.537	814.01	812.657	822.806	887.502	803.141	893.617
ENSMUSG00000009628	Tex15	0	0	0	0	0	0	0	0	0	0	0	0	0	0	0	0
ENSMUSG00000009630	Ppp2cb	2223.94	2324.05	2210.34	2211.44	2276.23	2107.3	2206.91	2457.08	2393.5	2419.13	2503.4	2479.79	2386.52	2369.35	2382.97	2539.14
ENSMUSG00000009633	G0s2	0	0	0	0	0	0	0	0	0	0	0	0	0	0	0	0.963988
ENSMUSG00000009640	Dmap1	442.886	460.28	453.701	418.916	503.79	500.383	472.558	517.511	495.783	471.735	489.913	477.139	502.826	498.969	462.042	468.498
ENSMUSG00000009646	Pla2g12b	0	0	0	0	0	0	0	0	0	0	0	0	0	0	0	0
ENSMUSG00000009647	Mcu	1797.21	1662.98	1776.99	1754.89	1759.18	1745.66	1733.37	1740.02	1757.52	1777.93	1710.93	1640.52	1845.6	1694.69	1697.93	1691.8
ENSMUSG00000009654	Oit3	69.3792	70.0202	87.2501	78.2373	62.2089	70.5086	78.4329	61.3996	70.5608	76.3101	46.2995	73.1866	54.2824	81.3209	74.6449	66.5152
ENSMUSG00000009670	Tex11	0	0	0	0	0	1.13723	0	1.09642	0	0	0	0	0	0	0.944872	0
ENSMUSG00000009681	Bcr	2222.04	2168.57	2204.52	2153.01	2063.09	2102.75	2203.96	1977.94	2036.05	2074.25	1960.73	2097.7	2199.86	2105.31	2126.91	2134.27
ENSMUSG00000009687	Fxyd5	1294.44	1253.16	1220.53	1232.98	1179.93	1339.66	1254.93	1304.74	1370.37	1341.87	1374.99	1301.2	1334.2	1431.65	1340.77	1339.94
ENSMUSG00000009731	Kcnd1	142.56	102.971	124.089	113.89	111.16	138.743	123.532	124.992	111.412	118.925	121.671	118.809	102.851	113.448	100.156	119.534
ENSMUSG00000009733	Tfcp2	817.344	801.114	810.456	812.084	733.249	773.32	761.779	708.288	791.024	800.761	728.948	673.887	740.907	767.027	786.133	694.071
ENSMUSG00000009734	Pou6f2	0	0	0	0.990346	0	0	0	0	0	0	0	0	0	0	0	0
ENSMUSG00000009739	Pou6f1	1277.34	1029.71	1263.19	1248.83	1067.75	1186.14	1115.71	1012	1110.4	1135.73	943.218	1172.89	1004.7	1054.16	1110.22	972.664
ENSMUSG00000009741	Ubp1	1603.32	1704.17	1701.38	1680.62	1612.33	1729.73	1558.85	1753.18	1591.33	1604.49	1707.7	1643.37	1637.99	1641.48	1623.29	1617.57
ENSMUSG00000009772	Nuak2	184.378	237.863	222.003	204.011	224.36	231.996	196.082	211.609	207.969	227.939	215.346	215.758	214.272	215.852	193.699	222.681
ENSMUSG00000009828	Cilk1	397.267	457.191	417.831	454.569	421.185	432.149	422.557	378.265	417.795	461.825	437.153	423.912	481.875	446.763	450.704	438.614
ENSMUSG00000009863	Sdhb	2996.61	2746.23	2829.81	2878.94	2788.18	2888.58	2985.35	2950.47	3019.26	2947.35	3005.16	3186	2918.87	3091.2	2936.66	2971.01
ENSMUSG00000009876	Cox4i2	0	0	0.969446	0	0	1.13723	0	0	0	0	0	0	0	1.00396	0	0
ENSMUSG00000009894	Snap47	2320.88	2147.97	2197.73	2271.85	2199.75	2286.98	2202.98	2049.21	2168.82	2268.49	2199.76	2343.87	2039.87	2228.8	2270.53	2082.21
ENSMUSG00000009900	Wnt3a	0	1.02971	0	0	0	0	0	0	0	0	0	0	0	0	0	0
ENSMUSG00000009905	Kdsr	573.091	520.003	567.126	555.584	580.276	570.892	508.833	504.354	502.282	529.216	515.755	529.415	514.254	519.048	527.238	487.778
ENSMUSG00000009907	Vps4b	2106.09	2206.67	2160.89	2093.59	2131.42	2081.14	2045.14	2153.37	2100.11	2221.91	2107.17	2200.35	2209.39	2128.4	2153.36	2144.87
ENSMUSG00000009927	Rps25	8353.07	7640.44	7610.15	7856.42	7941.32	7637.67	8477.62	8017.03	8168.35	7893.64	8521.26	7791.05	8005.22	8757.56	8278.02	7560.56
ENSMUSG00000009941	Nxf2	0	1.02971	0	0.990346	0	1.13723	0	0	0.928432	0	1.07673	0.950476	0	0	0	0.963988
ENSMUSG00000009995	Taz	444.787	503.528	456.609	484.279	438.521	426.463	453.93	465.979	445.647	413.264	481.299	491.396	368.549	387.529	399.681	410.659
ENSMUSG00000010021	Kif19a	0	0	0	0	0	0	0	0	0	0	1.07673	0	0	0	0	0
ENSMUSG00000010025	Aldh3a2	1631.84	1667.1	1561.78	1612.28	1664.34	1614.87	1596.11	1619.41	1664.68	1670.89	1675.4	1607.25	1676.09	1606.34	1625.18	1606.97
ENSMUSG00000010044	Zmynd10	6.6528	5.14854	6.78612	6.93242	5.09909	4.54894	3.92164	3.28926	0	4.9552	7.53713	4.75238	1.90464	7.02773	2.83461	1.92798
ENSMUSG00000010045	Tmem115	671.933	695.053	673.765	711.069	742.427	725.556	718.641	671.01	759.458	705.621	721.411	693.847	722.812	742.932	738.89	790.47
ENSMUSG00000010047	Hyal2	555.034	577.667	540.951	553.603	561.919	595.911	570.599	637.021	640.618	630.302	646.039	606.404	607.581	703.777	628.34	641.052
ENSMUSG00000010048	Ifrd2	1575.76	1599.14	1586.98	1529.09	1584.8	1634.21	1595.13	1677.52	1740.81	1567.83	1660.32	1646.22	1766.56	1864.36	1668.64	1830.61
ENSMUSG00000010051	Hyal1	19.008	24.713	26.175	18.8166	17.3369	29.5681	20.5886	16.4463	20.4255	22.7939	26.9183	21.8609	14.2848	15.0594	23.6218	23.1357
ENSMUSG00000010054	Tusc2	271.814	308.913	285.017	280.268	242.717	286.583	283.339	294.937	301.74	279.473	301.485	282.291	303.791	336.327	309.918	293.052
ENSMUSG00000010057	Nprl2	332.64	328.477	380.023	334.737	328.381	346.857	302.947	315.769	331.45	349.837	302.562	333.617	287.601	296.169	329.76	339.324
ENSMUSG00000010064	Slc38a3	0	0	0	0	0	0	0	0	0	0	0	0	0	1.00396	0	0
ENSMUSG00000010066	Cacna2d2	0	0	0	0	0	0	0	0	0	0	0	0	0	0	0	0
ENSMUSG00000010067	Rassf1	1089.16	1124.44	1199.2	1198.32	1149.33	1195.23	1161.79	1298.16	1185.61	1167.45	1260.85	1209.96	1110.41	1217.81	1181.09	1238.72
ENSMUSG00000010080	Epn3	4.752	7.20796	8.72501	6.93242	7.13872	2.27447	2.94123	5.48211	8.35589	10.9014	9.69059	8.55428	10.4755	8.0317	7.55897	3.85595
ENSMUSG00000010086	Rnf112	0	0	0	0	0	0	0	0	0	0	0	0	0	0	0	0
ENSMUSG00000010095	Slc3a2	6134.83	6310.06	5993.11	6216.4	6313.69	6209.3	6183.45	6070.88	5993.03	5987.87	6193.36	6117.26	5956.77	6069.95	6112.37	6065.41
ENSMUSG00000010097	Nxf1	3616.27	3801.69	3865.18	3725.68	3701.94	3938.24	3584.38	4007.42	3796.36	3845.24	3944.07	3945.43	3629.3	3807.02	3834.29	4011.15
ENSMUSG00000010110	Stx5a	1068.25	983.372	1072.21	1105.23	959.648	1039.43	1068.65	1008.71	1033.35	951.399	1004.59	1050.28	939.942	1006.97	1055.42	1016.04
ENSMUSG00000010122	Slc47a1	0	0	0	0	0	0	0	0	0	0	0	0.950476	0.952322	0	0	0
ENSMUSG00000010136	Pifo	0	0	0	0	0	0	0	0	0	0	0	0	0	0	0	0
ENSMUSG00000010142	Tnfrsf13b	0	0	0	0	0	0	0	1.09642	0	0	0	0	0	0	0	0
ENSMUSG00000010154	Spire2	961.805	910.263	873.47	886.36	866.845	915.474	883.35	878.233	950.715	895.9	927.067	923.863	963.75	1035.08	946.761	986.159
ENSMUSG00000010175	Prox1	0	0	0	0	0	0	0	0	0	0	0	0	0	0	0	0
ENSMUSG00000010205	Raver1	0	0	0	0	0	0	0	0	0	0	0	0	0	0	0	0
ENSMUSG00000010277	2610507B11Rik	12365.7	12160.9	12461.3	12149.6	12434.6	12008.1	12229.6	11938.9	11725.2	11916.3	11207.7	12268.7	12739.2	12791.5	12532.8	12453.8
ENSMUSG00000010290	AI597479	745.114	893.787	776.526	809.113	787.299	811.986	740.21	793.809	788.239	785.895	777.401	758.48	759.001	748.956	796.527	676.719
ENSMUSG00000010307	Tmem86a	5278.52	5102.21	5248.58	5226.06	5139.88	5313.16	5765.8	5260.63	5498.18	5654.88	5309.37	5148.73	4823.51	5068	5023.88	5059.01
ENSMUSG00000010311	Optc	4.752	1.02971	3.87778	2.97104	1.01982	4.54894	2.94123	2.19284	0	1.98208	3.2302	1.90095	2.85697	6.02377	2.83461	2.89196
ENSMUSG00000010342	Tex14	1.9008	0	4.84723	0	0	1.13723	0.980411	2.19284	0.928432	0	2.15346	1.90095	1.90464	3.01189	0	0
ENSMUSG00000010358	Ifi35	747.965	749.628	795.915	776.431	792.398	779.006	754.917	781.748	789.167	736.343	844.158	763.232	739.954	815.217	761.567	755.766
ENSMUSG00000010362	Rdm1	210.038	187.407	189.042	251.548	207.023	220.624	281.378	211.609	211.683	254.697	236.881	214.808	201.892	200.792	217.32	213.041
ENSMUSG00000010376	Nedd8	2614.55	2515.58	2550.61	2478.84	2651.53	2659.99	2756.92	2735.57	2742.59	2679.77	2924.4	2795.35	2769.35	2991.81	2780.76	2700.13
ENSMUSG00000010392	Gosr1	1574.81	1502.35	1462.89	1549.89	1538.9	1564.84	1539.25	1509.77	1628.47	1510.35	1594.64	1499.85	1508.48	1490.88	1529.75	1476.83
ENSMUSG00000010406	Mrpl52	826.848	764.044	718.359	842.785	833.191	798.339	822.565	811.352	882.011	790.85	910.916	883.943	829.473	837.304	788.968	827.101
ENSMUSG00000010435	Spaca7	0	0	0	0	0	0	0	0	0	0	0	0	0	0	0	0
ENSMUSG00000010453	Kansl3	2104.19	2279.78	2141.51	2067.84	2221.16	2087.96	2099.06	2203.81	2070.4	2037.58	2026.41	2180.39	2089.39	2100.29	2114.62	2134.27
ENSMUSG00000010461	Eya4	1.9008	1.02971	0	0.990346	0	1.13723	0.980411	0	0	0	0	0.950476	0	0	0	0.963988
ENSMUSG00000010476	Ebf3	0	0	0	0	0	0	0	0	0	0	0	0	0	0	0	0
ENSMUSG00000010492	Uckl1os	0.9504	2.05942	4.84723	0.990346	1.01982	0	2.94123	0	0.928432	1.98208	2.15346	0	0.952322	1.00396	0.944872	0.963988
ENSMUSG00000010505	Myt1	0	0	0	0	0	0	0	0	0	0.99104	0	0	0	0	0	0
ENSMUSG00000010517	Faf1	1551.05	1623.85	1570.5	1602.38	1647.01	1589.85	1600.03	1631.47	1570.91	1615.4	1530.04	1616.76	1598	1574.21	1572.27	1567.44
ENSMUSG00000010529	Gm266	0	0	0	0	0	0	0	0	0	0	0	0	0	0	0	0
ENSMUSG00000010538	Tsacc	8.5536	10.2971	8.72501	7.92277	7.13872	12.5096	9.80411	8.77137	15.7833	10.9014	11.8441	9.50476	15.2372	8.0317	5.66923	5.78393
ENSMUSG00000010554	Mettl16	3062.19	3323.9	2982.01	3148.31	3338.88	3209.28	3215.75	3408.77	3256.01	3232.77	3427.24	3342.82	3473.12	3355.24	3312.72	3490.6
ENSMUSG00000010592	Dazl	0	1.02971	3.87778	2.97104	3.05945	2.27447	3.92164	2.19284	0	2.97312	4.30693	1.90095	1.90464	0	0.944872	0.963988
ENSMUSG00000010601	Apol7a	113.098	82.3767	93.0668	90.1215	85.6647	86.4298	91.1782	80.0387	88.2011	85.2295	62.4505	100.75	66.6625	97.3843	81.259	76.155
ENSMUSG00000010607	Pigyl	198.634	177.11	167.714	186.185	163.171	202.428	194.121	155.692	173.617	172.441	193.812	176.789	192.369	165.654	211.651	185.086
ENSMUSG00000010608	Rbm25	4364.24	5286.53	4933.51	5011.15	5048.1	4887.83	4604.01	5277.08	4930.9	4750.06	5345.98	4806.56	4669.24	4626.26	4693.18	4895.13
ENSMUSG00000010609	Psen2	64.6272	70.0202	67.8612	58.4304	46.9116	55.7245	65.6875	62.496	80.7736	48.561	69.9876	58.9295	63.8056	69.2734	52.9128	59.7672
ENSMUSG00000010651	Acaa1b	19.9584	17.5051	15.5111	11.8842	18.3567	9.09788	21.569	17.5427	18.5686	18.8298	12.9208	21.8609	14.2848	18.0713	8.50384	18.3158
ENSMUSG00000010660	Plcd1	500.861	495.29	494.417	511.019	483.393	551.559	550.991	483.522	506.924	541.108	474.839	534.167	479.018	489.933	536.687	501.274
ENSMUSG00000010663	Fads1	6283.1	5923.92	6033.83	6059.93	6064.85	5944.33	6220.71	6010.58	5942.89	6189.05	5821.89	5946.18	5832.02	5833.02	6047.18	5648
ENSMUSG00000010721	Lmbr1	521.77	577.667	559.37	590.246	586.395	533.363	510.794	498.872	537.562	526.242	467.302	537.019	540.919	485.918	576.372	559.113
ENSMUSG00000010751	Tnfrsf22	635.818	630.182	632.079	610.053	541.523	641.4	599.031	536.15	552.417	614.445	517.908	617.809	526.634	636.512	628.34	555.257
ENSMUSG00000010755	Cars	4432.67	4174.44	4244.23	4411.99	4101.71	4268.04	4136.35	4014	4145.45	4175.25	4060.36	4298.05	3960.71	4241.74	4216.02	4116.23
ENSMUSG00000010760	Phlda2	0	0	0	0	0	0	0	0	0	0	0	0	0	0	0	0
ENSMUSG00000010796	Asz1	0	1.02971	0	0	0	0	0	0	0	0	0	0	0	0	0	0
ENSMUSG00000010797	Wnt2	0	0	0	0	0	0	0	0	0	0	0	0	0	0	0	0
ENSMUSG00000010803	Gabra1	0	0	0	0	0	0	0	0	0	0	0	0	0	0	0	0
ENSMUSG00000010825	Grid2ip	0	0	0	0	0	0	0.980411	0	0	0	0	0	0	0	0	0
ENSMUSG00000010830	Kdelr3	2046.21	1950.27	2023.23	2233.23	1921.34	2072.04	2188.28	1900.1	1984.06	2153.53	2087.78	2079.64	1824.65	1876.4	2071.16	1970.39
ENSMUSG00000010841	Cfap97d1	0	0	0	0	0	0	0	0	0	0	0	0.950476	0	0	0	0
ENSMUSG00000010911	Apip	284.17	272.873	250.117	268.384	286.569	251.329	276.476	371.687	326.808	325.061	333.787	280.39	274.269	305.204	276.847	302.692
ENSMUSG00000010914	Pdhx	825.898	821.708	773.618	805.151	861.746	783.555	815.702	931.958	826.305	881.035	917.376	865.883	918.038	861.399	814.479	912.896
ENSMUSG00000010936	Vac14	1482.62	1592.96	1542.39	1453.83	1501.17	1550.05	1494.15	1525.12	1572.76	1487.55	1440.67	1527.41	1489.43	1638.47	1515.57	1572.26
ENSMUSG00000011008	Mcoln2	0	0	0	0.990346	0	0	0	0	0	0.99104	0	0	1.90464	0	0	0
ENSMUSG00000011034	Slc5a1	0	0	0	0	0	0	0	0	0	0	1.07673	0	0	0	0	0
ENSMUSG00000011096	Akt1s1	1202.26	1085.31	1159.46	1069.57	1112.62	1125.86	1242.18	1141.37	1208.82	1235.83	1151.03	1109.21	1123.74	1341.29	1149.91	1189.56
ENSMUSG00000011114	Tbrg1	3716.06	3636.93	3670.32	3844.52	3748.85	3805.19	3664.78	3612.71	3890.13	3740.19	3811.63	3770.54	3579.78	3696.59	3758.7	3661.23
ENSMUSG00000011118	Panx3	0	0	0	0	0	0	0	0	0	0	0	0	0	0	0	0
ENSMUSG00000011148	Adssl1	13.3056	17.5051	10.6639	16.8359	10.1982	22.7447	13.7258	23.0248	20.4255	21.8029	8.61386	12.3562	19.0464	14.0555	20.7872	24.0997
ENSMUSG00000011154	Cfap161	425.779	334.655	448.853	405.052	342.659	386.66	339.222	300.419	331.45	365.694	341.324	424.863	320.933	319.26	337.319	307.512
ENSMUSG00000011158	Brf1	751.766	779.49	799.793	776.431	789.339	777.869	792.172	758.723	826.305	780.94	780.631	781.291	782.809	820.237	791.802	791.434
ENSMUSG00000011171	Vipr2	0	0	0	0	0	0	1.96082	0	0	0	0	0	0.952322	0	0	0
ENSMUSG00000011179	Odc1	3978.37	4322.72	3942.74	4019.81	4415.81	4016.71	4119.69	4494.23	4306.07	4322.92	4475.98	4361.73	4690.19	4541.92	4442.79	4755.35
ENSMUSG00000011254	Thg1l	400.118	398.497	397.473	378.312	377.332	417.365	431.381	402.387	421.508	397.407	425.309	416.308	447.591	442.747	403.46	442.47
ENSMUSG00000011256	Adam19	898.128	947.332	953.934	939.838	930.073	921.16	992.176	1087.65	1033.35	970.229	939.987	900.101	1046.6	1034.08	958.1	988.087
ENSMUSG00000011257	Pabpc4	5208.19	5401.85	5359.1	5355.79	5674.26	5528.1	5668.74	5918.48	5730.28	5586.49	5945.72	5712.36	6284.37	6244.64	5795.84	6034.56
ENSMUSG00000011263	Exoc3l2	0	0	0	0.990346	0	0	0	0	0	0	0	0	0	0	0	0
ENSMUSG00000011267	Zfp296	6.6528	9.26738	9.69446	9.90346	3.05945	7.96064	12.7453	16.4463	11.1412	12.8835	18.3044	16.1581	10.4755	12.0475	14.1731	11.5679
ENSMUSG00000011305	Plin5	0	0	0	0	0	0	0	0	0	0	0	0	0	0	0	0
ENSMUSG00000011306	Sugp1	1115.77	1068.84	1135.22	1121.07	1077.95	1192.96	1053.94	1160.01	1179.11	1050.5	1083.19	1076.89	1141.83	1172.63	1113.06	1126.9
ENSMUSG00000011349	Dmrtc2	0	0	0	0	0	0	0	0	0	0	0	0	0	0	0	0
ENSMUSG00000011350	Gm5893	0	0	0	0	0	0	0	0	0	0	0	0	0	0	0	0
ENSMUSG00000011382	Dhdh	0	0	0.969446	0	0	0	0	0	0.928432	0	0	0.950476	0	0	0	0
ENSMUSG00000011427	Zfp790	233.798	257.427	261.75	254.519	258.014	236.545	261.77	239.02	234.893	218.029	248.725	250.926	270.459	237.939	250.391	225.573
ENSMUSG00000011463	Cpb1	0	0	0	0	0	0	0	0	0	0	0	0	0	0	0	0
ENSMUSG00000011486	Slc25a41	0.9504	0	0	0	1.01982	2.27447	0.980411	2.19284	1.85686	2.97312	0	1.90095	1.90464	2.00792	0.944872	0
ENSMUSG00000011589	Fsd1	11.4048	13.3862	12.6028	16.8359	14.2774	14.7841	16.667	8.77137	11.1412	17.8387	8.61386	13.3067	12.3802	11.0436	13.2282	10.6039
ENSMUSG00000011632	Pinlyp	0.9504	0	0	0	0	0	0	0	0.928432	0	0	0	0.952322	0	0.944872	1.92798
ENSMUSG00000011658	Fuz	90.288	106.06	106.639	103.986	106.061	98.9394	103.924	84.4244	101.199	98.113	99.0594	117.859	91.4229	97.3843	106.77	100.255
ENSMUSG00000011751	Sptbn4	15.2064	16.4753	11.6333	13.8648	12.2378	21.6075	18.6278	18.6392	18.5686	7.92832	15.0743	19.0095	17.1418	22.0872	13.2282	23.1357
ENSMUSG00000011752	Pgam1	6876.14	6304.91	6468.14	6862.11	6362.64	6689.21	7044.25	6469.98	6782.2	7206.85	6986.92	6550.68	6654.83	7079.94	7250	6983.13
ENSMUSG00000011831	Evi5	3646.69	3591.62	3591.8	3599.91	3657.07	3418.53	3495.17	3459.21	3389.71	3539.01	3354.02	3568.09	3578.83	3359.26	3567.84	3355.64
ENSMUSG00000011832	Evi5l	778.378	694.024	807.548	719.982	714.892	727.83	776.486	783.941	783.597	735.352	736.485	729.015	739.002	839.312	747.393	728.775
ENSMUSG00000011837	Snapc2	1097.71	1093.55	1130.37	1104.24	1076.93	1210.02	1158.85	1133.7	1144.76	1124.83	1193.02	1174.79	1063.74	1238.89	1109.28	1184.74
ENSMUSG00000011877	Git1	2514.76	2416.73	2575.82	2513.5	2451.64	2554.23	2467.69	2576.59	2577.33	2376.51	2415.11	2549.18	2714.12	2781.98	2573.83	2663.5
ENSMUSG00000011884	Gltp	993.168	1021.47	933.576	998.269	995.342	1081.51	971.587	980.201	1008.28	1035.64	970.136	1006.55	1054.22	1023.04	1016.68	980.376
ENSMUSG00000011958	Bnip2	3523.13	3728.58	3658.69	3580.1	3719.27	3660.76	3594.19	3839.67	3902.2	3687.66	3904.23	3703.05	3996.9	3741.77	3760.59	3823.18
ENSMUSG00000011960	Ccnt1	2733.35	2738	2752.26	2842.29	2799.4	2795.32	2634.36	2591.94	2434.35	2594.54	2533.55	2549.18	2634.12	2484.81	2554.93	2525.65
ENSMUSG00000012017	Scarf2	893.376	859.807	947.148	929.935	947.41	970.061	992.176	1005.42	1014.78	997.978	949.678	989.445	874.232	956.776	899.518	1007.37
ENSMUSG00000012042	4930579F01Rik	0	1.02971	0	0	0	0	0	0	0	0	0	0	0	0	0	0
ENSMUSG00000012076	Brms1l	1065.4	1162.54	1110.98	1109.19	1087.13	1164.53	1080.41	1070.11	1098.34	1076.27	1083.19	1080.69	1135.17	1104.36	1100.78	1125.94
ENSMUSG00000012114	Med15	1381.88	1472.48	1439.63	1438.97	1479.76	1494.33	1383.36	1365.04	1477.14	1434.04	1319	1334.47	1463.72	1522.01	1463.61	1509.6
ENSMUSG00000012117	Dhdds	911.434	846.421	823.059	816.045	841.349	839.279	868.644	819.027	777.098	805.716	774.171	873.487	839.948	849.352	854.164	813.606
ENSMUSG00000012123	Crybg2	0	1.02971	0	0	0	0	0	1.09642	0	0	0	0	0	0	0	0
ENSMUSG00000012126	Ubxn11	4.752	9.26738	10.6639	4.95173	5.09909	4.54894	6.86288	9.86779	6.49903	4.9552	6.46039	5.70286	3.80929	5.01981	3.77949	0.963988
ENSMUSG00000012187	Mogat1	0	0	0	0	0	0	0.980411	0	0	0	0	0	0	0	0.944872	0
ENSMUSG00000012211	Tex22	0	0	0	0.990346	0	0	0	0	0	0	0	0	0.952322	0	0	0
ENSMUSG00000012282	Wnt8a	0	0	2.90834	0	0	0	0	1.09642	0	0	0	0	0	1.00396	1.88974	0
ENSMUSG00000012296	Tjap1	1986.34	2103.7	1976.7	1970.79	2076.35	2076.59	2202	2414.32	2263.52	2126.77	2310.67	2059.68	2097.01	2131.41	2102.34	2247.06
ENSMUSG00000012350	Ehf	0	0	0	0	0	0	0	0	0	0	0	0	0	0	0	0
ENSMUSG00000012396	Nanog	0	0	0	0	0	0	0	0	0.928432	0	0	0	0	0	0	0
ENSMUSG00000012405	Rpl15	7558.53	7397.43	7436.62	7477.11	7580.3	7479.59	8003.1	7699.07	7935.31	7855.98	8094.87	8223.52	7718.57	8072.86	7909.52	8009.77
ENSMUSG00000012422	Tmem167	2425.42	2407.46	2289.83	2356.03	2330.28	2259.69	2278.48	2211.48	2268.16	2460.75	2412.96	2277.34	2315.09	2323.17	2428.32	2147.76
ENSMUSG00000012428	Steap4	0	0	0	0	0	0	0	0	0	0	0	0	0	0	0	0
ENSMUSG00000012429	Mplkip	325.037	317.15	306.345	284.229	322.262	302.504	324.516	335.505	284.1	327.043	353.168	305.103	299.029	297.173	323.146	324.864
ENSMUSG00000012443	Kif11	4560.02	4530.72	4607.77	4434.77	4627.93	4464.78	4531.46	4630.19	4406.34	4463.65	4443.67	4512.86	4584.48	4335.11	4306.72	4359.15
ENSMUSG00000012483	Rpa3	958.003	950.421	880.257	881.408	942.311	925.709	1019.63	970.333	984.138	1042.57	1077.81	1017.01	961.845	905.574	1022.35	911.932
ENSMUSG00000012519	Mlkl	3008.02	2975.86	2983.95	3072.05	2858.55	3103.51	3049.08	2958.14	2854.93	2985.01	2934.1	2913.21	3012.19	3199.63	3043.43	3083.8
ENSMUSG00000012520	Phox2b	0	0	0	0	0	0	0	0	0	0	0	0	0	0	0	0
ENSMUSG00000012535	Tnpo3	6008.43	5934.21	6126.9	6053.99	6118.9	6155.85	6170.71	6249.6	6245.56	6174.18	6129.84	6323.52	6288.18	6403.27	6143.56	6204.22
ENSMUSG00000012609	Ttll5	486.605	469.547	467.273	512.009	471.156	468.541	471.578	453.918	466.073	499.484	422.079	482.842	488.541	490.937	507.396	481.03
ENSMUSG00000012640	Zfp715	320.285	337.745	304.406	321.862	311.044	308.191	292.163	289.455	286.886	331.007	293.948	303.202	311.409	286.129	296.69	285.34
ENSMUSG00000012705	Retn	0.9504	2.05942	0.969446	2.97104	0	1.13723	0	0	0	0.99104	1.07673	0	0	1.00396	0.944872	0
ENSMUSG00000012777	Acp4	0	0	0.969446	0	1.01982	0	0	0	0	0	1.07673	0	0	0	0	0.963988
ENSMUSG00000012819	Cdh23	4.752	5.14854	4.84723	7.92277	10.1982	7.96064	8.8237	3.28926	6.49903	7.92832	2.15346	9.50476	4.76161	5.01981	6.6141	9.63988
ENSMUSG00000012848	Rps5	16298.4	15844.1	15666.2	16011.9	15865.3	16184	16967	16549.4	17255.8	16625.7	17417.2	17180.8	16825.6	17659.7	17148.5	17389.4
ENSMUSG00000012889	Podnl1	646.272	704.321	715.451	605.101	616.99	709.634	651.973	698.42	763.171	638.23	697.723	709.055	688.529	774.055	669.914	738.415
ENSMUSG00000013033	Adgrl1	2364.6	2297.28	2424.58	2301.56	2357.82	2255.14	2512.79	2247.66	2309.01	2353.72	2140.54	2310.61	2364.62	2294.05	2421.71	2355.02
ENSMUSG00000013076	Amotl1	5871.57	5824.03	6072.61	5895.53	5847.63	5890.88	5708.93	5337.38	5257.71	5384.32	4994.96	5551.73	5663.46	5316.98	5426.4	5340.49
ENSMUSG00000013083	2200002J24Rik	0	0	0	0	0	0	0	0	0	0	1.07673	0	0	0	0	0
ENSMUSG00000013089	Etv5	550.282	587.964	548.706	551.623	582.316	548.147	546.089	582.2	553.346	527.233	587.896	556.979	601.868	555.191	579.206	596.708
ENSMUSG00000013091	Tmem190	0	0	0	1.98069	0	0	0	2.19284	0	0	0	0	0	1.00396	0	0
ENSMUSG00000013150	Gfod2	414.374	428.359	444.006	350.583	404.868	407.13	387.262	424.315	433.578	387.497	387.624	422.962	431.402	419.656	441.255	430.903
ENSMUSG00000013155	Enkd1	906.682	959.689	921.943	907.157	934.153	965.512	886.292	964.851	952.571	889.954	985.21	966.634	988.51	1013	908.967	1043.03
ENSMUSG00000013158	4933405L10Rik	10.4544	8.23767	5.81667	7.92277	3.05945	6.82341	5.88247	3.28926	5.57059	6.93728	6.46039	2.85143	7.61858	4.01585	7.55897	6.74791
ENSMUSG00000013160	Atp6v0d1	1829.52	1699.02	1797.35	1966.83	1691.88	1896.91	1888.27	1749.89	1794.66	1798.74	1741.08	1915.21	1627.52	1809.14	1855.73	1725.54
ENSMUSG00000013236	Ptprs	6279.29	6014.53	6470.08	6387.73	6087.29	6159.26	6106.98	5910.81	5999.53	5908.58	5440.73	6134.37	6052.96	5961.53	5839.31	5789.71
ENSMUSG00000013275	Slc41a1	1277.34	1260.36	1271.91	1250.81	1307.41	1205.47	1285.32	1219.22	1240.39	1250.69	1145.64	1232.77	1229.45	1251.94	1321.88	1239.69
ENSMUSG00000013338	Fer1l4	0.9504	1.02971	0.969446	0	2.03963	0	0.980411	0	1.85686	0.99104	2.15346	0.950476	0.952322	0	0.944872	0.963988
ENSMUSG00000013353	4931406B18Rik	0	0	0	0	0	0	0	0	0	0	0	0	0	0	0	0
ENSMUSG00000013367	Iglon5	43.7184	45.3072	44.5945	53.4787	45.8918	45.4894	41.1773	43.8568	33.4236	45.5879	38.7624	27.5638	38.0929	36.1426	51.0231	46.2714
ENSMUSG00000013415	Igf2bp1	1807.66	2000.72	1967.01	1811.34	1887.68	1918.52	1901.02	1979.04	1820.66	1759.1	1819.68	1940.87	1909.41	1987.84	1802.82	1961.71
ENSMUSG00000013418	B4galnt2	0	0	0	0	0	0	0	0	0	0	0	0	0	0	0	0
ENSMUSG00000013419	Zfp651	631.066	568.399	648.559	626.889	625.148	630.028	647.071	608.514	622.05	570.839	584.666	633.967	619.009	588.322	586.765	615.988
ENSMUSG00000013465	Nelfb	1754.44	1709.32	1707.19	1845.01	1766.32	1812.75	1763.76	1804.71	1738.03	1856.22	1804.6	1844.87	1667.52	1773	1746.12	1787.23
ENSMUSG00000013483	Card14	0.9504	2.05942	0	0.990346	1.01982	0	0	0	0	1.98208	0	0	0	1.00396	0.944872	1.92798
ENSMUSG00000013495	Tmem175	328.838	299.645	302.467	287.2	338.579	300.23	307.849	338.794	308.24	331.007	323.02	324.112	340.931	295.165	312.753	306.548
ENSMUSG00000013523	Bcas1	0	0	0	0	0	0	0	0	0	0	0	0	0.952322	0	0	0
ENSMUSG00000013539	Tango2	123.552	151.367	171.592	167.368	155.012	176.271	185.298	174.331	177.331	163.522	158.28	170.135	165.704	177.701	158.738	156.166
ENSMUSG00000013562	4833413E03Rik	0	0	0	0	0	0	0	0	0	0	0	0	0	0	0	0
ENSMUSG00000013584	Aldh1a2	0	0	0	0	1.01982	0	0	0	0	0	0	0	0	0	0	0
ENSMUSG00000013593	Ndufs2	4384.2	4328.9	4309.19	4313.95	4148.62	4486.39	4597.15	4394.46	4474.11	4543.92	4550.27	4607.91	4339.73	4737.7	4511.76	4532.67
ENSMUSG00000013611	Snx31	0	0	0.969446	0.990346	0	0	0	0	0.928432	0	0	0	0	0	0	0
ENSMUSG00000013622	Atraid	343.094	294.497	307.314	307.998	311.044	304.779	326.477	287.262	344.448	319.115	310.099	320.31	275.221	319.26	327.87	294.016
ENSMUSG00000013629	Cad	8895.74	8973.91	9391.02	8695.24	9268.1	9064.9	9061.94	8781.24	8495.15	7698.4	8053.96	8329.02	9901.29	9388.05	8453.77	9487.57
ENSMUSG00000013643	Lypd8	0	0	0	0	0	1.13723	0	0	0	0	0	0	0	0	0.944872	0
ENSMUSG00000013646	Sh3bp5l	905.731	873.193	896.737	930.925	869.904	926.846	888.253	889.198	892.223	877.071	880.767	882.992	924.705	916.617	865.502	861.805
ENSMUSG00000013653	1810065E05Rik	0	0	0	0	0	0	0	0	0	0	0	0	0	0	0	0
ENSMUSG00000013662	Atad1	3279.83	3461.88	3289.33	3271.11	3407.21	3255.9	3098.1	3325.45	3177.1	3416.12	3456.31	3186.95	3367.41	3126.34	3219.18	3134.89
ENSMUSG00000013663	Pten	4326.22	4267.11	4108.51	4228.78	4349.52	4094.05	3929.49	4099.52	4032.18	4110.84	4088.35	4195.4	4164.5	3918.46	4196.17	4022.72
ENSMUSG00000013668	4933402N03Rik	0	0	0	0	0	0	0	0	0	0	0	0	0	0	0	0
ENSMUSG00000013698	Pea15a	4001.18	4208.42	4030.95	4039.62	4080.29	4096.32	4280.48	4210.26	4216.94	4133.63	4210.02	4179.24	4150.22	4162.43	4246.25	4123.94
ENSMUSG00000013701	Timm23	655.776	639.449	628.201	621.937	664.921	618.656	619.62	652.371	671.257	644.176	655.73	587.394	695.195	683.698	653.851	643.944
ENSMUSG00000013707	Tnfaip8l2	0.9504	0	0.969446	1.98069	0	0	0	0	2.7853	0	0	3.8019	0.952322	0	0	0
ENSMUSG00000013736	Trnt1	2970.95	3205.48	3148.76	3061.16	3227.72	3159.24	2976.53	3278.3	3217.02	3308.09	3388.48	3162.23	3405.5	3403.43	3316.5	3178.27
ENSMUSG00000013766	Ly6g6e	0	0	0	0	0	0	0	0	0	0	0	0	0	0	0	0
ENSMUSG00000013787	Ehmt2	6871.39	6732.24	6842.35	6564.01	6800.14	6799.53	6888.37	6687.07	6845.33	6613.21	6547.61	6838.67	6985.28	6923.32	6596.15	6821.18
ENSMUSG00000013822	Elof1	1171.84	1180.05	1187.57	1170.59	1137.1	1225.94	1291.2	1267.46	1285.88	1271.5	1312.54	1240.37	1302.78	1378.44	1300.14	1297.53
ENSMUSG00000013833	Med16	707.098	749.628	698.97	711.069	738.348	742.614	700.994	749.952	805.879	700.666	707.413	741.371	747.573	772.047	749.283	752.874
ENSMUSG00000013846	St3gal1	5253.81	4647.08	5179.75	5221.1	4849.23	4928.78	5450.11	5053.41	5190.86	5459.64	4539.5	4696.3	4436.87	4618.23	4962.47	4486.4
ENSMUSG00000013858	Tmem259	2559.43	2486.75	2548.67	2502.6	2361.9	2540.58	2621.62	2602.9	2685.95	2571.75	2501.25	2541.57	2448.42	2693.63	2525.64	2710.73
ENSMUSG00000013878	Rnf170	276.566	310.972	255.934	288.191	269.232	266.113	262.75	258.755	289.671	287.402	306.869	279.44	280.935	252.998	237.163	273.773
ENSMUSG00000013921	Clip3	745.114	677.548	779.434	752.663	700.615	782.418	772.564	711.577	737.175	744.271	678.341	730.916	685.672	742.932	735.11	714.315
ENSMUSG00000013928	1700020L13Rik	0.9504	2.05942	0	0	2.03963	1.13723	1.96082	0	0.928432	0	2.15346	1.90095	0.952322	1.00396	0	0
ENSMUSG00000013936	Myl2	0	0	0	0	0	0	0	0	0	0	0	0	0	0	0	0
ENSMUSG00000013973	Dedd	889.574	838.183	796.884	797.229	879.083	860.887	857.86	856.305	901.508	882.026	915.222	898.2	901.849	945.732	852.274	855.057
ENSMUSG00000013974	Mcemp1	0	0	0	0	1.01982	0	0	0	0	0	0	0	0	0	0	0
ENSMUSG00000013997	Nit1	354.499	365.547	334.459	372.37	356.936	354.817	342.163	330.023	364.874	355.783	347.785	365.933	322.837	349.379	404.405	374.991
ENSMUSG00000014030	Pax5	0.9504	8.23767	3.87778	1.98069	1.01982	1.13723	3.92164	2.19284	2.7853	2.97312	3.2302	2.85143	3.80929	5.01981	4.72436	1.92798
ENSMUSG00000014039	Prdm15	399.168	410.854	409.106	388.216	412.006	376.425	410.792	393.615	348.162	372.631	357.475	399.2	401.88	378.494	395.901	379.811
ENSMUSG00000014074	Rnf168	910.483	972.045	857.959	872.495	972.906	942.768	915.704	984.586	966.498	892.927	1007.82	952.377	1055.17	925.653	939.202	950.492
ENSMUSG00000014075	Dynlt2b	410.573	374.814	355.787	411.984	414.046	416.228	397.067	377.169	408.51	421.192	410.235	384.943	390.452	326.288	408.185	394.271
ENSMUSG00000014077	Chp1	2088.03	2040.88	2092.06	2066.85	2095.72	2133.45	2099.06	1999.87	2061.12	2169.39	2000.57	2059.68	2069.4	1983.83	2049.43	2043.65
ENSMUSG00000014104	Sval2	0	0	0	0	0	0	0	0	0	0	0	0	0	0	0	0
ENSMUSG00000014158	Trpv4	0	0	0	0	0	0	0	1.09642	0	0	0	0	0	0	0	0
ENSMUSG00000014164	Klhl3	0	0	0	0	0	0	0	0	0	0	0	0	0	0	0	0
ENSMUSG00000014177	Tvp23b	1705.97	1566.19	1603.46	1637.04	1542.98	1590.99	1656.89	1495.52	1508.7	1635.22	1563.42	1633.87	1437.05	1541.08	1576.05	1497.07
ENSMUSG00000014195	Dnajc7	2491	2764.77	2635.92	2537.27	2711.69	2673.64	2625.54	2815.61	2715.66	2701.58	2819.96	2706.96	2697.93	2744.83	2695.72	2730.01
ENSMUSG00000014198	Zfp385c	0	1.02971	0	0	0	0	0	1.09642	0	0	0	0	0	0	0	0
ENSMUSG00000014226	Cacybp	8356.87	8512.6	8199.57	8477.36	8643.97	8186.95	8555.07	9050.96	8775.54	9188.93	9381.57	8646.48	9265.14	8584.88	8962.11	8643.11
ENSMUSG00000014232	Cluap1	219.542	203.882	177.409	200.05	222.32	209.251	200.984	206.127	193.114	203.163	206.733	226.213	202.845	170.674	174.801	188.942
ENSMUSG00000014243	Zswim7	134.957	120.476	172.561	138.648	139.715	153.527	162.748	168.849	162.476	137.755	178.738	153.977	170.466	161.638	150.235	162.914
ENSMUSG00000014245	Pigl	216.691	212.12	209.4	220.847	224.36	234.27	190.2	223.67	209.826	204.154	219.653	194.848	232.367	214.848	214.486	217.861
ENSMUSG00000014294	Ndufa2	1931.21	1733	1708.16	1767.77	1766.32	1793.42	1944.16	1771.82	1919.07	1744.23	1829.37	1918.06	1782.75	1880.42	1872.74	1765.06
ENSMUSG00000014301	Pam16	237.6	217.269	205.522	219.857	229.459	216.075	227.455	233.538	233.965	227.939	215.346	254.728	219.986	214.848	257.95	250.637
ENSMUSG00000014303	Glis2	660.528	723.885	716.42	665.513	709.793	700.537	700.014	777.363	728.819	745.262	744.022	750.876	785.666	789.114	718.102	735.523
ENSMUSG00000014313	Cox6c	3940.36	3889.21	3861.3	3802.93	3758.03	3759.7	3994.2	3847.34	4013.61	3873.98	4214.33	3834.22	3776.91	4028.9	4036.49	3756.66
ENSMUSG00000014329	Bicc1	16.1568	15.4456	20.3584	9.90346	6.1189	9.09788	11.7649	9.86779	12.0696	8.91936	10.7673	8.55428	8.5709	8.0317	7.55897	16.3878
ENSMUSG00000014349	Ube2z	5146.42	5114.56	5060.51	5190.4	5192.91	5249.48	5322.65	5221.16	5357.98	5439.82	5284.6	5477.59	5447.28	5581.02	5331.91	5443.64
ENSMUSG00000014351	Gip	0.9504	0	0	0.990346	0	0	1.96082	0	0	0	1.07673	0	0	1.00396	1.88974	0
ENSMUSG00000014353	Tmem87b	698.544	759.925	713.512	731.866	681.238	706.223	681.386	721.445	673.113	706.612	705.26	706.204	699.004	646.552	707.709	660.332
ENSMUSG00000014355	Anapc1	11740.3	11480.2	12155.9	11528.6	11782	11113.1	11611	11016.8	10798.6	11245.3	10290.3	11642.4	11621.2	11200.2	11228.9	11014.5
ENSMUSG00000014361	Mertk	134.006	136.951	135.722	144.591	133.596	146.703	128.434	109.642	127.195	130.817	106.596	144.472	160.942	135.535	146.455	136.886
ENSMUSG00000014402	Tsg101	1142.38	1077.08	1116.8	1095.32	1099.36	1122.45	1051.98	1131.51	1181.89	1162.49	1174.71	1118.71	1121.84	1080.26	1121.56	1058.46
ENSMUSG00000014418	Hps5	707.098	685.786	684.429	662.542	681.238	728.967	686.288	737.891	675.899	705.621	718.18	708.104	670.435	674.662	621.726	654.548
ENSMUSG00000014426	Map3k4	2018.65	1936.88	1980.58	1955.93	1913.18	1898.04	2013.76	1856.24	1894.93	1921.63	1826.14	1959.88	1990.35	1909.54	1932.26	1943.4
ENSMUSG00000014444	Piezo1	6696.52	6624.12	7020.72	6443.19	6629.83	6665.33	6912.88	6472.17	6440.53	6264.37	5847.73	6358.68	7080.51	6950.43	6615.99	6665.98
ENSMUSG00000014453	Blk	0	0	0	0	0	0	0	0	0	0.99104	0	0	0	0	0	0.963988
ENSMUSG00000014470	Rnf166	574.992	548.835	588.453	604.111	544.582	616.381	632.365	524.089	633.191	588.678	538.366	570.286	476.161	573.262	532.908	526.337
ENSMUSG00000014496	Ankrd28	2684.88	2955.26	2745.47	2690.77	2829.99	2786.23	2733.39	2837.54	2815.01	2785.81	2635.84	2690.8	2806.49	2642.43	2613.51	2596.98
ENSMUSG00000014498	Ankrd52	2743.81	2871.86	2919.97	2724.44	2987.05	2774.85	2740.25	2874.82	2711.02	2599.5	2540.01	2641.37	3113.14	2810.09	2726.9	2955.59
ENSMUSG00000014503	Pkd2l2	0.9504	3.08913	1.93889	0	2.03963	0	1.96082	2.19284	1.85686	2.97312	7.53713	2.85143	0	2.00792	0	0
ENSMUSG00000014504	Srp19	1761.09	1641.36	1641.27	1687.55	1719.41	1797.97	1763.76	1734.54	1776.09	1782.88	1850.9	1717.51	1777.03	1809.14	1753.68	1748.67
ENSMUSG00000014529	Tmbim7	0	0	0	0	0	0	0	0	0	0	0	0	0	0	0	0
ENSMUSG00000014542	Clec4f	0	0	0	0	0	0	0	0	0	0	0	0	0	0	0	0
ENSMUSG00000014543	Klra17	0	0	0	0	0	0	0	0	0	0	0	0	0	1.00396	0	0
ENSMUSG00000014547	Wdfy2	699.494	723.885	700.909	662.542	656.762	682.341	664.719	573.428	676.827	714.54	567.438	646.324	629.485	606.393	609.442	572.609
ENSMUSG00000014550	Rbsn	2270.51	2301.4	2428.46	2170.84	2257.88	2184.63	2272.59	2250.95	2172.53	2335.88	2086.71	2256.43	2222.72	2321.16	2242.18	2201.75
ENSMUSG00000014551	Mrps25	1398.04	1277.87	1271.91	1321.12	1326.78	1366.96	1339.24	1386.97	1383.36	1401.33	1406.21	1392.45	1338.01	1439.68	1457.94	1440.2
ENSMUSG00000014554	Dguok	618.71	627.093	571.973	623.918	601.692	578.852	627.463	624.96	586.769	634.266	670.804	585.493	592.344	581.294	582.986	556.221
ENSMUSG00000014592	Camta1	281.318	247.13	257.873	233.722	258.014	245.643	258.829	249.984	285.029	258.662	254.109	249.975	277.126	267.054	246.611	251.601
ENSMUSG00000014599	Csf1	6679.41	6980.4	6741.52	6530.34	6695.1	6610.75	7014.84	7457.86	7162.85	7121.62	7103.2	6605.81	6949.09	6522.74	6669.85	6624.52
ENSMUSG00000014601	Strip1	1823.82	1664.01	1791.54	1867.79	1669.44	1786.6	1793.17	1746.6	1784.45	1889.91	1818.6	1838.22	1602.76	1846.29	1816.99	1766.03
ENSMUSG00000014602	Kif1a	0	0	0	0	1.01982	0	0	0	0	0	0	0	0	0	0	0
ENSMUSG00000014603	Alx3	0	0	0	0.990346	0	0	0	0	0	0	0	0	0	0	0.944872	0
ENSMUSG00000014606	Slc25a11	1667	1662.98	1741.12	1666.75	1653.12	1677.42	1772.58	1740.02	1872.65	1747.2	1746.46	1830.62	1677.99	1846.29	1765.02	1874.96
ENSMUSG00000014609	Chrne	0	1.02971	0	0	1.01982	0	0	0	0	0	0	0	0	0	0	0
ENSMUSG00000014633	Cmc2	573.091	558.102	555.492	568.459	629.227	561.794	601.972	567.946	613.694	591.651	636.349	629.215	616.152	601.373	591.49	644.908
ENSMUSG00000014668	Chfr	888.624	870.104	939.393	873.485	822.993	902.964	894.135	915.512	882.939	910.766	945.371	934.318	834.234	846.34	908.967	831.921
ENSMUSG00000014686	Ceacam16	0	0	0	0	0	1.13723	0	0	0	0	0	0	0	0	0	0
ENSMUSG00000014704	Hoxa2	23.76	19.5645	18.4195	25.749	18.3567	27.2936	20.5886	36.1819	19.4971	23.785	21.5346	21.8609	15.2372	25.099	32.1256	19.2798
ENSMUSG00000014725	Adam28	0	0	0	0	0	0	0	0	0	0	0	0	0	0	0	0
ENSMUSG00000014747	Ankrd53	0	0	0	0	0	0	0	0	0	0	1.07673	0	0	0	0	0
ENSMUSG00000014748	Tex261	1809.56	1892.6	1929.2	1799.46	1850.97	2044.75	1902.98	1912.16	1911.64	1964.24	1860.59	1959.88	1905.6	2013.95	1893.52	2040.76
ENSMUSG00000014763	Fam120b	1015.03	1048.24	1010.16	1022.04	1059.59	939.356	953.94	965.947	988.78	996.987	1022.9	1058.83	992.32	971.835	1075.26	1023.75
ENSMUSG00000014767	Tbp	876.269	899.966	901.584	827.929	862.766	839.279	827.467	899.065	850.444	940.497	908.762	830.716	896.135	865.415	930.699	883.977
ENSMUSG00000014769	Psmb1	6212.77	5966.13	5989.23	6080.73	6014.88	6076.25	6487.38	6245.22	6456.32	6485.37	6688.66	6348.23	6276.75	6427.36	6315.52	6225.43
ENSMUSG00000014771	Pdcd2	513.216	437.626	507.02	516.961	474.215	534.5	492.166	539.439	526.421	531.198	538.366	509.455	510.445	525.072	551.805	502.238
ENSMUSG00000014773	Dll1	0	0	0	0	0	0	0	0	0	0.99104	0	0	0	0	0	0
ENSMUSG00000014776	Nol3	2.8512	4.11884	1.93889	4.95173	6.1189	4.54894	4.90206	1.09642	0.928432	2.97312	6.46039	2.85143	2.85697	5.01981	7.55897	1.92798
ENSMUSG00000014778	Fhod1	849.658	916.441	914.187	869.524	877.043	899.553	914.724	985.683	919.148	803.734	895.841	973.287	931.371	939.708	840.936	1018.94
ENSMUSG00000014782	Plekhg4	68.4288	77.2282	83.3723	89.1312	82.6052	70.5086	65.6875	101.967	76.1314	77.3011	54.9133	92.1962	74.2811	74.2932	66.141	83.8669
ENSMUSG00000014786	Slc9a5	1139.53	1342.74	1363.04	1339.94	1231.94	1297.58	1167.67	1445.08	1177.25	1191.23	1345.92	1293.6	1048.51	1118.41	1158.41	1246.44
ENSMUSG00000014791	Elmo3	62.7264	73.1093	56.2278	52.4883	61.189	53.45	57.8443	49.339	48.2785	44.5968	53.8366	54.1771	51.4254	60.2377	47.2436	60.7312
ENSMUSG00000014813	Stc1	0.9504	0	0	2.97104	1.01982	2.27447	0	0	0	0.99104	2.15346	0.950476	0	0	1.88974	0
ENSMUSG00000014837	4931428F04Rik	327.888	393.349	314.1	337.708	361.015	338.896	373.537	387.037	355.59	331.007	366.089	362.131	360.93	343.355	366.61	393.307
ENSMUSG00000014846	Tppp3	13.3056	19.5645	21.3278	18.8166	23.4558	11.3723	18.6278	23.0248	17.6402	14.8656	26.9183	24.7124	12.3802	17.0674	13.2282	17.3518
ENSMUSG00000014850	Msh3	536.026	549.865	507.989	491.212	535.404	500.383	512.755	524.089	508.781	564.893	486.683	541.771	519.016	509.009	525.349	494.526
ENSMUSG00000014852	Adamts13	0.9504	0	0.969446	0.990346	0	0	0	0	0	0	1.07673	0.950476	0.952322	2.00792	0	0
ENSMUSG00000014856	Tmem208	586.397	574.578	523.501	573.41	590.474	562.931	630.404	595.357	559.845	577.777	618.044	541.771	518.063	538.124	568.813	625.628
ENSMUSG00000014859	E2f4	3930.85	4390.68	4073.61	4048.53	4361.76	4092.91	4134.39	4367.05	4156.59	4175.25	4240.17	4419.71	4664.47	4554.98	4318.06	4756.32
ENSMUSG00000014867	Surf4	10133.2	9431.1	9722.57	9948.03	9619.94	9991.74	10080.6	9331.64	9819.1	9858.87	9484.93	9933.42	9296.57	9844.85	9867.29	9349.72
ENSMUSG00000014873	Surf2	511.315	570.459	517.684	528.845	563.959	535.638	531.383	646.889	570.057	578.768	615.891	554.127	593.297	543.143	514.955	657.44
ENSMUSG00000014905	Dnajb9	513.216	469.547	476.967	507.057	460.957	531.089	520.598	449.533	478.143	559.938	482.376	455.278	484.732	439.735	537.632	372.099
ENSMUSG00000014907	Naf1	3196.2	3291.98	3266.06	3242.39	3229.76	3261.59	3125.55	3298.03	3320.07	3308.09	3179.59	3156.53	3313.13	3053.05	3288.15	3217.79
ENSMUSG00000014932	Yes1	2045.26	2080.01	1967.01	1986.63	2062.07	1993.57	1992.2	1994.39	1925.57	2079.2	1970.42	1836.32	1959.88	1880.42	1979.51	1826.76
ENSMUSG00000014956	Ppp1cb	8495.63	8304.6	8162.73	8170.36	8238.08	8176.72	7861.92	7839.41	8127.5	8634.93	8457.73	7997.3	7961.41	7820.86	8002.12	7495
ENSMUSG00000014959	Gorasp2	5063.73	4880.82	5002.34	4790.3	4805.38	4932.19	5018.72	4895.52	4963.4	4837.27	4648.25	4887.35	4883.51	5113.18	4917.11	4905.73
ENSMUSG00000014980	Tsen15	351.648	402.616	322.825	372.37	404.868	361.641	365.693	427.604	409.439	383.533	437.153	378.289	425.688	375.482	397.791	403.911
ENSMUSG00000015001	Oc90	0	0	0	0	0	0	0	0	0	0	0	0	0	0	0	0
ENSMUSG00000015002	Efr3a	6951.23	6900.08	6732.8	6879.93	6806.26	6879.13	6777.58	6389.94	6579.8	6894.67	6320.42	6682.8	6515.79	6448.45	6752.05	6516.56
ENSMUSG00000015013	Trappc2l	489.456	489.112	472.12	463.482	502.77	500.383	514.716	484.618	505.996	492.547	479.146	519.91	493.303	533.104	507.396	491.634
ENSMUSG00000015016	Acsf3	471.398	474.696	468.242	469.424	471.156	485.599	505.892	457.208	501.353	445.968	452.228	461.931	450.448	491.941	479.05	478.138
ENSMUSG00000015023	Ddx19a	1568.16	1724.76	1658.72	1584.55	1571.54	1688.79	1585.32	1650.11	1647.97	1680.8	1679.7	1640.52	1742.75	1764.97	1677.15	1755.42
ENSMUSG00000015027	Galns	595.901	618.855	557.431	616.986	513.988	569.755	620.6	538.343	606.266	566.875	569.591	564.583	521.872	614.425	572.592	605.384
ENSMUSG00000015053	Gata2	1141.43	1096.64	1124.56	1081.46	1115.68	1141.78	1212.77	1235.67	1202.32	1146.63	1238.24	1087.34	1106.6	1149.54	1102.67	1159.68
ENSMUSG00000015083	C8g	5.7024	4.11884	4.84723	9.90346	5.09909	9.09788	9.80411	6.57853	13.9265	8.91936	9.69059	6.65333	4.76161	4.01585	6.6141	3.85595
ENSMUSG00000015085	Entpd2	0	0	0	0.990346	0	0	0	0	0	0	0	0	0	0	0	0.963988
ENSMUSG00000015087	Rabl6	4267.3	3934.52	4116.27	4101.02	3940.57	3931.42	4290.28	4044.7	4079.53	4064.26	4062.51	4257.18	4072.13	3947.58	4062.95	4071.88
ENSMUSG00000015090	Ptgds	3.8016	0	0.969446	2.97104	1.01982	2.27447	0.980411	3.28926	6.49903	1.98208	0	2.85143	6.66625	2.00792	1.88974	2.89196
ENSMUSG00000015092	Edf1	2439.68	2362.15	2291.77	2394.66	2367	2408.66	2558.87	2424.19	2635.82	2319.03	2584.16	2584.34	2502.7	2530.99	2507.69	2576.74
ENSMUSG00000015093	Clic3	0	0	0	0	0	0	0	0	1.85686	0	0	0	0	1.00396	0.944872	0
ENSMUSG00000015094	Npdc1	1388.53	1433.35	1542.39	1465.71	1433.86	1537.54	1455.91	1410	1461.35	1366.64	1465.43	1527.41	1398.01	1554.13	1464.55	1476.83
ENSMUSG00000015095	Fbxw5	1136.68	1201.67	1165.27	1147.81	1147.29	1133.82	1230.42	1152.34	1142.9	1072.31	1154.26	1153.88	1132.31	1132.47	1094.16	1202.09
ENSMUSG00000015112	Slc25a13	1554.85	1612.52	1648.06	1625.16	1622.53	1648.99	1648.07	1570.08	1700.89	1640.17	1546.19	1658.58	1757.03	1774	1766.91	1656.13
ENSMUSG00000015120	Ube2i	2610.75	2790.51	2658.22	2568.96	2663.76	2688.42	2507.89	2839.73	2706.38	2568.78	2696.14	2773.49	2824.59	2701.66	2634.3	2779.18
ENSMUSG00000015126	Tsr3	581.645	548.835	538.042	584.304	580.276	589.088	563.736	585.489	649.903	577.777	680.495	676.739	621.866	660.607	586.765	639.124
ENSMUSG00000015127	Unkl	163.469	157.545	171.592	157.465	159.092	175.134	155.885	156.788	152.263	151.629	145.359	155.878	150.467	150.594	165.353	163.878
ENSMUSG00000015133	Lrrk1	3486.07	3588.54	3529.75	3515.73	3567.32	3387.82	3492.22	3257.47	3149.24	3268.45	3085.91	3553.83	3586.44	3341.19	3315.55	3428.9
ENSMUSG00000015134	Aldh1a3	0	0	0	0	0	0	0	1.09642	0	0	0	0	0	0	0	0.963988
ENSMUSG00000015143	Actn1	10775.6	11673.8	11504.4	10924.5	11590.2	11283.6	10864.9	11787.6	11388.1	10693.3	10984.8	10398.2	11758.3	11595.8	10932.2	11633.4
ENSMUSG00000015149	Sirt2	1209.86	1134.74	1180.78	1156.72	1199.31	1203.19	1134.34	1123.83	1176.32	1152.58	1091.81	1151.03	1121.84	1212.79	1165.03	1166.43
ENSMUSG00000015165	Hnrnpl	11257.5	11288.7	11340.6	11134.5	10811.1	11323.4	10950.2	11497.1	11346.4	10961.9	11259.4	11141.5	11035.5	10964.3	10944.4	11246.8
ENSMUSG00000015176	Nolc1	10586.5	11534.8	10987.7	10475.9	11566.8	11205.2	10217.8	12062.8	11517.2	10735.9	11563	11017.9	12430.7	12247.3	11163.7	11914.9
ENSMUSG00000015189	Casd1	1069.2	975.134	993.682	997.279	975.965	959.826	1007.86	980.201	933.074	1031.67	1028.28	957.129	932.323	932.681	1013.85	912.896
ENSMUSG00000015202	Cnksr3	502.762	543.686	518.653	530.826	531.325	531.089	530.402	547.114	565.415	489.574	481.299	538.92	534.253	530.092	479.05	539.833
ENSMUSG00000015214	Mtmr1	843.955	837.153	859.898	828.92	857.666	809.711	770.603	895.776	774.312	873.107	750.482	803.152	839.948	783.09	826.763	788.542
ENSMUSG00000015217	Hmgb3	298.426	358.339	317.978	286.21	346.738	320.7	325.497	371.687	352.804	346.864	372.549	339.32	428.545	347.371	338.264	379.811
ENSMUSG00000015222	Map2	249.005	253.308	265.628	275.316	259.034	250.192	229.416	253.273	257.176	260.644	261.646	273.737	255.222	260.026	269.288	228.465
ENSMUSG00000015224	Cyp2j9	0	0	0	0	0	0	0	1.09642	0	0	0	0	0	1.00396	0	0
ENSMUSG00000015242	Nipsnap3a	0	0	0	0	0	0	0	0	0	0	0	0	0	0	0	0
ENSMUSG00000015243	Abca1	0.9504	0	0	0	1.01982	1.13723	0	0	1.85686	0	0	0	0	0	0	0
ENSMUSG00000015247	Nipsnap3b	568.339	530.3	490.539	544.69	521.127	527.677	525.5	496.679	518.994	530.207	572.822	545.573	501.874	549.167	550.86	530.193
ENSMUSG00000015289	Lage3	501.811	513.825	460.487	456.55	515.008	503.795	484.323	514.222	539.419	525.251	563.131	515.158	527.586	554.187	497.947	514.769
ENSMUSG00000015290	Ubl4a	766.022	824.797	772.648	820.997	885.201	786.966	868.644	937.44	877.368	810.671	900.148	800.301	878.993	856.38	837.156	898.437
ENSMUSG00000015291	Gdi1	2823.64	3035.58	2945.18	2997.78	2906.48	3046.65	3006.92	3032.7	3026.69	3012.76	3146.21	3107.11	2729.36	3001.85	2891.31	2962.33
ENSMUSG00000015305	Sash1	92.1888	83.4064	87.2501	88.1408	82.6052	88.7043	84.3154	92.0994	75.203	72.3459	73.2178	89.3447	91.4229	103.408	96.3769	81.939
ENSMUSG00000015312	Gadd45b	1178.5	1210.94	1038.28	1163.66	1150.35	1104.25	1284.34	1202.77	1183.75	1204.11	1297.46	1236.57	1246.59	1212.79	1191.48	1208.84
ENSMUSG00000015314	Slamf6	0	0	0	0	0	0	0	0	0	0	0	0	0	0	0	0
ENSMUSG00000015316	Slamf1	0.9504	0	0	0	0	0	0	0	0	1.98208	0	0	0	0	0	0
ENSMUSG00000015335	Zdhhc12	420.077	422.181	440.128	458.53	425.264	465.129	443.146	439.665	467.93	413.264	489.913	504.703	462.829	527.08	437.476	415.479
ENSMUSG00000015337	Endog	41.8176	41.1884	34.9	45.5559	39.7729	43.2149	48.0401	42.7604	53.8491	46.5789	53.8366	51.3257	42.8545	47.1862	44.409	55.9113
ENSMUSG00000015340	Cybb	5.7024	2.05942	3.87778	5.94208	3.05945	3.4117	3.92164	3.28926	1.85686	2.97312	1.07673	3.8019	0.952322	2.00792	3.77949	1.92798
ENSMUSG00000015341	Golga7	1538.7	1592.96	1610.25	1496.41	1553.18	1543.23	1504.93	1618.32	1592.26	1664.95	1638.79	1572.09	1608.47	1614.37	1599.67	1591.54
ENSMUSG00000015342	Xk	1.9008	1.02971	2.90834	2.97104	1.01982	1.13723	2.94123	0	1.85686	0	2.15346	0	0.952322	0	1.88974	2.89196
ENSMUSG00000015354	Pcolce2	284.17	312.002	297.62	274.326	279.43	296.818	296.084	308.094	310.096	299.294	347.785	330.766	351.407	371.466	312.753	356.675
ENSMUSG00000015355	Cd48	0	0	0	0	0	0	0	0	0	0	0	0	0	0	0	0
ENSMUSG00000015357	Clpx	1388.53	1347.89	1231.2	1231	1281.91	1359	1354.93	1259.79	1345.3	1293.31	1329.76	1380.09	1298.01	1361.37	1292.58	1334.16
ENSMUSG00000015363	Trabd	2388.36	2405.4	2210.34	2278.79	2394.53	2399.57	2341.22	2334.28	2386.07	2372.55	2323.59	2462.68	2341.76	2424.57	2262.02	2463.95
ENSMUSG00000015365	Mov10l1	5.7024	5.14854	6.78612	5.94208	4.07927	3.4117	3.92164	0	2.7853	9.9104	6.46039	0	2.85697	6.02377	2.83461	4.81994
ENSMUSG00000015377	Dennd6b	277.517	387.171	369.359	320.872	366.114	345.719	281.378	388.133	315.667	302.267	346.708	353.577	257.127	315.244	278.737	332.576
ENSMUSG00000015396	Cd83	0	0	0	0	0	0	0	0	0	0	0	0	0	0	0	0
ENSMUSG00000015401	Cltrn	0.9504	0	0.969446	0	0	0	0	0	0	0	0	0.950476	0	1.00396	0	0
ENSMUSG00000015405	Ace2	0	0	0	0	0	0	0	0	0	0	0	0	0	0	0	0
ENSMUSG00000015437	Gzmb	0	0	0	0	0	0	0	0	0	0	0	0	0	0	0	0
ENSMUSG00000015441	Gzmf	0	0	0	0	0	0	0	0	0	0	0	0	0	0	0	0
ENSMUSG00000015443	Gzmn	0	0	0	0	0	0	0	0	0	0	0	0	0	0	0	0
ENSMUSG00000015451	C4a	19.008	30.8913	33.9306	32.6814	30.5945	29.5681	26.4711	28.507	27.853	21.8029	35.5322	30.4152	29.522	19.0753	27.4013	33.7396
ENSMUSG00000015452	Ager	15.2064	20.5942	15.5111	18.8166	20.3963	23.8819	18.6278	24.1213	32.4951	24.776	27.995	21.8609	9.52322	23.0911	21.732	27.9556
ENSMUSG00000015461	Atf6b	2350.34	2216.96	2452.7	2442.19	2351.7	2291.53	2330.44	2196.13	2400	2235.79	2190.07	2495.95	2356.04	2554.08	2492.57	2489.98
ENSMUSG00000015467	Egfl8	6.6528	10.2971	7.75556	8.91312	12.2378	7.96064	10.7845	8.77137	8.35589	11.8925	15.0743	9.50476	7.61858	8.0317	11.3385	7.7119
ENSMUSG00000015468	Notch4	7.6032	2.05942	0.969446	5.94208	7.13872	14.7841	3.92164	4.38568	7.42746	3.96416	1.07673	5.70286	6.66625	1.00396	4.72436	5.78393
ENSMUSG00000015474	Ppt2	392.515	373.784	408.137	410.003	392.63	412.816	418.636	449.533	402.94	380.559	372.549	419.16	372.358	399.577	416.688	423.191
ENSMUSG00000015476	Prrt1	0.9504	0	1.93889	0	0	0	0	0	0.928432	0	1.07673	1.90095	0.952322	1.00396	0.944872	0
ENSMUSG00000015478	Rnf5	543.629	507.646	562.278	544.69	492.572	586.813	572.56	522.993	596.053	501.466	504.987	517.059	528.539	553.183	546.136	503.202
ENSMUSG00000015484	Fam163a	0	0	0	0	0	0	0	0	0	0	1.07673	0	0	0	0	0
ENSMUSG00000015488	Cacfd1	954.202	896.876	928.729	956.674	897.439	971.198	989.235	896.873	870.869	918.694	906.609	971.386	861.851	878.467	910.856	830.957
ENSMUSG00000015501	Hivep2	872.467	864.955	850.204	825.949	894.38	791.515	845.114	748.856	724.177	778.958	656.807	788.895	799.951	762.007	763.456	775.046
ENSMUSG00000015519	2310057J18Rik	0	0	0	0	0	0	0	0	0	0	0	0	0	0	0	0
ENSMUSG00000015522	Arnt	2822.69	2761.68	2827.87	2885.87	2738.21	2662.27	2716.72	2566.72	2607.97	2608.42	2575.54	2725.01	2524.61	2555.08	2622.02	2472.63
ENSMUSG00000015533	Itga2	21.8592	22.6536	27.1445	32.6814	22.436	26.1564	48.0401	18.6392	30.6383	37.6595	24.7648	24.7124	11.4279	20.0792	26.4564	15.4238
ENSMUSG00000015536	Mocs2	877.219	925.708	822.09	842.785	856.647	906.376	879.429	908.933	920.076	945.452	981.98	902.002	972.321	898.546	946.761	902.292
ENSMUSG00000015542	Nat9	423.878	375.844	405.228	391.187	379.372	411.679	405.89	410.062	467.93	404.344	418.849	440.07	407.594	394.557	435.586	428.975
ENSMUSG00000015568	Lpl	2948.14	2949.09	2830.78	2921.52	2865.69	2946.58	2944.17	2856.18	2810.36	2996.91	2943.79	2852.38	2910.3	2605.28	2759.03	2738.69
ENSMUSG00000015575	Atp6v0e	1444.61	1329.35	1340.74	1465.71	1406.33	1463.62	1435.32	1349.69	1484.56	1393.4	1465.43	1399.1	1362.77	1562.16	1578.88	1465.26
ENSMUSG00000015579	Nkx2-5	0	1.02971	0	0	0	0	0	0	0.928432	0.99104	0	0	0.952322	0	1.88974	0
ENSMUSG00000015597	Zfp318	766.022	759.925	791.068	724.933	804.636	767.633	803.937	743.374	657.33	668.952	628.812	730.916	709.48	752.971	700.15	695.999
ENSMUSG00000015599	Ttbk1	0	1.02971	1.93889	2.97104	0	0	0	0	1.85686	0	0	0	0	0	0.944872	0.963988
ENSMUSG00000015605	Srf	2250.55	2299.34	2312.13	2272.84	2350.68	2211.92	2427.5	2577.69	2409.28	2362.64	2412.96	2370.49	2618.89	2513.92	2389.58	2645.18
ENSMUSG00000015619	Gata3	537.926	500.439	502.173	514.98	520.107	550.422	585.305	473.654	527.35	529.216	518.985	501.851	403.785	445.759	471.491	435.722
ENSMUSG00000015627	Gata5	0	0	0	0	0	0	0	0	0	0	0	0	0	0	0	0
ENSMUSG00000015647	Lama5	73.1808	72.0796	92.0973	68.3339	85.6647	97.8022	86.2762	76.7495	73.3461	69.3728	49.5297	74.1371	78.0904	60.2377	68.0308	71.3351
ENSMUSG00000015652	Steap1	3529.79	3246.67	3373.67	3377.08	3145.12	3435.59	3398.11	3171.95	3532.68	3476.57	3225.89	3445.47	3047.43	3381.34	3349.57	2893.89
ENSMUSG00000015653	Steap2	8540.3	8299.45	8372.13	8466.47	8453.27	8207.42	8306.04	7728.67	7788.62	8077.97	7485.44	7807.21	7868.08	7418.27	7810.31	7271.36
ENSMUSG00000015656	Hspa8	38966.4	41504.5	38395.9	39317.7	42021.6	38822.9	40918.4	42114.6	40525.1	41744.6	42092.7	42443.5	40915.6	41561	41060.3	43603.1
ENSMUSG00000015659	Serac1	231.898	236.833	228.789	207.973	224.36	216.075	238.24	217.091	226.537	204.154	192.735	234.768	203.797	201.796	220.155	198.581
ENSMUSG00000015665	Awat1	0	0	0	0	0	0	0	0	0	0	0	0	0	0	0	0
ENSMUSG00000015668	Pdzd11	713.75	740.361	683.459	721.962	780.16	676.655	771.584	782.845	782.668	725.442	780.631	794.598	750.43	729.88	734.165	754.802
ENSMUSG00000015671	Psma2	3835.81	3858.32	3897.17	3790.05	3908.96	3912.09	4010.86	4089.65	4109.24	3971.1	4206.79	3986.3	4037.85	4203.59	4027.04	4027.54
ENSMUSG00000015672	Mrpl32	785.03	827.886	731.931	749.692	774.041	750.575	768.642	833.28	842.088	853.286	857.079	763.232	824.711	773.051	805.031	778.902
ENSMUSG00000015697	Setdb1	2241.04	2332.29	2409.07	2328.3	2320.08	2267.65	2078.47	2134.73	2178.1	2121.82	2071.63	2307.76	2193.2	2235.82	2232.73	2177.65
ENSMUSG00000015702	Anxa9	104.544	113.268	105.67	109.928	74.4467	111.449	96.0803	116.221	109.555	112.979	117.364	99.8	100.946	108.428	99.2115	125.318
ENSMUSG00000015709	Arnt2	19.008	19.5645	23.2667	16.8359	24.4756	27.2936	21.569	25.2177	18.5686	12.8835	15.0743	13.3067	12.3802	20.0792	20.7872	16.3878
ENSMUSG00000015711	Prune1	832.55	764.044	765.862	799.209	802.596	799.476	804.918	762.013	771.527	789.859	811.856	765.133	804.712	767.027	795.582	775.046
ENSMUSG00000015714	Cers2	5150.22	5488.35	5366.85	5282.51	5415.23	5417.79	5289.32	5475.53	5431.33	5438.83	5579.63	5255.18	5551.09	5772.78	5606.87	5848.51
ENSMUSG00000015721	Nlrp5	0	0	0	0	0	0	0	0	0	0	0	0	0	0	0	0
ENSMUSG00000015733	Capza2	10661.6	10614.2	10660	10536.3	10542.9	10571.7	10165.9	10382	10573	10714.1	10577.8	10345	10265.1	10439.2	10783.8	10194.2
ENSMUSG00000015745	Plekho1	1021.68	906.144	1032.46	1076.51	960.668	1058.77	1067.67	963.754	1012.92	992.031	1049.81	961.882	968.512	1017.01	1052.59	1017.97
ENSMUSG00000015747	Vps45	576.893	540.597	539.981	535.777	558.86	598.185	591.188	551.5	605.338	579.759	554.517	543.672	538.062	578.282	609.442	608.276
ENSMUSG00000015748	Prpf3	1527.29	1681.51	1627.7	1573.66	1619.47	1602.36	1580.42	1689.59	1660.04	1671.89	1700.16	1558.78	1666.56	1657.54	1748.96	1701.44
ENSMUSG00000015749	Anp32e	7567.09	7410.81	7157.42	7010.66	7463.02	7519.4	7241.32	7769.24	7651.21	7430.82	7854.76	7480.24	7872.85	7630.11	7483.38	7306.06
ENSMUSG00000015750	Aph1a	1101.51	1037.95	1018.89	1068.58	1052.45	1073.55	1066.69	1003.23	1045.41	1093.12	1027.2	1057.88	1102.79	1138.49	1097.94	1054.6
ENSMUSG00000015755	Tab2	4598.04	4355.67	4615.53	4569.46	4274.05	4554.63	4338.32	4297.97	4141.74	4435.9	3972.07	4142.17	4403.54	4228.69	4194.29	4181.78
ENSMUSG00000015757	Ppil4	989.366	1069.87	1041.18	949.742	1112.62	953.003	1002.96	1066.82	988.78	979.148	1083.19	997.049	1114.22	985.891	1043.14	971.7
ENSMUSG00000015759	Cnih1	2533.77	2546.47	2408.1	2540.24	2480.2	2526.94	2492.21	2671.98	2572.69	2648.06	2664.91	2610.01	2558.89	2508.9	2708	2575.78
ENSMUSG00000015766	Eps8	15845.1	14875.2	16466	15606.9	14906.7	16024.8	13697.3	13592.3	14639.5	14470.2	13069.4	15212.4	15839	16789.3	16091.2	15268.6
ENSMUSG00000015776	Med22	1361.92	1439.53	1480.34	1425.11	1433.86	1415.86	1526.5	1619.41	1685.1	1497.46	1577.41	1485.59	1660.85	1743.88	1521.24	1707.22
ENSMUSG00000015787	Abo	0	0	0	0	0	0	0	0	0	0	0	0	0	0	0	0
ENSMUSG00000015790	Surf1	651.024	613.706	701.879	627.879	628.208	673.243	681.386	658.949	678.684	677.872	748.329	706.204	608.534	674.662	657.631	670.935
ENSMUSG00000015804	Med28	1630.89	1549.71	1462.89	1498.39	1520.55	1637.62	1721.6	1598.58	1658.18	1544.04	1742.15	1563.53	1543.71	1660.55	1597.78	1588.65
ENSMUSG00000015806	Qdpr	1515.89	1405.55	1462.89	1436	1488.93	1507.97	1503.95	1447.28	1489.21	1454.85	1554.8	1521.71	1471.34	1470.8	1503.29	1518.28
ENSMUSG00000015812	Gnrh1	7.6032	11.3268	9.69446	6.93242	7.13872	10.2351	2.94123	8.77137	5.57059	5.94624	7.53713	7.60381	5.71393	7.02773	6.6141	5.78393
ENSMUSG00000015829	Tnr	318.384	234.774	312.161	294.133	235.578	269.525	277.456	179.813	233.036	260.644	220.73	258.529	207.606	215.852	230.549	202.437
ENSMUSG00000015837	Sqstm1	7222.09	7026.73	7061.44	7113.66	6826.66	7257.83	7247.2	6995.17	7151.71	7132.52	7175.34	7248.33	7047.18	7508.63	7077.09	7282.93
ENSMUSG00000015839	Nfe2l2	1756.34	1775.22	1761.48	1714.29	1873.4	1786.6	1811.8	1783.88	1836.44	1820.54	1779.84	1798.3	1839.89	1826.21	1800.93	1764.1
ENSMUSG00000015843	Rxrg	0	0	0	0	0	0	0	0	0	0	0	0	0	0	0	0
ENSMUSG00000015846	Rxra	1394.24	1439.53	1321.35	1399.36	1457.32	1345.35	1433.36	1447.28	1411.22	1425.12	1451.44	1380.09	1449.43	1440.69	1431.48	1464.3
ENSMUSG00000015850	Adamtsl4	213.84	205.942	194.859	195.098	183.567	219.486	215.69	211.609	162.476	176.405	181.968	171.086	159.038	165.654	177.636	163.878
ENSMUSG00000015852	Fcrls	0	0	0	0	0	0	0	0	0	0	0	0	0	0	0	0
ENSMUSG00000015854	Cd5l	0	0	0	0	0	0	0.980411	0	0	0	0	0	0	0	0	0
ENSMUSG00000015869	Prpsap1	2758.06	2996.45	2879.25	2754.15	2927.9	2928.38	2859.86	3167.56	3113.03	2870.05	3051.46	2972.14	3070.29	3100.23	2982.01	3094.4
ENSMUSG00000015879	Fam184b	0	0	0	0	0	0	0	0	0	0	0	0	0.952322	0	0.944872	0
ENSMUSG00000015880	Ncapg	4454.53	4472.03	4369.29	4420.91	4624.87	4322.63	4502.05	4594	4256.86	4659.87	4544.89	4542.32	4581.62	4280.89	4552.39	4450.73
ENSMUSG00000015882	Lcorl	1451.26	1538.39	1395.03	1472.64	1369.61	1424.96	1346.1	1246.63	1279.38	1383.49	1202.71	1288.85	1314.2	1209.77	1249.12	1215.59
ENSMUSG00000015889	Lta4h	2811.28	2778.15	2821.09	2732.36	2827.95	2760.07	2823.58	2868.24	2826.15	2885.91	2884.57	2964.53	2846.49	2861.29	2954.61	2944.98
ENSMUSG00000015890	Amdhd1	0	0	0	1.98069	0	1.13723	0	0	0	0.99104	0	0.950476	0	2.00792	1.88974	0
ENSMUSG00000015932	Dstn	6184.25	6089.7	5869.02	6127.27	6129.1	6004.6	6079.53	6363.63	6296.63	6540.87	6192.29	6143.88	6233.9	6071.96	6203.08	6068.3
ENSMUSG00000015937	Macroh2a1	2504.3	2469.24	2436.22	2549.15	2470	2522.39	2488.28	2599.61	2562.47	2622.29	2614.31	2568.19	2606.51	2662.51	2670.21	2631.69
ENSMUSG00000015942	Gtf2ird2	166.32	183.288	209.4	192.127	180.508	191.055	190.2	168.849	168.046	185.325	159.356	172.987	187.607	170.674	165.353	184.122
ENSMUSG00000015943	Bola1	256.608	229.625	234.606	211.934	214.162	245.643	213.73	209.416	249.748	196.226	227.191	225.263	215.225	219.868	233.383	250.637
ENSMUSG00000015944	Castor2	1113.87	987.491	1156.55	1137.91	923.955	1117.9	1054.92	811.352	963.713	902.838	774.171	1039.82	870.422	892.522	982.667	899.401
ENSMUSG00000015947	Fcgr1	0	0	0	0	0	0	0	0	0	0	0	0	0.952322	0	0	0
ENSMUSG00000015950	Ncf1	0	1.02971	0.969446	2.97104	0	1.13723	1.96082	1.09642	0.928432	1.98208	2.15346	3.8019	0	1.00396	0	0.963988
ENSMUSG00000015957	Wnt11	0	0	0	0	0	0	0	0	0	0	0	0	0	0	0	0
ENSMUSG00000015961	Adss	4481.14	4655.31	4487.56	4316.92	4592.24	4432.94	4243.22	4632.38	4644.02	4649.96	4795.77	4533.77	4640.67	4691.51	4559.95	4642.56
ENSMUSG00000015962	1700016C15Rik	0	0	0	0	0	0	0	0	0	0	0	0	0	0	0	0.963988
ENSMUSG00000015966	Il17rb	0	0	0	0	0	0	0	0	0	0	0	0	0	0	0	0
ENSMUSG00000015968	Cacna1d	0	0	0	0	0	0	0	0	0	0	0	0	0	0	0	1.92798
ENSMUSG00000015970	Chdh	0	0	0	0.990346	0	0	0	0	0	0	0	0	0	1.00396	0	0
ENSMUSG00000015971	Actr8	1311.55	1234.62	1269	1205.25	1266.61	1233.9	1265.71	1240.05	1288.66	1268.53	1339.45	1260.33	1221.83	1352.34	1231.17	1300.42
ENSMUSG00000015980	Lrrc27	179.626	191.526	190.011	166.378	155.012	178.546	201.965	162.27	207.04	163.522	150.743	185.343	182.846	186.737	180.47	182.194
ENSMUSG00000015981	Stk32c	0.9504	0	0	0	0	1.13723	0.980411	0	0.928432	0	2.15346	0.950476	0	0	0	0
ENSMUSG00000015994	Fnta	2701.99	2781.24	2533.16	2658.09	2656.62	2673.64	2662.8	2826.57	2734.23	2780.86	2825.35	2900.85	2844.59	2731.78	2754.3	2875.58
ENSMUSG00000016018	Mtrex	3068.84	3166.35	3037.27	3058.19	3174.69	3116.02	3061.82	3136.86	3102.82	3236.74	3075.15	3039.62	3162.66	3110.27	3155.87	3265.99
ENSMUSG00000016024	Lbp	0.9504	0	0	0	0	0	0	0	0	0	0	0	0	1.00396	0	0
ENSMUSG00000016028	Celsr1	3.8016	0	2.90834	0.990346	1.01982	3.4117	0.980411	3.28926	0	0.99104	2.15346	2.85143	1.90464	1.00396	1.88974	2.89196
ENSMUSG00000016087	Fli1	82.6848	83.4064	73.6779	85.1698	66.2881	75.0575	75.4917	83.328	92.8432	88.2026	81.8317	80.7904	95.2322	92.3645	72.7551	72.2991
ENSMUSG00000016128	Stard13	1396.14	1396.29	1410.54	1358.75	1480.77	1355.58	1303.95	1326.67	1362.01	1406.29	1303.92	1381.99	1401.82	1339.29	1374.79	1286.92
ENSMUSG00000016150	Tenm1	0	0	0	0	0	0	0	0	0	0	0	0	0	1.00396	0	0
ENSMUSG00000016179	Camk1g	0.9504	1.02971	0	0	0	0	0	0	0.928432	0	0	0	0	0	0	0
ENSMUSG00000016181	Utp25	766.022	891.728	841.479	801.19	816.874	826.77	864.723	915.512	850.444	830.492	878.614	843.072	909.468	842.324	872.117	991.943
ENSMUSG00000016194	Hsd11b1	0	1.02971	1.93889	1.98069	1.01982	0	0.980411	1.09642	2.7853	2.97312	2.15346	0.950476	0.952322	1.00396	0.944872	0.963988
ENSMUSG00000016200	Syt14	2.8512	1.02971	0.969446	0	0	1.13723	0	0	0.928432	0.99104	2.15346	0	0.952322	1.00396	0.944872	0.963988
ENSMUSG00000016206	H2-M3	791.683	645.627	788.159	727.904	640.445	776.731	713.739	600.839	736.247	752.2	602.97	726.164	573.298	718.837	712.433	579.357
ENSMUSG00000016239	Lonrf3	0	0	0	0	0	0	0	0	0	0	0	0	0	0	0	0
ENSMUSG00000016252	Atp5e	2062.37	1893.63	1780.87	1902.45	1782.64	1870.75	1961.8	1799.23	2053.69	1897.84	2033.95	2068.24	1978.93	1989.85	2039.03	1846.04
ENSMUSG00000016253	Nelfcd	1827.62	1852.45	1911.75	1872.74	1899.92	1846.87	1831.41	1837.6	1936.71	1809.64	1767.99	1900.95	1831.32	1885.44	1770.69	1955.93
ENSMUSG00000016255	Tubb1	0	0	0	0	1.01982	0	0	0	0	0	0	0	0	0	0	0
ENSMUSG00000016256	Ctsz	6494.08	6182.37	6304.3	6474.88	6169.9	6428.79	6547.19	6158.6	6469.32	6538.88	6532.53	6620.06	6269.14	6905.25	6637.72	6538.73
ENSMUSG00000016257	Prelid3b	3250.37	3511.31	3381.43	3176.04	3427.61	3315.04	3250.06	3545.83	3505.76	3389.36	3598.44	3304.8	3604.54	3544.99	3530.04	3570.61
ENSMUSG00000016262	Sertad4	1187.05	1231.53	1214.72	1184.45	1263.55	1163.39	1163.75	1129.31	1179.11	1160.51	1158.56	1158.63	1202.78	1181.66	1240.62	1232.94
ENSMUSG00000016283	H2-M2	1.9008	0	0.969446	0.990346	1.01982	1.13723	0	1.09642	0	0	0	0	0	0	1.88974	0
ENSMUSG00000016308	Ube2a	908.582	823.767	871.532	929.935	929.054	892.729	942.175	991.165	918.219	986.085	986.287	943.823	862.804	904.57	946.761	924.464
ENSMUSG00000016319	Slc25a5	13458.6	13405.8	13286.3	13301.3	13738	13487.6	13818.9	14032	14485.4	14097.5	14267.8	13336.1	14367.7	14488.2	14465	14503.2
ENSMUSG00000016327	Atp1b4	0	0	0	0	0	0	0.980411	0	0	0	0	0	0	0	0	0
ENSMUSG00000016344	Ppdpf	572.141	585.904	550.645	572.42	529.285	550.422	611.777	593.164	690.754	553.001	591.126	572.186	646.627	652.575	628.34	566.825
ENSMUSG00000016346	Kcnq2	0	0	0	0	0	0	0	0	0	0	0	0	0	0	0	0
ENSMUSG00000016349	Eef1a2	0	0	0	0.990346	0	0	0	1.09642	1.85686	0	1.07673	0.950476	0	1.00396	0	0
ENSMUSG00000016356	Col20a1	73.1808	95.7629	88.2195	96.0636	73.4269	83.0181	89.2174	60.3032	62.205	70.3639	78.6015	84.5923	57.1393	70.2773	79.3692	79.047
ENSMUSG00000016382	Pls3	7450.19	7483.92	7437.59	7457.31	7434.47	7535.32	7323.67	7490.75	7497.09	7723.18	7441.3	7421.32	7758.57	7743.56	7697.87	7451.63
ENSMUSG00000016386	Mpped2	0	0	0	0	0	0	0	0	0	0	0	0	0	0	0.944872	0
ENSMUSG00000016409	Nkap	929.491	954.54	913.218	917.061	981.064	979.159	895.115	901.258	855.086	949.417	933.527	910.556	911.372	852.364	884.4	847.345
ENSMUSG00000016427	Ndufa1	778.378	705.351	678.612	668.484	658.802	685.753	813.741	691.842	752.03	663.006	730.025	669.135	679.958	815.217	715.268	679.611
ENSMUSG00000016458	Wt1	0	0	0	0	0	0	0	0	0	0	0	0	0	0	0	0
ENSMUSG00000016477	E2f3	799.286	787.727	815.304	768.509	796.477	866.573	751.975	821.219	791.953	815.626	882.92	800.301	832.329	818.229	774.795	855.057
ENSMUSG00000016481	Cr1l	1053.04	1048.24	1112.92	1095.32	1109.56	1079.24	972.568	1085.46	1098.34	1061.4	1102.57	1046.47	1087.55	1077.25	1097	996.763
ENSMUSG00000016487	Ppfibp1	11022.7	10851.1	11255.3	10962.1	11138.4	10977.7	10996.3	10926.9	10795.8	10972.8	10105.1	11104.4	11261.2	11254.4	11162.7	10835.2
ENSMUSG00000016493	Cd46	18.0576	16.4753	30.0528	17.8262	15.2973	17.0585	17.6474	15.3499	12.9981	23.785	19.3812	20.9105	20.9511	14.0555	17.9526	16.3878
ENSMUSG00000016494	Cd34	4407.96	3824.34	4479.81	4391.19	3745.79	4219.14	4418.71	3856.11	4215.08	4397.25	3832.09	4182.09	3708.34	4276.88	4446.57	3735.45
ENSMUSG00000016495	Plgrkt	624.413	612.677	593.301	589.256	575.177	606.146	639.228	623.864	611.837	658.051	629.888	568.385	596.154	599.365	611.332	607.312
ENSMUSG00000016496	Cd274	48.4704	61.7825	51.3806	43.5752	48.9512	55.7245	56.8638	60.3032	41.7795	52.5251	52.7599	48.4743	47.6161	33.1307	50.0782	36.6315
ENSMUSG00000016498	Pdcd1lg2	0	0	0	0	0	0	0	0	0	0	0	0	0	0	0	0
ENSMUSG00000016503	Gtf3a	2285.71	2410.55	2269.47	2163.91	2341.5	2241.49	2328.48	2540.41	2391.64	2361.65	2484.02	2415.16	2533.18	2539.02	2501.08	2571.92
ENSMUSG00000016510	Mtif3	500.861	495.29	515.745	517.951	540.503	491.285	477.46	509.836	508.781	529.216	545.903	532.266	529.491	555.191	479.05	511.877
ENSMUSG00000016520	Lnx2	494.208	477.785	508.959	466.453	486.453	452.619	480.401	458.304	488.355	463.807	447.921	444.823	482.827	443.751	445.035	489.706
ENSMUSG00000016524	Il19	0	1.02971	0	0.990346	0	0	0	0	0.928432	0	2.15346	0.950476	0.952322	1.00396	0	0
ENSMUSG00000016526	Dyrk3	248.054	215.209	259.811	224.809	221.3	250.192	203.926	219.284	259.961	243.796	205.656	250.926	239.985	265.046	268.344	238.105
ENSMUSG00000016528	Mapkapk2	5312.74	5058.96	5249.55	5156.73	4930.82	5304.06	5237.36	4891.13	5198.29	5167.28	5076.79	5157.28	4976.84	5071.01	5044.67	4897.06
ENSMUSG00000016529	Il10	0	0	0	0	0	0	0	0	0	0	0	0	0	0	0	0
ENSMUSG00000016534	Lamp2	8713.27	8219.14	8243.2	8530.84	8001.49	8360.95	8118.78	7969.89	8296.47	8595.29	7824.61	7975.44	7852.85	7732.52	8302.59	7497.9
ENSMUSG00000016541	Atxn10	7643.12	7720.76	7727.45	7901.97	7789.37	7824.18	7624.66	7617.93	7739.41	7847.06	7884.91	8107.56	7504.3	7924.27	7886.84	7780.34
ENSMUSG00000016552	Foxred2	19.9584	18.5348	14.5417	21.7876	23.4558	18.1958	17.6474	21.9284	18.5686	15.8566	20.4579	32.3162	21.9034	21.0832	20.7872	18.3158
ENSMUSG00000016554	Eif3d	10581.8	11057	10805.4	10887.9	10747.9	11009.6	10976.7	11003.7	11122.6	10697.3	11180.8	10725.2	11208.8	11604.8	11109.8	11976.6
ENSMUSG00000016559	H3f3b	11351.6	12014.6	11302.8	11295.9	11975.7	11454.2	11497.3	12035.4	12576.5	11774.6	12711.9	11259.3	12160.2	12567.6	11857.2	12370.9
ENSMUSG00000016619	Nup50	4313.87	4372.14	4305.31	4231.75	4388.27	4414.75	4330.48	4591.81	4462.97	4593.47	4472.75	4533.77	4582.57	4666.42	4519.32	4576.05
ENSMUSG00000016624	Phf21b	126.403	176.08	152.203	150.533	151.953	163.762	163.729	154.595	158.762	132.799	155.049	163.482	175.227	132.523	136.062	159.058
ENSMUSG00000016626	Nlrp14	0	0	0	0	0	0	0	0	0	0	0	0	0	0	0	0
ENSMUSG00000016637	Ift27	507.514	514.854	504.112	532.806	532.345	482.188	547.069	459.4	574.7	517.323	543.75	527.514	499.969	549.167	532.908	575.501
ENSMUSG00000016664	Pacsin2	4285.35	4393.77	4486.59	4324.84	4435.19	4481.84	4294.2	4477.78	4465.76	4203	4261.71	4458.68	4508.29	4733.68	4452.24	4522.07
ENSMUSG00000016756	Cmah	1.9008	1.02971	0	0.990346	1.01982	0	0.980411	0	1.85686	0.99104	1.07673	1.90095	1.90464	0	0.944872	0.963988
ENSMUSG00000016757	Ttll12	5384.02	5554.25	5670.29	5505.33	5662.03	5489.43	5581.48	5843.92	5892.76	5605.32	5418.12	5575.49	5804.4	5982.61	5728.76	5881.29
ENSMUSG00000016758	Bik	0.9504	1.02971	1.93889	0.990346	2.03963	3.4117	1.96082	1.09642	0	0.99104	0	0.950476	0	4.01585	0.944872	0
ENSMUSG00000016763	Scube1	0	0	0	0	0	0	0	0	0	0	0	0	0	0	0	0
ENSMUSG00000016831	Tox4	1732.58	1758.74	1728.52	1782.62	1816.29	1817.3	1751.01	1724.67	1764.02	1803.69	1622.64	1670.94	1738.94	1787.05	1695.1	1796.87
ENSMUSG00000016833	Mrps18c	581.645	626.063	588.453	600.15	596.593	639.126	623.541	635.924	633.191	629.311	663.267	678.64	595.201	656.591	599.993	630.448
ENSMUSG00000016918	Sulf1	0	2.05942	0	0.990346	1.01982	0	0.980411	0	0	0	0	2.85143	0	1.00396	0	0
ENSMUSG00000016921	Srsf6	5211.04	5890.96	5538.44	5375.6	5737.49	5682.76	5427.56	6103.78	6047.81	5919.48	6242.89	5761.78	6047.25	6070.96	5653.17	6141.57
ENSMUSG00000016933	Plcg1	3403.38	3209.6	3563.68	3265.17	3254.24	3323	3332.42	3182.91	3226.3	3166.37	3035.31	3205.96	3143.62	3288.98	3170.99	3129.1
ENSMUSG00000016940	Kctd2	430.531	431.448	464.364	474.376	391.61	452.619	439.224	440.761	418.723	451.914	508.218	503.752	403.785	429.696	414.799	433.794
ENSMUSG00000016942	Tmprss6	2.8512	10.2971	5.81667	3.96138	7.13872	2.27447	4.90206	4.38568	5.57059	2.97312	6.46039	5.70286	4.76161	4.01585	6.6141	4.81994
ENSMUSG00000016946	Kctd5	1244.07	1295.37	1168.18	1257.74	1350.24	1304.41	1246.1	1253.21	1249.67	1291.33	1281.31	1305	1333.25	1260.98	1276.52	1307.17
ENSMUSG00000016982	Pom121l2	0	0	0	0	0	0	0	0	0	0	0	0	0	0	0	0
ENSMUSG00000016984	Etaa1	693.792	696.083	683.459	687.3	709.793	730.105	718.641	743.374	727.891	744.271	716.027	718.56	720.908	694.742	748.338	725.883
ENSMUSG00000016995	Matn4	0	0	0	0	0	0	0	0	0	0.99104	0	0.950476	0	1.00396	0.944872	0
ENSMUSG00000016998	Svs4	0	0	0	0	0	0	0	0	0	0	0	0	0	0	0	0
ENSMUSG00000017000	Svs6	0	0	0	0	0	0	0	0	0	0	0	0	0	0	0	0
ENSMUSG00000017002	Slpi	16.1568	10.2971	7.75556	19.8069	8.15854	15.9213	18.6278	12.0606	12.9981	19.8208	20.4579	18.059	15.2372	14.0555	16.0628	16.3878
ENSMUSG00000017003	Svs3a	0	0	0	0	0	0	0	0	0	0	0	0	0	0	0	0
ENSMUSG00000017004	Svs5	0	0	0	0	0	0	0	0	0	0	0	0	0	0	0	0
ENSMUSG00000017007	Rbpjl	0	0	0	0	0	0	0	0	0	0	0	0	0	0	0	0
ENSMUSG00000017009	Sdc4	2249.6	2244.77	2166.71	2338.21	2344.56	2340.43	2396.12	2355.11	2426.92	2466.7	2587.39	2372.39	2322.71	2323.17	2312.1	2392.62
ENSMUSG00000017049	Ccdc70	0	0	0	0	0	0	0	0	0	0	0	0	0	0	0	0
ENSMUSG00000017057	Il13ra1	1577.66	1498.23	1505.55	1615.25	1444.06	1563.7	1476.5	1553.63	1493.85	1630.26	1504.2	1497	1419.91	1425.63	1552.42	1452.73
ENSMUSG00000017064	Prl5a1	0	0	0	0	0	0	0	0	0	0	0	0	0	0	0	0
ENSMUSG00000017119	Nbr1	3695.16	3308.45	3545.26	3727.66	3374.58	3408.29	3379.48	3202.65	3324.72	3501.35	3236.66	3362.78	3128.38	3113.29	3339.18	2951.73
ENSMUSG00000017132	Cyth1	316.483	315.091	300.528	313.94	301.866	329.798	299.025	337.698	303.597	317.133	319.789	352.627	281.887	303.197	307.083	329.684
ENSMUSG00000017144	Rnd3	986.515	990.58	1033.43	1015.1	1089.16	1055.35	1035.31	1016.38	1038.92	1082.22	1091.81	1004.65	1018.98	949.748	1028.02	1011.22
ENSMUSG00000017146	Brca1	1963.53	1907.02	2009.66	1818.28	1953.97	1771.81	1882.39	1981.23	1701.82	1780.9	1788.45	1776.44	1940.83	1835.24	1868.01	1856.64
ENSMUSG00000017165	Gast	0	0	0	0	0	0	0	0	0	0	0	0.950476	0.952322	0	0	0
ENSMUSG00000017167	Cntnap1	385.862	373.784	387.778	423.868	376.313	437.835	372.556	388.133	355.59	383.533	319.789	369.735	297.124	327.292	382.673	308.476
ENSMUSG00000017176	Nt5c3b	1426.55	1345.83	1337.83	1376.58	1431.82	1360.13	1395.13	1431.93	1437.21	1418.18	1471.89	1418.11	1428.48	1507.95	1375.73	1516.35
ENSMUSG00000017188	Coa3	1211.76	1236.68	1234.1	1214.16	1292.11	1270.29	1286.3	1197.29	1268.24	1275.47	1357.76	1285.04	1300.87	1317.2	1337.94	1306.2
ENSMUSG00000017195	Zpbp2	0	0	0	0	1.01982	0	0	0	0	0	0	0	0	0	0	0
ENSMUSG00000017204	Gsdma	0.9504	0	0	0.990346	0	0	0	0	0	0	0	0.950476	0.952322	1.00396	0.944872	0
ENSMUSG00000017210	Med24	1970.18	1912.17	2028.08	1968.81	1956.01	2082.28	2069.65	1997.68	2020.27	1933.52	1877.82	2019.76	1918.93	1978.81	1897.3	1958.82
ENSMUSG00000017211	Gsdma2	0	0	0	0	0	0	0	0	0	0	0	0	0	0	0	0
ENSMUSG00000017221	Psmd3	7310.48	7565.27	7404.63	7336.48	7322.29	7592.18	7449.16	7893.14	7938.1	7379.29	7574.81	7781.55	7753.81	7904.19	7652.52	8292.22
ENSMUSG00000017264	Exosc10	3058.39	3290.95	3193.35	3081.96	3369.48	3101.24	3111.82	3262.95	3299.65	3136.64	3137.6	3176.49	3430.26	3365.28	3205	3397.09
ENSMUSG00000017286	Glod4	1073.95	985.431	991.743	1026.99	1007.58	1063.31	1035.31	950.597	1047.27	1008.88	1072.43	1027.46	1026.6	990.91	985.501	1054.6
ENSMUSG00000017288	Vps53	983.664	991.61	1080.93	996.288	1012.68	1064.45	996.098	1062.43	1090.91	1054.47	930.297	1036.97	1042.79	1083.27	1015.74	1003.51
ENSMUSG00000017291	Taok1	4531.51	4580.15	4653.34	4405.06	4606.52	4377.22	4463.81	4122.54	3874.35	4098.94	3824.55	4023.36	4432.11	3867.26	4106.41	4020.79
ENSMUSG00000017299	Dnttip1	924.739	918.5	868.623	949.742	917.836	927.984	988.254	941.826	939.573	940.497	930.297	877.289	948.513	1024.04	944.872	978.448
ENSMUSG00000017300	Tnnc2	1.9008	3.08913	0.969446	0.990346	0	0	0	0	0	0	0	0.950476	0.952322	0	0	0.963988
ENSMUSG00000017307	Acot8	134.006	147.248	159.959	126.764	143.794	166.036	143.14	134.86	138.336	146.674	133.515	129.265	132.373	142.563	151.179	152.31
ENSMUSG00000017309	Cd300lg	0.9504	0	0	0	0	0	0	0	0	0	0	0	0	0	0	0.963988
ENSMUSG00000017310	Spint4	0	0	0	0	0	0	0	0	0	0	0	0	0	0	0	0
ENSMUSG00000017311	Pyy	0	0	0	0	0	0	0	0	0	0	0	0	0	0	0	0
ENSMUSG00000017314	Mpp2	1130.03	885.55	1000.47	1106.22	923.955	1063.31	1163.75	910.03	1048.2	1234.84	1014.28	1062.63	863.756	1010.99	1120.62	994.835
ENSMUSG00000017316	Ppy	0	0	0	0	0	0	0	0	0	0.99104	0	0	0	0	0	0
ENSMUSG00000017344	Vtn	1.9008	1.02971	0	0	1.01982	0	0	0	0.928432	0	0	0	0.952322	0	0	0
ENSMUSG00000017376	Nlk	1216.51	1147.1	1106.14	1172.57	1099.36	1108.8	1094.14	1116.16	1117.83	1138.71	1101.5	1016.06	1110.41	1123.43	1128.18	1139.43
ENSMUSG00000017386	Traf4	889.574	941.154	967.507	973.51	954.549	1003.04	957.862	997.743	984.138	970.229	952.908	918.16	1002.8	1010.99	988.336	989.051
ENSMUSG00000017390	Aldoc	9.504	8.23767	6.78612	5.94208	4.07927	6.82341	4.90206	7.67495	5.57059	11.8925	6.46039	8.55428	1.90464	5.01981	9.44872	4.81994
ENSMUSG00000017400	Stac2	0.9504	0	0	0	0	0	0	1.09642	0.928432	0	0	0	0	0	0	0
ENSMUSG00000017404	Rpl19	14892.8	15059.5	14393.4	15065.1	14930.1	14536.1	16032.7	15368.5	16154.7	15591	16300.7	15277	15423.8	16342.5	16015.6	16052.3
ENSMUSG00000017405	Nek8	129.254	139.011	109.547	140.629	138.695	147.841	126.473	137.053	145.764	119.916	127.054	127.364	157.133	137.543	118.109	119.534
ENSMUSG00000017412	Cacnb4	35.1648	22.6536	22.2972	21.7876	14.2774	26.1564	22.5495	15.3499	31.5667	17.8387	21.5346	22.8114	17.1418	18.0713	31.1808	21.2077
ENSMUSG00000017417	Plxdc1	0	0	0	0	1.01982	1.13723	1.96082	0	1.85686	0.99104	2.15346	0.950476	0	0	0	0
ENSMUSG00000017418	Arl5b	681.437	720.796	679.581	741.769	680.218	710.772	656.875	671.01	646.189	645.167	663.267	648.225	679.006	643.54	671.804	601.528
ENSMUSG00000017421	Zfp207	7039.61	7258.42	7040.11	6899.74	7194.81	7120.23	7082.49	7343.83	7278.91	7298.02	7538.2	6766.44	7371.93	7222.5	7146.06	7285.82
ENSMUSG00000017428	Psmd11	5374.51	5458.49	5395.93	5314.2	5573.3	5440.53	5418.73	5561.05	5526.03	5594.42	5637.77	5405.36	5680.6	5485.65	5604.98	5584.38
ENSMUSG00000017446	C1qtnf1	7.6032	15.4456	13.5722	7.92277	5.09909	6.82341	10.7845	13.1571	14.8549	11.8925	7.53713	7.60381	5.71393	3.01189	17.0077	10.6039
ENSMUSG00000017453	Pipox	0	0	0	0	0	0	0	0	0	0	0	0	0	0	0	0
ENSMUSG00000017466	Timp2	9971.6	10431	10070.6	9893.56	10060.5	10279.5	9942.35	10227.4	10382.7	10124.5	9889.79	10052.2	10247	11007.4	10126.2	10337.8
ENSMUSG00000017478	Zc3h18	4195.07	4189.89	4147.29	4238.68	4203.69	4051.97	4140.28	4440.51	4255	4076.15	4148.65	4127.92	4573.05	4363.22	4106.41	4431.45
ENSMUSG00000017485	Top2b	5640.62	5793.14	5546.2	5577.63	5857.83	5404.14	5703.05	5654.24	5370.05	5539.92	5496.72	5613.51	5721.55	5131.25	5386.71	5421.47
ENSMUSG00000017491	Rarb	128.304	68.9905	123.12	112.899	65.2683	95.5277	99.0215	67.9781	52.9206	114.961	59.2203	99.8	51.4254	60.2377	88.8179	48.1994
ENSMUSG00000017493	Igfbp4	794.534	771.252	687.337	755.634	739.368	846.103	824.526	762.013	817.02	785.895	804.319	793.647	714.242	816.221	780.464	764.442
ENSMUSG00000017499	Cdc6	997.92	1049.27	907.401	942.81	1092.22	973.473	1001.98	1189.62	1077.91	997.978	1147.8	1037.92	1128.5	1151.54	1092.27	1255.11
ENSMUSG00000017548	Suz12	5495.21	5414.21	5339.71	5492.46	5453.98	5282.46	5214.81	5199.23	5117.52	5515.14	5313.67	5292.25	5262.53	4980.66	5382.93	5272.05
ENSMUSG00000017550	Atad5	1143.33	1355.1	1238.95	1129.98	1312.5	1237.31	1167.67	1326.67	1142.9	1206.1	1237.17	1257.48	1396.1	1205.76	1235.89	1206.91
ENSMUSG00000017561	Crlf3	1280.19	1345.83	1291.3	1337.96	1343.1	1328.29	1355.91	1405.61	1360.15	1370.61	1358.84	1325.91	1366.58	1362.38	1312.43	1348.62
ENSMUSG00000017588	Krt27	0	0	0	0	0	0	0	0	0	0	0	0	0	0	0	0
ENSMUSG00000017607	Tns4	19.9584	12.3565	18.4195	14.8552	19.3765	13.6468	17.6474	14.2535	12.9981	15.8566	10.7673	14.2571	11.4279	14.0555	12.2833	16.3878
ENSMUSG00000017615	Tnfaip1	4841.34	4864.34	5119.64	4897.26	4781.92	5161.91	4823.62	5017.22	5001.46	4979.98	4868.98	5100.25	5013.98	5279.84	5030.5	5117.81
ENSMUSG00000017631	Abr	2285.71	2305.52	2256.87	2222.34	2404.73	2274.47	2398.09	2366.08	2316.44	2267.5	2139.47	2284.94	2406.52	2334.21	2338.56	2451.42
ENSMUSG00000017639	Rab11fip4	0	1.02971	0	0	0	0	0	0	0	0	0	0	0	0	0	0.963988
ENSMUSG00000017652	Cd40	0	0	0	0	0	0	0	0	0	0	0	0	0	0	0	0
ENSMUSG00000017664	Slc35c2	1026.43	995.728	980.109	1074.53	1040.21	1107.67	1091.2	1025.15	1042.63	1002.93	1001.36	1050.28	998.034	1019.02	1074.32	1065.21
ENSMUSG00000017667	Zfp334	894.326	908.203	857.959	894.283	898.459	873.396	812.761	865.076	867.156	841.393	830.161	792.697	869.47	832.284	865.502	820.354
ENSMUSG00000017670	Elmo2	1386.63	1334.5	1459.99	1328.05	1414.49	1374.92	1374.54	1391.36	1383.36	1383.49	1332.99	1420.96	1378.96	1490.88	1407.86	1411.28
ENSMUSG00000017677	Wsb1	2656.37	3128.26	2937.42	2971.04	2888.12	3112.61	2655.93	3086.43	2996.98	2887.89	3226.97	2864.73	2537.94	2586.21	2672.1	2820.63
ENSMUSG00000017679	Ttpal	1212.71	1252.13	1273.85	1124.04	1261.51	1180.45	1316.69	1291.58	1284.02	1238.8	1077.81	1180.49	1263.73	1404.54	1284.08	1305.24
ENSMUSG00000017686	Rhot1	2587.94	2634	2511.83	2587.77	2601.55	2580.39	2474.56	2597.42	2572.69	2641.12	2594.92	2630.92	2635.08	2542.03	2746.74	2547.82
ENSMUSG00000017688	Hnf4g	0	0	0	0	0	0	0	0	0	0	0	0	0	0	0	0
ENSMUSG00000017692	Rhbdl3	0	1.02971	0	0	1.01982	1.13723	0	0	0	0	1.07673	1.90095	0	0	0.944872	0
ENSMUSG00000017697	Ada	265.162	280.081	304.406	317.901	325.322	271.799	307.849	330.023	326.808	324.07	314.406	319.36	334.265	378.494	325.981	363.423
ENSMUSG00000017707	Serinc3	3093.55	2894.51	3067.33	3216.64	2795.32	3036.42	3008.88	2760.79	2901.35	3130.7	2882.41	2889.45	2726.5	2758.89	2985.79	2584.45
ENSMUSG00000017713	Tha1	2.8512	1.02971	0	2.97104	5.09909	2.27447	0.980411	0	0	0	0	3.8019	0	0	0.944872	0.963988
ENSMUSG00000017715	Pgs1	2467.24	2454.83	2627.2	2523.4	2455.72	2608.82	2490.24	2453.79	2693.38	2499.4	2523.86	2601.45	2527.46	2746.84	2667.37	2801.35
ENSMUSG00000017716	Birc5	2774.22	2958.35	2916.09	2915.58	2987.05	3025.04	3063.78	3155.5	3297.79	3126.73	3261.42	3193.6	3191.23	3220.71	3133.19	3268.88
ENSMUSG00000017718	Afmid	79.8336	75.1687	79.4945	80.218	83.625	93.2532	75.4917	71.2674	80.7736	88.2026	80.7549	95.9981	95.2322	83.3288	85.0384	88.6869
ENSMUSG00000017720	Trp53tg5	0	0	0	0	0	0	0	0	0	0	0	0	0.952322	0	0	0
ENSMUSG00000017721	Pigt	3023.22	3161.21	2914.15	3089.88	3068.63	3137.63	3173.59	3076.56	3269.01	3184.21	3148.37	3129.92	3196.95	3186.58	3132.25	3331.54
ENSMUSG00000017723	Wfdc2	0	0	0	0	0	0	0	0	0	0	0	0	0	0	0	0
ENSMUSG00000017724	Etv4	2417.82	2547.5	2472.09	2537.27	2502.63	2620.19	2584.36	2753.11	2717.52	2516.25	2690.75	2541.57	2745.54	2758.89	2639.03	2887.14
ENSMUSG00000017733	Eppin	0	0	0	0	0	0	0	0	0	0	0	0	0	0	0	0
ENSMUSG00000017734	Dbndd2	24.7104	15.4456	25.2056	21.7876	12.2378	15.9213	33.334	16.4463	18.5686	21.8029	20.4579	19.0095	22.8557	25.099	18.8974	21.2077
ENSMUSG00000017737	Mmp9	71.28	67.9608	60.1056	61.4015	58.1296	67.0969	72.5504	65.7853	65.9187	72.3459	57.0668	74.1371	65.7102	60.2377	61.4167	81.939
ENSMUSG00000017740	Slc12a5	27.5616	35.0101	29.0834	32.6814	37.7332	31.8426	33.334	20.832	32.4951	30.7223	22.6114	21.8609	21.9034	32.1268	18.8974	30.8476
ENSMUSG00000017747	Ghdc	379.21	385.111	417.831	417.926	358.976	431.012	427.459	418.833	385.299	410.291	412.388	445.773	402.832	417.648	434.641	403.911
ENSMUSG00000017754	Pltp	450.49	398.497	465.334	473.385	423.224	493.56	504.912	415.544	541.276	452.905	402.698	439.12	453.305	485.918	452.594	418.371
ENSMUSG00000017756	Slc12a7	1208.91	1269.63	1308.75	1208.22	1326.78	1237.31	1214.73	1271.85	1150.33	1190.24	1148.87	1234.67	1273.25	1189.69	1206.6	1171.25
ENSMUSG00000017760	Ctsa	2791.33	2572.21	2893.8	3024.52	2635.21	2820.34	2951.04	2691.71	2868.86	2939.43	2655.22	2764.93	2468.42	2868.32	2960.28	2705.91
ENSMUSG00000017764	Zswim1	491.357	574.578	569.065	526.864	538.464	569.755	551.971	525.186	582.127	532.189	484.53	540.821	550.442	573.262	505.506	525.373
ENSMUSG00000017765	Slc12a4	2890.17	2923.34	3067.33	2931.42	2921.78	2978.42	2836.33	3002	2905.06	2740.23	2861.95	3052.93	2791.26	3054.05	2836.5	2988.36
ENSMUSG00000017767	Spata25	0	2.05942	0.969446	0.990346	1.01982	0	0	0	0	0.99104	1.07673	0	0.952322	0	0	0.963988
ENSMUSG00000017774	Myo1c	16077.9	16395	16186.8	15877.2	16349.7	15866.7	16178.7	16504.4	16320.9	15879.4	15747.2	16160.9	16898	17185.8	16074.2	16508.3
ENSMUSG00000017776	Crk	6419.95	6233.86	6346.96	6347.13	6428.93	6452.67	6146.2	6164.08	6265.06	6476.45	5939.26	6227.52	6237.71	6290.83	6409.06	6279.42
ENSMUSG00000017778	Cox7c	1566.26	1467.34	1400.85	1538.01	1594.99	1540.95	1629.44	1543.76	1665.61	1610.44	1635.56	1535.97	1561.81	1560.16	1597.78	1567.44
ENSMUSG00000017781	Pitpna	4981.05	5250.49	4898.61	4976.49	5302.03	5222.18	5267.75	5418.51	5460.11	5321.89	5585.01	5253.28	5454.9	5626.2	5443.41	5560.28
ENSMUSG00000017801	Mlx	1110.07	1105.91	1078.02	1089.38	1050.41	1117.9	1127.47	1134.8	1178.18	1128.79	1203.79	1097.8	1124.69	1170.62	1157.47	1151
ENSMUSG00000017802	Retreg3	1059.7	1026.62	1075.12	1046.8	1019.82	1159.98	1090.22	982.393	989.709	1057.44	904.455	1035.07	904.706	1004.97	979.832	959.168
ENSMUSG00000017817	Jph2	18.0576	15.4456	9.69446	17.8262	9.17836	19.333	11.7649	14.2535	7.42746	14.8656	11.8441	11.4057	13.3325	12.0475	18.8974	7.7119
ENSMUSG00000017830	Dhx58	710.899	647.687	705.756	717.011	627.188	766.496	619.62	560.271	611.837	620.391	624.505	633.967	573.298	611.413	616.056	582.249
ENSMUSG00000017831	Rab5a	2047.16	1926.59	1866.18	2024.27	1938.67	1874.16	1912.78	1918.74	1911.64	2048.48	1932.73	1942.77	1930.36	1807.13	1988.01	1780.49
ENSMUSG00000017832	Hspb9	0	0	0	0	0	0	0	0	0	0	1.07673	0	0	1.00396	0	0
ENSMUSG00000017837	Nkiras2	401.069	372.755	392.625	392.177	392.63	428.738	417.655	382.651	467.001	405.336	438.23	442.922	367.596	412.628	446.924	437.65
ENSMUSG00000017843	Ppp2r5c	3795.9	3746.08	3694.56	3643.48	3819.22	3681.23	3714.78	3860.5	3840.92	3867.04	3992.52	3802.85	3873.09	3683.54	3802.16	3728.7
ENSMUSG00000017858	Ift52	1040.69	1026.62	1006.28	972.52	1029	981.434	1008.84	997.743	1095.55	986.085	1016.44	1046.47	983.749	967.819	993.06	1027.61
ENSMUSG00000017861	Mybl2	1266.88	1333.47	1362.07	1189.41	1298.23	1256.64	1336.3	1469.2	1367.58	1266.55	1338.38	1308.81	1532.29	1506.95	1342.66	1518.28
ENSMUSG00000017868	Sgk2	0	1.02971	0	0	1.01982	0	0	0	0	0.99104	3.2302	0.950476	0	0	0.944872	0
ENSMUSG00000017897	Eya2	0	0	0	0	0	0	0	0	0	0.99104	1.07673	0	0	1.00396	0	0.963988
ENSMUSG00000017922	Prl3c1	0	0	0	0	0	0	0	0	0	0	0	0	0	0	0	0
ENSMUSG00000017929	B4galt5	1208.91	1184.17	1226.35	1169.6	1164.63	1246.41	1150.02	1241.15	1279.38	1233.85	1226.4	1213.76	1218.97	1359.36	1323.77	1312.95
ENSMUSG00000017943	Gdap1l1	5.7024	7.20796	7.75556	6.93242	7.13872	9.09788	5.88247	6.57853	7.42746	6.93728	9.69059	5.70286	7.61858	9.03566	9.44872	2.89196
ENSMUSG00000017950	Hnf4a	0.9504	1.02971	0	0	0	0	0	1.09642	0	0	0	0.950476	0	0	0	0
ENSMUSG00000017969	Ptgis	4012.59	4022.04	3886.51	3895.03	4062.95	4094.05	3966.74	4319.9	4353.42	4145.52	4176.64	4183.99	4309.26	4481.69	4326.57	4566.41
ENSMUSG00000017978	Cadps2	0	0	0	0	1.01982	1.13723	0	0	0	0	0	0	0	0	0	0
ENSMUSG00000017999	Ddx27	3122.06	3306.4	3270.91	3107.71	3380.69	3185.39	3181.43	3460.31	3360.92	3245.66	3429.39	3322.86	3662.63	3628.32	3391.14	3623.63
ENSMUSG00000018001	Cyth3	2565.13	2757.56	2669.85	2616.49	2708.63	2529.21	2476.52	2580.98	2489.13	2466.7	2506.63	2590.05	2710.31	2732.78	2639.97	2763.75
ENSMUSG00000018008	Cyth4	3.8016	1.02971	1.93889	1.98069	2.03963	7.96064	7.84329	3.28926	2.7853	4.9552	3.2302	4.75238	0.952322	3.01189	3.77949	2.89196
ENSMUSG00000018012	Rac3	55.1232	70.0202	77.5556	73.2856	44.872	61.4107	47.0597	64.6889	67.7756	54.5072	73.2178	73.1866	47.6161	37.1466	45.3538	63.6232
ENSMUSG00000018040	Rrp7a	2970	3127.23	3093.5	2940.34	3219.56	3239.98	3113.79	3230.06	3378.56	3042.49	3320.64	3301	3448.36	3543.99	3267.37	3575.43
ENSMUSG00000018042	Cyb5r3	12164.2	11558.5	12109.3	11752.4	11597.4	12184.3	12753.2	12461.9	12324.9	12241.3	12111.1	12569.1	12407.8	12498.3	12186	12458.6
ENSMUSG00000018068	Ints2	1619.48	1661.95	1661.63	1650.91	1750.01	1637.62	1609.84	1583.23	1550.48	1615.4	1639.86	1483.69	1648.47	1502.93	1549.59	1596.36
ENSMUSG00000018076	Med13l	7706.79	7562.18	7824.4	7450.37	7968.85	7581.94	6904.06	6657.47	6414.54	6569.61	6044.78	7005.01	7540.49	6811.88	7042.13	6890.58
ENSMUSG00000018102	H2bc4	48.4704	50.4557	49.4417	37.6332	48.9512	47.7639	48.0401	50.4354	52.9206	56.4893	51.6832	41.8209	51.4254	52.206	53.8577	36.6315
ENSMUSG00000018126	Baiap2l2	0	0	0	0	0	0	0	0	0	0.99104	0	0	0	0	0	0
ENSMUSG00000018143	Mafk	701.395	617.825	707.695	683.339	682.258	708.497	664.719	660.046	694.467	639.221	679.418	748.975	749.477	757.991	733.22	699.855
ENSMUSG00000018160	Med1	2746.66	2793.6	2941.3	2729.39	2889.14	2815.79	2728.48	2832.06	2698.95	2668.87	2513.09	2637.57	3004.58	2774.95	2815.72	2668.32
ENSMUSG00000018166	Erbb3	33.264	27.8021	31.0223	30.7007	19.3765	31.8426	20.5886	26.3141	18.5686	33.6954	22.6114	21.8609	24.7604	26.103	27.4013	21.2077
ENSMUSG00000018167	Stard3	418.176	431.448	453.701	474.376	452.799	420.777	413.734	401.29	428.007	409.3	490.99	418.209	403.785	462.826	421.413	451.146
ENSMUSG00000018168	Ikzf3	0	0	0	0	0	0	0	0	0	0	1.07673	0	0	0	0	0
ENSMUSG00000018169	Mfng	0	0	0	0	0	0	0	0	0	0	0	0	0	1.00396	0	0.963988
ENSMUSG00000018171	Vmp1	5965.66	5962.01	6088.12	6147.08	5968.99	6266.16	5527.56	5682.75	5891.83	5874.89	5825.12	5762.74	5224.44	5402.32	5675.84	5368.45
ENSMUSG00000018189	Uchl5	2260.05	2308.61	2185.13	2273.83	2352.72	2349.53	2146.12	2379.23	2333.15	2401.29	2286.98	2295.4	2334.14	2281	2433.99	2284.65
ENSMUSG00000018196	Glrx2	450.49	471.607	441.098	434.762	458.918	402.581	394.125	456.111	472.572	452.905	438.23	436.268	458.067	456.803	465.822	387.523
ENSMUSG00000018199	Ro60	3465.16	3496.89	3648.99	3382.03	3453.1	3504.96	3342.22	3062.3	3047.11	3029.61	3046.08	3133.72	3419.79	3061.08	3135.08	3117.54
ENSMUSG00000018209	Stk4	1726.88	1736.09	1805.11	1732.12	1820.37	1738.83	1616.7	1771.82	1623.83	1739.28	1639.86	1641.47	1871.31	1783.04	1748.96	1769.88
ENSMUSG00000018211	Wfdc15b	0	0	0	0	0	0	0	0	0	0	0	0	0	0	0	0
ENSMUSG00000018217	Pmp22	5.7024	10.2971	6.78612	11.8842	12.2378	6.82341	20.5886	15.3499	7.42746	6.93728	18.3044	18.059	18.0941	10.0396	15.1179	16.3878
ENSMUSG00000018238	Gdf9	0.9504	6.17825	6.78612	1.98069	4.07927	4.54894	3.92164	5.48211	3.71373	3.96416	3.2302	3.8019	3.80929	5.01981	4.72436	5.78393
ENSMUSG00000018239	Zcchc10	713.75	710.499	680.551	700.175	743.447	765.359	704.916	754.338	750.173	800.761	777.401	687.194	719.955	686.71	706.764	713.351
ENSMUSG00000018259	Prl8a2	0	1.02971	0	0	0	0	0	0	0	0	0	0	0	0	0	0
ENSMUSG00000018263	Tbx5	0	0	0	0	0	0	0	0	0.928432	0	0	0	0	0	0	0
ENSMUSG00000018286	Psmb6	3958.42	3999.39	3901.05	4018.82	3935.48	4134.99	4188.32	4294.68	4350.63	4055.34	4318.77	4134.57	4228.31	4584.09	4307.67	4332.16
ENSMUSG00000018287	Spag7	2314.22	2192.25	2185.13	2226.3	2197.71	2337.02	2315.73	2107.32	2176.25	2244.71	2281.6	2208.91	2217.01	2254.9	2130.69	2103.42
ENSMUSG00000018293	Pfn1	19537.4	19412.1	19356.9	18965.1	19617.2	19731	20054.3	20954.8	21409.6	20302.5	21091	20440.9	21733.9	21950.6	21073.5	21086.3
ENSMUSG00000018322	Tomm34	694.742	760.955	698.97	722.953	801.576	718.732	700.014	800.387	743.674	663.006	739.715	723.312	754.239	708.797	711.488	810.714
ENSMUSG00000018326	Ywhab	8334.06	8414.78	8116.2	8383.28	8355.36	8341.62	7978.59	8492.88	8597.28	8631.96	8675.23	8663.59	8608.04	8485.49	8428.26	8531.29
ENSMUSG00000018334	Ksr1	571.19	565.31	612.69	601.14	604.752	573.166	617.659	567.946	592.34	553.992	585.742	582.642	595.201	574.266	596.214	581.285
ENSMUSG00000018339	Gpx3	0	0	0	0	1.01982	0	0	0	0	0	0	0	0.952322	0	0	0
ENSMUSG00000018340	Anxa6	13787.5	13256.5	13825.3	13965.9	13498.3	13858.3	14044.4	13642.8	13864.3	13894.4	13281.5	13688.8	12985.9	13767.3	13661	13686.7
ENSMUSG00000018341	Il12rb2	0	0	0	0	0	0	0.980411	0	0	0	0	0	1.90464	0	0	0
ENSMUSG00000018347	Zkscan6	275.616	271.843	279.2	312.949	277.39	287.72	294.123	280.684	242.321	281.455	281.027	251.876	283.792	246.975	289.131	276.664
ENSMUSG00000018362	Kpna2	7129.9	7418.02	7088.59	7059.19	7350.84	7269.2	7327.59	7217.74	7371.75	7305.95	7344.39	7485	7239.55	7272.7	7189.53	7550.92
ENSMUSG00000018363	Smurf2	3991.68	4016.89	3830.28	3986.14	4101.71	3794.95	3961.84	4026.06	4074.89	4232.73	3984.99	3894.1	4039.75	3878.31	4040.27	3964.88
ENSMUSG00000018372	Cep95	307.93	314.061	290.834	316.911	307.985	293.407	283.339	282.877	285.957	298.303	320.866	321.261	275.221	283.117	283.461	292.088
ENSMUSG00000018377	Vezf1	4038.25	3902.6	3979.57	4008.92	4085.39	3998.52	3722.62	3780.46	3773.15	3964.16	3694.27	3842.77	3950.23	3708.64	3936.34	3801.97
ENSMUSG00000018378	Cuedc1	1237.42	1229.47	1269.97	1167.62	1188.09	1224.8	1219.63	1203.87	1212.53	1207.09	1255.47	1241.32	1150.41	1191.7	1216.05	1234.87
ENSMUSG00000018379	Srsf1	10070.4	11493.6	10496.2	10387.7	11307.7	10676.4	9927.64	12081.5	11563.6	10806.3	11761.1	10934.3	11164.1	10878.9	10727.1	11412.7
ENSMUSG00000018381	Abi3	0	0	0.969446	0.990346	0	0	1.96082	0	0	1.98208	0	0	0	0	0.944872	0.963988
ENSMUSG00000018387	Shroom1	31.3632	31.921	31.0223	22.778	28.5549	32.9798	35.2948	30.6998	33.4236	37.6595	32.302	40.8705	20.9511	31.1228	39.6846	38.5595
ENSMUSG00000018395	Kif3a	1247.88	1215.06	1251.55	1268.63	1126.9	1172.49	1222.57	1150.15	1186.54	1224.93	1194.1	1156.73	1139.93	1090.3	1118.73	1158.71
ENSMUSG00000018398	Septin8	4181.76	4211.51	4154.07	4234.72	4375.02	4287.38	4044.2	4266.17	4128.74	4151.47	4146.5	4043.32	4352.11	4204.59	4030.82	4283
ENSMUSG00000018401	Mtmr4	3194.29	3111.78	3122.58	3048.29	3193.05	3001.16	3090.26	3063.4	3003.48	3044.48	2895.33	3050.08	3132.19	3214.69	3140.75	3296.84
ENSMUSG00000018405	Mrm1	287.021	260.516	286.956	297.104	289.628	237.682	290.202	279.587	272.031	299.294	319.789	289.895	257.127	279.101	257.95	343.18
ENSMUSG00000018411	Mapt	1.9008	3.08913	0	1.98069	0	0	1.96082	0	0.928432	0.99104	2.15346	2.85143	2.85697	1.00396	0	0
ENSMUSG00000018412	Kansl1	1463.62	1369.51	1496.82	1389.46	1460.38	1344.21	1303.95	1339.83	1347.16	1365.65	1264.08	1328.77	1432.29	1317.2	1326.6	1328.38
ENSMUSG00000018415	Gid4	1015.98	1015.29	1009.19	1025.01	1066.73	960.963	1042.18	984.586	981.353	1026.72	999.208	957.129	1016.13	928.665	993.06	988.087
ENSMUSG00000018417	Myo1b	1830.47	1870.98	1693.62	1847.99	1880.54	1837.77	1752.98	1744.41	1767.73	1759.1	1664.63	1679.49	1804.65	1756.93	1729.12	1746.75
ENSMUSG00000018425	Dhx40	1071.1	908.203	1051.85	1039.86	963.727	964.375	1009.82	954.983	921.005	987.076	953.985	1024.61	938.99	966.815	1016.68	964.952
ENSMUSG00000018427	Ypel2	114.998	86.4955	96.9446	117.851	77.5061	97.8022	121.571	83.328	90.9864	94.1488	87.2153	111.206	82.852	54.2139	91.6525	80.011
ENSMUSG00000018428	Akap1	1675.56	1790.66	1831.28	1666.75	1860.15	1782.05	1739.25	1870.49	1855.01	1770	1760.46	1861.03	2048.44	2005.92	1832.11	2052.33
ENSMUSG00000018433	Nol11	3541.19	3797.57	3571.44	3477.11	3800.86	3520.88	3337.32	3882.43	3877.13	3594.5	3689.96	3515.81	3964.52	3755.82	3739.8	3828.96
ENSMUSG00000018442	Derl2	1239.32	1317	1296.15	1301.31	1301.29	1315.78	1340.22	1337.63	1317.45	1379.53	1326.53	1261.28	1388.49	1354.34	1356.84	1349.58
ENSMUSG00000018446	C1qbp	8075.55	8351.97	8010.53	8325.84	8269.7	8439.42	8289.38	8862.37	8709.62	8403.03	8780.75	8628.42	8804.22	8912.17	8770.3	8767.47
ENSMUSG00000018449	Rpain	270.864	240.952	285.986	299.085	244.756	279.76	249.024	254.37	285.029	268.572	285.334	293.697	253.318	261.03	256.06	246.781
ENSMUSG00000018451	6330403K07Rik	0	0	0	0	0	0	0	0	0	0	0	0	0	0	0	0
ENSMUSG00000018459	Slc13a3	0.9504	2.05942	3.87778	4.95173	3.05945	3.4117	1.96082	2.19284	2.7853	1.98208	2.15346	1.90095	0	1.00396	1.88974	2.89196
ENSMUSG00000018470	Kcnab3	84.5856	99.8818	74.6473	94.0829	72.407	89.8415	76.4721	97.5815	89.1295	75.3191	77.5247	91.2457	86.6613	94.3724	63.3064	87.7229
ENSMUSG00000018474	Chd3	16829.7	15620.7	16270.2	16356.6	15786.8	15896.3	17266	15636.1	15318.2	16088.5	14695.2	15881.5	15951.4	15557.4	15855.9	15362.1
ENSMUSG00000018476	Kdm6b	1035.94	983.372	1031.49	1045.81	1009.62	992.806	1148.06	963.754	880.154	923.65	959.368	1043.62	962.798	922.641	961.879	1006.4
ENSMUSG00000018479	1700125H20Rik	0	0	0	0.990346	0	0	0	0	0	0	0	0	0.952322	1.00396	0	0
ENSMUSG00000018481	Appbp2	2712.44	2830.67	2818.18	2736.33	2774.92	2733.91	2602.99	2614.96	2664.6	2801.67	2657.38	2632.82	2737.93	2636.4	2682.49	2576.74
ENSMUSG00000018486	Wnt9b	0	0	0	0	0	0	0	0	0	0	0	0	0	0	0	0
ENSMUSG00000018500	Adora2b	1.9008	1.02971	2.90834	0.990346	1.01982	1.13723	1.96082	1.09642	0	0.99104	1.07673	1.90095	0.952322	3.01189	1.88974	1.92798
ENSMUSG00000018501	Ncor1	7132.75	7069.98	7220.43	7082.96	7161.16	6735.84	6915.82	6389.94	6264.13	6529.96	5778.82	6717.96	7190.98	6409.29	6452.53	6528.12
ENSMUSG00000018507	Trpv2	1.9008	1.02971	1.93889	2.97104	1.01982	0	1.96082	1.09642	0	1.98208	0	1.90095	1.90464	1.00396	2.83461	1.92798
ENSMUSG00000018509	Cenpv	56.0736	72.0796	51.3806	52.4883	67.3079	54.5873	57.8443	72.3638	66.8471	48.561	52.7599	69.3847	68.5672	72.2853	63.3064	61.6952
ENSMUSG00000018537	Pcgf2	1082.51	1030.74	1061.54	1073.54	981.064	989.394	1012.76	1030.64	1031.49	977.166	1014.28	957.129	1000.89	945.732	994.95	1029.54
ENSMUSG00000018541	Cwc25	592.099	686.816	663.101	661.551	665.941	668.694	655.895	718.156	667.543	682.827	634.195	673.887	669.482	643.54	688.811	689.251
ENSMUSG00000018543	1700001P01Rik	3.8016	4.11884	8.72501	5.94208	6.1189	5.68617	3.92164	6.57853	6.49903	10.9014	8.61386	3.8019	6.66625	5.01981	9.44872	14.4598
ENSMUSG00000018547	Pip4k2b	2480.54	2516.61	2525.41	2451.11	2488.35	2455.29	2478.48	2528.35	2368.43	2405.25	2363.43	2506.4	2578.89	2488.82	2437.77	2452.38
ENSMUSG00000018548	Trim37	3224.71	3365.09	3363.98	3302.8	3425.57	3266.14	3230.45	3196.07	3339.57	3271.42	3035.31	3538.62	3497.88	3315.08	3337.29	3367.21
ENSMUSG00000018554	Ybx2	0	0	0	0	0	0	0	0	0	0	0	0	0	0	0	0
ENSMUSG00000018559	Ctdnep1	3437.6	3522.63	3429.9	3461.26	3437.8	3570.92	3679.48	3701.52	3726.73	3648.02	3492.92	3434.07	3741.67	3645.39	3595.24	3766.3
ENSMUSG00000018565	Elp5	1335.31	1370.54	1410.54	1317.16	1353.3	1368.09	1403.95	1359.56	1467.85	1348.81	1480.51	1434.27	1390.39	1478.84	1456.99	1515.39
ENSMUSG00000018566	Slc2a4	0.9504	0	2.90834	2.97104	1.01982	1.13723	1.96082	1.09642	0.928432	0.99104	2.15346	2.85143	1.90464	1.00396	2.83461	4.81994
ENSMUSG00000018567	Gabarap	4713.03	4240.34	4398.37	4747.72	4305.67	4659.25	4866.76	4345.12	4799.07	4735.19	4554.58	4798	4384.49	4725.65	4726.25	4419.88
ENSMUSG00000018569	Cldn7	0	0	0	0	0	0	0	0	0	0	0	0	0	0	0	0
ENSMUSG00000018570	2810408A11Rik	7.6032	6.17825	13.5722	9.90346	13.2576	6.82341	12.7453	6.57853	9.28432	10.9014	11.8441	13.3067	6.66625	15.0594	10.3936	6.74791
ENSMUSG00000018572	Phf23	1873.24	1880.25	1924.35	1865.81	1833.63	1971.97	1963.76	1992.2	2102.9	2007.85	2081.32	2028.32	2007.49	2120.37	2045.65	2134.27
ENSMUSG00000018574	Acadvl	2780.87	2518.67	2655.31	2691.76	2534.25	2695.25	2802.02	2570.01	2812.22	2738.24	2607.85	2893.25	2555.08	2820.13	2770.36	2722.3
ENSMUSG00000018581	Dnah11	2.8512	5.14854	5.81667	1.98069	1.01982	1.13723	2.94123	4.38568	0.928432	0.99104	2.15346	2.85143	0	2.00792	0.944872	0
ENSMUSG00000018583	G3bp1	8680	9136.61	8593.17	8389.22	8990.71	8661.18	8740.37	9612.32	9330.74	8764.76	9286.82	8910.71	9460.37	9600.89	9120.85	9493.35
ENSMUSG00000018585	Atox1	1045.44	1079.13	1059.6	1001.24	1031.04	1025.79	1090.22	1060.24	1081.62	1079.24	1089.65	1094	1112.31	1165.6	1132.9	1188.6
ENSMUSG00000018589	Glra2	0	0	0.969446	0	0	0	0	0	0	0	0	0	0	0	0	0
ENSMUSG00000018593	Sparc	15002.1	14087.4	13952.3	14539.3	14561	14266.6	14852.2	14185.5	14374	14790.3	14208.6	15439.5	13923.9	13731.2	14530.2	14091.6
ENSMUSG00000018595	Glra4	0	0	0.969446	0	0	0	0	0	0	0	0	0	0	0	0	0
ENSMUSG00000018599	Mief2	188.179	183.288	213.278	191.137	208.043	201.291	190.2	211.609	218.182	192.262	225.037	219.56	207.606	200.792	197.478	195.69
ENSMUSG00000018604	Tbx3	638.669	654.895	660.192	697.204	613.93	631.165	613.737	605.225	567.272	610.481	635.272	572.186	592.344	527.08	589.6	587.069
ENSMUSG00000018620	Mmp20	0	0	0	0	0	0	0	0	0	0	0	0	0	0	0.944872	0
ENSMUSG00000018623	Mmp7	0	0	0	0	0	0	0	0	0	0	0	0	0	0	0	0
ENSMUSG00000018634	Crhr1	0	0	0	0	0	0	0	0	0	0	0	0	0	0	0	0
ENSMUSG00000018648	Dusp14	768.874	735.212	694.123	759.595	753.645	766.496	768.642	804.773	805.879	825.537	824.777	790.796	818.045	826.261	784.243	789.506
ENSMUSG00000018651	Tada2a	988.416	1018.38	970.415	933.896	1023.9	1028.06	943.156	1059.14	1017.56	948.426	1000.28	991.346	1001.84	992.918	988.336	1075.81
ENSMUSG00000018654	Ikzf1	0	0	0	0	0	0	0	0	0	0	0	0	0	0	0	0
ENSMUSG00000018656	Tcaf3	0	0	0	0	0	0	0	0	0	0	0	0	0	0	0	0
ENSMUSG00000018659	Pnpo	347.846	327.447	368.389	366.428	331.441	362.778	348.046	327.83	344.448	358.757	330.557	369.735	352.359	374.478	361.886	389.451
ENSMUSG00000018661	Cog1	837.302	878.342	892.859	888.34	861.746	937.081	832.369	935.247	912.649	813.644	836.621	885.843	913.277	877.463	858.888	950.492
ENSMUSG00000018666	Cbx1	3315.95	3227.11	3225.35	3278.05	3368.46	3369.63	3347.12	3375.88	3276.44	3484.5	3404.63	3223.06	3432.17	3352.23	3269.26	3327.69
ENSMUSG00000018669	Cdk5rap3	1468.37	1365.39	1389.22	1496.41	1390.01	1423.82	1448.07	1345.31	1399.15	1369.62	1418.06	1486.54	1256.11	1402.53	1355.89	1399.71
ENSMUSG00000018672	Copz2	451.44	468.518	450.792	525.874	478.294	543.598	519.618	498.872	468.858	486.601	499.604	515.158	415.212	471.862	461.097	455.002
ENSMUSG00000018677	Slc25a39	6140.53	6226.65	6148.22	6126.28	6071.99	6283.22	6506.99	6363.63	6704.21	6217.79	6509.92	6452.78	6479.6	6741.6	6453.47	6710.32
ENSMUSG00000018678	Sp2	639.619	659.014	666.979	588.266	673.079	642.538	645.111	632.635	665.686	623.364	665.421	634.918	749.477	725.864	691.646	696.963
ENSMUSG00000018697	Aatf	1854.23	1970.86	1798.32	1835.11	1910.12	1900.32	1794.15	2140.21	1997.99	1943.43	2092.09	1897.15	2090.35	2048.08	1972.89	2054.26
ENSMUSG00000018698	Lhx1	0	0	0	0	0	0	0	0	0	0	0	0	0.952322	0	0	0
ENSMUSG00000018707	Dync1h1	8989.83	8683.53	9993.04	8469.44	9249.74	8556.55	9872.74	7011.61	6818.41	6252.47	6618.67	6605.81	8775.65	7441.37	6919.3	7772.63
ENSMUSG00000018727	Cpsf4l	0	1.02971	0	0	0	0	0.980411	1.09642	0	0.99104	1.07673	0	0	0	0	0
ENSMUSG00000018733	Pex12	231.898	233.744	185.164	266.403	229.459	229.721	212.749	232.441	214.468	250.733	222.884	206.253	218.082	213.844	202.203	217.861
ENSMUSG00000018736	Ndel1	2237.24	2042.94	2087.22	2122.31	1952.95	2148.24	2187.3	1972.46	2080.62	2177.32	1986.57	2055.88	2056.06	2044.07	2110.84	2039.8
ENSMUSG00000018740	Slc25a35	19.9584	37.0695	38.7778	33.6718	24.4756	29.5681	28.4319	36.1819	31.5667	22.7939	26.9183	27.5638	23.8081	36.1426	23.6218	18.3158
ENSMUSG00000018750	Zbtb4	482.803	477.785	484.723	490.221	494.611	504.932	523.54	430.894	494.854	480.655	462.995	468.585	473.304	463.83	514.01	490.67
ENSMUSG00000018752	Tnfsfm13	8.5536	12.3565	6.78612	12.8745	8.15854	2.27447	6.86288	7.67495	13.9265	9.9104	9.69059	4.75238	6.66625	4.01585	3.77949	7.7119
ENSMUSG00000018761	Mpdu1	546.48	546.775	493.448	524.883	481.354	547.01	493.147	560.271	580.27	551.018	555.594	566.484	489.494	529.088	515.9	583.213
ENSMUSG00000018765	Fxr2	4582.83	4486.44	4708.6	4651.66	4538.19	4652.43	4726.56	4590.72	4731.29	4734.2	4786.08	4663.98	4555.91	4758.78	4606.25	4741.86
ENSMUSG00000018770	Atp5g3	9353.84	8847.26	8740.52	8882.41	8614.4	9351.48	9106.06	9150.73	9787.53	9336.59	9534.46	9843.13	9647.97	9782.61	9645.25	9134.75
ENSMUSG00000018774	Cd68	51.3216	43.2478	60.1056	53.4787	52.0107	55.7245	46.0793	43.8568	51.9922	39.6416	34.4554	35.1676	45.7115	59.2338	54.8026	60.7312
ENSMUSG00000018776	Slc35g3	0.9504	3.08913	1.93889	6.93242	4.07927	1.13723	1.96082	2.19284	3.71373	1.98208	3.2302	1.90095	2.85697	7.02773	0	2.89196
ENSMUSG00000018796	Acsl1	820.195	782.579	761.984	726.914	782.2	736.928	750.995	762.013	759.458	735.352	727.871	762.282	797.094	798.15	731.331	814.57
ENSMUSG00000018800	Abca5	687.139	681.667	670.856	661.551	631.267	634.577	640.208	596.453	611.837	634.266	591.126	619.71	599.963	585.31	580.151	539.833
ENSMUSG00000018809	Smyd4	361.152	354.22	349	404.061	339.599	400.307	401.969	342.083	398.297	393.443	386.547	403.002	387.595	364.438	379.838	360.531
ENSMUSG00000018819	Lsp1	649.123	567.37	560.34	590.246	564.979	603.872	579.423	535.054	550.56	592.642	564.208	561.731	586.63	549.167	535.742	579.357
ENSMUSG00000018820	Zfyve27	547.43	548.835	578.759	553.603	596.593	590.225	528.442	598.646	560.773	525.251	611.584	585.493	571.393	559.207	517.79	602.492
[truncated: 54,749 more rows]

## Sheet: c) gdf6Y vs EV
ID	baseMean	gdf6Y.Mean	EV.Mean	log2FoldChange	lfcSE	pvalue	padj	symbol	biotype
ENSMUSG00000042745	1413.28	1891.86	1014.47	0.896458	0.0395946	8.8112e-115	8.88433e-111	Id1	protein_coding
ENSMUSG00000007872	853.879	1085.46	660.892	0.710541	0.0430454	1.66587e-62	8.39848e-59	Id3	protein_coding
ENSMUSG00000020644	527.326	695.251	387.389	0.83446	0.0640941	4.72199e-40	1.58706e-36	Id2	protein_coding
ENSMUSG00000020099	3245.2	3724.43	2845.84	0.382854	0.0316341	5.70844e-35	1.43896e-31	Unc5b	protein_coding
ENSMUSG00000047557	891.899	1026.73	779.539	0.389158	0.0429429	6.86347e-21	1.38409e-17	Lxn	protein_coding
ENSMUSG00000025880	763.464	884.872	662.291	0.407119	0.0457896	3.25228e-20	5.46546e-17	Smad7	protein_coding
ENSMUSG00000032661	1846.18	1601.33	2050.22	-0.346799	0.0438758	1.51225e-16	2.17828e-13	Oas3	protein_coding
ENSMUSG00000027796	192.414	239.951	152.8	0.632034	0.0815962	4.7287e-16	5.95993e-13	Smad9	protein_coding
ENSMUSG00000023272	2413.01	2642.28	2221.95	0.242091	0.0321809	3.35922e-15	3.76344e-12	Creld2	protein_coding
ENSMUSG00000039191	2409.51	2207.57	2577.79	-0.216346	0.0293039	1.02859e-14	1.03712e-11	Rbpj	protein_coding
ENSMUSG00000022231	2729.59	2349.41	3046.41	-0.361774	0.0496695	1.70295e-14	1.56099e-11	Sema5a	protein_coding
ENSMUSG00000018076	7037.43	6409.93	7560.35	-0.230212	0.0315887	1.9845e-14	1.66748e-11	Med13l	protein_coding
ENSMUSG00000026069	6729.12	5900.17	7419.92	-0.318101	0.044381	3.5279e-14	2.7363e-11	Il1rl1	protein_coding
ENSMUSG00000028364	2186.52	1988.23	2351.77	-0.232827	0.0332693	1.63263e-13	1.17585e-10	Tnc	protein_coding
ENSMUSG00000045817	8228.84	7697.57	8671.58	-0.166061	0.0236855	1.91847e-13	1.2896e-10	Zfp36l2	protein_coding
ENSMUSG00000020649	8887.76	9718.25	8195.68	0.236677	0.0342885	3.21211e-13	1.90516e-10	Rrm2	protein_coding
ENSMUSG00000022382	917.744	813.749	1004.41	-0.293274	0.0425894	3.17842e-13	1.90516e-10	Wnt7b	protein_coding
ENSMUSG00000046230	3890	3492.98	4220.86	-0.262563	0.0385122	5.35895e-13	3.0019e-10	Vps13a	protein_coding
ENSMUSG00000040152	29944.9	27333.9	32120.8	-0.223909	0.0333586	1.21821e-12	6.46485e-10	Thbs1	protein_coding
ENSMUSG00000027514	858.616	731.045	964.925	-0.381208	0.0598178	9.35369e-12	4.71566e-09	Zbp1	protein_coding
ENSMUSG00000039114	4297.3	4833.51	3850.47	0.313571	0.0500469	2.03742e-11	9.33788e-09	Nrn1	protein_coding
ENSMUSG00000074896	1025.36	863.545	1160.21	-0.405911	0.0649394	1.98413e-11	9.33788e-09	Ifit3	protein_coding
ENSMUSG00000028270	677.432	592.103	748.54	-0.322209	0.0519559	2.98022e-11	1.3065e-08	Gbp2	protein_coding
ENSMUSG00000037876	1802.59	1653.46	1926.88	-0.210671	0.0341347	4.40036e-11	1.8487e-08	Jmjd1c	protein_coding
ENSMUSG00000029561	3481.53	3173.54	3738.19	-0.224838	0.037202	9.07437e-11	3.51911e-08	Oasl2	protein_coding
ENSMUSG00000066842	261.483	200.4	312.385	-0.60799	0.101215	8.81306e-11	3.51911e-08	Hmcn1	protein_coding
ENSMUSG00000027955	12197	11414	12849.4	-0.163432	0.0269179	1.00287e-10	3.74516e-08	Gask1b	protein_coding
ENSMUSG00000032712	3620.78	3409.09	3797.2	-0.149228	0.0245504	1.08713e-10	3.91483e-08	Resf1	protein_coding
ENSMUSG00000026864	41829	44049.1	39978.9	0.134078	0.0219981	1.14027e-10	3.96459e-08	Hspa5	protein_coding
ENSMUSG00000041935	2504.15	2315.27	2661.54	-0.191848	0.0321437	1.64614e-10	5.53267e-08	AW549877	protein_coding
ENSMUSG00000020641	2005.34	1717.83	2244.93	-0.366026	0.0626886	2.59246e-10	8.43218e-08	Rsad2	protein_coding
ENSMUSG00000038894	1643.49	1516.96	1748.94	-0.195611	0.0332486	2.76866e-10	8.72387e-08	Irs2	protein_coding
ENSMUSG00000024298	1576.79	1433.82	1695.92	-0.230997	0.0396668	3.6166e-10	1.10504e-07	Zfp871	protein_coding
ENSMUSG00000028037	4485.01	4139.27	4773.13	-0.195523	0.0335927	4.03746e-10	1.19734e-07	Ifi44	protein_coding
ENSMUSG00000032253	2767.74	2552.44	2947.15	-0.197001	0.0340392	4.54343e-10	1.3089e-07	Phip	protein_coding
ENSMUSG00000022565	13906.3	12422.2	15143	-0.273436	0.0471023	4.89412e-10	1.37076e-07	Plec	protein_coding
ENSMUSG00000055320	4882.93	4516.01	5188.7	-0.190125	0.0333808	8.55656e-10	2.33178e-07	Tead1	protein_coding
ENSMUSG00000094410	1666.95	1443.94	1852.79	-0.339609	0.0602883	8.84816e-10	2.34779e-07	Zbed6	protein_coding
ENSMUSG00000027962	4133.4	3870.33	4352.62	-0.16108	0.0285503	1.35258e-09	3.49695e-07	Vcam1	protein_coding
ENSMUSG00000032440	5976.05	5679.25	6223.38	-0.125402	0.0222357	1.88813e-09	4.67422e-07	Tgfbr2	protein_coding
ENSMUSG00000073702	7598.47	8054.11	7218.78	0.149981	0.02678	1.90066e-09	4.67422e-07	Rpl31	protein_coding
ENSMUSG00000062353	9544.02	10002.1	9162.29	0.120622	0.0214893	2.40436e-09	5.77219e-07	Gm15772	processed_pseudogene
ENSMUSG00000037894	10668.4	11179.5	10242.5	0.12057	0.0215367	2.54579e-09	5.96958e-07	H2az1	protein_coding
ENSMUSG00000034422	681.373	594.901	753.433	-0.320218	0.0605812	6.37146e-09	1.46008e-06	Parp14	protein_coding
ENSMUSG00000032410	1572.29	1440.39	1682.2	-0.21023	0.0396363	7.3888e-09	1.65558e-06	Xrn1	protein_coding
ENSMUSG00000054408	8216.1	7807.57	8556.55	-0.125264	0.0233188	7.84412e-09	1.7194e-06	Spcs3	protein_coding
ENSMUSG00000027737	894.564	795.699	976.952	-0.277926	0.0530662	8.77225e-09	1.88193e-06	Slc7a11	protein_coding
ENSMUSG00000060206	1479.35	1342.54	1593.36	-0.231545	0.0444095	1.09289e-08	2.29576e-06	Zfp462	protein_coding
ENSMUSG00000036867	262.154	307.409	224.441	0.426272	0.0831103	1.38819e-08	2.85656e-06	Smad6	protein_coding
ENSMUSG00000026615	13547	12961.2	14035.2	-0.109147	0.0206012	1.52975e-08	3.0849e-06	Eprs	protein_coding
ENSMUSG00000020638	867.493	782.603	938.235	-0.244842	0.0477235	1.62155e-08	3.20589e-06	Cmpk2	protein_coding
ENSMUSG00000022090	1012.53	925.503	1085.05	-0.214344	0.0419011	1.94625e-08	3.77386e-06	Pdlim2	protein_coding
ENSMUSG00000031633	15168.8	15764.9	14672	0.0988188	0.018735	2.11676e-08	3.95246e-06	Slc25a4	protein_coding
ENSMUSG00000063077	4314.1	3996.05	4579.15	-0.18481	0.0360766	2.11506e-08	3.95246e-06	Kif1b	protein_coding
ENSMUSG00000024472	2134.66	1977.32	2265.78	-0.184228	0.0360503	2.21998e-08	3.99716e-06	Dcp2	protein_coding
ENSMUSG00000044042	4655.31	4350.54	4909.28	-0.163631	0.0318622	2.18942e-08	3.99716e-06	Fmn1	protein_coding
ENSMUSG00000062488	772.652	667.722	860.093	-0.340406	0.0679845	2.68703e-08	4.75321e-06	Ifit3b	protein_coding
ENSMUSG00000040549	8809.46	8361	9183.17	-0.127475	0.0248901	2.97901e-08	5.17885e-06	Ckap5	protein_coding
ENSMUSG00000001280	3801.04	3588.95	3977.79	-0.13972	0.0274261	3.08476e-08	5.27181e-06	Sp1	protein_coding
ENSMUSG00000032085	4209.17	4425.33	4029.03	0.127933	0.0250681	3.5461e-08	5.95922e-06	Tagln	protein_coding
ENSMUSG00000018199	3262.55	3053.95	3436.38	-0.159538	0.0317926	4.15274e-08	6.83819e-06	Ro60	protein_coding
ENSMUSG00000043716	26245.7	27220.2	25433.6	0.0932959	0.0180466	4.20478e-08	6.83819e-06	Rpl7	protein_coding
ENSMUSG00000059291	11167.6	11761.2	10673	0.13186	0.026153	4.66302e-08	7.46304e-06	Rpl11	protein_coding
ENSMUSG00000045932	1985.9	1816.11	2127.4	-0.212646	0.0431198	4.79012e-08	7.54668e-06	Ifit2	protein_coding
ENSMUSG00000042821	577.941	638.09	527.816	0.25599	0.0523063	5.46959e-08	8.48459e-06	Snai1	protein_coding
ENSMUSG00000024659	12734.4	13403.6	12176.7	0.130242	0.0260204	5.7339e-08	8.75984e-06	Anxa1	protein_coding
ENSMUSG00000033066	3951.02	3610.11	4235.12	-0.214573	0.0438707	6.10047e-08	9.18076e-06	Gas7	protein_coding
ENSMUSG00000025321	459.338	399.423	509.267	-0.323443	0.0667631	6.34807e-08	9.41289e-06	Itgb8	protein_coding
ENSMUSG00000031229	4906.63	4575.55	5182.54	-0.167745	0.0343906	7.77835e-08	1.13665e-05	Atrx	protein_coding
ENSMUSG00000021367	296.051	257.335	328.315	-0.326886	0.0681744	8.12335e-08	1.17011e-05	Edn1	protein_coding
ENSMUSG00000061477	9490.21	9919.15	9132.75	0.112616	0.022592	8.55049e-08	1.21429e-05	Rps7	protein_coding
ENSMUSG00000068220	59851.5	62371.3	57751.7	0.105021	0.0210382	8.71163e-08	1.21999e-05	Lgals1	protein_coding
ENSMUSG00000037003	2103.27	1979.1	2206.74	-0.146702	0.0301563	9.97708e-08	1.37807e-05	Tns2	protein_coding
ENSMUSG00000030516	3433.6	3192.51	3634.51	-0.174162	0.0362653	1.10747e-07	1.509e-05	Tjp1	protein_coding
ENSMUSG00000053846	3284.61	3062.02	3470.11	-0.167946	0.0350329	1.18783e-07	1.59693e-05	Lipg	protein_coding
ENSMUSG00000027326	2744.49	2577.39	2883.74	-0.151315	0.0316519	1.45576e-07	1.93138e-05	Knl1	protein_coding
ENSMUSG00000024483	2215.88	1982.86	2410.06	-0.260104	0.0555979	1.53346e-07	2.00803e-05	Ankhd1	protein_coding
ENSMUSG00000118667	799.1	708.356	874.719	-0.281866	0.0603704	1.55642e-07	2.01197e-05	Ahnak2	protein_coding
ENSMUSG00000053716	1722.22	1620.01	1807.39	-0.147593	0.0310092	1.66637e-07	2.12134e-05	Dusp7	protein_coding
ENSMUSG00000057841	24974.6	26055.8	24073.6	0.107481	0.0221646	1.6831e-07	2.12134e-05	Rpl32	protein_coding
ENSMUSG00000035293	1887.07	1764.85	1988.91	-0.161306	0.0341038	1.7735e-07	2.20768e-05	G2e3	protein_coding
ENSMUSG00000038872	1609.6	1457.25	1736.57	-0.233134	0.0503468	1.88471e-07	2.3175e-05	Zfhx3	protein_coding
ENSMUSG00000024066	2017.45	1790.04	2206.96	-0.278723	0.0603194	1.95985e-07	2.33457e-05	Xdh	protein_coding
ENSMUSG00000034297	2910.73	2696.09	3089.6	-0.183022	0.0390204	1.96805e-07	2.33457e-05	Med13	protein_coding
ENSMUSG00000079523	16068.9	16909.1	15368.7	0.128962	0.0270525	1.93002e-07	2.33457e-05	Tmsb10	protein_coding
ENSMUSG00000043909	2256.16	2120.14	2369.51	-0.149548	0.0318345	2.19733e-07	2.57624e-05	Trp53bp1	protein_coding
ENSMUSG00000051048	1475.44	1591.67	1378.59	0.191755	0.0413668	2.34822e-07	2.72151e-05	P4ha3	protein_coding
ENSMUSG00000067336	2894.26	2637.96	3107.84	-0.218714	0.0475412	2.46689e-07	2.82655e-05	Bmpr2	protein_coding
ENSMUSG00000035151	763.758	698.959	817.757	-0.209195	0.0455628	2.69333e-07	3.05133e-05	Elmod2	protein_coding
ENSMUSG00000042793	5731.29	6035.07	5478.14	0.130171	0.0277559	2.74474e-07	3.07502e-05	Lgr6	protein_coding
ENSMUSG00000029484	13138.1	13756.6	12622.7	0.116272	0.0246382	2.82584e-07	3.09706e-05	Anxa3	protein_coding
ENSMUSG00000037465	1078.65	1189.57	986.219	0.249352	0.0546791	2.81161e-07	3.09706e-05	Klf10	protein_coding
ENSMUSG00000004085	1909.71	1797.89	2002.9	-0.14557	0.0313569	3.01394e-07	3.26769e-05	Map3k20	protein_coding
ENSMUSG00000047428	261.754	303.767	226.743	0.386148	0.0857873	3.10631e-07	3.33202e-05	Dlk2	protein_coding
ENSMUSG00000042331	14212.8	13554.6	14761.3	-0.11511	0.0246527	3.61044e-07	3.79209e-05	Specc1	protein_coding
ENSMUSG00000061787	9708.69	10115.7	9369.5	0.103983	0.0220552	3.58995e-07	3.79209e-05	Rps17	protein_coding
ENSMUSG00000049502	616.904	560.047	664.285	-0.226769	0.0504806	4.11318e-07	4.27559e-05	Dtx3l	protein_coding
ENSMUSG00000026596	3212.25	2995.11	3393.21	-0.166359	0.0367455	4.4117e-07	4.5391e-05	Abl2	protein_coding
ENSMUSG00000048078	1196.41	938.596	1411.26	-0.538395	0.122432	4.58176e-07	4.66646e-05	Tenm4	protein_coding
ENSMUSG00000028268	2084.66	1954.84	2192.83	-0.153446	0.0338436	4.70003e-07	4.73904e-05	Gbp3	protein_coding
ENSMUSG00000063550	4301.42	4012.57	4542.14	-0.1657	0.0367185	5.05381e-07	5.04531e-05	Nup98	protein_coding
ENSMUSG00000005802	8742.49	8301.31	9110.15	-0.124879	0.0273447	5.28635e-07	5.22571e-05	Slc30a4	protein_coding
ENSMUSG00000067274	31869.8	33053.7	30883.2	0.0922037	0.0197887	5.34106e-07	5.22853e-05	Rplp0	protein_coding
ENSMUSG00000037486	1403.55	1293.23	1495.48	-0.192395	0.0431227	5.39398e-07	5.22956e-05	Asxl2	protein_coding
ENSMUSG00000034269	6736.84	6427.69	6994.47	-0.113904	0.0248501	5.45822e-07	5.24145e-05	Setd5	protein_coding
ENSMUSG00000055204	8219.15	7719.5	8635.53	-0.149679	0.0333159	5.76639e-07	5.48514e-05	Ankrd17	protein_coding
ENSMUSG00000040865	667.942	598.107	726.138	-0.257736	0.0586816	5.95736e-07	5.61384e-05	Ino80d	protein_coding
ENSMUSG00000021823	10636.1	10179.7	11016.4	-0.106595	0.0232985	6.18156e-07	5.77117e-05	Vcl	protein_coding
ENSMUSG00000027784	2368.57	2164.5	2538.62	-0.211417	0.0478844	6.26419e-07	5.79466e-05	Ppm1l	protein_coding
ENSMUSG00000003226	6705.23	6323.08	7023.69	-0.140469	0.0313722	6.70826e-07	6.09364e-05	Ranbp2	protein_coding
ENSMUSG00000034480	876.77	807.561	934.444	-0.193341	0.0438588	6.68613e-07	6.09364e-05	Diaph2	protein_coding
ENSMUSG00000015766	14595.8	13663.4	15372.8	-0.156955	0.0353554	7.01733e-07	6.31748e-05	Eps8	protein_coding
ENSMUSG00000028207	5163.12	4912.64	5371.86	-0.120259	0.0266012	7.42066e-07	6.62146e-05	Asph	protein_coding
ENSMUSG00000013076	5552.78	5248.12	5806.66	-0.134998	0.0303974	8.451e-07	7.47468e-05	Amotl1	protein_coding
ENSMUSG00000050310	1850.74	1699.83	1976.5	-0.199474	0.0458942	8.60519e-07	7.54488e-05	Rictor	protein_coding
ENSMUSG00000031822	680.279	745.84	625.646	0.232984	0.0539152	8.70497e-07	7.56657e-05	Gse1	protein_coding
ENSMUSG00000023845	2731.65	2501.26	2923.64	-0.206498	0.0476739	9.0583e-07	7.75397e-05	Lnpep	protein_coding
ENSMUSG00000028842	798.835	720.908	863.774	-0.239464	0.055628	9.07437e-07	7.75397e-05	Ago3	protein_coding
ENSMUSG00000003429	11299.6	11756.4	10919	0.0997967	0.0220615	9.1709e-07	7.7706e-05	Rps11	protein_coding
ENSMUSG00000005124	1903.31	1796.45	1992.37	-0.138117	0.0314321	1.02161e-06	8.51316e-05	Ccn4	protein_coding
ENSMUSG00000054509	700.235	630.688	758.191	-0.242061	0.056566	1.02078e-06	8.51316e-05	Parp4	protein_coding
ENSMUSG00000040761	1889.96	1701.31	2047.16	-0.243537	0.0571152	1.03738e-06	8.57368e-05	Spen	protein_coding
ENSMUSG00000037921	873.121	809.505	926.135	-0.177695	0.0411278	1.06378e-06	8.72041e-05	Ddx60	protein_coding
ENSMUSG00000027799	1213.43	1086.96	1318.82	-0.254972	0.0599315	1.09813e-06	8.92935e-05	Nbea	protein_coding
ENSMUSG00000039501	2146.15	1981.41	2283.43	-0.187204	0.0435495	1.11717e-06	9.01157e-05	Znfx1	protein_coding
ENSMUSG00000024383	2004.25	1886.26	2102.58	-0.144137	0.0331412	1.1815e-06	9.45484e-05	Map3k2	protein_coding
ENSMUSG00000021944	766.541	709.024	814.472	-0.184007	0.0430138	1.24994e-06	9.57658e-05	Gata4	protein_coding
ENSMUSG00000023341	339.416	300.631	371.736	-0.280628	0.0665874	1.2537e-06	9.57658e-05	Mx2	polymorphic_pseudogene
ENSMUSG00000024608	15360	16120.2	14726.5	0.121075	0.0275633	1.24383e-06	9.57658e-05	Rps14	protein_coding
ENSMUSG00000027035	1595.66	1495.81	1678.87	-0.153713	0.035514	1.21027e-06	9.57658e-05	Cers6	protein_coding
ENSMUSG00000029516	1054.82	975.513	1120.9	-0.183985	0.0429829	1.23364e-06	9.57658e-05	Cit	protein_coding
ENSMUSG00000032690	686.022	595.253	761.663	-0.323552	0.076997	1.22436e-06	9.57658e-05	Oas2	protein_coding
ENSMUSG00000038095	5085.97	4853.31	5279.85	-0.112949	0.025611	1.27998e-06	9.70379e-05	Sbno1	protein_coding
ENSMUSG00000062647	25912.4	26785	25185.3	0.0837677	0.0185264	1.29128e-06	9.71641e-05	Rpl7a	protein_coding
ENSMUSG00000031529	3646.22	3382.59	3865.9	-0.176508	0.0413367	1.33266e-06	9.90296e-05	Tnks	protein_coding
ENSMUSG00000093674	14161.3	14822.6	13610.2	0.114423	0.0260265	1.33572e-06	9.90296e-05	Rpl41	protein_coding
ENSMUSG00000041483	1225.84	1139.49	1297.79	-0.171448	0.0401215	1.36237e-06	0.000100268	Zfp281	protein_coding
ENSMUSG00000052727	6537.99	6009.35	6978.51	-0.197051	0.0465584	1.39094e-06	0.000101629	Map1b	protein_coding
ENSMUSG00000060860	2052.56	2172.47	1952.63	0.142062	0.0329774	1.45059e-06	0.000105226	Ube2s	protein_coding
ENSMUSG00000041959	7571.45	7859.19	7331.68	0.0935582	0.0210557	1.47751e-06	0.000106412	S100a10	protein_coding
ENSMUSG00000022306	2703.86	2577.02	2809.56	-0.115196	0.026472	1.55804e-06	0.000111416	Zfpm2	protein_coding
ENSMUSG00000020893	1414.67	1317.83	1495.38	-0.167128	0.0393889	1.59382e-06	0.000112381	Per1	protein_coding
ENSMUSG00000030275	5558.08	5326.08	5751.41	-0.103384	0.0235523	1.58899e-06	0.000112381	Etnk1	protein_coding
ENSMUSG00000038342	1802.29	1695.31	1891.43	-0.14519	0.0339527	1.61348e-06	0.000112977	Mlxip	protein_coding
ENSMUSG00000030257	1387.66	1277.47	1479.48	-0.192929	0.0460429	1.70258e-06	0.000118137	Srgap3	protein_coding
ENSMUSG00000042390	2277.18	2143.02	2388.99	-0.14424	0.0338232	1.7106e-06	0.000118137	Gatad2b	protein_coding
ENSMUSG00000042851	389.289	347.939	423.747	-0.258772	0.0623634	1.73951e-06	0.000119316	Zc3h6	protein_coding
ENSMUSG00000028228	3526.66	3372.07	3655.48	-0.108158	0.0249205	1.84568e-06	0.000125743	Cpne3	protein_coding
ENSMUSG00000051341	1852.66	1739.63	1946.85	-0.149397	0.0352825	1.89212e-06	0.000128042	Zfp52	protein_coding
ENSMUSG00000039405	2090.65	1977.7	2184.77	-0.132393	0.0310456	1.91118e-06	0.00012847	Prss23	protein_coding
ENSMUSG00000009013	3233.13	3389.3	3102.98	0.117696	0.0275507	2.20353e-06	0.00014714	Dynll1	protein_coding
ENSMUSG00000039967	1484.65	1358.98	1589.38	-0.205583	0.0498214	2.23158e-06	0.000148033	Zfp292	protein_coding
ENSMUSG00000055024	3561.65	3245.58	3825.04	-0.21515	0.0524023	2.29029e-06	0.000150934	Ep300	protein_coding
ENSMUSG00000054280	1356.58	1250.18	1445.24	-0.190876	0.0463478	2.44145e-06	0.000159851	Prr14l	protein_coding
ENSMUSG00000024002	4424.64	4202.17	4610.03	-0.123348	0.02926	2.71871e-06	0.000176857	Brd4	protein_coding
ENSMUSG00000043467	563.798	507.523	610.693	-0.241892	0.0598589	2.85318e-06	0.000184414	Zbtb37	protein_coding
ENSMUSG00000029004	1989.7	1861.52	2096.52	-0.156033	0.0378949	2.90816e-06	0.000186771	Kmt2e	protein_coding
ENSMUSG00000068523	1127.05	1197.71	1068.16	0.149394	0.0365653	2.96824e-06	0.000189423	Gng5	protein_coding
ENSMUSG00000097906	3675.68	3837.73	3540.63	0.108137	0.0256174	3.14605e-06	0.000199507	Gm9625	processed_pseudogene
ENSMUSG00000022528	179.046	208.643	154.381	0.393232	0.0992557	3.26104e-06	0.000205507	Hes1	protein_coding
ENSMUSG00000053317	1857.26	1961.13	1770.7	0.134929	0.0327129	3.44595e-06	0.00021581	Sec61b	protein_coding
ENSMUSG00000026663	4994.3	4733.47	5211.66	-0.127281	0.0308025	3.57651e-06	0.000222604	Atf6	protein_coding
ENSMUSG00000047676	7124.14	7384.11	6907.49	0.0899773	0.0211308	3.69339e-06	0.000228469	Rpsa-ps10	processed_pseudogene
ENSMUSG00000023004	8687.81	9146.3	8305.74	0.127724	0.0310239	3.84342e-06	0.000234868	Tuba1b	protein_coding
ENSMUSG00000025907	2908.99	2750.08	3041.41	-0.132931	0.0324513	3.83364e-06	0.000234868	Rb1cc1	protein_coding
ENSMUSG00000020372	41363.6	42515	40404.1	0.0692676	0.0159791	3.94656e-06	0.000239444	Rack1	protein_coding
ENSMUSG00000036550	9796.31	9239.16	10260.6	-0.139212	0.033873	3.9658e-06	0.000239444	Cnot1	protein_coding
ENSMUSG00000025794	19845.4	20445.8	19345	0.0750009	0.0174354	4.07015e-06	0.000244282	Rpl14	protein_coding
ENSMUSG00000028729	2700.37	2869.95	2559.05	0.150869	0.0372462	4.15275e-06	0.000247764	Ebna1bp2	protein_coding
ENSMUSG00000028367	8318.94	8623.26	8065.34	0.0898535	0.0212566	4.19082e-06	0.000248551	Txn1	protein_coding
ENSMUSG00000066306	3435.51	3260.79	3581.11	-0.123858	0.0301861	4.21523e-06	0.000248551	Numa1	protein_coding
ENSMUSG00000017404	15054.1	15626.1	14577.5	0.091927	0.0221349	4.31733e-06	0.000253091	Rpl19	protein_coding
ENSMUSG00000019841	1621.99	1508.5	1716.56	-0.169356	0.042279	4.37677e-06	0.000253747	Rev3l	protein_coding
ENSMUSG00000041203	2021.72	2155.2	1910.5	0.158894	0.0395174	4.40403e-06	0.000253747	Trir	protein_coding
ENSMUSG00000063229	42553.1	44395.4	41017.9	0.105516	0.0253777	4.38218e-06	0.000253747	Ldha	protein_coding
ENSMUSG00000020790	5612.86	5346.24	5835.04	-0.115764	0.028199	4.52144e-06	0.000259032	Ankfy1	protein_coding
ENSMUSG00000032231	26316.2	27497.9	25331.4	0.109125	0.0264202	4.60418e-06	0.000262282	Anxa2	protein_coding
ENSMUSG00000002107	3325.28	3176.92	3448.9	-0.109345	0.0265493	4.73411e-06	0.000266671	Celf2	protein_coding
ENSMUSG00000026565	653.251	592.3	704.045	-0.224228	0.0571008	4.71939e-06	0.000266671	Pou2f1	protein_coding
ENSMUSG00000049550	3698.5	3531.33	3837.81	-0.110267	0.02679	4.77448e-06	0.00026745	Clip1	protein_coding
ENSMUSG00000043535	6381.28	5884.31	6795.41	-0.187986	0.0475359	4.90087e-06	0.000273014	Setx	protein_coding
ENSMUSG00000024043	2259.5	2131.27	2366.37	-0.137689	0.0342045	5.05194e-06	0.000278443	Arhgap28	protein_coding
ENSMUSG00000063696	9594.79	9970.48	9281.72	0.0962186	0.0230522	5.05357e-06	0.000278443	Gm8730	processed_pseudogene
ENSMUSG00000056612	3212.82	3414.68	3044.6	0.150572	0.0376453	5.08409e-06	0.000278603	Ppp1r14b	protein_coding
ENSMUSG00000019804	4000.94	4160.81	3867.72	0.097386	0.0234964	5.19514e-06	0.000283149	Snx3	protein_coding
ENSMUSG00000037234	2605.75	2471.58	2717.55	-0.125205	0.0309298	5.23423e-06	0.000283746	Hook3	protein_coding
ENSMUSG00000048612	24315.8	22984.5	25425.3	-0.132646	0.0330433	5.34626e-06	0.000288269	Myof	protein_coding
ENSMUSG00000029622	11636.5	12022.2	11315.2	0.0817149	0.0194178	5.3833e-06	0.000288722	Arpc1b	protein_coding
ENSMUSG00000030213	3379.83	3142.92	3577.26	-0.16884	0.0428831	5.64855e-06	0.000301345	Atf7ip	protein_coding
ENSMUSG00000038900	28563.6	29596.6	27702.7	0.0886286	0.0213304	5.79836e-06	0.00030771	Rpl12	protein_coding
ENSMUSG00000009376	6832.51	6542.31	7074.35	-0.103853	0.0254737	6.0265e-06	0.000317676	Met	protein_coding
ENSMUSG00000040385	11163.4	11560.2	10832.8	0.0872901	0.0210146	6.04916e-06	0.000317676	Ppp1ca	protein_coding
ENSMUSG00000035247	5007.4	4717.73	5248.79	-0.139255	0.0352141	6.08848e-06	0.000318084	Hectd1	protein_coding
ENSMUSG00000089774	1527.03	1380.02	1649.53	-0.230803	0.0599539	6.26407e-06	0.00032557	Slc5a3	protein_coding
ENSMUSG00000040296	3902.23	3660.67	4103.54	-0.149281	0.0379158	6.5374e-06	0.000338034	Ddx58	protein_coding
ENSMUSG00000034459	2798.29	2538.33	3014.92	-0.222607	0.058037	6.7768e-06	0.000348625	Ifit1	protein_coding
ENSMUSG00000018293	19714.3	20418.1	19127.7	0.0874997	0.0212236	6.8948e-06	0.000352895	Pfn1	protein_coding
ENSMUSG00000081603	1339.17	1432.16	1261.67	0.164825	0.0422836	6.98769e-06	0.000355843	Gm14681	processed_pseudogene
ENSMUSG00000015697	2189.71	2081.84	2279.61	-0.11959	0.0299565	7.09122e-06	0.000359301	Setdb1	protein_coding
ENSMUSG00000028639	22244.7	22887.1	21709.4	0.0716002	0.0170803	7.35504e-06	0.000370804	Ybx1	protein_coding
ENSMUSG00000051323	1491.89	1352.23	1608.27	-0.224503	0.0590681	7.69917e-06	0.000386223	Pcdh19	protein_coding
ENSMUSG00000025558	1961.52	1838.77	2063.81	-0.15055	0.0386897	7.80368e-06	0.000389527	Dock9	protein_coding
ENSMUSG00000038722	2126.59	2229.42	2040.89	0.116078	0.029223	8.08199e-06	0.000401432	Bud31	protein_coding
ENSMUSG00000046798	2960.82	2836.97	3064.04	-0.102285	0.0254731	8.2403e-06	0.000407289	Cldn12	protein_coding
ENSMUSG00000031010	5505.36	5054.44	5881.12	-0.195621	0.0515818	8.38411e-06	0.000412375	Usp9x	protein_coding
ENSMUSG00000024085	10127	9617.44	10551.6	-0.122244	0.0309686	8.60076e-06	0.000420978	Man2a1	protein_coding
ENSMUSG00000032518	52003.7	53625.1	50652.4	0.0771833	0.018667	8.98252e-06	0.00043754	Rpsa	protein_coding
ENSMUSG00000039704	3263.54	3037.93	3451.55	-0.165504	0.0433247	9.16259e-06	0.000444165	Lmbrd2	protein_coding
ENSMUSG00000047888	1734.96	1575.05	1868.21	-0.220483	0.0587625	9.56614e-06	0.000459311	Tnrc6b	protein_coding
ENSMUSG00000072623	1683.85	1596.37	1756.75	-0.125702	0.0322121	9.52554e-06	0.000459311	Zfp9	protein_coding
ENSMUSG00000012296	2102.37	2225.89	1999.43	0.140055	0.0362255	9.65154e-06	0.000461216	Tjap1	protein_coding
ENSMUSG00000035236	785.095	720.94	838.557	-0.195153	0.0517893	9.84998e-06	0.000468478	Scai	protein_coding
ENSMUSG00000047414	1499.42	1380.14	1598.83	-0.190624	0.0505022	9.95137e-06	0.000471078	Flrt2	protein_coding
ENSMUSG00000032625	4389.46	4164.13	4577.23	-0.123891	0.0319436	1.00564e-05	0.000473828	Thsd7a	protein_coding
ENSMUSG00000025362	15065.7	15604.6	14616.6	0.0878696	0.0216825	1.01695e-05	0.000476928	Rps26	protein_coding
ENSMUSG00000029581	7941.27	8263.48	7672.76	0.0985987	0.0248479	1.07738e-05	0.000500609	Fscn1	protein_coding
ENSMUSG00000030583	2550.26	2388.32	2685.21	-0.152531	0.0399983	1.07703e-05	0.000500609	Sipa1l3	protein_coding
ENSMUSG00000037646	2036.49	1847.46	2194.01	-0.220938	0.0594638	1.08251e-05	0.000500688	Vps13b	protein_coding
ENSMUSG00000033705	601.251	528.708	661.703	-0.287664	0.07829	1.11553e-05	0.000512462	Stard9	protein_coding
ENSMUSG00000079487	1558.27	1432.1	1663.42	-0.192671	0.0516815	1.11813e-05	0.000512462	Med12	protein_coding
ENSMUSG00000020914	21793.5	20996.1	22457.9	-0.0899061	0.0225031	1.15266e-05	0.00052583	Top2a	protein_coding
ENSMUSG00000049517	10709.9	11178.5	10319.4	0.10564	0.0269327	1.15773e-05	0.00052583	Rps23	protein_coding
ENSMUSG00000046532	1398.7	1278.9	1498.53	-0.203745	0.0548614	1.16598e-05	0.000527202	Ar	protein_coding
ENSMUSG00000074305	7094.94	6588.8	7516.72	-0.17019	0.0454921	1.19404e-05	0.000537478	Peak1	protein_coding
ENSMUSG00000035133	4767.9	4535.76	4961.35	-0.117633	0.0304799	1.2134e-05	0.000541359	Arhgap5	protein_coding
ENSMUSG00000040274	3182.56	3000.15	3334.58	-0.138098	0.036264	1.20993e-05	0.000541359	Cdk6	protein_coding
ENSMUSG00000048911	1183.39	1113.96	1241.25	-0.14115	0.0371451	1.22368e-05	0.000543542	Rnf24	protein_coding
ENSMUSG00000024542	3910.27	3678.63	4103.31	-0.142168	0.0374705	1.23708e-05	0.000547081	Cep192	protein_coding
ENSMUSG00000000740	19211.7	19961.7	18586.6	0.0947124	0.0239981	1.26004e-05	0.000554804	Rpl13	protein_coding
ENSMUSG00000047215	23113.1	23956.2	22410.6	0.0888386	0.0223707	1.27357e-05	0.000558324	Rpl9	protein_coding
ENSMUSG00000070565	1438.74	1344.84	1516.99	-0.156625	0.0416295	1.28164e-05	0.000559428	Rasal2	protein_coding
ENSMUSG00000022443	33612.3	31667.4	35233	-0.138421	0.0368403	1.39635e-05	0.000604265	Myh9	protein_coding
ENSMUSG00000029380	224.735	182.104	260.261	-0.451472	0.126276	1.39477e-05	0.000604265	Cxcl1	protein_coding
ENSMUSG00000025499	1225.19	1308.06	1156.13	0.159285	0.0428213	1.45178e-05	0.000625569	Hras	protein_coding
ENSMUSG00000032575	4150.25	4341.75	3990.67	0.110747	0.0288045	1.46433e-05	0.000628289	Manf	protein_coding
ENSMUSG00000011960	2633.86	2515.29	2732.66	-0.109246	0.0284264	1.51531e-05	0.000647195	Ccnt1	protein_coding
ENSMUSG00000056666	1224.93	1296.22	1165.51	0.138846	0.0370185	1.52123e-05	0.000647195	Retsat	protein_coding
ENSMUSG00000031284	2706.32	2481.24	2893.88	-0.19706	0.0541624	1.54928e-05	0.000656359	Pak3	protein_coding
ENSMUSG00000047205	1793.5	1694.98	1875.6	-0.13146	0.0349052	1.55647e-05	0.000656649	Dusp18	protein_coding
ENSMUSG00000053617	6303.8	5950.98	6597.81	-0.134055	0.035816	1.60907e-05	0.000670425	Sh3pxd2a	protein_coding
ENSMUSG00000078671	1523.03	1395.31	1629.47	-0.199055	0.0546524	1.60561e-05	0.000670425	Chd2	protein_coding
ENSMUSG00000079003	2019.08	2134.49	1922.9	0.135064	0.036033	1.60094e-05	0.000670425	Samd1	protein_coding
ENSMUSG00000039116	415.176	372.966	450.351	-0.24113	0.0669301	1.62241e-05	0.000673199	Adgrg6	protein_coding
ENSMUSG00000038774	4880.8	4620.65	5097.58	-0.127791	0.0341288	1.73392e-05	0.000716521	Ascc3	protein_coding
ENSMUSG00000020859	4340.59	4144.8	4503.74	-0.108456	0.0286463	1.83325e-05	0.000751407	Spag9	protein_coding
ENSMUSG00000054871	930.087	845.048	1000.95	-0.21564	0.0600042	1.82751e-05	0.000751407	Tmem158	protein_coding
ENSMUSG00000012848	16159.6	16681.7	15724.5	0.0791099	0.0201216	1.85614e-05	0.00075771	Rps5	protein_coding
ENSMUSG00000029066	1120.57	1196.29	1057.48	0.159075	0.0436244	1.92858e-05	0.000784109	Mrpl20	protein_coding
ENSMUSG00000033952	3247.81	3017.97	3439.35	-0.168046	0.0465308	2.04477e-05	0.000825126	Aspm	protein_coding
ENSMUSG00000063856	4696.84	4907.49	4521.31	0.107568	0.0285025	2.04583e-05	0.000825126	Gpx1	protein_coding
ENSMUSG00000003660	6871.39	6449.11	7223.29	-0.146256	0.0400827	2.07854e-05	0.000834976	Snrnp200	protein_coding
ENSMUSG00000014769	6144.45	6365.23	5960.48	0.0871207	0.0226275	2.13894e-05	0.000852448	Psmb1	protein_coding
ENSMUSG00000020460	18133.3	18883.4	17508.3	0.0992893	0.0262094	2.13084e-05	0.000852448	Rps27a	protein_coding
ENSMUSG00000019370	7714.79	7951.24	7517.75	0.0746906	0.0191611	2.22981e-05	0.000885165	Calm3	protein_coding
ENSMUSG00000048271	2791.36	2616	2937.49	-0.149144	0.041312	2.29753e-05	0.000908471	Rbm33	protein_coding
ENSMUSG00000031902	4389.5	4169.53	4572.8	-0.119949	0.0325353	2.31994e-05	0.0009113	Nfatc3	protein_coding
ENSMUSG00000057230	4191.96	3903.61	4432.26	-0.162778	0.0454435	2.32276e-05	0.0009113	Aak1	protein_coding
ENSMUSG00000028136	4273.99	4114.04	4407.28	-0.0912759	0.0239971	2.38138e-05	0.000930677	Snx27	protein_coding
ENSMUSG00000017291	4251.66	4009.17	4453.72	-0.135941	0.0374452	2.45047e-05	0.000950309	Taok1	protein_coding
ENSMUSG00000028936	6679.69	6983.16	6426.81	0.108718	0.029157	2.44919e-05	0.000950309	Rpl22	protein_coding
ENSMUSG00000026526	3802.06	3975.49	3657.54	0.108991	0.029313	2.47113e-05	0.000954651	Fh1	protein_coding
ENSMUSG00000024294	2369.11	2236.71	2479.43	-0.133828	0.0368648	2.48428e-05	0.000956069	Mib1	protein_coding
ENSMUSG00000062328	21518.7	22259.5	20901.3	0.083622	0.0218108	2.50033e-05	0.000958587	Rpl17	protein_coding
ENSMUSG00000047126	20762.9	19510.8	21806.4	-0.14339	0.0397866	2.52795e-05	0.000965504	Cltc	protein_coding
ENSMUSG00000002900	7984.19	7595.89	8307.77	-0.116629	0.031729	2.56862e-05	0.000970154	Lamb1	protein_coding
ENSMUSG00000030660	2051.57	1947.12	2138.62	-0.121652	0.0332935	2.56312e-05	0.000970154	Pik3c2a	protein_coding
ENSMUSG00000035916	1961.45	1807.9	2089.41	-0.183749	0.0523106	2.56899e-05	0.000970154	Ptprq	protein_coding
ENSMUSG00000030557	3145.62	3012.25	3256.77	-0.102081	0.0273519	2.5932e-05	0.000972015	Mef2a	protein_coding
ENSMUSG00000037851	8216.47	7926.72	8457.92	-0.0856003	0.0225382	2.59259e-05	0.000972015	Iars	protein_coding
ENSMUSG00000036781	2976.3	3114.98	2860.74	0.110487	0.0298829	2.62019e-05	0.000978495	Rps27l	protein_coding
ENSMUSG00000024909	3824.12	3977.75	3696.1	0.0966882	0.0258358	2.7415e-05	0.00102002	Efemp2	protein_coding
ENSMUSG00000052713	656.932	608.565	697.239	-0.17502	0.0497428	2.79118e-05	0.0010309	Zfp608	protein_coding
ENSMUSG00000079575	438.39	397.65	472.34	-0.215603	0.0621183	2.78506e-05	0.0010309	Rbpj-ps3	processed_pseudogene
ENSMUSG00000027404	7009.7	7288.82	6777.11	0.0950293	0.0256242	2.86552e-05	0.00105449	Snrpb	protein_coding
ENSMUSG00000035933	1326.68	1253.13	1387.98	-0.132474	0.0368402	2.90805e-05	0.00106625	Cog5	protein_coding
ENSMUSG00000069893	535.595	477.17	584.283	-0.255946	0.074918	3.02248e-05	0.00110419	9930111J21Rik1	protein_coding
ENSMUSG00000052557	665.116	613.085	708.475	-0.184026	0.0529336	3.09313e-05	0.00112592	Gan	protein_coding
ENSMUSG00000041498	1449.12	1367.53	1517.11	-0.134697	0.0377793	3.12414e-05	0.00113312	Kif14	protein_coding
ENSMUSG00000032740	2446.33	2324.4	2547.94	-0.119192	0.0330113	3.17072e-05	0.00114589	Ccdc88a	protein_coding
ENSMUSG00000005886	1173.91	1090.96	1243.03	-0.166806	0.0478089	3.22122e-05	0.00115998	Ncoa2	protein_coding
ENSMUSG00000089762	513.079	561.981	472.328	0.22052	0.0643916	3.23763e-05	0.00116174	Ier5l	protein_coding
ENSMUSG00000044791	3805.88	3610.89	3968.37	-0.121487	0.033934	3.28067e-05	0.00116887	Setd2	protein_coding
ENSMUSG00000062997	4724.18	4945.3	4539.91	0.111743	0.0306235	3.27489e-05	0.00116887	Rpl35	protein_coding
ENSMUSG00000035242	6374.54	6656.62	6139.47	0.105666	0.0289023	3.35357e-05	0.00119064	Oaz1	protein_coding
ENSMUSG00000020180	3200.2	3352.2	3073.53	0.112798	0.0311513	3.43961e-05	0.0012169	Snrpd3	protein_coding
ENSMUSG00000034723	1681.29	1593.25	1754.66	-0.124742	0.0349651	3.47228e-05	0.00122416	Tmx4	protein_coding
ENSMUSG00000074802	1890.57	1786.19	1977.55	-0.131307	0.0370927	3.59809e-05	0.0012641	Gas2l3	protein_coding
ENSMUSG00000036391	1799.88	1694	1888.12	-0.139202	0.0394425	3.61415e-05	0.00126533	Sec24a	protein_coding
ENSMUSG00000022521	646.367	595.622	688.654	-0.183832	0.0535501	3.63178e-05	0.0012671	Crebbp	protein_coding
ENSMUSG00000031697	2056.56	2180.74	1953.08	0.141014	0.0401409	3.65853e-05	0.00126766	Orc6	protein_coding
ENSMUSG00000038538	1099.46	1008.65	1175.12	-0.193902	0.0568721	3.65391e-05	0.00126766	Ubn2	protein_coding
ENSMUSG00000090733	8536.61	8912.6	8223.28	0.104806	0.0288749	3.68959e-05	0.0012697	Rps27	protein_coding
ENSMUSG00000121093	2033.73	1922.23	2126.65	-0.129964	0.0367354	3.67772e-05	0.0012697
ENSMUSG00000037674	1619.15	1533.97	1690.13	-0.12421	0.0350638	3.83241e-05	0.00131436	Rfx7	protein_coding
ENSMUSG00000072235	4104.77	4272.37	3965.11	0.0979564	0.0267841	3.84812e-05	0.00131527	Tuba1a	protein_coding
ENSMUSG00000014599	6805.75	7053.04	6599.67	0.0873033	0.0236911	4.0993e-05	0.00138744	Csf1	protein_coding
ENSMUSG00000021660	7785.52	8058.34	7558.18	0.0849315	0.0229077	4.12807e-05	0.00138744	Btf3	protein_coding
ENSMUSG00000027833	1771.16	1864.68	1693.22	0.123896	0.0351107	4.11964e-05	0.00138744	Shox2	protein_coding
ENSMUSG00000033487	4802.06	4592.14	4976.99	-0.104699	0.0290624	4.07736e-05	0.00138744	Fndc3a	protein_coding
ENSMUSG00000042595	936.325	871.327	990.49	-0.163691	0.0477429	4.11817e-05	0.00138744	Fam199x	protein_coding
ENSMUSG00000022641	2437.41	2273.55	2573.95	-0.157277	0.0458202	4.14719e-05	0.00138924	Bbx	protein_coding
ENSMUSG00000037112	1099.23	993.585	1187.26	-0.223414	0.0668453	4.17152e-05	0.00139239	Sik2	protein_coding
ENSMUSG00000037652	2018.81	1890.4	2125.82	-0.149858	0.0434376	4.19803e-05	0.00139239	Phc3	protein_coding
ENSMUSG00000074925	1649.41	1564.29	1720.34	-0.122955	0.0349098	4.19688e-05	0.00139239	Ptar1	protein_coding
ENSMUSG00000001855	1996.58	1869.18	2102.75	-0.150018	0.0435	4.21484e-05	0.00139339	Nup214	protein_coding
ENSMUSG00000018501	6643.59	6269.95	6954.95	-0.132973	0.0381432	4.31143e-05	0.00141603	Ncor1	protein_coding
ENSMUSG00000019947	1565.04	1461.66	1651.18	-0.155226	0.0451476	4.30352e-05	0.00141603	Arid5b	protein_coding
ENSMUSG00000012405	7558.87	7786.35	7369.31	0.0733437	0.0196119	4.47962e-05	0.00146649	Rpl15	protein_coding
ENSMUSG00000024759	4988.6	4814.61	5133.6	-0.0844485	0.0230454	4.72921e-05	0.00154319	Atl3	protein_coding
ENSMUSG00000028995	4490.46	4289.91	4657.58	-0.106776	0.0300755	4.76965e-05	0.00155137	Fam126a	protein_coding
ENSMUSG00000021025	1113.83	1187.73	1052.24	0.153937	0.0452362	4.87427e-05	0.0015803	Nfkbia	protein_coding
ENSMUSG00000004319	1375.73	1299.19	1439.51	-0.131152	0.0379847	4.97742e-05	0.00160857	Clcn3	protein_coding
ENSMUSG00000035898	2664.84	2536.71	2771.61	-0.114654	0.0327502	5.09469e-05	0.00164121	Uba6	protein_coding
ENSMUSG00000024772	7138.01	7385.61	6931.69	0.0838683	0.0230131	5.19166e-05	0.0016655	Ehd1	protein_coding
ENSMUSG00000032232	7735.82	7454.4	7970.35	-0.0876495	0.0242297	5.20315e-05	0.0016655	Cgnl1	protein_coding
ENSMUSG00000007892	29380.5	30462	28479.3	0.0905058	0.0244449	5.27354e-05	0.00166687	Rplp1	protein_coding
ENSMUSG00000037475	2414.29	2288.68	2518.97	-0.123343	0.035668	5.2657e-05	0.00166687	Thoc2	protein_coding
ENSMUSG00000046111	1771.42	1680.16	1847.47	-0.122459	0.0352925	5.23007e-05	0.00166687	Cep295	protein_coding
ENSMUSG00000063316	5639.78	5866.51	5450.84	0.0956946	0.0267508	5.24777e-05	0.00166687	Rpl27	protein_coding
ENSMUSG00000006095	856.539	913.451	809.112	0.154759	0.0458388	5.3257e-05	0.00167481	Tbcb	protein_coding
ENSMUSG00000006589	4046.44	4231.35	3892.35	0.108489	0.0307712	5.33188e-05	0.00167481	Aprt	protein_coding
ENSMUSG00000000563	7348.48	7581.98	7153.89	0.0770808	0.0209284	5.4163e-05	0.00169604	Atp5pb	protein_coding
ENSMUSG00000022146	1316.27	1217.73	1398.38	-0.173611	0.0524012	5.716e-05	0.00178435	Osmr	protein_coding
ENSMUSG00000018932	2105.76	2214.28	2015.33	0.120815	0.0350008	5.77487e-05	0.00179702	Map2k3	protein_coding
ENSMUSG00000030921	2238.41	2106.17	2348.61	-0.138483	0.0408726	5.79224e-05	0.00179702	Trim30a	protein_coding
ENSMUSG00000020300	797.431	737.683	847.221	-0.175051	0.0529296	5.85894e-05	0.00181214	Cpeb4	protein_coding
ENSMUSG00000063457	17158	17781	16638.9	0.087091	0.024241	5.89163e-05	0.00181668	Rps15	protein_coding
ENSMUSG00000001288	3524.59	3655.59	3415.42	0.0890744	0.0248962	5.95143e-05	0.00181843	Rarg	protein_coding
ENSMUSG00000038024	1053.72	977.516	1117.23	-0.16848	0.0507212	5.92685e-05	0.00181843	Dennd4c	protein_coding
ENSMUSG00000065990	1210.27	1277.7	1154.08	0.130224	0.0381171	5.94733e-05	0.00181843	Aurkaip1	protein_coding
ENSMUSG00000017716	2994.4	3128.29	2882.82	0.106202	0.0304393	6.07637e-05	0.001851	Birc5	protein_coding
ENSMUSG00000006281	1133.24	1044.59	1207.12	-0.180977	0.055322	6.28253e-05	0.00190803	Tep1	protein_coding
ENSMUSG00000023089	784.365	839.833	738.142	0.162321	0.0490928	6.41986e-05	0.00194389	Ndufa5	protein_coding
ENSMUSG00000037999	1258.85	1190.87	1315.5	-0.126587	0.037324	6.51098e-05	0.00196558	Arap2	protein_coding
ENSMUSG00000015776	1472.32	1554.96	1403.45	0.130907	0.0387674	6.5746e-05	0.00197886	Med22	protein_coding
ENSMUSG00000062421	1088.9	1156.1	1032.89	0.142499	0.0426646	6.64707e-05	0.00199471	Arf2	protein_coding
ENSMUSG00000026116	2816.5	2673.95	2935.29	-0.118667	0.0349175	6.75895e-05	0.00202227	Tmem131	protein_coding
ENSMUSG00000009470	8523.03	8268.02	8735.54	-0.0731266	0.0201269	6.81214e-05	0.00202744	Tnpo1	protein_coding
ENSMUSG00000041688	784.503	732.458	827.875	-0.155624	0.0471598	6.81645e-05	0.00202744	Amot	protein_coding
ENSMUSG00000056832	626.945	574.378	670.751	-0.193115	0.0599396	7.14765e-05	0.0021197	Ttc26	protein_coding
ENSMUSG00000041886	471.422	431.09	505.033	-0.198483	0.061774	7.17064e-05	0.00212028	Macc1	protein_coding
ENSMUSG00000069117	7024.72	7347.88	6755.43	0.108477	0.0315625	7.28387e-05	0.00214746	Rps18-ps6	protein_coding
ENSMUSG00000041841	12235.2	12730.8	11822.2	0.0961774	0.0276024	7.31963e-05	0.00215171	Rpl37	protein_coding
ENSMUSG00000038648	4231.98	3985.41	4437.46	-0.13618	0.040955	7.38733e-05	0.00215903	Creb3l2	protein_coding
ENSMUSG00000040481	4119.33	3863.99	4332.12	-0.144585	0.0437762	7.38378e-05	0.00215903	Bptf	protein_coding
ENSMUSG00000023169	5983.8	5776.14	6156.86	-0.0838924	0.0236552	7.48287e-05	0.00218063	Slc38a1	protein_coding
ENSMUSG00000056536	3113.42	2976.25	3227.72	-0.103871	0.0302811	7.60704e-05	0.00221042	Pign	protein_coding
ENSMUSG00000025134	3880.27	4031.7	3754.09	0.0927068	0.0266156	7.85403e-05	0.00227256	Alyref	protein_coding
ENSMUSG00000025246	6592.27	6372.88	6775.08	-0.0803956	0.0226589	7.88849e-05	0.00227256	Tbl1x	protein_coding
ENSMUSG00000033004	3297.46	2948.06	3588.64	-0.243622	0.0777175	7.87807e-05	0.00227256	Mycbp2	protein_coding
ENSMUSG00000027878	2453.53	2255.26	2618.76	-0.186638	0.058407	7.94178e-05	0.0022814	Notch2	protein_coding
ENSMUSG00000037487	12696.3	12059.6	13226.9	-0.117987	0.0351092	8.02289e-05	0.00229815	Ubr5	protein_coding
ENSMUSG00000016319	13538.6	13905.8	13232.6	0.0663669	0.0182398	8.06226e-05	0.00230288	Slc25a5	protein_coding
ENSMUSG00000062070	13370.6	13982	12861.1	0.107461	0.03158	8.15204e-05	0.00232195	Pgk1	protein_coding
ENSMUSG00000023830	876.149	808.43	932.581	-0.176884	0.0555325	8.19165e-05	0.00232666	Igf2r	protein_coding
ENSMUSG00000028580	2122.84	2034.78	2196.23	-0.0990026	0.0288378	8.31019e-05	0.0023537	Pum1	protein_coding
ENSMUSG00000019303	477.816	519.952	442.702	0.19978	0.063054	8.39189e-05	0.00237018	Psmc3ip	protein_coding
ENSMUSG00000024099	2787.83	2907.32	2688.27	0.100734	0.0294257	8.43353e-05	0.00237529	Ndufv2	protein_coding
ENSMUSG00000023905	5484.97	5772.34	5245.48	0.121932	0.0365628	8.56708e-05	0.00240618	Tnfrsf12a	protein_coding
ENSMUSG00000020695	3924.88	3711.66	4102.57	-0.126767	0.0383674	8.7394e-05	0.00244776	Mrc2	protein_coding
ENSMUSG00000027104	1816.22	1734.47	1884.35	-0.106378	0.0314302	8.81156e-05	0.00245434	Atf2	protein_coding
ENSMUSG00000063888	3442.69	3570.43	3336.24	0.0887131	0.0255277	8.8075e-05	0.00245434	Rpl7l1	protein_coding
ENSMUSG00000053835	553.491	511.456	588.52	-0.173796	0.0545721	8.95428e-05	0.00248204	H2-T24	protein_coding
ENSMUSG00000056201	28043	28715.2	27482.9	0.0591955	0.0161482	8.96026e-05	0.00248204	Cfl1	protein_coding
ENSMUSG00000021486	5450.72	5651.71	5283.22	0.0882995	0.0254457	8.9917e-05	0.00248393	Prelid1	protein_coding
ENSMUSG00000059474	714.234	665.25	755.054	-0.159248	0.0497619	9.2831e-05	0.00255742	Mbtd1	protein_coding
ENSMUSG00000005534	1433.82	1333.36	1517.53	-0.162211	0.0508513	9.37327e-05	0.00256822	Insr	protein_coding
ENSMUSG00000031093	1979.37	1883.41	2059.33	-0.113678	0.0341089	9.35179e-05	0.00256822	Dock11	protein_coding
ENSMUSG00000034021	5611.25	5384.88	5799.9	-0.0961915	0.0282301	9.42035e-05	0.00257306	Pds5b	protein_coding
ENSMUSG00000034781	2251.6	2340.02	2177.92	0.0928319	0.0270561	9.44196e-05	0.00257306	Gna11	protein_coding
ENSMUSG00000007080	2996.81	2819.09	3144.91	-0.138839	0.0426024	9.51785e-05	0.00258379	Pole	protein_coding
ENSMUSG00000031278	2589.6	2491.22	2671.59	-0.0907392	0.0264764	9.53258e-05	0.00258379	Acsl4	protein_coding
ENSMUSG00000037110	882.836	825.362	930.731	-0.14965	0.0465209	9.58965e-05	0.00259229	Ralgapa2	protein_coding
ENSMUSG00000039879	795.719	741.962	840.518	-0.15604	0.0488325	9.62762e-05	0.0025956	Heca	protein_coding
ENSMUSG00000020122	770.059	713.032	817.582	-0.170198	0.0538413	9.80374e-05	0.00263603	Egfr	protein_coding
ENSMUSG00000034573	869.016	803.922	923.26	-0.172307	0.054538	9.85414e-05	0.00264253	Ptpn13	protein_coding
ENSMUSG00000078812	38075.8	39304.7	37051.7	0.0785004	0.022138	9.92086e-05	0.00265337	Eif5a	protein_coding
ENSMUSG00000033943	2339.05	2167.84	2481.73	-0.168871	0.0535628	0.000100972	0.00269102	Mga	protein_coding
ENSMUSG00000039910	2736.61	2862.64	2631.58	0.108311	0.0324317	0.00010115	0.00269102	Cited2	protein_coding
ENSMUSG00000040225	6707.6	6024.76	7276.64	-0.232798	0.0760371	0.000102	0.00269938	Prrc2c	protein_coding
ENSMUSG00000090841	6400.56	6653.81	6189.53	0.0935957	0.0274932	0.000101829	0.00269938	Myl6	protein_coding
ENSMUSG00000026674	7605.97	7294.22	7865.77	-0.0973848	0.0287895	0.000102325	0.0027009	Ddr2	protein_coding
ENSMUSG00000024054	5200.49	4985	5380.07	-0.0985348	0.0291843	0.000102933	0.00270279	Smchd1	protein_coding
ENSMUSG00000045328	5849.63	5595.91	6061.06	-0.102179	0.0305521	0.000102746	0.00270279	Cenpe	protein_coding
ENSMUSG00000021614	4927.61	4384.55	5380.16	-0.251615	0.0828295	0.000105422	0.00276095	Vcan	protein_coding
ENSMUSG00000050721	1922.41	1830.2	1999.26	-0.112501	0.0340078	0.000105913	0.00276663	Plekho2	protein_coding
ENSMUSG00000059070	11255.7	11695.1	10889.4	0.092224	0.0271737	0.000106779	0.00278206	Rpl18	protein_coding
ENSMUSG00000057133	1602.02	1488.73	1696.43	-0.162627	0.051931	0.000107659	0.00279775	Chd6	protein_coding
ENSMUSG00000031983	13130.4	12569.8	13597.6	-0.101227	0.0301588	0.00010868	0.00280581	2310022B05Rik	protein_coding
ENSMUSG00000044533	23481.9	24193.5	22888.9	0.0731695	0.020843	0.000108637	0.00280581	Rps2	protein_coding
ENSMUSG00000090862	7350.42	7630.8	7116.77	0.091159	0.0265823	0.000108804	0.00280581	Rps13	protein_coding
ENSMUSG00000034248	3017.9	2852.4	3155.82	-0.128126	0.0395294	0.000111241	0.00286133	Slc25a37	protein_coding
ENSMUSG00000037857	1998.89	1900.57	2080.82	-0.115951	0.0354648	0.000113806	0.00291987	Nufip2	protein_coding
ENSMUSG00000024493	9431.93	9199.73	9625.43	-0.0607919	0.0169605	0.000115059	0.00294453	Lars	protein_coding
ENSMUSG00000035284	1800.98	1590.95	1976.01	-0.264397	0.0885846	0.000115812	0.00295629	Vps13c	protein_coding
ENSMUSG00000021024	3609.48	3755.61	3487.7	0.0954567	0.0283559	0.00011611	0.0029564	Psma6	protein_coding
ENSMUSG00000059796	25722	26664	24937	0.0869418	0.0255782	0.000119541	0.00303609	Eif4a1	protein_coding
ENSMUSG00000021775	1788.07	1702.87	1859.06	-0.112429	0.0344269	0.000121139	0.00306487	Nr1d2	protein_coding
ENSMUSG00000056342	6875.63	6487.53	7199.05	-0.130971	0.041038	0.000121282	0.00306487	Usp34	protein_coding
ENSMUSG00000003038	1390.79	1483.5	1313.53	0.150994	0.0481509	0.000123259	0.00309931	Hmgn2	protein_coding
ENSMUSG00000003316	11639.8	11062.3	12121.1	-0.115935	0.03574	0.00012303	0.00309931	Glg1	protein_coding
ENSMUSG00000021318	1298.95	1212.54	1370.95	-0.152926	0.0490314	0.000125579	0.00314198	Gli3	protein_coding
ENSMUSG00000032826	1213.35	1129.34	1283.36	-0.158569	0.0510019	0.000125531	0.00314198	Ank2	protein_coding
ENSMUSG00000019782	1523.39	1601.33	1458.44	0.117876	0.0364743	0.000126261	0.00314342	Rwdd1	protein_coding
ENSMUSG00000069874	372.233	340.965	398.29	-0.192199	0.0630115	0.000126107	0.00314342	Irgm2	protein_coding
ENSMUSG00000032399	53135.6	54701.6	51830.6	0.0711947	0.0204245	0.000127337	0.0031624	Rpl4	protein_coding
ENSMUSG00000031146	2278.77	2372.33	2200.8	0.0962031	0.0290353	0.000129963	0.00321969	Plp2	protein_coding
ENSMUSG00000027566	5573.27	5771.21	5408.32	0.0842937	0.0248687	0.00013056	0.00322655	Psma7	protein_coding
ENSMUSG00000033257	2435.3	2317.71	2533.29	-0.113038	0.0349805	0.000133282	0.00328578	Ttll4	protein_coding
ENSMUSG00000038831	313.454	283.45	338.457	-0.218129	0.0728014	0.00013449	0.00330747	Ralgps1	protein_coding
ENSMUSG00000005397	1912.59	1828.09	1983.02	-0.104154	0.0318667	0.000136097	0.00332268	Nid1	protein_coding
ENSMUSG00000031558	1341.13	1253.49	1414.16	-0.14991	0.0482626	0.000135518	0.00332268	Slit2	protein_coding
ENSMUSG00000038679	1381.66	1302.22	1447.85	-0.133127	0.0421977	0.000136003	0.00332268	Trps1	protein_coding
ENSMUSG00000000295	1038.37	1097.73	988.912	0.131154	0.041521	0.000136766	0.00333095	Hddc2	protein_coding
ENSMUSG00000026219	9587.54	9185.14	9922.87	-0.098805	0.030093	0.000139474	0.0033887	Trip12	protein_coding
ENSMUSG00000022665	3321.08	3086.99	3516.15	-0.161558	0.0526543	0.000140139	0.0033891	Ccdc80	protein_coding
ENSMUSG00000025290	20506.9	21108.2	20005.7	0.0707129	0.0204444	0.000140162	0.0033891	Rps24	protein_coding
ENSMUSG00000034163	1454.98	1366.22	1528.94	-0.141253	0.0453143	0.000141217	0.00340644	Zfc3h1	protein_coding
ENSMUSG00000008384	345.552	375.491	320.603	0.195294	0.0649596	0.000141998	0.00341709	Sertad1	protein_coding
ENSMUSG00000008730	3762.18	3579.76	3914.19	-0.112717	0.0352974	0.000143418	0.00344306	Hipk1	protein_coding
ENSMUSG00000047675	17683.7	18283.9	17183.6	0.0807577	0.0238565	0.000143792	0.00344383	Rps8	protein_coding
ENSMUSG00000039234	4256.98	4038.92	4438.7	-0.118822	0.0373863	0.000144249	0.00344659	Sec24d	protein_coding
ENSMUSG00000002477	3836.99	3988.04	3711.13	0.0924267	0.0279129	0.000145547	0.00346746	Snrpd1	protein_coding
ENSMUSG00000034593	6519.85	6224.16	6766.25	-0.106292	0.0328476	0.000146154	0.00346746	Myo5a	protein_coding
ENSMUSG00000049323	1619.08	1517.73	1703.53	-0.144035	0.0463467	0.00014612	0.00346746	Smcr8	protein_coding
ENSMUSG00000015882	1351.42	1270.23	1419.07	-0.137867	0.0443084	0.000151208	0.00357513	Lcorl	protein_coding
ENSMUSG00000020949	2167.3	2278.43	2074.7	0.117389	0.0369221	0.000151756	0.00357513	Fkbp3	protein_coding
ENSMUSG00000066043	1271.12	1203.43	1327.52	-0.122823	0.0389176	0.000151556	0.00357513	Phactr4	protein_coding
ENSMUSG00000006930	500.25	454.59	538.301	-0.206746	0.0697306	0.000153109	0.0035986	Hap1	protein_coding
ENSMUSG00000001741	445.29	405.262	478.647	-0.203501	0.0687027	0.000156552	0.00367096	Il16	protein_coding
ENSMUSG00000002413	1615.96	1513.08	1701.7	-0.145998	0.0475841	0.000157055	0.00367421	Braf	protein_coding
ENSMUSG00000021756	3300.16	3126.13	3445.18	-0.121898	0.038836	0.000157726	0.00368136	Il6st	protein_coding
ENSMUSG00000029833	1926.42	1840.21	1998.26	-0.105395	0.0327914	0.000160581	0.00373936	Trim24	protein_coding
ENSMUSG00000008373	1539.05	1618.88	1472.53	0.119062	0.0377734	0.00016205	0.00376486	Prpf31	protein_coding
ENSMUSG00000019210	2833.69	2941.39	2743.94	0.0891747	0.0271078	0.000167164	0.00387475	Atp6v1e1	protein_coding
ENSMUSG00000040054	2427.85	2295.94	2537.77	-0.12536	0.0402928	0.000169428	0.00391822	Baz2a	protein_coding
ENSMUSG00000000275	4235.18	4087.98	4357.85	-0.0830051	0.0249736	0.000172683	0.00397525	Trim25	protein_coding
ENSMUSG00000006005	8933.19	8486.36	9305.55	-0.116161	0.0369594	0.000172342	0.00397525	Tpr	protein_coding
ENSMUSG00000054717	5094.9	5398	4842.32	0.135518	0.044088	0.00017989	0.00413172	Hmgb2	protein_coding
ENSMUSG00000024238	2062.43	1939.59	2164.79	-0.136359	0.0446526	0.000180621	0.0041391	Zeb1	protein_coding
ENSMUSG00000020827	3069.32	2943.91	3173.83	-0.0961268	0.0298237	0.000182662	0.00417491	Mink1	protein_coding
ENSMUSG00000025132	18970.7	19564.2	18476.1	0.0749335	0.0223077	0.000183012	0.00417491	Arhgdia	protein_coding
ENSMUSG00000029614	21740.7	22283.4	21288.4	0.0609229	0.0176274	0.000184984	0.00421037	Rpl6	protein_coding
ENSMUSG00000004268	3684.44	3843.7	3551.72	0.100667	0.0315104	0.000185921	0.00421267	Emg1	protein_coding
ENSMUSG00000030102	3264.07	3076.29	3420.54	-0.132145	0.0432059	0.00018575	0.00421267	Itpr1	protein_coding
ENSMUSG00000003970	53836.9	55430.6	52508.7	0.0710591	0.0210968	0.000191786	0.00433583	Rpl8	protein_coding
ENSMUSG00000001175	12967.1	13421.2	12588.6	0.0828646	0.0252079	0.000193294	0.00436015	Calm1	protein_coding
ENSMUSG00000039100	3867.69	3704.84	4003.39	-0.0986721	0.030904	0.000194707	0.00438221	Marchf6	protein_coding
ENSMUSG00000061983	20667.9	21272.5	20164	0.070258	0.0208549	0.000195891	0.00438926	Rps12	protein_coding
ENSMUSG00000062604	3253.62	3140.18	3348.15	-0.082844	0.0252411	0.000195474	0.00438926	Srpk2	protein_coding
ENSMUSG00000040483	1047.5	989.798	1095.59	-0.125866	0.0411037	0.000197806	0.00442234	Xaf1	protein_coding
ENSMUSG00000003847	6235.5	5568.34	6791.47	-0.242294	0.0844981	0.000199084	0.00444106	Nfat5	protein_coding
ENSMUSG00000102976	327.813	297.405	353.153	-0.209935	0.0731062	0.000201814	0.00449202	Zc3h11a	protein_coding
ENSMUSG00000067851	4865.1	4675.53	5023.07	-0.0921386	0.0286741	0.000203657	0.00452307	Arfgef1	protein_coding
ENSMUSG00000010911	290.407	321.334	264.634	0.232164	0.0817548	0.000205161	0.00454647	Apip	protein_coding
ENSMUSG00000020027	1522.35	1590.81	1465.29	0.103738	0.0329652	0.000207682	0.00457683	Socs2	protein_coding
ENSMUSG00000037070	2134.33	2245.34	2041.83	0.118784	0.0386055	0.000207893	0.00457683	Rbmxl1	protein_coding
ENSMUSG00000037805	5675.94	5897.24	5491.52	0.0909437	0.0282725	0.000207347	0.00457683	Rpl10a	protein_coding
ENSMUSG00000005262	897.14	951.183	852.105	0.1363	0.0452796	0.000209508	0.00459233	Ufd1	protein_coding
ENSMUSG00000029201	6290.08	6541.29	6080.73	0.0934659	0.0291824	0.000209282	0.00459233	Ugdh	protein_coding
ENSMUSG00000003929	552.452	511.623	586.475	-0.167296	0.0570373	0.000210564	0.00460546	Zfp81	protein_coding
ENSMUSG00000040711	2782.32	2654.3	2889.01	-0.106874	0.0342884	0.000214794	0.00468782	Sh3pxd2b	protein_coding
ENSMUSG00000028495	8726.67	8994.57	8503.41	0.0733465	0.0221291	0.000216084	0.00470577	Rps6	protein_coding
ENSMUSG00000024339	2403.34	2495.86	2326.24	0.0905849	0.0282716	0.000217178	0.00471942	Tap2	protein_coding
ENSMUSG00000039640	3377.44	3500.76	3274.67	0.0860438	0.0266335	0.00021935	0.00475636	Mrpl12	protein_coding
ENSMUSG00000038059	437.2	472.488	407.793	0.179805	0.0623474	0.000220717	0.00477572	Smim3	protein_coding
ENSMUSG00000014226	8525.7	8841.17	8262.81	0.0856702	0.0268935	0.00022212	0.00479579	Cacybp	protein_coding
ENSMUSG00000024811	7756.72	7520.79	7953.33	-0.0731043	0.0221137	0.000224554	0.00483799	Tnks2	protein_coding
ENSMUSG00000056313	132.909	114.605	148.163	-0.303943	0.110003	0.000225407	0.004846	Tcim	protein_coding
ENSMUSG00000024241	2204	2104.87	2286.6	-0.10458	0.0336601	0.000226626	0.00486184	Sos1	protein_coding
ENSMUSG00000036390	1269.76	1186.05	1339.52	-0.1495	0.0507092	0.000227685	0.00487421	Gadd45a	protein_coding
ENSMUSG00000025792	716.818	765.732	676.057	0.154498	0.0527357	0.000229945	0.00491216	Slc25a10	protein_coding
ENSMUSG00000026031	1474.89	1405.39	1532.81	-0.108643	0.0352202	0.000232971	0.00495579	Cflar	protein_coding
ENSMUSG00000029430	19376.6	19941.9	18905.5	0.0700052	0.0210727	0.00023277	0.00495579	Ran	protein_coding
ENSMUSG00000063268	1000.31	938.908	1051.48	-0.138546	0.0466462	0.000234858	0.00498542	Parp10	protein_coding
ENSMUSG00000020716	2376.59	2192.32	2530.15	-0.173376	0.06081	0.00023633	0.00500614	Nf1	protein_coding
ENSMUSG00000029713	8245.13	8503.94	8029.45	0.0748691	0.0228092	0.000240353	0.00508067	Gnb2	protein_coding
ENSMUSG00000030220	13325.3	13644.5	13059.3	0.0586633	0.0172623	0.000241408	0.00509191	Arhgdib	protein_coding
ENSMUSG00000073678	313.523	281.362	340.325	-0.228045	0.0817568	0.000241895	0.00509191	Pgap1	protein_coding
ENSMUSG00000020205	2088.54	2217.49	1981.07	0.138962	0.047036	0.000245877	0.00516167	Phlda1	protein_coding
ENSMUSG00000028464	2918.59	3018.38	2835.43	0.0802127	0.0248388	0.000247256	0.00516167	Tpm2	protein_coding
ENSMUSG00000060147	5432.44	5603.74	5289.68	0.0749731	0.0229111	0.000247248	0.00516167	Serpinb6a	protein_coding
ENSMUSG00000102869	1740.35	1661.9	1805.73	-0.104381	0.033822	0.000246852	0.00516167	Norad	lncRNA
ENSMUSG00000030120	11010.1	11297.2	10770.9	0.0635042	0.0188556	0.000248495	0.00517681	Mlf2	protein_coding
ENSMUSG00000020900	9486.44	9059.93	9841.87	-0.104291	0.0338347	0.000249473	0.00518647	Myh10	protein_coding
ENSMUSG00000020262	1002.66	948.153	1048.08	-0.125142	0.0418426	0.000250166	0.00519017	Adarb1	protein_coding
ENSMUSG00000021972	597.004	556.146	631.051	-0.156305	0.0540621	0.000251531	0.00520777	Hmbox1	protein_coding
ENSMUSG00000062981	2007.23	2089.77	1938.44	0.0960733	0.0307508	0.000254323	0.0052548	Mrpl42	protein_coding
ENSMUSG00000028745	4498.82	4636.44	4384.13	0.0730954	0.0223617	0.000259124	0.00534305	Capzb	protein_coding
ENSMUSG00000040640	340.766	309.567	366.766	-0.205318	0.073613	0.000260162	0.0053535	Erc2	protein_coding
ENSMUSG00000023150	13706	13350	14002.7	-0.0630187	0.0188794	0.000260902	0.00535778	Ivns1abp	protein_coding
ENSMUSG00000061665	4872.03	4666.36	5043.41	-0.0979735	0.0316074	0.000262699	0.00538374	Cd2ap	protein_coding
ENSMUSG00000020189	1355.46	1282.24	1416.47	-0.123471	0.0414357	0.000263839	0.00539613	Osbpl8	protein_coding
ENSMUSG00000041453	12049.2	12490.6	11681.3	0.0858656	0.0270471	0.000264702	0.00540282	Rpl21	protein_coding
ENSMUSG00000027163	240.067	264.504	219.702	0.221616	0.0802787	0.000266538	0.0054293	Commd9	protein_coding
ENSMUSG00000066643	791.847	741.29	833.978	-0.144637	0.0499164	0.000270408	0.00549703	Wdr35	protein_coding
ENSMUSG00000042323	5208.37	4991.38	5389.2	-0.0973188	0.0314266	0.000271252	0.00550308	Pbrm1	protein_coding
ENSMUSG00000005871	2282.06	2156.93	2386.33	-0.125616	0.0422214	0.000274816	0.00555671	Apc	protein_coding
ENSMUSG00000006728	8353.05	8593.26	8152.88	0.0688824	0.0209833	0.000274998	0.00555671	Cdk4	protein_coding
ENSMUSG00000027580	3481.42	3272.03	3655.92	-0.13623	0.0467301	0.000276864	0.00558324	Helz2	protein_coding
ENSMUSG00000022364	2677.33	2575.26	2762.4	-0.0900932	0.0287833	0.000281783	0.00566537	Tbc1d31	protein_coding
ENSMUSG00000026308	287.13	259.666	310.017	-0.211296	0.0767557	0.000282061	0.00566537	Klhl30	protein_coding
ENSMUSG00000037563	7857.23	8092.55	7661.12	0.0713911	0.0219249	0.000282926	0.00567146	Rps16	protein_coding
ENSMUSG00000036461	1454.31	1388.02	1509.56	-0.105648	0.034779	0.000284097	0.00568364	Elf1	protein_coding
ENSMUSG00000026499	2364.62	2263.46	2448.92	-0.0992805	0.0323633	0.000286688	0.00572411	Acbd3	protein_coding
ENSMUSG00000013822	1207.52	1264.39	1160.12	0.108225	0.0358251	0.000287884	0.00573662	Elof1	protein_coding
ENSMUSG00000045962	14299.9	13509.1	14959	-0.126077	0.0428737	0.000288696	0.00574146	Wnk1	protein_coding
ENSMUSG00000039298	2297.71	2183.31	2393.05	-0.114351	0.0382052	0.000291419	0.00578422	Cdk5rap2	protein_coding
ENSMUSG00000033105	1767.24	1675.93	1843.33	-0.1174	0.0396059	0.000292008	0.0057845	Lss	protein_coding
ENSMUSG00000024163	3028.94	2909.41	3128.55	-0.0925312	0.0298172	0.000292601	0.00578489	Mapk8ip3	protein_coding
ENSMUSG00000068036	4508.39	4292.11	4688.62	-0.110629	0.0367369	0.000294356	0.0058082	Afdn	protein_coding
ENSMUSG00000032637	5472.89	5302.17	5615.15	-0.0750689	0.0232639	0.000299346	0.00589514	Atxn2l	protein_coding
ENSMUSG00000017830	645.006	597.256	684.798	-0.164484	0.0585915	0.000302631	0.0059482	Dhx58	protein_coding
ENSMUSG00000023904	1453.07	1526.91	1391.54	0.115459	0.0388686	0.000303501	0.00595369	Hcfc1r1	protein_coding
ENSMUSG00000004317	1952.49	1858.78	2030.58	-0.11009	0.0368334	0.000306395	0.00597876	Clcn5	protein_coding
ENSMUSG00000037361	1030.82	1099.77	973.357	0.147765	0.0518551	0.000306558	0.00597876	Sf3b6	protein_coding
ENSMUSG00000038368	979.211	921.075	1027.66	-0.134256	0.0464319	0.000305724	0.00597876	Focad	protein_coding
ENSMUSG00000020358	26001.7	26866.8	25280.8	0.0786278	0.0246766	0.000309387	0.00601527	Hnrnpab	protein_coding
ENSMUSG00000024875	939.364	990.223	896.983	0.123055	0.0419903	0.000309623	0.00601527	Yif1a	protein_coding
ENSMUSG00000028776	1240.11	1303.17	1187.57	0.11499	0.0388126	0.000311328	0.00603677	Tinagl1	protein_coding
ENSMUSG00000061315	9901.32	10202.6	9650.26	0.0721953	0.0224125	0.000312099	0.0060401	Naca	protein_coding
ENSMUSG00000015133	3338.54	3196.72	3456.73	-0.0984723	0.0323573	0.000313784	0.00605527	Lrrk1	protein_coding
ENSMUSG00000019920	4130.64	3991.97	4246.2	-0.0795225	0.0251088	0.000314084	0.00605527	Lims1	protein_coding
ENSMUSG00000020267	4948.92	5104.85	4818.97	0.0747824	0.0233139	0.000317921	0.00610908	Hint1	protein_coding
ENSMUSG00000045128	22427.3	23273.6	21722	0.0879452	0.0283095	0.000318087	0.00610908	Rpl18a	protein_coding
ENSMUSG00000030536	10168	9762.78	10505.7	-0.0927774	0.030222	0.000319488	0.00612432	Iqgap1	protein_coding
ENSMUSG00000026478	16076.6	15087.7	16900.7	-0.138747	0.0485639	0.000320692	0.00613575	Lamc1	protein_coding
ENSMUSG00000028128	1078.68	1023.89	1124.34	-0.115516	0.0391912	0.000323978	0.00617557	F3	protein_coding
ENSMUSG00000031565	2701.81	2587.95	2796.68	-0.0973301	0.0320275	0.000323999	0.00617557	Fgfr1	protein_coding
ENSMUSG00000026068	906.046	848.316	954.154	-0.142868	0.0502418	0.000324965	0.0061823	Il18rap	protein_coding
ENSMUSG00000068284	1245.34	1169.68	1308.39	-0.136795	0.0480034	0.000336861	0.00639655	Usf3	protein_coding
ENSMUSG00000034832	795.222	747.312	835.146	-0.136176	0.0477796	0.000338971	0.00642451	Tet3	protein_coding
ENSMUSG00000033769	2110.91	2025.79	2181.85	-0.0940896	0.0309042	0.000340453	0.00642774	Exoc6b	protein_coding
ENSMUSG00000035173	1791.75	1710.35	1859.59	-0.104805	0.035086	0.000341053	0.00642774	Ccdc186	protein_coding
ENSMUSG00000038708	2985.88	2791.7	3147.69	-0.145872	0.0518355	0.000340861	0.00642774	Golga4	protein_coding
ENSMUSG00000037416	1368.89	1290.24	1434.43	-0.130095	0.0453919	0.000344155	0.0064741	Dmxl1	protein_coding
ENSMUSG00000097789	1269.56	1331.2	1218.19	0.110167	0.0373106	0.000344858	0.00647525	Gm2115	protein_coding
ENSMUSG00000036352	953.689	1013.57	903.786	0.139105	0.0491734	0.000348624	0.00653378	Ubac1	protein_coding
ENSMUSG00000090100	626.771	582.833	663.387	-0.156009	0.0561966	0.00035106	0.00656724	Ttbk2	protein_coding
ENSMUSG00000025348	179.869	158.667	197.537	-0.257566	0.0983398	0.000359732	0.006717	Itga7	protein_coding
ENSMUSG00000024251	1652.98	1575.03	1717.93	-0.107883	0.0366382	0.000367447	0.00678825	Thada	protein_coding
ENSMUSG00000024556	2462.24	2564.33	2377.16	0.0955541	0.031711	0.000367587	0.00678825	Me2	protein_coding
ENSMUSG00000038039	1074.63	1017.48	1122.25	-0.120745	0.0418365	0.000366716	0.00678825	Gcc2	protein_coding
ENSMUSG00000051285	938.084	886.7	980.905	-0.124503	0.0434118	0.000366366	0.00678825	Pcmtd1	protein_coding
ENSMUSG00000069892	379.282	344.912	407.923	-0.199231	0.0745442	0.000367286	0.00678825	9930111J21Rik2	protein_coding
ENSMUSG00000071076	2800.13	2939.25	2684.2	0.112942	0.0386256	0.000366255	0.00678825	Jund	protein_coding
ENSMUSG00000034601	617.585	579.916	648.976	-0.137657	0.0488854	0.000370807	0.00683268	2700049A03Rik	protein_coding
ENSMUSG00000040524	2137.84	2016.23	2239.18	-0.128081	0.0449845	0.000371349	0.00683268	Zfp609	protein_coding
ENSMUSG00000024413	1282.67	1211.05	1342.36	-0.125769	0.0440319	0.000373142	0.00685317	Npc1	protein_coding
ENSMUSG00000049470	8354.84	7899.81	8734.03	-0.123251	0.0430138	0.000373887	0.00685437	Aff4	protein_coding
ENSMUSG00000004264	9559.04	9917.42	9260.39	0.0870014	0.0284373	0.000374862	0.00685978	Phb2	protein_coding
ENSMUSG00000022841	3526.56	3639.41	3432.52	0.0753886	0.0240073	0.000377545	0.00689636	Ap2m1	protein_coding
ENSMUSG00000025355	1219.45	1121.77	1300.86	-0.176735	0.065595	0.000383858	0.00699899	Mmp19	protein_coding
ENSMUSG00000067194	5665.65	5846.95	5514.57	0.0754393	0.0240812	0.00038659	0.00703607	Eif1ax	protein_coding
ENSMUSG00000026547	11582.7	12057.8	11186.7	0.0943857	0.031398	0.000388981	0.00706685	Tagln2	protein_coding
ENSMUSG00000022234	25278.6	25924.9	24740	0.0614901	0.0190304	0.00039097	0.00708588	Cct5	protein_coding
ENSMUSG00000071856	705.971	663.272	741.553	-0.13589	0.0484898	0.000391435	0.00708588	Mcc	protein_coding
ENSMUSG00000046324	7071.17	6822.2	7278.64	-0.0827455	0.0269184	0.000392148	0.00708608	Ermp1	protein_coding
ENSMUSG00000038369	2109.08	1988.47	2209.58	-0.129338	0.04561	0.000395139	0.00712735	Ncoa6	protein_coding
ENSMUSG00000030203	2304.69	2211.52	2382.33	-0.0932131	0.031072	0.0004009	0.00721834	Dusp16	protein_coding
ENSMUSG00000020457	3095.3	3214.17	2996.24	0.0886224	0.0292953	0.000403133	0.00724561	Drg1	protein_coding
ENSMUSG00000042225	2403.68	2308.89	2482.68	-0.0920546	0.0306415	0.000403922	0.00724687	Ammecr1	protein_coding
ENSMUSG00000032320	2733.46	2838.99	2645.52	0.0891573	0.0293192	0.000405145	0.00725462	Rcn2	protein_coding
ENSMUSG00000033799	2499.94	2370.56	2607.76	-0.117826	0.0410597	0.000405792	0.00725462	Tasor2	protein_coding
ENSMUSG00000030733	865.155	814.709	907.194	-0.130728	0.0466639	0.00041028	0.00730074	Sh2b1	protein_coding
ENSMUSG00000032560	5111.33	4874.53	5308.67	-0.105108	0.0362559	0.000410544	0.00730074	Dnajc13	protein_coding
ENSMUSG00000066406	1000.87	931.108	1059	-0.15466	0.0564554	0.000409334	0.00730074	Akap13	protein_coding
ENSMUSG00000041779	833.366	785.183	873.519	-0.130187	0.0464157	0.000412992	0.00733133	Tram2	protein_coding
ENSMUSG00000041638	6802.91	6462.44	7086.63	-0.113811	0.0396172	0.000418266	0.00741191	Gcn1	protein_coding
ENSMUSG00000020537	2534.91	2631.42	2454.49	0.0887117	0.0294606	0.000423159	0.00748545	Drg2	protein_coding
ENSMUSG00000021366	1159.58	1073.25	1231.52	-0.164038	0.0612948	0.000426742	0.00752245	Hivep1	protein_coding
ENSMUSG00000032244	4301.28	4077.11	4488.09	-0.117859	0.0414689	0.00042606	0.00752245	Fem1b	protein_coding
ENSMUSG00000039982	681.387	638.458	717.162	-0.139828	0.0507098	0.000428431	0.00753903	Dtx4	protein_coding
ENSMUSG00000002233	5920.52	6092.85	5776.9	0.0694096	0.0220308	0.000430008	0.00754048	Rhoc	protein_coding
ENSMUSG00000026414	231.9	255.741	212.032	0.222049	0.0859317	0.000429778	0.00754048	Tnnt2	protein_coding
ENSMUSG00000007817	2367.17	2216.08	2493.08	-0.142744	0.0517721	0.000438222	0.00765787	Zmiz1	protein_coding
ENSMUSG00000033306	3366.27	3013.92	3659.89	-0.22852	0.0890338	0.000437957	0.00765787	Lpp	protein_coding
ENSMUSG00000033991	2971.93	2842.45	3079.82	-0.0988312	0.0341039	0.000449465	0.00784075	Ttc37	protein_coding
ENSMUSG00000028864	718.659	674.999	755.043	-0.13436	0.0487079	0.000451532	0.00786321	Hgf	protein_coding
ENSMUSG00000046330	4842.01	5052.87	4666.29	0.0992371	0.0339478	0.000454563	0.00790233	Rpl37a	protein_coding
ENSMUSG00000037826	285.713	254.518	311.709	-0.237665	0.0932034	0.000455588	0.00790653	Ppm1k	protein_coding
ENSMUSG00000047735	2213.71	2112.08	2298.41	-0.104892	0.0364074	0.000457343	0.00792335	Samd9l	protein_coding
ENSMUSG00000029729	725.496	675.445	767.205	-0.152655	0.0567437	0.000461222	0.00797685	Zkscan1	protein_coding
ENSMUSG00000024217	1603.6	1678.25	1541.38	0.105758	0.0367216	0.000462056	0.00797758	Snrpc	protein_coding
ENSMUSG00000025135	1514.51	1587.65	1453.56	0.108945	0.0380563	0.000463267	0.00798483	Anapc11	protein_coding
ENSMUSG00000031592	6375.56	6146.12	6566.76	-0.0840876	0.0279498	0.000471801	0.00811804	Pcm1	protein_coding
ENSMUSG00000060036	26378.2	26991.8	25866.9	0.0564914	0.0175009	0.000474767	0.00814129	Rpl3	protein_coding
ENSMUSG00000066571	1465.33	1389.76	1528.31	-0.116251	0.0411486	0.000474293	0.00814129	Garre1	protein_coding
ENSMUSG00000021311	1241.75	1171.1	1300.62	-0.128064	0.0463905	0.000478735	0.00819538	Mtr	protein_coding
ENSMUSG00000028514	4362.23	4129.44	4556.23	-0.119924	0.0429695	0.000481703	0.00821829	Usp24	protein_coding
ENSMUSG00000059208	9311.08	9654.01	9025.31	0.0850846	0.0284411	0.000481058	0.00821829	Hnrnpm	protein_coding
ENSMUSG00000025858	1661.13	1734.1	1600.32	0.0999186	0.0344922	0.000485584	0.00827051	Get4	protein_coding
ENSMUSG00000025007	8393.84	8155.8	8592.21	-0.0675585	0.021691	0.000491448	0.00835627	Aldh18a1	protein_coding
ENSMUSG00000003072	5295.86	5455.62	5162.74	0.0711028	0.0229867	0.000497773	0.00844957	Atp5d	protein_coding
ENSMUSG00000024912	1601.16	1696.4	1521.79	0.13155	0.0481196	0.000500036	0.00846152	Fosl1	protein_coding
ENSMUSG00000039801	2449.87	2314.47	2562.7	-0.123889	0.044768	0.000500156	0.00846152	Cplane1	protein_coding
ENSMUSG00000056608	2214.31	2076.98	2328.76	-0.137681	0.0508896	0.000502539	0.0084876	Chd9	protein_coding
ENSMUSG00000033940	2693.85	2789.73	2613.95	0.0822038	0.0273901	0.000506309	0.00853697	Brk1	protein_coding
ENSMUSG00000022010	3793.28	3923.19	3685.03	0.0799466	0.026465	0.0005101	0.00853909	Tsc22d1	protein_coding
ENSMUSG00000026135	806.892	760.585	845.481	-0.128212	0.0468049	0.000508196	0.00853909	Zfp142	protein_coding
ENSMUSG00000028796	3237.43	3345.35	3147.49	0.077898	0.0257286	0.000510668	0.00853909	Phc2	protein_coding
ENSMUSG00000057388	1793.77	1871.59	1728.93	0.0986705	0.0341706	0.000510487	0.00853909	Mrpl18	protein_coding
ENSMUSG00000068749	3182.89	3303.51	3082.38	0.0878857	0.0297085	0.000508928	0.00853909	Psma5	protein_coding
ENSMUSG00000028465	15047.7	14234.6	15725.2	-0.121132	0.0438461	0.0005129	0.00855096	Tln1	protein_coding
ENSMUSG00000031848	2804.42	2917.16	2710.47	0.0921162	0.0314262	0.000513075	0.00855096	Lsm4	protein_coding
ENSMUSG00000027087	7762.14	7468.35	8006.97	-0.0876195	0.0296592	0.000516084	0.00858692	Itgav	protein_coding
ENSMUSG00000015653	8024.81	7746.67	8256.6	-0.0810284	0.0269572	0.000517267	0.00859242	Steap2	protein_coding
ENSMUSG00000024795	4551.99	4381.09	4694.41	-0.0872632	0.0295369	0.000518893	0.00860526	Kif20b	protein_coding
ENSMUSG00000025949	1116.07	1050.59	1170.64	-0.131001	0.0482261	0.000528335	0.00874746	Pikfyve	protein_coding
ENSMUSG00000048450	229.436	251.47	211.075	0.206712	0.0818873	0.000532236	0.00879759	Msx1	protein_coding
ENSMUSG00000000184	13848.8	13536.7	14108.9	-0.0548914	0.0171385	0.000534699	0.00881901	Ccnd2	protein_coding
ENSMUSG00000062825	21906.1	22760.3	21194.2	0.0894663	0.030512	0.00053528	0.00881901	Actg1	protein_coding
ENSMUSG00000026176	1442.38	1507.31	1388.28	0.101638	0.0356429	0.000538692	0.00886073	Ctdsp1	protein_coding
ENSMUSG00000020422	6210.24	5960.11	6418.69	-0.0922348	0.031837	0.000544286	0.00892674	Tns3	protein_coding
ENSMUSG00000049076	2258.61	2160.42	2340.43	-0.099133	0.0346514	0.00054536	0.00892674	Acap2	protein_coding
ENSMUSG00000068856	1321.03	1395.28	1259.15	0.12497	0.0457746	0.000545358	0.00892674	Sf3b4	protein_coding
ENSMUSG00000035960	2851.64	2953.61	2766.68	0.082925	0.0279771	0.000557011	0.00910266	Apex1	protein_coding
ENSMUSG00000008682	12038	12340.7	11785.7	0.0603277	0.0192138	0.000561631	0.0091485	Rpl10	protein_coding
ENSMUSG00000009569	804.03	750.633	848.527	-0.145625	0.055204	0.000561181	0.0091485	Mrtfb	protein_coding
ENSMUSG00000028053	2661.84	2469.66	2821.99	-0.157637	0.0609558	0.000575664	0.00934689	Ash1l	protein_coding
ENSMUSG00000031783	2249.36	2327.16	2184.53	0.0802207	0.0269825	0.000574914	0.00934689	Polr2c	protein_coding
ENSMUSG00000066551	7555.4	7828.63	7327.71	0.0832632	0.0282679	0.000586775	0.00951198	Hmgb1	protein_coding
ENSMUSG00000038371	3046.31	2892.64	3174.37	-0.113297	0.0411173	0.000587766	0.00951276	Sbf2	protein_coding
ENSMUSG00000027951	3055.65	2948.21	3145.19	-0.0815	0.0275752	0.000589842	0.00953105	Adar	protein_coding
ENSMUSG00000029826	5248.82	5055.43	5409.99	-0.085447	0.0292134	0.000592016	0.00955088	Zc3hav1	protein_coding
ENSMUSG00000041120	520.047	557.068	489.196	0.155598	0.0600831	0.000593728	0.00956319	Nbl1	protein_coding
ENSMUSG00000063317	1447.73	1373.12	1509.9	-0.116776	0.0425398	0.000599175	0.00963554	Usp31	protein_coding
ENSMUSG00000043262	1380.13	1322.47	1428.17	-0.0950047	0.0333624	0.000614775	0.00987066	Uevld	protein_coding
ENSMUSG00000029632	5100.7	5284.86	4947.23	0.0830679	0.0284943	0.000628436	0.010058	Ndufa4	protein_coding
ENSMUSG00000033020	1677.13	1758.14	1609.62	0.107735	0.0389558	0.000627599	0.010058	Polr2f	protein_coding
ENSMUSG00000027699	8894.22	8632.81	9112.06	-0.069539	0.0229815	0.000632424	0.0101058	Ect2	protein_coding
ENSMUSG00000040407	1180.25	1080.1	1263.7	-0.181826	0.0736255	0.000634454	0.0101222	Akap9	protein_coding
ENSMUSG00000027490	1568.21	1638.6	1509.55	0.101655	0.0364025	0.000643591	0.0102517	E2f1	protein_coding
ENSMUSG00000030042	1383.19	1447.87	1329.3	0.105257	0.0380192	0.000646484	0.0102815	Pole4	protein_coding
ENSMUSG00000054312	581.86	619.521	550.475	0.140626	0.0540171	0.000653911	0.0103833	Mrps21	protein_coding
ENSMUSG00000057143	523.351	478.935	560.365	-0.183681	0.0742051	0.000660942	0.0104784	Trim12c	protein_coding
ENSMUSG00000002102	4953.39	5120.5	4814.13	0.0782125	0.0266615	0.000681414	0.010786	Psmc3	protein_coding
ENSMUSG00000000555	6544.18	6343.96	6711.03	-0.071978	0.0241735	0.000687576	0.0108664	Itga5	protein_coding
ENSMUSG00000036990	9809.34	9480.52	10083.4	-0.0786649	0.0266505	0.000688648	0.0108664	Otud4	protein_coding
ENSMUSG00000005575	2748.88	2874.69	2644.04	0.102582	0.0371562	0.000691755	0.0108984	Ube2m	protein_coding
ENSMUSG00000012483	950.91	1001.99	908.344	0.118317	0.0443149	0.000704188	0.0110597	Rpa3	protein_coding
ENSMUSG00000056537	3239.75	3121.66	3338.16	-0.0849786	0.0294519	0.000704091	0.0110597	Rlim	protein_coding
ENSMUSG00000007850	6673.89	6904.03	6482.1	0.0795867	0.027311	0.000707002	0.0110866	Hnrnph1	protein_coding
ENSMUSG00000039218	14383.4	13046.8	15497.1	-0.205007	0.0820316	0.000713903	0.0111429	Srrm2	protein_coding
ENSMUSG00000040021	2205.56	2111.83	2283.67	-0.0971093	0.0348911	0.000712015	0.0111429	Lats1	protein_coding
ENSMUSG00000046027	759.129	715.61	795.395	-0.126638	0.0482553	0.000713905	0.0111429	Stard5	protein_coding
ENSMUSG00000020528	474.521	516.293	439.71	0.185159	0.0757406	0.000717254	0.0111702	Prpsap2	protein_coding
ENSMUSG00000042496	557.46	520.477	588.279	-0.142974	0.0558937	0.00071787	0.0111702	Prdm10	protein_coding
ENSMUSG00000041147	906.441	848.115	955.046	-0.141088	0.0551021	0.000720435	0.0111928	Brca2	protein_coding
ENSMUSG00000023977	4006.46	3782.44	4193.14	-0.123265	0.046979	0.000723501	0.0112232	Ubr2	protein_coding
ENSMUSG00000028179	1506.44	1436.68	1564.57	-0.104209	0.0379588	0.000725696	0.0112399	Cth	protein_coding
ENSMUSG00000019710	1205.07	1261.1	1158.38	0.102772	0.0375767	0.000741864	0.0114727	Mrpl24	protein_coding
ENSMUSG00000037035	4190.09	4030.63	4322.98	-0.0870601	0.0306886	0.000744808	0.0115006	Inhbb	protein_coding
ENSMUSG00000006304	6923.54	7089.01	6785.66	0.0573526	0.0186067	0.000746177	0.0115041	Arpc2	protein_coding
ENSMUSG00000022822	1189.55	1102.04	1262.47	-0.158304	0.0636127	0.000748508	0.0115225	Abcc5	protein_coding
ENSMUSG00000033938	1337.64	1410.03	1277.31	0.119649	0.0453193	0.000750765	0.0115396	Ndufb7	protein_coding
ENSMUSG00000036112	7183.44	7403.04	7000.44	0.0715897	0.0241385	0.000755276	0.0115912	Metap2	protein_coding
ENSMUSG00000018286	4038.51	4171.2	3927.94	0.0764624	0.0262377	0.000766619	0.0117206	Psmb6	protein_coding
ENSMUSG00000032301	3783.44	3910.73	3677.37	0.0780025	0.0268443	0.00076691	0.0117206	Psma4	protein_coding
ENSMUSG00000036158	180.36	161.474	196.097	-0.221074	0.0938345	0.00076719	0.0117206	Prickle1	protein_coding
ENSMUSG00000025781	7708.69	7894.81	7553.58	0.0577949	0.0189597	0.000775589	0.011831	Atp5c1	protein_coding
ENSMUSG00000037242	7201.68	7010.61	7360.91	-0.0632034	0.0209913	0.000779255	0.0118689	Clic4	protein_coding
ENSMUSG00000026483	1792.12	1713.79	1857.39	-0.0987851	0.0359238	0.000780793	0.0118744	Niban1	protein_coding
ENSMUSG00000022204	863.034	909.626	824.208	0.118199	0.0449695	0.000786246	0.01193	Ngdn	protein_coding
ENSMUSG00000045210	1296.7	1240.3	1343.69	-0.0985827	0.0359846	0.000786816	0.01193	Vcpip1	protein_coding
ENSMUSG00000021112	1494.54	1410.65	1564.45	-0.123364	0.0473338	0.000789505	0.0119326	Pals1	protein_coding
ENSMUSG00000025498	2391.96	2276.31	2488.34	-0.107542	0.0401578	0.000788336	0.0119326	Irf7	protein_coding
ENSMUSG00000034880	791.837	837.309	753.943	0.125362	0.048315	0.000791716	0.0119326	Mrpl34	protein_coding
ENSMUSG00000048087	1190.61	1243.95	1146.17	0.100634	0.0369162	0.000791138	0.0119326	Gm4737	protein_coding
ENSMUSG00000028426	11131.2	10855	11361.4	-0.0595932	0.0195806	0.000794165	0.0119516	Rad23b	protein_coding
ENSMUSG00000021760	2436.73	2530.11	2358.91	0.0872871	0.0308937	0.000800985	0.0120184	Gpx8	protein_coding
ENSMUSG00000027714	1440.62	1502.59	1388.97	0.0964077	0.0350627	0.000800322	0.0120184	Exosc9	protein_coding
ENSMUSG00000048874	3243.93	3088.94	3373.08	-0.105817	0.0398794	0.000820126	0.0122873	Phf3	protein_coding
ENSMUSG00000055302	7537.21	7782.38	7332.9	0.0752111	0.0259899	0.000829885	0.012415	Mrfap1	protein_coding
ENSMUSG00000051335	3998.53	3426.85	4474.93	-0.299387	0.134501	0.000831805	0.0124253	Gfod1	protein_coding
ENSMUSG00000027018	4465.08	4645.3	4314.9	0.0913657	0.0328949	0.000838044	0.01249	Hat1	protein_coding
ENSMUSG00000030876	2255.94	2348.87	2178.5	0.0928746	0.0336798	0.000838611	0.01249	Mettl9	protein_coding
ENSMUSG00000033417	1513.01	1448.77	1566.53	-0.0958866	0.0350655	0.000840252	0.012496	Cacul1	protein_coding
ENSMUSG00000038866	1513.61	1438.32	1576.36	-0.110478	0.041966	0.000842653	0.0125132	Zcchc2	protein_coding
ENSMUSG00000010376	2621.35	2721.93	2537.53	0.0870671	0.0311794	0.000853742	0.0126079	Nedd8	protein_coding
ENSMUSG00000011257	5489.2	5674.2	5335.03	0.0776559	0.0270932	0.000851318	0.0126079	Pabpc4	protein_coding
ENSMUSG00000060227	3140.76	3042.87	3222.34	-0.0725552	0.0249552	0.000852035	0.0126079	Golm2	protein_coding
ENSMUSG00000074994	1663.59	1573.45	1738.71	-0.119831	0.046117	0.000854029	0.0126079	Qser1	protein_coding
ENSMUSG00000036053	1461.4	1394.49	1517.16	-0.10202	0.0381164	0.000864353	0.0127416	Fmnl2	protein_coding
ENSMUSG00000026520	1604.5	1689.94	1533.31	0.116512	0.0447679	0.000865804	0.0127444	Pycr2	protein_coding
ENSMUSG00000005732	3195.61	3361.5	3057.38	0.114041	0.0435306	0.000868275	0.0127538	Ranbp1	protein_coding
ENSMUSG00000031960	16878.3	16553.3	17149.2	-0.0475265	0.0151974	0.00086897	0.0127538	Aars	protein_coding
ENSMUSG00000030357	19864.2	20295.9	19504.5	0.052294	0.017091	0.000871533	0.0127728	Fkbp4	protein_coding
ENSMUSG00000005161	5179.52	5332.21	5052.27	0.069169	0.0235794	0.000875318	0.0128096	Prdx2	protein_coding
ENSMUSG00000046756	2073.31	2155.06	2005.18	0.0891887	0.0322145	0.00087703	0.0128161	Mrps7	protein_coding
ENSMUSG00000055044	4555.9	4698.84	4436.78	0.0729961	0.0252316	0.000882357	0.0128753	Pdlim1	protein_coding
ENSMUSG00000028798	4159.31	4288.51	4051.64	0.0723488	0.0249844	0.000887603	0.0129215	Eif3i	protein_coding
ENSMUSG00000029992	5125.34	4911.28	5303.73	-0.0938699	0.0346187	0.000888091	0.0129215	Gfpt1	protein_coding
ENSMUSG00000041308	2518.77	2420.95	2600.29	-0.0881173	0.0318254	0.000889627	0.0129252	Sntb2	protein_coding
ENSMUSG00000037601	2818.19	2923.79	2730.19	0.0858574	0.0307983	0.000903054	0.01309	Nme1	protein_coding
ENSMUSG00000063810	835.829	788.544	875.233	-0.123941	0.0485916	0.000903561	0.01309	Alms1	protein_coding
ENSMUSG00000040651	601.664	560.713	635.789	-0.147012	0.0598681	0.000905302	0.0130964	Tasor	protein_coding
ENSMUSG00000026339	1581.36	1505.53	1644.56	-0.105945	0.0400848	0.000907178	0.0131047	Ccdc93	protein_coding
ENSMUSG00000022141	6780.45	6377.21	7116.49	-0.130843	0.051419	0.000911617	0.01315	Nipbl	protein_coding
ENSMUSG00000041642	1122.61	1057.72	1176.68	-0.126394	0.0497694	0.000916248	0.0131791	Kif21b	protein_coding
ENSMUSG00000053113	1396.98	1295.71	1481.37	-0.154844	0.0640469	0.00091569	0.0131791	Socs3	protein_coding
ENSMUSG00000067297	138.094	121.028	152.315	-0.258734	0.115769	0.000920256	0.0132179	Ifit1bl2	protein_coding
ENSMUSG00000036792	784.383	733.182	827.05	-0.140635	0.0571565	0.00093181	0.0133648	Mbd5	protein_coding
ENSMUSG00000020674	3290.29	3174.71	3386.6	-0.0807711	0.0287518	0.000934686	0.013387	Pxdn	protein_coding
ENSMUSG00000039515	4347.74	4477.66	4239.48	0.0698305	0.0240809	0.000938168	0.0134178	Ptpa	protein_coding
ENSMUSG00000022462	9858.8	9525.09	10136.9	-0.0779414	0.0276739	0.000953399	0.0136015	Slc38a2	protein_coding
ENSMUSG00000028556	3233.66	3104.44	3341.35	-0.0902572	0.0330841	0.000953708	0.0136015	Dock7	protein_coding
ENSMUSG00000036599	522.509	557.449	493.393	0.144559	0.0592638	0.000961276	0.01369	Chst12	protein_coding
ENSMUSG00000032383	5708.79	5870	5574.46	0.066533	0.0227458	0.000968652	0.0137369	Ppib	protein_coding
ENSMUSG00000035757	971.014	914.353	1018.23	-0.125597	0.0499636	0.000967567	0.0137369	Selenoo	protein_coding
ENSMUSG00000036850	410.319	441.537	384.304	0.159374	0.0669156	0.0009662	0.0137369	Mrpl41	protein_coding
ENSMUSG00000024858	3306.73	3429.8	3204.16	0.0847215	0.0304591	0.000974367	0.0137985	Grk2	protein_coding
ENSMUSG00000027907	5751.43	5922.81	5608.61	0.069793	0.0241751	0.000976761	0.013813	S100a11	protein_coding
ENSMUSG00000031821	1849.33	1940.51	1773.35	0.107556	0.0412477	0.000979915	0.0138189	Gins2	protein_coding
ENSMUSG00000047250	5877.05	5587.88	6118.04	-0.106233	0.0418581	0.000978858	0.0138189	Ptgs1	protein_coding
ENSMUSG00000033060	1526.9	1443.55	1596.36	-0.11984	0.0471036	0.000981461	0.0138213	Lmo7	protein_coding
ENSMUSG00000005198	5517.69	5235.77	5752.63	-0.111823	0.043739	0.000985777	0.0138627	Polr2a	protein_coding
ENSMUSG00000024067	1144.06	1195.56	1101.14	0.0991956	0.0373622	0.000989808	0.0139	Dpy30	protein_coding
ENSMUSG00000034342	1711.63	1612.95	1793.87	-0.125436	0.0501919	0.000999216	0.0140038	Cbl	protein_coding
ENSMUSG00000040848	282.615	254.038	306.43	-0.210489	0.0930514	0.000999975	0.0140038	Sft2d2	protein_coding
ENSMUSG00000037060	770.86	817.973	731.599	0.129951	0.0523114	0.00100326	0.0140304	Cavin3	protein_coding
ENSMUSG00000036698	5925.4	5617.71	6181.82	-0.114259	0.0446304	0.00100673	0.0140594	Ago2	protein_coding
ENSMUSG00000002068	878.106	930.186	834.705	0.127504	0.0512065	0.00100842	0.0140635	Ccne1	protein_coding
ENSMUSG00000047193	585.376	534.215	628.011	-0.184072	0.0799482	0.00101789	0.0141759	Dync2h1	protein_coding
ENSMUSG00000026944	1139.05	1072.62	1194.42	-0.126152	0.0506517	0.00102392	0.0142403	Abca2	protein_coding
ENSMUSG00000022571	1894.39	1971.36	1830.24	0.0907607	0.0336069	0.00102703	0.0142638	Pycrl	protein_coding
ENSMUSG00000028800	1574.46	1636.01	1523.17	0.0882529	0.0324887	0.00104219	0.0144253	Hdac1	protein_coding
ENSMUSG00000048279	1678.45	1557.83	1778.96	-0.153029	0.0645574	0.0010406	0.0144253	Sacs	protein_coding
ENSMUSG00000068245	1074.73	1018.19	1121.86	-0.116312	0.0458909	0.00104295	0.0144253	Phf11d	protein_coding
ENSMUSG00000030861	1335.56	1269.99	1390.21	-0.107853	0.0418362	0.00104725	0.0144649	Acadsb	protein_coding
ENSMUSG00000015501	791.824	738.324	836.406	-0.144399	0.0601485	0.00105059	0.0144913	Hivep2	protein_coding
ENSMUSG00000034647	952.669	896.865	999.171	-0.125716	0.0509193	0.00105412	0.0145201	Ankrd12	protein_coding
ENSMUSG00000022139	4693.67	4485.51	4867.14	-0.0983887	0.0375615	0.00105598	0.0145258	Mbnl2	protein_coding
ENSMUSG00000028068	2093.98	1999.5	2172.71	-0.0992394	0.0381567	0.00106403	0.0146167	Iqgap3	protein_coding
ENSMUSG00000024844	5365.94	5533.7	5226.15	0.0722522	0.0254668	0.00106594	0.014623	Banf1	protein_coding
ENSMUSG00000067780	2082.39	1977.54	2169.76	-0.110905	0.0435014	0.00107137	0.0146774	Pi15	protein_coding
ENSMUSG00000050565	3871.59	3756.1	3967.83	-0.0696806	0.0244563	0.00110161	0.0150509	Tor1aip2	protein_coding
ENSMUSG00000073664	1734.87	1549.19	1889.61	-0.222653	0.101474	0.00110064	0.0150509	Nbeal1	protein_coding
ENSMUSG00000030751	4439.8	4563.28	4336.9	0.0653638	0.0226396	0.00110546	0.0150831	Psma1	protein_coding
ENSMUSG00000025092	713.077	673.598	745.976	-0.12033	0.048407	0.0011127	0.0151348	Hspa12a	protein_coding
ENSMUSG00000033411	1345.93	1289.54	1392.92	-0.0944343	0.0357229	0.00111376	0.0151348	Ctdspl2	protein_coding
ENSMUSG00000073676	2697.64	2824.74	2591.73	0.103253	0.0399136	0.00111321	0.0151348	Hspe1	protein_coding
ENSMUSG00000095597	773.977	830.707	726.701	0.153321	0.065318	0.00111543	0.0151371	Rps7-ps3	transcribed_processed_pseudogene
ENSMUSG00000021171	2724.37	2631.56	2801.72	-0.078366	0.0283017	0.00113148	0.0153138	Esyt2	protein_coding
ENSMUSG00000042548	2963.49	2832.86	3072.36	-0.0982658	0.0375151	0.00113118	0.0153138	Asxl1	protein_coding
ENSMUSG00000032193	4388.42	4253.11	4501.18	-0.0718037	0.0254723	0.00113331	0.0153179	Ldlr	protein_coding
ENSMUSG00000036202	4391.26	4239.37	4517.84	-0.0796124	0.0289219	0.00113653	0.0153409	Rif1	protein_coding
ENSMUSG00000029447	23296.2	24146.2	22587.8	0.081962	0.030277	0.00114669	0.0154573	Cct6a	protein_coding
ENSMUSG00000031068	2029.7	2115.96	1957.82	0.094716	0.0359183	0.00115574	0.0155378	Glrx3	protein_coding
ENSMUSG00000034235	1296.9	1223.37	1358.18	-0.122119	0.0494714	0.00115488	0.0155378	Usp54	protein_coding
ENSMUSG00000069769	1039.31	990.878	1079.67	-0.103913	0.0405003	0.00115838	0.0155525	Msi2	protein_coding
ENSMUSG00000026043	6946.06	7264.13	6680.99	0.100853	0.0389229	0.00116106	0.0155677	Col3a1	protein_coding
ENSMUSG00000039701	698.539	657.038	733.124	-0.127012	0.0521577	0.00116405	0.0155871	Usp53	protein_coding
ENSMUSG00000018572	1922.61	1995.95	1861.49	0.0864059	0.0321281	0.00117226	0.0156763	Phf23	protein_coding
ENSMUSG00000027313	1690.18	1571.25	1789.28	-0.149005	0.0638361	0.00117567	0.0157011	Chac1	protein_coding
ENSMUSG00000021870	3316.93	3172.99	3436.87	-0.0965034	0.037057	0.00117986	0.0157351	Slmap	protein_coding
ENSMUSG00000024097	4940.73	5172.71	4747.41	0.102396	0.0400259	0.0011829	0.0157351	Srsf7	protein_coding
ENSMUSG00000046169	360.465	332.018	384.172	-0.163739	0.0716047	0.00118173	0.0157351	Adamts6	protein_coding
ENSMUSG00000018965	5007.95	5140.7	4897.33	0.06304	0.0217022	0.00118797	0.0157816	Ywhah	protein_coding
ENSMUSG00000018377	3841.11	3724.09	3938.64	-0.070799	0.0251476	0.00119223	0.0158174	Vezf1	protein_coding
ENSMUSG00000043279	1548.19	1439.66	1638.62	-0.147787	0.063485	0.00120495	0.0159652	Trim56	protein_coding
ENSMUSG00000021703	617.893	579.646	649.765	-0.131501	0.0548117	0.00120721	0.0159742	Serinc5	protein_coding
ENSMUSG00000042644	4151.56	3916.51	4347.43	-0.121591	0.0501007	0.00121558	0.0160638	Itpr3	protein_coding
ENSMUSG00000020594	5781.67	5611.74	5923.28	-0.0687311	0.0242928	0.0012181	0.0160761	Pum2	protein_coding
ENSMUSG00000007415	3537.95	3639.62	3453.24	0.0667578	0.0235022	0.00122083	0.016091	Gatad1	protein_coding
ENSMUSG00000009418	2252.99	2114.03	2368.79	-0.132419	0.0552439	0.00122514	0.0161267	Nav1	protein_coding
ENSMUSG00000028063	15381.5	16043.3	14830.1	0.0938943	0.0364907	0.00122741	0.0161355	Lmna	protein_coding
ENSMUSG00000019820	2891.47	2636.98	3103.55	-0.183304	0.0828364	0.00123402	0.0162013	Utrn	protein_coding
ENSMUSG00000033295	4227.59	4042.54	4381.8	-0.0970026	0.0375019	0.0012403	0.0162626	Ptprf	protein_coding
ENSMUSG00000040033	2230.99	2024.15	2403.35	-0.191999	0.0879085	0.00124947	0.0163615	Stat2	protein_coding
ENSMUSG00000032431	2096.83	2167.71	2037.76	0.0775098	0.0283214	0.00125157	0.0163678	Crtap	protein_coding
ENSMUSG00000058546	10738.3	11079.4	10454.2	0.0731179	0.0263162	0.00126153	0.0164767	Rpl23a	protein_coding
ENSMUSG00000008475	3864.1	4020.13	3734.08	0.0901371	0.0342058	0.00126426	0.0164911	Arpc5	protein_coding
ENSMUSG00000020476	2630.41	2716.06	2559.04	0.0747156	0.0270926	0.00126776	0.0165153	Dbnl	protein_coding
ENSMUSG00000015671	3898.47	4009.89	3805.62	0.0664509	0.0235193	0.00128332	0.0166964	Psma2	protein_coding
ENSMUSG00000060935	2605	2503.82	2689.32	-0.0874369	0.0331156	0.00129522	0.0168295	Tmem263	protein_coding
ENSMUSG00000027363	2931.57	2814.14	3029.43	-0.0893713	0.0343151	0.00130127	0.0168647	Usp8	protein_coding
ENSMUSG00000029478	4428.59	4162.74	4650.14	-0.128455	0.0540077	0.00130039	0.0168647	Ncor2	protein_coding
ENSMUSG00000026603	1830.94	1907	1767.56	0.0919354	0.0352886	0.00130605	0.0169049	Smyd2	protein_coding
ENSMUSG00000037185	2381.49	2271.37	2473.26	-0.102108	0.0404065	0.00130935	0.0169259	Krt80	protein_coding
ENSMUSG00000041444	961.635	912.2	1002.83	-0.111813	0.0453814	0.00131794	0.017015	Arhgap32	protein_coding
ENSMUSG00000060657	1512.4	1442.24	1570.87	-0.102815	0.0405642	0.00132383	0.0170693	Marf1	protein_coding
ENSMUSG00000036737	5109.87	4949.35	5243.63	-0.0731321	0.0262392	0.00133576	0.0172011	Oxsr1	protein_coding
ENSMUSG00000046139	2764.97	2673.79	2840.95	-0.0758952	0.0277763	0.00133854	0.0172149	Patl1	protein_coding
ENSMUSG00000063480	1799.4	1872.74	1738.28	0.0904523	0.0347025	0.00134267	0.0172461	Snu13	protein_coding
ENSMUSG00000000804	2957.96	2818.31	3074.33	-0.103318	0.0412072	0.00135683	0.0172871	Usp32	protein_coding
ENSMUSG00000021009	3093.97	2954.39	3210.28	-0.099982	0.0393163	0.00136301	0.0172871	Ptpn21	protein_coding
ENSMUSG00000026750	5649.67	5814.21	5512.55	0.0676829	0.0241802	0.00134922	0.0172871	Psmb7	protein_coding
ENSMUSG00000035783	4557.74	4698.67	4440.31	0.0714569	0.0258612	0.00135437	0.0172871	Acta2	protein_coding
ENSMUSG00000035992	2339.39	2219.34	2439.43	-0.110935	0.0450951	0.00135256	0.0172871	Fnip1	protein_coding
ENSMUSG00000036078	1914.63	1984.66	1856.28	0.0824607	0.0309443	0.00136248	0.0172871	Sigmar1	protein_coding
ENSMUSG00000039126	2373.18	2096.29	2603.91	-0.237197	0.115306	0.00136073	0.0172871	Prune2	protein_coding
ENSMUSG00000039414	2259.94	2130.85	2367.51	-0.122432	0.0511486	0.00135888	0.0172871	Heatr5b	protein_coding
ENSMUSG00000048285	2121.23	2027.94	2198.97	-0.0962067	0.0376566	0.0013572	0.0172871	Frmd6	protein_coding
ENSMUSG00000071415	22893.3	23464.8	22417	0.0589888	0.0205104	0.00135994	0.0172871	Rpl23	protein_coding
ENSMUSG00000036371	30453.1	31331.5	29721.2	0.0671245	0.0239154	0.00137055	0.0173609	Serbp1	protein_coding
ENSMUSG00000007041	6873.72	7026.41	6746.49	0.0536601	0.0183337	0.001379	0.0174242	Clic1	protein_coding
ENSMUSG00000044447	3793.31	3634.38	3925.75	-0.0932142	0.0361588	0.00137892	0.0174242	Dock5	protein_coding
ENSMUSG00000028081	15335.7	15813	14937.9	0.071538	0.0259581	0.00139208	0.0175236	Rps3a1	protein_coding
ENSMUSG00000034275	313.469	283.498	338.446	-0.196248	0.091896	0.00139144	0.0175236	Igsf9b	protein_coding
ENSMUSG00000075706	3267.51	3383.17	3171.12	0.0807236	0.030128	0.00139054	0.0175236	Gpx4	protein_coding
ENSMUSG00000026029	1189.83	1250.43	1139.33	0.109471	0.044516	0.00139682	0.0175612	Casp8	protein_coding
ENSMUSG00000053754	3538.16	3379.03	3670.76	-0.0985304	0.039176	0.00139991	0.0175782	Chd8	protein_coding
ENSMUSG00000061175	1916.71	1722.01	2078.97	-0.207122	0.0990075	0.00140405	0.0176083	Fnip2	protein_coding
ENSMUSG00000058070	1525.06	1594.72	1467.02	0.100028	0.0397205	0.00141006	0.0176616	Eml1	protein_coding
ENSMUSG00000100801	11608.9	11961.3	11315.2	0.0699548	0.0253246	0.00141663	0.0177219	Gm15459	processed_pseudogene
ENSMUSG00000021127	2925.31	2796.25	3032.87	-0.0973268	0.0383167	0.00144348	0.0180354	Zfp36l1	protein_coding
ENSMUSG00000015522	2662.91	2571.7	2738.92	-0.0782147	0.0292118	0.00145438	0.0181492	Arnt	protein_coding
ENSMUSG00000036712	3409.6	3301.27	3499.87	-0.0731472	0.0269618	0.00148507	0.0185093	Cyld	protein_coding
ENSMUSG00000000631	7922.39	7590.48	8198.98	-0.0933405	0.0364514	0.00148801	0.0185229	Myo18a	protein_coding
ENSMUSG00000027669	551.472	584.439	523.999	0.125209	0.0536496	0.00152203	0.0189204	Gnb4	protein_coding
ENSMUSG00000035027	3033.55	3138.73	2945.89	0.078519	0.0295234	0.00152369	0.0189204	Map2k2	protein_coding
ENSMUSG00000022946	219.488	196.955	238.265	-0.208412	0.101259	0.00154241	0.0191293	Dop1b	protein_coding
ENSMUSG00000026490	3842.06	3711.23	3951.08	-0.0771954	0.0291425	0.00155165	0.0192203	Cdc42bpa	protein_coding
ENSMUSG00000027652	3075.59	2940.74	3187.97	-0.0971201	0.0385798	0.00155476	0.0192352	Ralgapb	protein_coding
ENSMUSG00000034621	1903.73	1832.69	1962.94	-0.0840569	0.0323639	0.00157692	0.0194615	Gpatch8	protein_coding
ENSMUSG00000058230	4094.33	3916.78	4242.29	-0.0952145	0.0380432	0.00157648	0.0194615	Arhgap35	protein_coding
ENSMUSG00000028497	1997.69	1857.81	2114.26	-0.145755	0.0657234	0.00158865	0.0195823	Hacd4	protein_coding
ENSMUSG00000021186	966.29	917.581	1006.88	-0.108479	0.0450834	0.00160701	0.019741	Fbln5	protein_coding
ENSMUSG00000030002	4455.1	4318.61	4568.84	-0.0705523	0.0260211	0.00160739	0.019741	Dusp11	protein_coding
ENSMUSG00000052033	1056.27	1115.04	1007.29	0.117962	0.0501506	0.00160555	0.019741	Pfdn4	protein_coding
ENSMUSG00000028630	1925.47	1853.99	1985.03	-0.0839836	0.0324348	0.0016133	0.0197894	Dyrk2	protein_coding
ENSMUSG00000036097	2467.03	2379.62	2539.88	-0.0803299	0.0306603	0.00162074	0.0198565	Slf2	protein_coding
ENSMUSG00000031770	2157.01	2252.31	2077.6	0.0970546	0.038917	0.0016234	0.019865	Herpud1	protein_coding
ENSMUSG00000031320	26206.4	26699.4	25795.5	0.0463008	0.0156286	0.00162991	0.0199205	Rps4x	protein_coding
ENSMUSG00000045636	887.668	843.099	924.808	-0.107233	0.0445722	0.00165194	0.0201653	Mtus1	protein_coding
ENSMUSG00000034243	1749.52	1579.39	1891.3	-0.197486	0.0965296	0.00166549	0.020306	Golgb1	protein_coding
ENSMUSG00000020576	1671.45	1573.3	1753.24	-0.123054	0.0542377	0.0016725	0.0203424	Nbas	protein_coding
ENSMUSG00000021737	2511.37	2615.28	2424.77	0.0912046	0.0361394	0.00167244	0.0203424	Psmd6	protein_coding
ENSMUSG00000028960	3503.18	3353.66	3627.78	-0.0937992	0.0376595	0.00168361	0.0204528	Ube4b	protein_coding
ENSMUSG00000005533	2111.85	1999.84	2205.18	-0.113626	0.0483059	0.00169286	0.0204802	Igf1r	protein_coding
ENSMUSG00000015605	2315.23	2397.55	2246.64	0.0791871	0.0302583	0.00169617	0.0204802	Srf	protein_coding
ENSMUSG00000020256	6212.67	5897.25	6475.53	-0.107251	0.0458705	0.00170008	0.0204802	Aldh1l2	protein_coding
ENSMUSG00000020647	599.129	563.806	628.565	-0.123943	0.0540215	0.00169722	0.0204802	Ncoa1	protein_coding
ENSMUSG00000029313	2710.59	2605	2798.58	-0.087027	0.0340704	0.00169701	0.0204802	Aff1	protein_coding
ENSMUSG00000032959	4134.91	4246.12	4042.24	0.0628305	0.0226364	0.00169724	0.0204802	Pebp1	protein_coding
ENSMUSG00000078153	151.897	134.259	166.595	-0.234775	0.119893	0.00169946	0.0204802	Psme2b	protein_coding
ENSMUSG00000026784	437.646	471.473	409.456	0.157252	0.073398	0.00171186	0.0205974	Pdss1	protein_coding
ENSMUSG00000037740	1284.57	1357.83	1223.53	0.119988	0.0519973	0.00174036	0.0209154	Mrps26	protein_coding
ENSMUSG00000041225	1363.67	1302.4	1414.74	-0.0985468	0.0402526	0.00175567	0.0210743	Arhgap12	protein_coding
ENSMUSG00000048249	362.178	325.472	392.766	-0.202887	0.101818	0.00175854	0.0210837	Crebrf	protein_coding
ENSMUSG00000028414	1142.72	1092.63	1184.46	-0.0962881	0.0391801	0.00176489	0.0210852	Fktn	protein_coding
ENSMUSG00000041324	3879.35	3740.33	3995.21	-0.0807455	0.0311961	0.00176457	0.0210852	Inhba	protein_coding
ENSMUSG00000073557	1430.59	1362.07	1487.68	-0.103344	0.0429392	0.00176494	0.0210852	Ppp1r12b	protein_coding
ENSMUSG00000022808	1561.37	1619.89	1512.6	0.0839555	0.03284	0.00177588	0.0211908	Snx4	protein_coding
ENSMUSG00000025241	2009.38	1887.15	2111.23	-0.127462	0.0565533	0.00178161	0.021234	Fyco1	protein_coding
ENSMUSG00000039473	1344.98	1283.31	1396.37	-0.100042	0.0413131	0.00179549	0.0213742	Ubn1	protein_coding
ENSMUSG00000041408	4076.2	3958.93	4173.93	-0.0666214	0.0246446	0.00180305	0.0213921	Wapl	protein_coding
ENSMUSG00000067367	4480.78	4695.74	4301.65	0.103087	0.0427676	0.00179979	0.0213921	Lyar	protein_coding
ENSMUSG00000079435	5905.27	6100.65	5742.46	0.0746988	0.028348	0.00180336	0.0213921	Rpl36a	protein_coding
ENSMUSG00000020614	580.187	545.592	609.016	-0.124216	0.0548629	0.0018136	0.021482	Fam20a	protein_coding
ENSMUSG00000025393	45645.3	46392.8	45022.3	0.0404141	0.0136811	0.00181741	0.021482	Atp5b	protein_coding
ENSMUSG00000033014	1894.48	1828.93	1949.1	-0.0787637	0.030374	0.00181547	0.021482	Trim33	protein_coding
ENSMUSG00000058690	2137.74	2050.68	2210.28	-0.0896984	0.0359532	0.00181946	0.021482	Ccser2	protein_coding
ENSMUSG00000034377	3948.47	3598	4240.52	-0.179093	0.0882405	0.00183076	0.0215901	Tulp4	protein_coding
ENSMUSG00000017009	2317.83	2405.87	2244.47	0.0843919	0.0332149	0.00183418	0.0216051	Sdc4	protein_coding
ENSMUSG00000029190	2415	2312.68	2500.28	-0.0928564	0.0376596	0.00184503	0.0216752	D5Ertd579e	protein_coding
ENSMUSG00000034751	1758.79	1660.78	1840.48	-0.117859	0.0514841	0.00184657	0.0216752	Mast4	protein_coding
ENSMUSG00000068101	474.536	505.621	448.631	0.134784	0.061198	0.00184392	0.0216752	Cenpm	protein_coding
ENSMUSG00000021411	571.203	605.075	542.975	0.124948	0.0552791	0.00187185	0.021945	Pxdc1	protein_coding
ENSMUSG00000031954	4161.68	4274.61	4067.57	0.0629729	0.0230505	0.00187391	0.021945	Cfdp1	protein_coding
ENSMUSG00000057738	8036.02	7635.51	8369.78	-0.106931	0.0454842	0.00188335	0.02203	Sptan1	protein_coding
ENSMUSG00000018171	5831.3	5664.88	5969.98	-0.0658785	0.0243789	0.00188801	0.0220589	Vmp1	protein_coding
ENSMUSG00000001131	2680.3	2769.93	2605.61	0.0758025	0.0291265	0.0019126	0.022315	Timp1	protein_coding
ENSMUSG00000019726	844.78	773.096	904.516	-0.166661	0.08468	0.00191657	0.022315	Lyst	protein_coding
ENSMUSG00000040048	1423.06	1483.02	1373.11	0.0921194	0.037451	0.00191604	0.022315	Ndufb10	protein_coding
ENSMUSG00000001300	767.051	815.38	726.776	0.130411	0.0591	0.00192195	0.0223518	Efnb2	protein_coding
ENSMUSG00000031955	4020.34	4133	3926.45	0.0650021	0.0240588	0.00194211	0.022549	Bcar1	protein_coding
ENSMUSG00000049354	3703.87	3596.67	3793.2	-0.0665288	0.0247715	0.00194338	0.022549	Dcaf7	protein_coding
ENSMUSG00000051695	12455.4	12764.7	12197.8	0.0578558	0.0210728	0.00194783	0.022568	Pcbp1	protein_coding
ENSMUSG00000055799	585	617.372	558.023	0.116983	0.051476	0.00194949	0.022568	Tcf7l1	protein_coding
ENSMUSG00000038400	2860.78	2960.11	2778	0.0785097	0.0305144	0.00195987	0.0226621	Pmepa1	protein_coding
ENSMUSG00000025439	2190.73	2274.75	2120.71	0.0842439	0.0334887	0.00196493	0.0226947	Clns1a	protein_coding
ENSMUSG00000020823	4906.66	4721.47	5060.99	-0.0840534	0.033311	0.00196978	0.0226987	Sec14l1	protein_coding
ENSMUSG00000068747	492.489	454.076	524.5	-0.157196	0.0758135	0.00196837	0.0226987	Sort1	protein_coding
ENSMUSG00000005779	5045.76	5178.38	4935.25	0.0614449	0.0225032	0.00197917	0.0227808	Psmb4	protein_coding
ENSMUSG00000020954	2693.95	2779.13	2622.96	0.0717824	0.0272906	0.00198559	0.0228286	Strn3	protein_coding
ENSMUSG00000055148	162.061	179.247	147.74	0.207051	0.107621	0.00199696	0.0229332	Klf2	protein_coding
ENSMUSG00000036057	2301.15	2209.47	2377.56	-0.0876187	0.0354551	0.00202091	0.0231819	Ptpn23	protein_coding
ENSMUSG00000028797	1617.54	1686.01	1560.48	0.0917504	0.0375984	0.00202664	0.0232212	Tmem234	protein_coding
ENSMUSG00000026238	19940.2	20539.1	19441	0.0687262	0.0258833	0.00203833	0.0232762	Ptma	protein_coding
ENSMUSG00000028106	1464.01	1403.01	1514.84	-0.0916791	0.037561	0.00203541	0.0232762	Rprd2	protein_coding
ENSMUSG00000028439	773.181	811.34	741.381	0.105406	0.0451732	0.00203837	0.0232762	Fam219a	protein_coding
ENSMUSG00000021951	392.369	420.604	368.839	0.144603	0.0687263	0.00206403	0.0235426	Eef1akmt1	protein_coding
ENSMUSG00000006333	14917.7	15337.5	14567.8	0.0648242	0.0242043	0.00207928	0.0236897	Rps9	protein_coding
ENSMUSG00000030970	1321.33	1376.16	1275.63	0.0898188	0.0367333	0.00208508	0.023729	Ctbp2	protein_coding
ENSMUSG00000032097	4486.06	4347.56	4601.47	-0.0706011	0.0269654	0.00209328	0.0237419	Ddx6	protein_coding
ENSMUSG00000034789	565.221	598.62	537.389	0.121392	0.0547591	0.00209048	0.0237419	Rab24	protein_coding
ENSMUSG00000051343	2631.21	2535.48	2710.99	-0.0805551	0.0319028	0.00209205	0.0237419	Rab11fip5	protein_coding
ENSMUSG00000020116	3255.51	3374.78	3156.11	0.0810669	0.032214	0.00211493	0.0238266	Pno1	protein_coding
ENSMUSG00000026987	828.153	785.058	864.065	-0.109584	0.0478951	0.00211333	0.0238266	Baz2b	protein_coding
ENSMUSG00000031666	1099.61	1044.41	1145.61	-0.106705	0.0461423	0.00210635	0.0238266	Rbl2	protein_coding
ENSMUSG00000037197	2791.76	2886.74	2712.6	0.0758502	0.0295735	0.0021134	0.0238266	Rbm17	protein_coding
ENSMUSG00000041235	427.68	400.098	450.665	-0.134284	0.0624878	0.00211307	0.0238266	Chd7	protein_coding
ENSMUSG00000062901	412.425	366.904	450.359	-0.216007	0.115816	0.00211208	0.0238266	Klhl24	protein_coding
ENSMUSG00000034203	1289.62	1350.7	1238.73	0.100251	0.042697	0.00215273	0.0242254	Chchd4	protein_coding
ENSMUSG00000040204	3400.42	3539.25	3284.73	0.0888079	0.0363736	0.00215951	0.0242746	Pclaf	protein_coding
ENSMUSG00000024914	3254.58	3386.8	3144.4	0.0885762	0.0362779	0.00216528	0.0242936	Drap1	protein_coding
ENSMUSG00000031386	6881.08	6497.49	7200.75	-0.116949	0.0525323	0.00216602	0.0242936	Hcfc1	protein_coding
ENSMUSG00000029364	3925.81	4056.92	3816.56	0.0749809	0.0292488	0.00217293	0.0243268	Wsb2	protein_coding
ENSMUSG00000054387	1670.28	1599.19	1729.52	-0.0930286	0.038644	0.0021738	0.0243268	Mdm4	protein_coding
ENSMUSG00000001542	1878.26	1807.49	1937.24	-0.0836136	0.0336894	0.0021918	0.0243391	Ell2	protein_coding
ENSMUSG00000003037	2210.83	2291.92	2143.26	0.0807754	0.0323203	0.00217771	0.0243391	Rab8a	protein_coding
ENSMUSG00000019790	2510.94	2405.42	2598.87	-0.0916089	0.0381894	0.00218595	0.0243391	Stxbp5	protein_coding
ENSMUSG00000020330	5980.26	5818.27	6115.26	-0.063156	0.0235583	0.00218808	0.0243391	Hmmr	protein_coding
ENSMUSG00000039834	1203.33	1154.48	1244.03	-0.0891116	0.036649	0.00218333	0.0243391	Zfp335	protein_coding
ENSMUSG00000041417	516.46	486.048	541.803	-0.123712	0.0566466	0.00218115	0.0243391	Pik3r1	protein_coding
ENSMUSG00000044308	3443.7	3339.01	3530.94	-0.069624	0.0266948	0.00219028	0.0243391	Ubr3	protein_coding
ENSMUSG00000019942	5564.69	5723.12	5432.67	0.0654468	0.0246766	0.0021984	0.0243855	Cdk1	protein_coding
ENSMUSG00000030291	1373.97	1428.18	1328.78	0.0858361	0.0349418	0.00221354	0.0245265	Med21	protein_coding
ENSMUSG00000035722	658.932	617.575	693.396	-0.128464	0.0598238	0.00222267	0.0246006	Abca7	protein_coding
ENSMUSG00000025967	16713.9	17113.1	16381.2	0.0561851	0.0205076	0.00223244	0.0246568	Eef1b2	protein_coding
ENSMUSG00000028563	228.899	250.007	211.309	0.178834	0.0924625	0.00223753	0.0246568	Tm2d1	protein_coding
ENSMUSG00000030663	1911.37	1984.38	1850.52	0.0835893	0.033813	0.00223669	0.0246568	1110004F10Rik	protein_coding
ENSMUSG00000042462	1110.65	1159.65	1069.82	0.0945858	0.0397974	0.00223641	0.0246568	Dctpp1	protein_coding
ENSMUSG00000001056	3184.59	3312.28	3078.19	0.0871911	0.0358186	0.00226065	0.0247026	Nhp2	protein_coding
ENSMUSG00000001525	45334.1	46531.3	44336.4	0.0612972	0.0228089	0.00225491	0.0247026	Tubb5	protein_coding
ENSMUSG00000017781	5158.92	5320.9	5023.95	0.071037	0.0275256	0.0022618	0.0247026	Pitpna	protein_coding
ENSMUSG00000020048	41062.1	42379.2	39964.4	0.0705298	0.0280324	0.00225601	0.0247026	Hsp90b1	protein_coding
ENSMUSG00000021770	1647.82	1576.55	1707.22	-0.0942029	0.0395153	0.00225279	0.0247026	Samd8	protein_coding
ENSMUSG00000030655	5087.34	4514.92	5564.36	-0.218611	0.120492	0.00226373	0.0247026	Smg1	protein_coding
ENSMUSG00000031778	683.792	721.449	652.41	0.114232	0.0512527	0.00226199	0.0247026	Cx3cl1	protein_coding
ENSMUSG00000057113	49787.5	51531.6	48334.1	0.0780387	0.0309118	0.00225763	0.0247026	Npm1	protein_coding
ENSMUSG00000061536	916.653	874.425	951.842	-0.0984853	0.0420441	0.00225297	0.0247026	Sec22c	protein_coding
ENSMUSG00000041720	2004.33	1900.39	2090.95	-0.108342	0.0484147	0.00226924	0.0247359	Pi4ka	protein_coding
ENSMUSG00000022471	3756.83	3857.18	3673.2	0.0615696	0.0229847	0.00228207	0.024848	Xrcc6	protein_coding
ENSMUSG00000063894	607.409	564.641	643.049	-0.142791	0.0693448	0.00228445	0.024848	Zkscan8	protein_coding
ENSMUSG00000032171	1681.15	1756.63	1618.25	0.0965448	0.041044	0.0022899	0.0248804	Pin1	protein_coding
ENSMUSG00000038564	674.928	640.033	704.007	-0.108997	0.0483051	0.00229599	0.0249166	Ift172	protein_coding
ENSMUSG00000064215	2130.8	2241.4	2038.63	0.108654	0.0481381	0.00229817	0.0249166	Ifi27	protein_coding
ENSMUSG00000061360	3114.41	3200.9	3042.33	0.0642936	0.0242848	0.00230065	0.0249167	Phf5a	protein_coding
ENSMUSG00000015053	1139.14	1187.1	1099.18	0.090665	0.0378158	0.00230636	0.024925	Gata2	protein_coding
ENSMUSG00000030465	676.973	634.952	711.991	-0.128819	0.0605494	0.00230491	0.024925	Psd3	protein_coding
ENSMUSG00000005893	2319.09	2219.34	2402.22	-0.0931985	0.039335	0.00233478	0.0252051	Nr2c2	protein_coding
ENSMUSG00000050295	3242.87	3122.23	3343.41	-0.0824873	0.0335093	0.00234824	0.0253233	Foxc1	protein_coding
ENSMUSG00000020315	10787.2	10218.8	11260.8	-0.111367	0.049707	0.00235723	0.0253233	Sptbn1	protein_coding
ENSMUSG00000023495	3019.34	3149.04	2911.25	0.0927154	0.03903	0.00235828	0.0253233	Pcbp4	protein_coding
ENSMUSG00000025860	2123.89	2035.84	2197.26	-0.0898658	0.0377289	0.00235455	0.0253233	Xiap	protein_coding
ENSMUSG00000036777	16825.7	16503.6	17094.2	-0.0468982	0.0164739	0.00235109	0.0253233	Anln	protein_coding
ENSMUSG00000001416	17410.4	17801.1	17084.8	0.0531123	0.0193153	0.00237111	0.025434	Cct3	protein_coding
ENSMUSG00000038274	7536.1	7784.06	7329.47	0.0739714	0.0289911	0.00237456	0.0254439	Fau	protein_coding
ENSMUSG00000022533	4321.96	4180.93	4439.48	-0.0738284	0.029083	0.00238036	0.0254789	Atp13a3	protein_coding
ENSMUSG00000003814	35371.1	36184.9	34692.9	0.0540961	0.0198337	0.00238619	0.0255142	Calr	protein_coding
ENSMUSG00000051557	281.491	304.785	262.08	0.162889	0.0835011	0.00240413	0.0256788	Pusl1	protein_coding
ENSMUSG00000035168	2441.48	2351.06	2516.84	-0.0817214	0.0332652	0.00241039	0.0257064	Tanc1	protein_coding
ENSMUSG00000035704	372.207	399.921	349.113	0.146573	0.0726168	0.00241181	0.0257064	Alg8	protein_coding
ENSMUSG00000006715	1396.1	1452.55	1349.05	0.0878537	0.0365832	0.00242846	0.0258476	Gmnn	protein_coding
ENSMUSG00000026004	326.265	299.016	348.972	-0.167776	0.0864012	0.00243018	0.0258476	Kansl1l	protein_coding
ENSMUSG00000035799	1290.48	1347.42	1243.03	0.094016	0.0400477	0.00243855	0.0259093	Twist1	protein_coding
ENSMUSG00000039844	5324.07	5130.49	5485.38	-0.0802816	0.0325985	0.00244501	0.0259506	Rapgef1	protein_coding
ENSMUSG00000020806	530.106	488.755	564.566	-0.155867	0.0792603	0.0024478	0.0259529	Rhbdf2	protein_coding
ENSMUSG00000035356	424.533	393.607	450.304	-0.145389	0.0728242	0.00246738	0.0261079	Nfkbiz	protein_coding
ENSMUSG00000041341	2187.46	2072.25	2283.46	-0.110673	0.0500756	0.0024676	0.0261079	Atg2b	protein_coding
ENSMUSG00000031584	2586.8	2679.98	2509.16	0.0795451	0.0321557	0.00247387	0.0261438	Gsr	protein_coding
ENSMUSG00000094344	1364.42	1444.91	1297.35	0.121043	0.0563466	0.00247619	0.0261438	Gm11942	processed_pseudogene
ENSMUSG00000026728	44955.6	46925.8	43313.8	0.093918	0.0400611	0.00248258	0.026184	Vim	protein_coding
ENSMUSG00000070327	4911.96	4238.65	5473.05	-0.261421	0.154647	0.00248994	0.0262341	Rnf213	protein_coding
ENSMUSG00000031652	3105.41	3001.94	3191.64	-0.0748511	0.0298485	0.00249845	0.0262775	N4bp1	protein_coding
ENSMUSG00000035024	2040.08	1960.86	2106.09	-0.0849253	0.0351677	0.00249927	0.0262775	Ncapd3	protein_coding
ENSMUSG00000000317	891.169	966.315	828.546	0.164682	0.0852619	0.00250453	0.0262846	Bcl6b	protein_coding
ENSMUSG00000048920	369.79	395.661	348.23	0.139782	0.0687718	0.00250516	0.0262846	Fkrp	protein_coding
ENSMUSG00000008333	1998.5	2074.34	1935.3	0.0833028	0.0342797	0.00252188	0.0264326	Snrpb2	protein_coding
ENSMUSG00000063882	2085.41	2156.93	2025.81	0.0761559	0.0305332	0.00253125	0.0265033	Uqcrh	protein_coding
ENSMUSG00000032249	5344.33	5502.18	5212.79	0.0671463	0.0259891	0.00253421	0.0265067	Anp32a	protein_coding
ENSMUSG00000030779	2793.33	2693.37	2876.63	-0.0801504	0.0326035	0.00254192	0.0265597	Rbbp6	protein_coding
ENSMUSG00000030180	2839.94	2731.22	2930.53	-0.0838853	0.0348478	0.00254986	0.0266152	Kdm5a	protein_coding
ENSMUSG00000028955	1721.27	1785.96	1667.36	0.0823189	0.033852	0.00255353	0.0266259	Vamp3	protein_coding
ENSMUSG00000075595	1455.9	1387.73	1512.71	-0.099902	0.0438039	0.00256028	0.0266687	Zfp652	protein_coding
ENSMUSG00000035476	847.45	803.405	884.154	-0.108605	0.0491759	0.00256517	0.026692	Tab3	protein_coding
ENSMUSG00000038658	1737.99	1665.54	1798.37	-0.090498	0.0382368	0.00256929	0.0267073	Ric1	protein_coding
ENSMUSG00000006519	2375.7	2456.53	2308.35	0.0765303	0.0306956	0.00258631	0.0268566	Cyba	protein_coding
ENSMUSG00000042350	1006.78	959.611	1046.08	-0.0993545	0.0438626	0.00261927	0.0271709	Arel1	protein_coding
ENSMUSG00000034218	2233.95	2039.71	2395.82	-0.170235	0.0911447	0.0026264	0.0272168	Atm	protein_coding
ENSMUSG00000024563	2342.37	2268.79	2403.69	-0.0713352	0.028234	0.00263062	0.0272326	Smad2	protein_coding
ENSMUSG00000026553	11049	10742.7	11304.1	-0.0637831	0.0244824	0.00264125	0.0273146	Copa	protein_coding
ENSMUSG00000028837	2282.15	2356.71	2220.02	0.0724483	0.0288127	0.00264745	0.0273507	Psmb2	protein_coding
ENSMUSG00000095098	860.385	902.426	825.35	0.102801	0.0459201	0.00266612	0.0275154	Ccdc85b	protein_coding
ENSMUSG00000038902	1381.12	1323.39	1429.23	-0.0899483	0.0384747	0.00266912	0.0275182	Pogz	protein_coding
ENSMUSG00000037010	636.81	673.852	605.942	0.118353	0.0556114	0.00267653	0.0275663	Apln	protein_coding
ENSMUSG00000060600	5249.9	5383.58	5138.5	0.0593799	0.0223968	0.00268123	0.0275866	Eno3	protein_coding
ENSMUSG00000025224	4979.92	4710.3	5204.59	-0.11263	0.0520467	0.00268918	0.0276402	Gbf1	protein_coding
ENSMUSG00000020496	5302.1	5438.16	5188.72	0.0593691	0.0224388	0.00270145	0.0277219	Rnf187	protein_coding
ENSMUSG00000036223	779.01	820.266	744.63	0.108944	0.0498192	0.00270538	0.0277219	Ska1	protein_coding
ENSMUSG00000042605	2695.48	2598.18	2776.56	-0.0796114	0.0327643	0.00270311	0.0277219	Atxn2	protein_coding
ENSMUSG00000007721	2565.87	2663.67	2484.37	0.083252	0.0346625	0.00271722	0.0277868	Ccdc124	protein_coding
ENSMUSG00000076435	1057.89	1010.75	1097.17	-0.0947202	0.0413561	0.00271658	0.0277868	Acsf2	protein_coding
ENSMUSG00000021140	1908.77	1829.29	1975.01	-0.0896286	0.0383663	0.00273393	0.0278874	Pcnx	protein_coding
ENSMUSG00000036372	1427.05	1490.23	1374.41	0.0941332	0.040957	0.00273536	0.0278874	Tmem258	protein_coding
ENSMUSG00000053641	1741.47	1657.14	1811.75	-0.101934	0.045905	0.00273025	0.0278874	Dennd4a	protein_coding
ENSMUSG00000062580	2249.74	2333.1	2180.27	0.0809055	0.0334635	0.00274024	0.0279089	Timm17a	protein_coding
ENSMUSG00000020720	5646.7	5812.69	5508.38	0.0665447	0.0260145	0.00276747	0.0281294	Psmd12	protein_coding
ENSMUSG00000021967	753.891	792.896	721.386	0.106462	0.0485749	0.00276703	0.0281294	Mrpl57	protein_coding
ENSMUSG00000021102	1310.5	1367.66	1262.87	0.0926466	0.0402504	0.00279155	0.0283391	Glrx5	protein_coding
ENSMUSG00000030287	1126.58	989.702	1240.64	-0.223357	0.139139	0.00279372	0.0283391	Itpr2	protein_coding
ENSMUSG00000040263	1800.17	1867.46	1744.09	0.081212	0.0337555	0.00279962	0.0283704	Klhdc4	protein_coding
ENSMUSG00000023021	2299.44	2371.9	2239.05	0.0702595	0.0281603	0.00280924	0.0283998	Cers5	protein_coding
ENSMUSG00000027288	13504.4	12981	13940.6	-0.0842704	0.0356334	0.00280585	0.0283998	Zfp106	protein_coding
ENSMUSG00000028741	2414.34	2515.97	2329.64	0.0895951	0.0385047	0.00281097	0.0283998	Mrto4	protein_coding
ENSMUSG00000022400	2446.41	2539.81	2368.57	0.0830222	0.0347543	0.00283756	0.0286398	Rbx1	protein_coding
ENSMUSG00000057788	1252.66	1304.89	1209.13	0.0897114	0.0386829	0.00285026	0.0287391	Ddx49	protein_coding
ENSMUSG00000038766	2330.45	2237.75	2407.71	-0.0865657	0.0368518	0.00286011	0.0287867	Gabpb2	protein_coding
ENSMUSG00000087403	243.045	222.291	260.339	-0.167673	0.0912283	0.00286069	0.0287867	Kantr	protein_coding
ENSMUSG00000037373	6570.72	6727.29	6440.24	0.0555859	0.0209395	0.00287435	0.0288666	Ctbp1	protein_coding
ENSMUSG00000044894	2751.25	2849.17	2669.66	0.0783218	0.0322711	0.00287162	0.0288666	Uqcrq	protein_coding
ENSMUSG00000024594	2370.24	2274.65	2449.89	-0.0872477	0.037396	0.00289848	0.02908	Prrc1	protein_coding
ENSMUSG00000021910	10698.1	10342.5	10994.4	-0.0740576	0.0301236	0.00291501	0.0291926	Nisch	protein_coding
ENSMUSG00000025823	8386.99	8629.54	8184.86	0.0656394	0.0257634	0.00291981	0.0291926	Pdia4	protein_coding
ENSMUSG00000031540	3384.02	3208.23	3530.51	-0.107967	0.0502051	0.00291716	0.0291926	Kat6a	protein_coding
ENSMUSG00000033099	1403.65	1457.92	1358.43	0.0839642	0.0355305	0.00292129	0.0291926	Nol12	protein_coding
ENSMUSG00000004105	1562.98	1637.41	1500.97	0.0995749	0.0447771	0.00292469	0.0291977	Angptl2	protein_coding
ENSMUSG00000055762	12579.6	12941.6	12278	0.06524	0.0256366	0.00293222	0.0292284	Eef1d	protein_coding
ENSMUSG00000093904	3838.01	3952.54	3742.58	0.0675618	0.0267337	0.00293356	0.0292284	Tomm20	protein_coding
ENSMUSG00000027624	4235.77	4354.08	4137.18	0.0636187	0.0247946	0.00294614	0.0292669	Epb41l1	protein_coding
ENSMUSG00000053175	267.976	235.328	295.183	-0.22732	0.138699	0.00294402	0.0292669	Bcl3	protein_coding
ENSMUSG00000068699	22433.8	20843	23759.5	-0.132293	0.0732117	0.00294364	0.0292669	Flnc	protein_coding
ENSMUSG00000021037	3979.26	4088.94	3887.86	0.0626699	0.0243021	0.0029629	0.0294044	Ahsa1	protein_coding
ENSMUSG00000022263	2226.09	2116.8	2317.16	-0.102645	0.0469316	0.00297411	0.0294834	Trio	protein_coding
ENSMUSG00000032966	10004.6	10261.9	9790.25	0.0600991	0.0228131	0.0029767	0.0294834	Fkbp1a	protein_coding
ENSMUSG00000020640	2079.52	2010.07	2137.39	-0.0745493	0.0304911	0.00298779	0.0295352	Itsn2	protein_coding
ENSMUSG00000027422	12594.2	12113.4	12994.8	-0.0827133	0.0352635	0.00298576	0.0295352	Rrbp1	protein_coding
ENSMUSG00000029231	3523.47	3356.2	3662.86	-0.0990851	0.0451525	0.0029911	0.0295389	Pdgfra	protein_coding
ENSMUSG00000009630	2265.66	2356.23	2190.18	0.0854393	0.0365436	0.00300312	0.0295997	Ppp2cb	protein_coding
ENSMUSG00000020844	3169.63	3269.17	3086.68	0.070433	0.0283133	0.00300312	0.0295997	Nxn	protein_coding
ENSMUSG00000063694	2011.01	2080.46	1953.12	0.0756731	0.0310423	0.00301029	0.0296413	Cycs	protein_coding
ENSMUSG00000057236	5617.91	5764.22	5495.99	0.0600119	0.0231106	0.00302923	0.0297987	Rbbp4	protein_coding
ENSMUSG00000043866	1509.7	1570.85	1458.74	0.086998	0.0375145	0.00303555	0.0298027	Taf10	protein_coding
ENSMUSG00000055296	2834.42	2574.29	3051.2	-0.176239	0.0996695	0.00303325	0.0298027	Tmem245	protein_coding
ENSMUSG00000034636	2230.19	2141.61	2304	-0.0859225	0.0369499	0.00304034	0.0298207	Zyg11b	protein_coding
ENSMUSG00000059119	3322.33	3429.16	3233.3	0.0717829	0.0290423	0.00304619	0.0298492	Nap1l4	protein_coding
ENSMUSG00000025534	2651.04	2734.36	2581.61	0.0707058	0.028523	0.00304918	0.0298494	Gusb	protein_coding
ENSMUSG00000010047	582.181	614.547	555.21	0.113753	0.0542666	0.00305385	0.0298662	Hyal2	protein_coding
ENSMUSG00000020840	2062.28	2140.63	1996.99	0.0823139	0.0347778	0.00307204	0.0299859	Blmh	protein_coding
ENSMUSG00000032547	4008.82	4124.6	3912.33	0.0654634	0.0258328	0.00307021	0.0299859	Ryk	protein_coding
ENSMUSG00000037742	152770	155801	150244	0.04734	0.0174744	0.00308614	0.0300943	Eef1a1	protein_coding
ENSMUSG00000034932	756.401	792.553	726.274	0.0998362	0.0454675	0.0030947	0.0301323	Mrpl54	protein_coding
ENSMUSG00000049537	460.74	498.154	429.562	0.155275	0.0841112	0.00309601	0.0301323	Tecrl	protein_coding
ENSMUSG00000026721	1249.84	1195.68	1294.99	-0.0921494	0.0407915	0.00310984	0.0302377	Rabgap1l	protein_coding
ENSMUSG00000023923	1246.55	1195.49	1289.09	-0.0881303	0.0383975	0.0031176	0.030284	Tbc1d5	protein_coding
ENSMUSG00000083773	7886.18	8160.26	7657.78	0.0766881	0.031787	0.00312697	0.0303457	Gm13394	processed_pseudogene
ENSMUSG00000022708	1065.84	946.229	1165.52	-0.210309	0.128224	0.00313308	0.0303759	Zbtb20	protein_coding
ENSMUSG00000027806	2801.64	2705.06	2882.14	-0.0758595	0.0314083	0.00314179	0.0303807	Tsc22d2	protein_coding
ENSMUSG00000028542	688.565	649.342	721.25	-0.115595	0.0560253	0.00314564	0.0303807	Slc6a9	protein_coding
ENSMUSG00000053768	4141.74	4258.69	4044.28	0.064397	0.0253389	0.00314175	0.0303807	Chchd3	protein_coding
ENSMUSG00000073490	103.021	89.7896	114.048	-0.237594	0.150501	0.0031447	0.0303807	Ifi207	protein_coding
ENSMUSG00000029207	2384.09	2240.38	2503.85	-0.121561	0.060243	0.00315139	0.0304072	Apbb2	protein_coding
ENSMUSG00000048000	2510.87	2411.87	2593.37	-0.085149	0.0366856	0.00317542	0.0306097	Gigyf2	protein_coding
ENSMUSG00000021027	1509.62	1438.49	1568.89	-0.0988356	0.0451473	0.00318348	0.0306288	Ralgapa1	protein_coding
ENSMUSG00000030189	18030.8	18564.7	17585.9	0.066709	0.0266386	0.00318295	0.0306288	Ybx3	protein_coding
ENSMUSG00000032479	9721.55	9441.2	9955.17	-0.0655151	0.0260799	0.00318963	0.0306587	Map4	protein_coding
ENSMUSG00000027523	28032.8	28685.7	27488.8	0.0546006	0.0206944	0.00319572	0.030688	Gnas	protein_coding
ENSMUSG00000040374	876.816	920.305	840.575	0.103347	0.0480237	0.00321385	0.0308328	Pex2	protein_coding
ENSMUSG00000050390	1207.93	1153.88	1252.97	-0.0935671	0.0420006	0.00324752	0.0311262	C77080	protein_coding
ENSMUSG00000040351	3236.05	3144.56	3312.29	-0.0644921	0.025613	0.00326061	0.031222	Ankib1	protein_coding
ENSMUSG00000032002	2315.72	2406.86	2239.76	0.0841635	0.0365492	0.00329056	0.0314788	Dcun1d5	protein_coding
ENSMUSG00000024346	2820.15	2901.96	2751.97	0.0655605	0.0261543	0.00329739	0.0315143	Pfdn1	protein_coding
ENSMUSG00000022427	4599.91	4724.55	4496.04	0.0619632	0.0244166	0.00333804	0.0318726	Tomm22	protein_coding
ENSMUSG00000062797	879.539	925.37	841.346	0.106516	0.0505137	0.00334143	0.0318748	Hikeshi	protein_coding
ENSMUSG00000031959	1389.12	1331.5	1437.13	-0.0885274	0.0390308	0.00334796	0.0319069	Wdr59	protein_coding
ENSMUSG00000036114	413.111	444.39	387.046	0.146391	0.0793797	0.00335487	0.031917	Rpp25l	protein_coding
ENSMUSG00000099083	1548.51	1487.19	1599.61	-0.0854628	0.0373516	0.00335535	0.031917	Atf7	protein_coding
ENSMUSG00000026604	2173.73	2083.48	2248.94	-0.088688	0.0392764	0.00336332	0.0319627	Ptpn14	protein_coding
ENSMUSG00000038056	1064.22	955.519	1154.8	-0.191058	0.116243	0.00337657	0.0320583	Kmt2c	protein_coding
ENSMUSG00000097392	486.716	456.165	512.176	-0.125454	0.0642305	0.0033859	0.0321167	Thoc2l	protein_coding
ENSMUSG00000022770	2198.05	2116.52	2265.99	-0.0805584	0.0345516	0.00341258	0.0323393	Dlg1	protein_coding
ENSMUSG00000020349	9828.91	10025	9665.47	0.0475948	0.0177672	0.0034383	0.0324406	Ppp2ca	protein_coding
ENSMUSG00000026617	1358.56	1414.52	1311.92	0.087138	0.038466	0.00343153	0.0324406	Bpnt1	protein_coding
ENSMUSG00000029147	8389.28	8588.19	8223.52	0.0553314	0.0213087	0.00343563	0.0324406	Ppm1g	protein_coding
ENSMUSG00000037997	929.416	887.746	964.14	-0.0941769	0.0428293	0.00343103	0.0324406	Parp11	protein_coding
ENSMUSG00000060961	423.057	396.806	444.932	-0.124546	0.0634319	0.00343935	0.0324406	Slc4a4	protein_coding
ENSMUSG00000001052	3081.87	2988.34	3159.8	-0.0681903	0.027748	0.00345103	0.032501	Sec24b	protein_coding
ENSMUSG00000022507	1478.84	1425.03	1523.69	-0.0797052	0.0341213	0.0034522	0.032501	1810013L24Rik	protein_coding
ENSMUSG00000049421	1285.17	1222.83	1337.13	-0.100591	0.0471031	0.00346436	0.032585	Zfp260	protein_coding
ENSMUSG00000019338	1411.36	1355.34	1458.04	-0.0847465	0.0372401	0.00348562	0.0327544	Zfp687	protein_coding
ENSMUSG00000030539	840.867	793.276	880.527	-0.113391	0.0558638	0.00349977	0.0328262	Sema4b	protein_coding
ENSMUSG00000057130	1611.14	1670.21	1561.92	0.07971	0.0341958	0.00349807	0.0328262	Txnl4a	protein_coding
ENSMUSG00000020737	3833.31	3977.47	3713.17	0.0813401	0.0350877	0.00350454	0.0328335	Jpt1	protein_coding
ENSMUSG00000031951	283.286	258.496	303.945	-0.165986	0.0957188	0.00350706	0.0328335	Tmem231	protein_coding
ENSMUSG00000006390	1429.09	1486.93	1380.88	0.0867184	0.0383448	0.00351639	0.0328903	Elovl1	protein_coding
ENSMUSG00000035181	3603.61	3470.8	3714.29	-0.0802728	0.0346328	0.00352599	0.0329495	Heatr5a	protein_coding
ENSMUSG00000034024	20763.3	21155.7	20436.3	0.0453423	0.0168501	0.0035482	0.0331264	Cct2	protein_coding
ENSMUSG00000057637	1324.66	1261.79	1377.05	-0.0983583	0.0458824	0.00356097	0.0332148	Prdm2	protein_coding
ENSMUSG00000001847	9617.81	9823.17	9446.67	0.0503535	0.0191827	0.00362829	0.0338115	Rac1	protein_coding
ENSMUSG00000033307	8857.28	9143.21	8619.01	0.0718713	0.029739	0.00364288	0.0339161	Mif	protein_coding
ENSMUSG00000055322	1679.98	1578.71	1764.37	-0.119857	0.0613244	0.00365725	0.0340185	Tns1	protein_coding
ENSMUSG00000036499	3337.73	3233.48	3424.61	-0.0698105	0.0289948	0.00371687	0.0345094	Eea1	protein_coding
ENSMUSG00000062006	4208.01	4328.24	4107.81	0.0643586	0.0260267	0.00371429	0.0345094	Rpl34	protein_coding
ENSMUSG00000035248	1581.92	1518.48	1634.8	-0.0851491	0.0378684	0.0037215	0.0345206	Tut7	protein_coding
ENSMUSG00000027665	2752.24	2665.67	2824.38	-0.0701471	0.0291684	0.00373549	0.0346185	Pik3ca	protein_coding
ENSMUSG00000046753	946.577	906.737	979.777	-0.0885766	0.0400836	0.00374014	0.0346298	Ccdc66	protein_coding
ENSMUSG00000018677	6197.83	6353.4	6068.18	0.0580573	0.0228916	0.00375148	0.0347029	Slc25a39	protein_coding
ENSMUSG00000019179	14219.8	14510.7	13977.3	0.0486361	0.0184561	0.00376083	0.0347575	Mdh2	protein_coding
ENSMUSG00000034254	2686.52	2763.33	2622.52	0.0644409	0.0261445	0.00377668	0.0348401	Agpat1	protein_coding
ENSMUSG00000035443	1087.24	1138.83	1044.25	0.0982056	0.0463243	0.00377664	0.0348401	Thyn1	protein_coding
ENSMUSG00000035401	1208.11	1159.36	1248.73	-0.086228	0.038648	0.00378348	0.0348709	Emsy	protein_coding
ENSMUSG00000001729	9369.28	9576.86	9196.3	0.0519424	0.0199862	0.00379171	0.0348831	Akt1	protein_coding
ENSMUSG00000003581	334.136	359.982	312.597	0.146354	0.0825041	0.00379085	0.0348831	Rnf215	protein_coding
ENSMUSG00000028478	3549.59	3656.28	3460.67	0.0674445	0.0277543	0.00379956	0.0348916	Clta	protein_coding
ENSMUSG00000036402	7688.04	7460.81	7877.39	-0.0661377	0.0272096	0.00379768	0.0348916	Gng12	protein_coding
ENSMUSG00000044072	131.587	116.895	143.83	-0.203658	0.133465	0.00380634	0.0349221	Eml6	protein_coding
ENSMUSG00000029518	1700.4	1760.58	1650.25	0.0771175	0.0332096	0.00381942	0.0350102	Rab35	protein_coding
ENSMUSG00000026222	770.669	734.956	800.429	-0.0965401	0.0454058	0.00383553	0.035126	Sp100	protein_coding
ENSMUSG00000028234	11948.2	12354.2	11609.8	0.0741319	0.0315971	0.00383942	0.0351296	Rps20	protein_coding
ENSMUSG00000029287	3810.77	3597.51	3988.48	-0.111354	0.0566403	0.0038466	0.0351634	Tgfbr3	protein_coding
ENSMUSG00000026509	8519.19	8741.54	8333.9	0.0597122	0.0237245	0.00386848	0.0353315	Capn2	protein_coding
ENSMUSG00000032363	517.399	468.596	558.068	-0.173409	0.107664	0.00388728	0.035471	Adamts7	protein_coding
ENSMUSG00000078440	393.073	418.664	371.747	0.12686	0.0677733	0.00390101	0.0355641	Dohh	protein_coding
ENSMUSG00000040850	9675.89	9389.38	9914.65	-0.0664758	0.0273683	0.00390732	0.0355895	Psme4	protein_coding
ENSMUSG00000032220	2217.78	2134.01	2287.58	-0.0815474	0.0360865	0.00392795	0.0357445	Myo1e	protein_coding
ENSMUSG00000053007	4071.93	3898.15	4216.75	-0.0901585	0.0414529	0.00393143	0.0357445	Creb5	protein_coding
ENSMUSG00000020472	2477.66	2397.84	2544.17	-0.071077	0.0299521	0.00395092	0.0358893	Zkscan17	protein_coding
ENSMUSG00000024070	3519.87	3410.99	3610.59	-0.068969	0.0287842	0.00395675	0.0359099	Prkd3	protein_coding
ENSMUSG00000034120	7618.93	8007.3	7295.28	0.100587	0.0503176	0.00396454	0.0359482	Srsf2	protein_coding
ENSMUSG00000040511	1711.47	1642.54	1768.91	-0.0857543	0.0385738	0.0039929	0.0361729	Pvr	protein_coding
ENSMUSG00000020590	1504.1	1442.91	1555.08	-0.0864242	0.0394139	0.00399795	0.0361861	Snx13	protein_coding
ENSMUSG00000029344	1595.53	1657.99	1543.48	0.0839755	0.037661	0.00400926	0.0362559	Tpst2	protein_coding
ENSMUSG00000026457	3750.86	3859.22	3660.55	0.0648865	0.0266081	0.00402606	0.0363496	Adipor1	protein_coding
ENSMUSG00000039585	1631.94	1555.6	1695.55	-0.0980331	0.0461148	0.00402683	0.0363496	Myo9a	protein_coding
ENSMUSG00000042688	9142.55	8842.9	9392.27	-0.0721681	0.0306709	0.00403713	0.0363797	Mapk6	protein_coding
ENSMUSG00000069808	717.134	753.158	687.113	0.101166	0.0492875	0.00403738	0.0363797	Tlcd3a	protein_coding
ENSMUSG00000054836	507.319	536.538	482.971	0.113472	0.0582149	0.00406164	0.0365656	Elp6	protein_coding
ENSMUSG00000028843	731.185	769.669	699.116	0.105466	0.0522224	0.00409545	0.036809	Sh3bgrl3	protein_coding
ENSMUSG00000029177	4687.4	4823.38	4574.09	0.0651545	0.0268505	0.0041029	0.036809	Cenpa	protein_coding
ENSMUSG00000030611	744.211	780.858	713.672	0.100897	0.0490865	0.00410328	0.036809	Mrps11	protein_coding
ENSMUSG00000053580	549.415	516.234	577.067	-0.118485	0.0624211	0.00409915	0.036809	Tanc2	protein_coding
ENSMUSG00000028066	1645.98	1704.32	1597.37	0.0765649	0.0333459	0.00412383	0.0369606	Pmf1	protein_coding
ENSMUSG00000029642	3240.62	3341.5	3156.55	0.0687721	0.0288997	0.00414694	0.0371347	Polr1d	protein_coding
ENSMUSG00000026924	3253.29	3068.97	3406.9	-0.110973	0.0582276	0.0041978	0.037457	Sec16a	protein_coding
ENSMUSG00000032366	22280.4	23015.1	21668.2	0.0721864	0.0308621	0.00419023	0.037457	Tpm1	protein_coding
ENSMUSG00000033228	9477.51	9244.52	9671.67	-0.0577571	0.0226475	0.00419441	0.037457	Scaf11	protein_coding
ENSMUSG00000033355	1242.67	1188.46	1287.86	-0.0908158	0.0424523	0.00419263	0.037457	Rtp4	protein_coding
ENSMUSG00000006676	3401.17	3315.99	3472.16	-0.0577611	0.0231254	0.00420586	0.0374957	Usp19	protein_coding
ENSMUSG00000020181	907.483	854.107	951.962	-0.117126	0.0616306	0.00421199	0.0375173	Nav3	protein_coding
ENSMUSG00000021767	630.161	593.945	660.342	-0.114557	0.0596321	0.0042226	0.0375785	Kat6b	protein_coding
ENSMUSG00000020275	508.039	479.943	531.453	-0.111865	0.0575488	0.00422919	0.037604	Rel	protein_coding
ENSMUSG00000004393	2411.06	2488.45	2346.56	0.0713911	0.0303966	0.00425929	0.0378383	Ddx56	protein_coding
ENSMUSG00000020605	983.295	939.608	1019.7	-0.0924986	0.0438029	0.00430095	0.0380741	Hs1bp3	protein_coding
ENSMUSG00000026426	1529.46	1580.53	1486.9	0.0727247	0.031292	0.00429516	0.0380741	Arl8a	protein_coding
ENSMUSG00000029610	1923.95	1989.22	1869.56	0.0741034	0.0321147	0.00429754	0.0380741	Aimp2	protein_coding
ENSMUSG00000033335	3268.03	3170.87	3349	-0.0662167	0.027677	0.00429187	0.0380741	Dnm2	protein_coding
ENSMUSG00000038227	722.968	759.316	692.679	0.102174	0.0505494	0.00431472	0.0381625	Hoxa9	protein_coding
ENSMUSG00000056268	765.72	728.215	796.974	-0.100232	0.0492801	0.00432668	0.0382348	Dennd1b	protein_coding
ENSMUSG00000035735	562.984	532.33	588.529	-0.107613	0.0546883	0.00433345	0.0382611	Dagla	protein_coding
ENSMUSG00000031930	1597.53	1651.14	1552.84	0.0725187	0.0313614	0.00434977	0.0383716	Wwp2	protein_coding
ENSMUSG00000028700	1034.44	1076.89	999.068	0.08591	0.0395321	0.00435942	0.0384231	Pomgnt1	protein_coding
ENSMUSG00000025869	1465.01	1530.11	1410.77	0.0914804	0.0432287	0.00437161	0.0384633	Nop16	protein_coding
ENSMUSG00000048126	3434.26	3158.15	3664.35	-0.150828	0.0905582	0.00437095	0.0384633	Col6a3	protein_coding
ENSMUSG00000035569	7765.65	7448.66	8029.8	-0.086715	0.0397832	0.00438049	0.0385079	Ankrd11	protein_coding
ENSMUSG00000025278	12799.7	11905.3	13545	-0.133412	0.0760472	0.0044162	0.0387729	Flnb	protein_coding
ENSMUSG00000047409	832.092	869.865	800.615	0.0924306	0.0440083	0.00441834	0.0387729	Ctdspl	protein_coding
ENSMUSG00000030201	3191.32	3059.19	3301.44	-0.0873761	0.0404414	0.00442827	0.0388235	Lrp6	protein_coding
ENSMUSG00000032047	3204.08	3293.02	3129.97	0.0616382	0.0255736	0.00443181	0.0388235	Acat1	protein_coding
ENSMUSG00000021178	4998.04	5125.71	4891.65	0.0587038	0.0237182	0.00444249	0.0388834	Psmc1	protein_coding
ENSMUSG00000024457	1343.34	1290.61	1387.28	-0.0834354	0.0381498	0.00446681	0.0390623	Trim26	protein_coding
ENSMUSG00000022812	1998.82	1933.03	2053.64	-0.071883	0.0311047	0.00448181	0.0391595	Gsk3b	protein_coding
ENSMUSG00000063663	406.082	379.446	428.279	-0.125581	0.0698111	0.00448861	0.039185	Brwd3	protein_coding
ENSMUSG00000029094	721.688	687.172	750.452	-0.0972489	0.0475788	0.00450036	0.0392536	Afap1	protein_coding
ENSMUSG00000036752	8592.7	8831.94	8393.34	0.0627376	0.0259908	0.00452432	0.0394285	Tubb4b	protein_coding
ENSMUSG00000031731	4409.37	4285.85	4512.3	-0.0632039	0.0262642	0.00454664	0.0395888	Ap1g1	protein_coding
ENSMUSG00000013629	8619.88	8278.52	8904.35	-0.0837421	0.0385856	0.00457012	0.0396068	Cad	protein_coding
ENSMUSG00000027203	2612.56	2709.87	2531.47	0.0792669	0.0356417	0.00456501	0.0396068	Dut	protein_coding
ENSMUSG00000030697	1846.03	1902.6	1798.88	0.0677066	0.0287547	0.00457228	0.0396068	Ppp4c	protein_coding
ENSMUSG00000034158	1468.4	1406.27	1520.18	-0.089521	0.0420285	0.00457099	0.0396068	Lrrc58	protein_coding
ENSMUSG00000048439	409.212	434.346	388.267	0.118124	0.0636927	0.00455677	0.0396068	Nupl2	protein_coding
ENSMUSG00000052428	1569.27	1621.04	1526.13	0.0724144	0.0314383	0.00456419	0.0396068	Tmco1	protein_coding
ENSMUSG00000027254	4166.99	3806.56	4467.35	-0.153704	0.101405	0.00458224	0.039637	Map1a	protein_coding
ENSMUSG00000028273	3682.39	3569.14	3776.77	-0.0687515	0.0291034	0.00458364	0.039637	Pdlim5	protein_coding
ENSMUSG00000025982	10833.7	10641.2	10994.1	-0.0429274	0.0163701	0.00460293	0.0397698	Sf3b1	protein_coding
ENSMUSG00000003154	1062.13	1016.44	1100.21	-0.0892257	0.0422472	0.00463014	0.0399706	Foxj2	protein_coding
ENSMUSG00000074457	147.653	163.456	134.485	0.187528	0.132129	0.00464475	0.0400625	S100a16	protein_coding
ENSMUSG00000037613	1447.64	1367.08	1514.78	-0.110071	0.0578006	0.00466331	0.0401882	Tnfrsf23	protein_coding
ENSMUSG00000020130	2372.15	2294.86	2436.56	-0.0711787	0.0309227	0.00469502	0.0404268	Tbc1d15	protein_coding
ENSMUSG00000040824	2337.63	2413.52	2274.39	0.0710369	0.0306885	0.00470084	0.0404425	Snrpd2	protein_coding
ENSMUSG00000108621	317.226	294.743	335.961	-0.133667	0.0780287	0.00471127	0.0404976	Gm33989	lncRNA
ENSMUSG00000011154	359.712	330.056	384.426	-0.151352	0.0951424	0.0047277	0.0405352	Cfap161	protein_coding
ENSMUSG00000020328	2144.63	2208.7	2091.24	0.0661273	0.0280287	0.00472415	0.0405352	Nudcd2	protein_coding
ENSMUSG00000028121	4362.74	4478.31	4266.44	0.0599384	0.0246679	0.00472167	0.0405352	Bcar3	protein_coding
ENSMUSG00000025959	1249.86	1203.54	1288.46	-0.080217	0.0365762	0.00477138	0.040875	Klf7	protein_coding
ENSMUSG00000027204	2246.45	1995.59	2455.5	-0.200346	0.140442	0.00477732	0.0408911	Fbn1	protein_coding
ENSMUSG00000019132	3260.26	3347.58	3187.48	0.0603365	0.024953	0.00480728	0.041043	BC005537	protein_coding
ENSMUSG00000019494	3716.66	3828.49	3623.47	0.0669426	0.028537	0.00480037	0.041043	Cops6	protein_coding
ENSMUSG00000048915	788.055	752.173	817.956	-0.0931692	0.0453918	0.00480527	0.041043	Efna5	protein_coding
ENSMUSG00000042520	7425.92	7215.8	7601.03	-0.0635769	0.0267352	0.00481994	0.0410815	Ubap2l	protein_coding
ENSMUSG00000057177	2117.49	2178.09	2067	0.0643945	0.02721	0.00481688	0.0410815	Gsk3a	protein_coding
ENSMUSG00000021589	4512.61	4401.05	4605.57	-0.0569801	0.0231268	0.00486395	0.041325	Rhobtb3	protein_coding
ENSMUSG00000022744	1285.12	1337.69	1241.32	0.085565	0.0401994	0.0048598	0.041325	Cldnd1	protein_coding
ENSMUSG00000026586	10221.8	10002.6	10404.4	-0.0503942	0.0199544	0.00486001	0.041325	Prrx1	protein_coding
ENSMUSG00000035623	1229.72	1184.32	1267.55	-0.0791698	0.0360411	0.0048649	0.041325	Rsf1	protein_coding
ENSMUSG00000020380	2480.75	2379.1	2565.45	-0.0855936	0.0403204	0.00488555	0.0414306	Rad50	protein_coding
ENSMUSG00000031503	13871.6	13415.2	14252	-0.0722361	0.0315421	0.00488485	0.0414306	Col4a2	protein_coding
ENSMUSG00000042660	1110.49	1156.03	1072.55	0.0849454	0.0399013	0.00491161	0.0416166	Wdr55	protein_coding
ENSMUSG00000003119	2019.27	1935.5	2089.08	-0.0866775	0.0411091	0.00492333	0.0416809	Cdk12	protein_coding
ENSMUSG00000024290	1984.6	1921.37	2037.28	-0.0709249	0.0310971	0.00495014	0.0418429	Rock1	protein_coding
ENSMUSG00000024997	3656.8	3782.65	3551.93	0.0742137	0.0329955	0.00495077	0.0418429	Prdx3	protein_coding
ENSMUSG00000013236	5971.29	5775.91	6134.1	-0.0715366	0.0313853	0.00499779	0.0421714	Ptprs	protein_coding
ENSMUSG00000031328	33840.7	32490.3	34966.1	-0.0891566	0.0395165	0.004998	0.0421714	Flna	protein_coding
ENSMUSG00000025428	30045.6	30524.7	29646.5	0.0390256	0.0147764	0.00500884	0.0422275	Atp5a1	protein_coding
ENSMUSG00000028086	913.574	872.598	947.721	-0.0918945	0.04503	0.00502827	0.0423206	Fbxw7	protein_coding
ENSMUSG00000071722	100.024	87.3158	110.614	-0.214497	0.174656	0.00502732	0.0423206	Spin4	protein_coding
ENSMUSG00000029659	459.107	427.753	485.235	-0.128522	0.0753821	0.00505731	0.042504	Medag	protein_coding
ENSMUSG00000041355	4201.16	4309.56	4110.82	0.0586898	0.0242861	0.0050585	0.042504	Ssr2	protein_coding
ENSMUSG00000008036	1215.37	1261.73	1176.74	0.0809201	0.0374517	0.00506733	0.0425074	Ap2s1	protein_coding
ENSMUSG00000020873	1713.06	1770.44	1665.24	0.0727654	0.0322998	0.00506518	0.0425074	Slc35b1	protein_coding
ENSMUSG00000066900	2964.04	3043.3	2897.99	0.0605363	0.0252476	0.00509225	0.0426809	Suds3	protein_coding
ENSMUSG00000002372	2684.87	2773.11	2611.34	0.0712554	0.0313586	0.00510029	0.0427128	Ranbp3	protein_coding
ENSMUSG00000022476	1072.16	1120.76	1031.66	0.0923873	0.0455177	0.00511066	0.0427519	Polr3h	protein_coding
ENSMUSG00000029440	893.018	938.544	855.081	0.10161	0.0523944	0.00511343	0.0427519	Psmd9	protein_coding
ENSMUSG00000039886	1056.94	1100.82	1020.37	0.0857421	0.0408052	0.00512767	0.0428354	Tmem120a	protein_coding
ENSMUSG00000020307	2015.71	2093.54	1950.85	0.0812827	0.0378054	0.00514794	0.0429691	Cdc34	protein_coding
ENSMUSG00000034560	3292.64	3193.19	3375.52	-0.0671015	0.028955	0.00515222	0.0429692	Washc4	protein_coding
ENSMUSG00000032340	3242.22	3098.27	3362.18	-0.0908636	0.0446847	0.00518094	0.0431374	Neo1	protein_coding
ENSMUSG00000051256	1187.22	1233.11	1148.98	0.082188	0.0383359	0.00518077	0.0431374	Jagn1	protein_coding
ENSMUSG00000040430	240.199	221.5	255.781	-0.142266	0.0894848	0.00519902	0.0432522	Pitpnc1	protein_coding
ENSMUSG00000053453	1377.68	1430.8	1333.4	0.0803722	0.0373272	0.00521056	0.0433125	Thoc7	protein_coding
ENSMUSG00000018559	3497.69	3589.19	3421.44	0.0596732	0.0249435	0.00525587	0.0436532	Ctdnep1	protein_coding
ENSMUSG00000022906	1100.13	1057.45	1135.69	-0.0812814	0.0380572	0.00528548	0.043863	Parp9	protein_coding
ENSMUSG00000061607	3263.82	3144.4	3363.34	-0.0780791	0.0360085	0.00529221	0.0438827	Mdc1	protein_coding
ENSMUSG00000044340	2068.94	1988.53	2135.94	-0.0813618	0.0381705	0.00532307	0.0441023	Phlpp1	protein_coding
ENSMUSG00000020038	627.368	594.292	654.932	-0.104908	0.0557243	0.00535217	0.0442269	Cry1	protein_coding
ENSMUSG00000022799	1031.46	978.336	1075.73	-0.101954	0.0534239	0.00535251	0.0442269	Arhgap31	protein_coding
ENSMUSG00000028743	487.866	515.332	464.978	0.108983	0.0591869	0.00534315	0.0442269	Akr7a5	protein_coding
ENSMUSG00000040321	803.127	767.666	832.677	-0.0908926	0.0449159	0.00535565	0.0442269	Zfp770	protein_coding
ENSMUSG00000034168	1323.11	1257.13	1378.09	-0.0984086	0.0510536	0.00537886	0.0443822	Irf2bpl	protein_coding
ENSMUSG00000020477	1046.98	1089.72	1011.37	0.0848778	0.0406875	0.0054127	0.0446249	Mrps24	protein_coding
ENSMUSG00000030168	4701.18	4512.13	4858.72	-0.0844999	0.0400614	0.00544385	0.0448451	Adipor2	protein_coding
ENSMUSG00000023104	1838.82	1894.95	1792.05	0.067555	0.0296333	0.00550885	0.0453434	Rfc2	protein_coding
ENSMUSG00000021537	1393.97	1446.28	1350.38	0.0783899	0.0365261	0.00557584	0.0458568	Cetn3	protein_coding
ENSMUSG00000075470	5483.58	5319.58	5620.24	-0.066412	0.0289106	0.00558032	0.0458568	Alg10b	protein_coding
ENSMUSG00000004849	5001.91	5132.97	4892.7	0.0590953	0.0249378	0.00559733	0.0459591	Ap1s1	protein_coding
ENSMUSG00000033256	217.194	234.289	202.947	0.141072	0.0922743	0.00560916	0.0460188	Shf	protein_coding
ENSMUSG00000034707	3886.3	3739.63	4008.52	-0.0793702	0.0372301	0.00561459	0.046026	Gns	protein_coding
ENSMUSG00000041702	2114.3	2037.01	2178.72	-0.0772168	0.0358745	0.00562104	0.0460414	Btbd7	protein_coding
ENSMUSG00000030647	1231.88	1287.36	1185.64	0.090455	0.0452819	0.00563396	0.0460723	Ndufc2	protein_coding
ENSMUSG00000097415	985.55	941.646	1022.14	-0.091196	0.0458306	0.00563331	0.0460723	AU020206	lncRNA
ENSMUSG00000034201	1544.7	1599.72	1498.85	0.0755048	0.0347936	0.00569712	0.0465511	Gas2l1	protein_coding
ENSMUSG00000022914	861.019	812.654	901.323	-0.109277	0.0608244	0.00570328	0.0465637	Brwd1	protein_coding
ENSMUSG00000036273	2965.44	2822.09	3084.9	-0.0965366	0.0500708	0.00574771	0.0468884	Lrrk2	protein_coding
ENSMUSG00000039968	907.819	870.248	939.128	-0.0855903	0.041803	0.00577807	0.04706	Rsbn1l	protein_coding
ENSMUSG00000056211	3727.29	3616.44	3819.67	-0.0665456	0.0288935	0.00577438	0.04706	R3hdm1	protein_coding
ENSMUSG00000052056	748.187	705.991	783.351	-0.107812	0.0594339	0.0057878	0.0471012	Zfp217	protein_coding
ENSMUSG00000087141	242.197	222.871	258.303	-0.142875	0.0951909	0.0058252	0.0473673	Plcxd2	protein_coding
ENSMUSG00000028013	1029.18	1070.81	994.487	0.0833852	0.0403464	0.00583908	0.0474419	Ppa2	protein_coding
ENSMUSG00000020186	384.617	410.232	363.271	0.122531	0.0735325	0.00586418	0.0476075	Csrp2	protein_coding
ENSMUSG00000039356	1625.78	1693.59	1569.27	0.0853889	0.0418474	0.0058831	0.0477227	Exosc2	protein_coding
ENSMUSG00000027170	4347.66	4481.23	4236.35	0.0667794	0.0295652	0.00589842	0.0478085	Eif3m	protein_coding
ENSMUSG00000010307	5258.56	5406.59	5135.2	0.0627425	0.0272029	0.00591152	0.0478762	Tmem86a	protein_coding
ENSMUSG00000022312	11303.5	11540.1	11106.4	0.0489301	0.0198244	0.00593089	0.0479946	Eif3h	protein_coding
ENSMUSG00000040339	1905.21	1832.49	1965.82	-0.0796109	0.03795	0.00600464	0.0485524	Fam102b	protein_coding
ENSMUSG00000029714	1132.58	1081.04	1175.52	-0.0918765	0.0470572	0.00601762	0.0485793	Gigyf1	protein_coding
ENSMUSG00000032372	826.81	788.754	858.524	-0.0919694	0.0471013	0.00602242	0.0485793	Plscr2	protein_coding
[truncated: 21,784 more rows]

## Sheet: d) gdf6Y vs del9
ID	baseMean	gdf6Y.Mean	del9.Mean	log2FoldChange	lfcSE	pvalue	padj	symbol	biotype
[truncated: 22,669 more rows]
