# Supplementary material for: The master male sex determinant Gdf6Y of the turquoise killifish arose through allelic neofunctionalization
Source: Nat Commun. 2025 Jan 9;16:540. doi: 10.1038/s41467-025-55899-7 (PMC11718055; doi:10.1038/s41467-025-55899-7)
Supplement: Supplementary file 6 — Supplementary Data 3 [file 41467_2025_55899_MOESM6_ESM.xlsx]

## Sheet: a) meta data
sample	organism	cell.line	sex	treatment
no001_EV_1	Homo sapiens	HeLa cells	female	empty vector (EV)
no002_EV_2	Homo sapiens	HeLa cells	female	empty vector (EV)
no003_EV_3	Homo sapiens	HeLa cells	female	empty vector (EV)
no004_EV_4	Homo sapiens	HeLa cells	female	empty vector (EV)
no005_EV_5	Homo sapiens	HeLa cells	female	empty vector (EV)
no006_EV_6	Homo sapiens	HeLa cells	female	empty vector (EV)
no007_gdf6Y_1	Homo sapiens	HeLa cells	female	gdf6Y
no008_gdf6Y_2	Homo sapiens	HeLa cells	female	gdf6Y
no009_gdf6Y_3	Homo sapiens	HeLa cells	female	gdf6Y
no010_gdf6Y_4	Homo sapiens	HeLa cells	female	gdf6Y
no011_gdf6Y_5	Homo sapiens	HeLa cells	female	gdf6Y
no012_gdf6Y_6	Homo sapiens	HeLa cells	female	gdf6Y
no013_del9_1	Homo sapiens	HeLa cells	female	mutated gdf6Y (del9)
no014_del9_2	Homo sapiens	HeLa cells	female	mutated gdf6Y (del9)
no015_del9_3	Homo sapiens	HeLa cells	female	mutated gdf6Y (del9)
no016_del9_4	Homo sapiens	HeLa cells	female	mutated gdf6Y (del9)
no017_del9_5	Homo sapiens	HeLa cells	female	mutated gdf6Y (del9)
no018_del9_6	Homo sapiens	HeLa cells	female	mutated gdf6Y (del9)

## Sheet: b) normalized counts
ID	symbol	no001_EV_1	no002_EV_2	no003_EV_3	no004_EV_4	no005_EV_5	no006_EV_6	no007_gdf6Y_1	no008_gdf6Y_2	no009_gdf6Y_3	no010_gdf6Y_4	no011_gdf6Y_5	no012_gdf6Y_6	no013_del9_1	no014_del9_2	no015_del9_3	no016_del9_4	no017_del9_5	no018_del9_6
ENSG00000000003	TSPAN6	775.071	735.492	798.008	724.26	731.877	785.775	895.938	994.629	813.712	729.667	807.041	731.665	717.671	709.945	734.829	681.676	734.366	773.828
ENSG00000000005	TNMD	0	0	0	0	0	0	0	0	0	0	0	0	0	0	0	0	0	0
ENSG00000000419	DPM1	982.358	930.072	934.053	881.539	884.05	871.657	1373.27	1523.81	1121.14	1054.32	1134.87	988.223	1080.84	1203.66	1071.26	1134.78	1096	1099.2
ENSG00000000457	SCYL3	481.04	477.604	450.135	451.449	431.155	444.219	433.553	423.349	437.118	406.076	442.99	425.485	440.142	482.006	432.831	444.046	454.123	446.549
ENSG00000000460	C1orf112	981.231	1086.48	1092.01	1018.43	1022.64	973.334	980.299	849.103	977.991	923.188	977.922	989.279	886.789	932.479	956.163	905.209	974.839	941.761
ENSG00000000938	FGR	4.50623	5.58602	2.73916	2.91257	4.52894	2.96146	4.27146	1.20269	0.960699	5.28744	2.7861	2.11159	4.33638	4.50473	4.91854	3.02072	0	5.72499
ENSG00000000971	CFH	14.6452	17.6891	10.0436	10.6794	15.3984	10.8587	19.2216	19.2431	17.2926	13.7474	13.9305	10.5579	9.75685	9.9104	15.7393	17.1174	10.1738	7.63332
ENSG00000001036	FUCA2	3540.77	3777.08	3676.86	3611.59	3521.71	3615.94	3822.95	3839	3758.25	3688.52	3675.8	3553.8	3590.52	3613.69	3649.55	3526.19	3640.39	3532.32
ENSG00000001084	GCLC	972.219	896.556	966.923	956.295	944.737	954.578	966.417	951.332	1010.66	1049.03	1016.93	984	973.517	1020.77	971.903	1008.92	955.416	1021.91
ENSG00000001167	NFYA	999.256	885.384	1014.4	973.771	965.57	982.218	838.273	727.63	933.799	981.349	869.264	936.489	980.021	982.932	874.516	902.189	886.049	946.532
ENSG00000001460	STPG1	144.199	165.719	179.871	143.687	165.759	143.137	168.723	145.526	149.869	162.853	160.665	178.429	159.362	181.09	167.23	168.153	179.43	152.666
ENSG00000001461	NIPAL3	307.55	279.301	290.351	294.17	296.193	315.889	313.952	247.755	343.93	327.821	348.263	336.798	305.715	299.114	318.721	282.941	304.29	321.554
ENSG00000001497	LAS1L	2276.77	2292.13	2083.59	2142.68	2283.49	2123.37	2018.26	2003.69	2050.13	2206.98	2239.1	2030.29	2012.08	2133.44	2051.03	2071.21	2219.75	2037.14
ENSG00000001561	ENPP4	0	0	0	0	0	0	1.06786	0	0	0	0	0	0	0	0	0	0	0
ENSG00000001617	SEMA3F	3664.69	3714.7	3619.34	3897.02	3711.92	3646.55	3069.04	3072.89	3110.74	3345.89	3321.03	3355.31	3323.83	2835.28	3224.59	3293.59	3141.87	3184.05
ENSG00000001626	CFTR	0	0	0.913053	2.91257	0	0.987154	2.13573	3.60808	1.9214	0	0	0	2.16819	0	1.96741	0	1.84979	0
ENSG00000001629	ANKIB1	1936.55	1950.45	2053.46	2092.2	2027.15	2189.51	1818.57	1466.09	2045.33	2036.72	1784.96	2088.36	2159.52	2081.19	2065.78	2186	1831.29	2000.89
ENSG00000001630	CYP51A1	136.313	137.788	126.914	134.949	133.151	120.433	121.737	81.7833	139.301	150.163	157.879	145.7	161.53	139.647	134.768	156.071	137.809	120.225
ENSG00000001631	KRIT1	190.388	185.27	169.828	159.221	166.665	177.688	185.808	208.066	160.437	160.738	191.312	177.373	162.614	184.694	174.116	178.223	162.781	142.171
ENSG00000002016	RAD52	380.776	392.883	363.395	344.655	388.583	386.964	328.902	319.917	330.48	333.109	337.118	367.416	416.292	398.218	371.841	391.687	384.756	371.17
ENSG00000002079	MYH16	15.7718	26.9991	24.6524	12.6212	16.3042	12.833	11.7465	7.21617	8.64629	3.17247	3.7148	8.44635	5.42047	3.60378	6.88595	4.02763	8.32405	4.77083
ENSG00000002330	BAD	203.907	206.683	239.22	222.327	207.426	227.045	359.87	339.16	269.956	277.062	286.968	279.785	263.435	242.354	272.487	215.478	265.445	260.487
ENSG00000002549	LAP3	1533.24	1695.36	1732.06	1606.77	1630.42	1665.33	1399.97	1445.64	1492.93	1292.25	1395.84	1372.53	1363.79	1558.64	1573.93	1401.61	1568.62	1600.14
ENSG00000002586	CD99	1030.8	1068.79	1067.36	1066.97	1007.24	1079.95	1231.25	1415.57	1167.25	1145.26	1208.24	1085.36	1029.89	973.923	1102.74	1010.93	1158.89	1089.66
ENSG00000002587	HS3ST1	0	0	0	0	0	0	0	0	0.960699	0	0	0	0	0	0	0	0	0
ENSG00000002726	AOC1	0	0	0	0	0	0	0	0	0	0	0	0	0	0	0	0	0	0
ENSG00000002745	WNT16	2.25311	2.79301	0.913053	1.94172	0	1.97431	1.06786	1.20269	0	2.11498	0.9287	2.11159	0	0.900946	0	0	0.924895	0
ENSG00000002746	HECW1	192.641	197.373	218.22	179.609	203.802	214.212	149.501	134.702	183.493	182.946	190.384	222.773	198.389	195.505	199.693	208.43	200.702	181.291
ENSG00000002822	MAD1L1	3.37967	3.72401	6.39137	0.970858	5.43473	3.94862	2.13573	0	2.8821	3.17247	1.8574	4.22318	1.08409	2.70284	0.983707	3.02072	0.924895	0.954166
ENSG00000002834	LASP1	8330.89	7976.83	8280.48	8501.8	8185.61	8380.94	7744.15	7077.86	8532.93	9022.49	8426.1	8706.08	8758.4	8198.61	8758.93	8668.46	8609.84	8472.99
ENSG00000002919	SNX11	695.086	719.665	672.007	659.213	678.436	700.879	784.88	829.859	694.585	670.448	767.107	679.931	652.625	697.332	770.243	708.863	728.817	649.787
ENSG00000002933	TMEM176A	0	0	0	0	0	0	0	0	0	0	0	0	0	0	0	0	0	0
ENSG00000003056	M6PR	4044.34	4055.45	4004.65	3891.2	3933.84	3892.35	3444.93	3029.59	3641.05	3843.97	3522.56	3718.51	3763.98	3809.2	3791.21	3860.48	3733.8	3622.97
ENSG00000003096	KLHL13	1634.63	1671.15	1638.93	1753.37	1683.86	1704.81	1515.3	1452.86	1495.81	1469.91	1551.86	1499.23	1462.44	1531.61	1518.84	1531.51	1482.61	1513.31
ENSG00000003137	CYP26B1	796.476	779.249	810.791	833.967	805.246	788.736	684.501	696.36	814.673	753.989	719.743	819.296	764.287	717.153	786.966	821.636	775.062	790.049
ENSG00000003147	ICA1	11.2656	2.79301	1.82611	4.85429	3.62315	1.97431	10.6786	7.21617	11.5284	4.22995	6.5009	9.50215	3.25228	6.30662	7.86966	5.03454	6.47426	5.72499
ENSG00000003249	DBNDD1	225.311	237.406	246.524	280.578	238.222	260.609	215.709	228.512	242.096	262.257	179.239	241.777	215.735	181.09	289.21	231.589	212.726	229.954
ENSG00000003393	ALS2	557.646	537.189	527.745	588.34	594.197	560.703	453.842	347.579	513.013	467.41	455.063	563.794	537.711	548.676	564.648	552.792	482.795	520.02
ENSG00000003400	CASP10	216.299	257.888	246.524	243.685	244.563	237.904	256.287	217.688	260.349	226.303	227.532	254.446	233.08	261.274	254.78	239.644	223.825	240.45
ENSG00000003402	CFLAR	1003.76	1012.93	989.749	964.062	992.744	1029.6	855.359	744.468	862.708	896.75	820.971	897.425	985.442	1026.18	1062.4	1004.89	992.412	998.057
ENSG00000003436	TFPI	1987.25	1902.04	2081.76	2149.48	1808.86	2126.33	1867.69	1912.28	1841.66	1790.33	1585.29	1886.7	1934.02	1901.9	2081.52	1969.51	1728.63	2032.37
ENSG00000003509	NDUFAF7	681.567	585.601	634.572	597.078	579.705	532.076	669.551	644.644	598.515	623.918	627.802	578.575	624.438	601.832	585.306	603.137	612.28	590.628
ENSG00000003756	RBM5	1740.53	1782.87	1662.67	1668.91	1753.61	1676.19	1438.41	1367.46	1576.51	1634.88	1520.28	1566.8	1692.27	1637.02	1682.14	1679.52	1718.45	1697.46
ENSG00000003987	MTMR7	3.37967	5.58602	3.65221	1.94172	0.905788	1.97431	9.61078	3.60808	3.8428	3.17247	5.5722	5.27897	6.50457	8.10851	2.95112	4.02763	9.24895	3.81666
ENSG00000003989	SLC7A2	2294.8	2221.37	2204.11	2416.47	2314.29	2297.11	1658.39	1339.8	2014.59	1988.08	1854.61	2021.85	2494.5	2500.12	2382.54	2403.49	2316.86	2461.75
ENSG00000004059	ARF5	1172.75	1227.99	1256.36	1208.72	1212.85	1170.76	1482.2	1589.96	1288.3	1345.13	1369.83	1202.55	1157.81	1186.55	1207.01	1162.98	1306.88	1204.16
ENSG00000004139	SARM1	387.536	351.919	294.003	330.092	335.142	333.658	245.609	256.174	330.48	339.454	355.692	329.408	307.883	301.817	276.422	274.886	296.891	322.508
ENSG00000004142	POLDIP2	4829.55	4902.66	4568	4640.7	4887.63	4370.13	5304.08	5035.68	5018.69	5151.03	5366.96	4777.47	4852.41	4824.57	4781.8	4606.6	5038.83	4653.47
ENSG00000004399	PLXND1	2183.27	2107.79	2024.24	2221.32	2197.44	2079.93	1712.85	1413.17	2097.21	2118.15	2045.93	2147.48	2065.2	1857.75	2060.87	1995.69	1980.2	1917.87
ENSG00000004455	AK2	6255.77	6382.96	6253.5	6117.38	6169.33	6177.61	7267.88	6960	6465.5	6583.92	6728.43	6331.6	6598.88	6826.47	6732.49	6707.01	6739.71	6587.56
ENSG00000004468	CD38	7.8859	5.58602	8.21748	6.79601	6.34052	6.91008	1.06786	2.40539	3.8428	5.28744	1.8574	5.27897	8.67276	5.40568	6.88595	6.04144	0.924895	3.81666
ENSG00000004478	FKBP4	7453.3	7158.48	6962.03	7371.73	7261.71	7046.31	7322.34	6477.71	6535.63	6972.02	6650.42	6379.11	6816.79	6143.55	6422.62	6774.47	6548.25	6643.85
ENSG00000004487	KDM1A	3166.75	2941.97	3192.95	3265	3097.8	3335.59	3370.18	2900.9	3295.2	3315.23	3242.09	3317.3	3253.37	3116.37	3329.85	3192.9	3040.13	3191.68
ENSG00000004534	RBM6	1642.52	1602.26	1539.41	1680.56	1667.56	1702.84	1376.48	1389.11	1505.42	1498.46	1435.77	1535.12	1638.07	1520.8	1630.99	1637.23	1527	1586.78
ENSG00000004660	CAMKK1	399.928	412.434	370.699	361.159	374.996	377.093	417.535	418.538	413.1	383.868	404.913	385.365	376.181	346.864	355.118	335.3	409.728	346.362
ENSG00000004700	RECQL	2181.01	2181.34	2224.2	2202.88	2144.91	2213.2	2544.72	2416.21	2517.99	2499.9	2587.36	2420.94	2277.68	2429.85	2291.05	2297.76	2409.35	2299.54
ENSG00000004766	VPS50	851.677	833.248	904.835	875.714	814.304	879.554	897.006	802.197	873.275	903.095	920.342	898.481	818.491	942.389	822.379	883.058	873.101	843.482
ENSG00000004776	HSPB6	3.37967	5.58602	8.21748	5.82515	9.96367	4.93577	6.40718	4.81078	6.72489	6.34493	6.5009	1.05579	8.67276	8.10851	4.91854	4.02763	8.32405	7.63332
ENSG00000004777	ARHGAP33	51.8216	58.6532	39.2613	43.6886	53.4415	32.5761	39.511	32.4728	38.428	39.1271	43.6489	39.0644	35.7751	49.552	35.4135	38.2625	32.3713	41.0291
ENSG00000004779	NDUFAB1	1369.89	1446.78	1399.71	1320.37	1381.33	1279.35	2152.81	2166.05	1489.08	1477.31	1735.74	1337.69	1357.29	1299.16	1288.66	1275.75	1518.68	1379.72
ENSG00000004799	PDK4	1334.97	1244.75	1246.32	1433.96	1251.8	1247.76	1496.08	1416.77	1406.46	1354.64	1422.77	1504.51	1470.03	1389.26	1311.28	1567.75	1216.24	1328.2
ENSG00000004809	SLC22A16	0	0	0	0	0	0.987154	0	0	0	1.05749	0	1.05579	0	0	0.983707	0	0	0
ENSG00000004838	ZMYND10	7.8859	16.7581	18.2611	14.5629	12.681	14.8073	5.33932	10.8243	10.5677	5.28744	13.0018	12.6695	18.4296	10.8114	11.8045	8.05526	15.7232	9.54166
ENSG00000004846	ABCB5	1.12656	0	0.913053	0	0	0.987154	0	0	0	0	0.9287	0	0	0	0.983707	1.00691	0	0.954166
ENSG00000004848	ARX	0	0	0	0	0	0	0	0	0	0	0	0	0	0	0	0	0	0
ENSG00000004864	SLC25A13	1866.71	1973.73	1794.15	1971.81	1884.95	1790.7	1781.2	1651.3	1947.34	2061.05	1940.06	1895.15	1867.89	1924.42	1871.99	1828.54	1897.88	1794.79
ENSG00000004866	ST7	825.766	894.694	870.139	843.676	809.775	811.441	1026.22	974.183	923.232	905.21	969.563	934.378	916.06	994.644	897.141	939.444	904.547	926.495
ENSG00000004897	CDC27	4011.67	3988.42	4203.7	4041.68	3864.09	4129.27	3838.97	3298.99	4129.08	3856.66	3929.33	4214.73	4017.65	4439.86	4407.99	4214.91	4037.17	4077.15
ENSG00000004939	SLC4A1	1.12656	0	0.913053	3.88343	2.71737	2.96146	0	1.20269	0	1.05749	0.9287	0	0	0.900946	0	2.01381	0.924895	0.954166
ENSG00000004948	CALCR	0	0	0	0	0	0	0	0	0	0	0	0	1.08409	0.900946	0	0	0.924895	0
ENSG00000004961	HCCS	1906.13	1854.56	1905.54	1937.83	1859.58	1878.55	2099.42	2180.49	2061.66	1967.99	1970.7	1921.55	2130.25	2134.34	1947.74	2068.19	2136.51	2028.56
ENSG00000004975	DVL2	1351.87	1459.81	1357.71	1469.88	1419.37	1415.58	1334.83	1286.88	1327.69	1393.77	1406.98	1378.87	1398.48	1267.63	1398.83	1266.69	1282.83	1413.12
ENSG00000005001	PRSS22	1.12656	0.931003	0.913053	0.970858	1.81158	0	2.13573	1.20269	1.9214	3.17247	0	0	1.08409	0	0	0	0	0.954166
ENSG00000005007	UPF1	3265.89	3343.23	3264.16	3375.67	3345.08	3427.4	2908.86	2466.73	3319.21	3604.98	3243.95	3352.15	3425.74	3248.81	3475.44	3245.26	3521.07	3352.94
ENSG00000005020	SKAP2	862.943	863.04	889.314	930.082	893.107	915.092	938.653	974.183	992.402	887.233	937.059	918.541	929.069	982.932	1000.43	984.755	919.345	968.478
ENSG00000005022	SLC25A5	10903.9	10720.5	10672.7	10360	10357.7	10299	11893.9	12530.9	10683	10755.7	11400.7	10470.3	10065.8	10096.9	9989.55	10410.4	10424.5	10330.8
ENSG00000005059	MCUB	227.565	206.683	167.089	221.356	187.498	194.469	241.337	258.579	194.061	200.923	221.959	220.661	186.464	196.406	178.051	170.167	215.5	165.071
ENSG00000005073	HOXA11	298.538	297.921	267.524	276.695	251.809	284.3	378.024	352.39	326.638	360.604	357.55	297.734	330.649	339.657	326.591	370.542	395.855	362.583
ENSG00000005075	POLR2J	617.353	620.979	594.397	610.67	601.444	571.562	836.138	881.575	633.101	571.044	714.171	627.142	577.822	589.219	573.501	561.854	620.604	641.199
ENSG00000005100	DHX33	2095.4	2061.24	2077.2	2117.44	2161.21	2176.67	1820.71	1494.95	2037.64	2022.98	1953.99	2149.6	2111.82	2150.56	2131.69	2207.14	2068.06	2154.51
ENSG00000005102	MEOX1	515.963	467.363	481.179	491.254	496.372	507.397	591.597	530.388	572.576	648.241	609.228	549.013	509.524	494.619	548.909	535.675	504.992	565.82
ENSG00000005108	THSD7A	0	0	0.913053	0	0	0	0	0	0	0	0	0	1.08409	0	0	0	0.924895	1.90833
ENSG00000005156	LIG3	965.459	957.071	974.227	952.412	943.832	911.143	938.653	766.117	969.345	1017.3	918.485	998.781	1027.72	1030.68	1017.15	1029.06	980.388	956.074
ENSG00000005175	RPAP3	1839.67	1784.73	1936.59	1928.12	1807.95	1943.71	2044.96	1854.56	1895.46	1838.97	1897.34	1929.99	1938.36	1947.85	1960.53	2003.75	1787.82	1912.15
ENSG00000005187	ACSM3	0	1.86201	0.913053	2.91257	2.71737	5.92292	4.27146	1.20269	3.8428	1.05749	5.5722	1.05579	2.16819	3.60378	0	0	3.69958	0.954166
ENSG00000005189	REXO5	301.917	323.989	283.959	278.636	305.251	268.506	256.287	288.647	260.349	283.407	289.755	271.339	233.08	306.322	263.634	257.768	288.567	276.708
ENSG00000005194	CIAPIN1	2338.73	2441.09	2517.29	2418.41	2436.57	2360.29	2902.45	2748.16	2542.01	2459.72	2567.86	2472.67	2502.09	2506.43	2579.28	2439.74	2520.34	2581.02
ENSG00000005206	SPPL2B	591.443	602.359	560.614	561.156	587.857	604.138	476.267	582.104	482.271	486.445	495.926	475.107	550.72	459.482	545.957	546.751	511.467	539.104
ENSG00000005238	FAM214B	566.658	590.256	603.528	587.369	567.024	586.369	686.637	714.401	778.166	728.61	727.172	784.455	720.923	682.917	734.829	721.952	652.976	754.745
ENSG00000005243	COPZ2	3.37967	0	2.73916	0	1.81158	0.987154	2.13573	0	0.960699	0	0	0	0	2.70284	0	2.01381	0.924895	0
ENSG00000005249	PRKAR2B	0	0	0	0	0	0	0	0	0	0	0	0	0	0	0	1.00691	0	0
ENSG00000005302	MSL3	1316.95	1268.03	1247.23	1265.03	1201.98	1283.3	1434.14	1339.8	1320	1268.99	1367.98	1317.63	1194.67	1318.98	1347.68	1344.22	1237.51	1232.78
ENSG00000005339	CREBBP	2882.86	2818.15	3015.81	3265	3224.61	3260.57	2194.46	1386.71	2853.28	3085.75	2478.7	3256.07	3600.28	3538.92	3605.29	3485.91	3164.99	3205.04
ENSG00000005379	TSPOAP1	0	0	0	0	0	0	0	0	0	0	0	0	0	0	0	0	0	0
ENSG00000005381	MPO	0	0	0	0	0	0	0	0	0	0	0	0	0	0	0	0	0	0
ENSG00000005421	PON1	5.63279	7.44802	7.30442	8.73772	6.34052	7.89723	14.9501	12.0269	13.4498	8.45991	8.3583	9.50215	4.33638	6.30662	9.83707	8.05526	8.32405	8.58749
ENSG00000005436	GCFC2	680.441	659.15	719.486	722.318	678.436	724.571	696.247	713.198	620.611	558.354	618.515	615.528	682.979	645.978	645.312	648.448	619.679	682.228
ENSG00000005448	WDR54	87.8715	73.5492	72.1312	73.7852	85.1441	58.2421	82.2255	90.2021	73.0131	90.944	82.6543	89.7425	61.7934	63.9672	65.9084	81.5595	73.0667	70.6082
ENSG00000005469	CROT	0	0	0	0	0.905788	0	0	0	0	0	0.9287	0	0	0	0	0	0	0.954166
ENSG00000005471	ABCB4	0	0	0	0	0	0	0	0	0	1.05749	0	0	0	0	0	0	0	0
ENSG00000005483	KMT2E	1689.84	1671.15	1743.02	1852.4	1709.22	1789.71	1660.53	1175.03	1749.43	1727.94	1606.65	1867.7	1964.38	2046.95	1999.88	2026.9	1646.31	1817.69
ENSG00000005486	RHBDD2	2013.16	2005.38	2139.28	1975.7	2012.66	1988.13	2398.42	2400.58	2355.63	2388.87	2378.4	2322.75	2105.31	1986.59	2263.51	2048.05	2142.06	2246.11
ENSG00000005513	SOX8	0	0	0	0	0.905788	0	0	0	0	0	0	0	0	0	0	0	0	0
ENSG00000005700	IBTK	2695.85	2671.05	2794.85	2804.81	2720.99	2748.24	3369.11	2983.89	3703.49	3503.46	3480.77	3806.14	3663.16	4161.47	3868.92	3797.05	3745.82	3953.11
ENSG00000005801	ZNF195	855.057	893.763	903.922	841.734	856.876	868.695	763.523	703.577	743.581	711.69	742.96	790.79	860.771	924.371	857.793	906.216	900.847	874.016
ENSG00000005810	MYCBP2	2500.96	2637.53	3144.55	3112.57	2990.91	3163.83	1882.64	1030.71	2468.04	2367.72	2084.93	2926.66	2841.41	2794.73	2863.57	2826.39	2594.33	2754.68
ENSG00000005812	FBXL3	1533.24	1567.81	1606.97	1553.37	1534.41	1546.87	1656.26	1647.69	1616.86	1561.91	1607.58	1485.5	1535.08	1658.64	1579.83	1648.31	1540.87	1587.73
ENSG00000005844	ITGAL	1.12656	0.931003	0	0.970858	0	1.97431	1.06786	1.20269	0.960699	1.05749	0.9287	1.05579	0	0	0	4.02763	0	0.954166
ENSG00000005882	PDK2	549.76	566.05	602.615	602.903	537.133	615.984	684.501	689.144	679.214	691.598	652.876	684.155	609.261	541.468	664.002	596.089	614.13	621.162
ENSG00000005884	ITGA3	4490.46	4371.06	4725.05	4841.67	4555.21	4985.13	3751.41	3464.96	4472.05	4167.56	4037.99	4725.73	4418.77	3970.47	4646.05	4280.36	4134.28	4494.12
ENSG00000005889	ZFX	1955.7	2037.97	1933.85	2006.76	1963.75	1977.27	1969.14	1734.29	2182.71	2135.07	2023.64	2159.1	2246.24	2188.4	2200.55	2174.92	2095.81	2169.77
ENSG00000005893	LAMP2	2245.23	2287.47	2327.37	2298.02	2292.55	2334.62	2466.77	2428.24	2450.74	2453.37	2577.14	2493.79	2300.45	2387.51	2379.59	2372.27	2305.76	2372.06
ENSG00000005961	ITGA2B	34.9233	35.3781	34.696	32.0383	32.6084	29.6146	17.0858	27.662	20.1747	20.0923	19.5027	24.2833	20.5978	23.4246	17.7067	21.145	30.5215	21.9458
ENSG00000005981	ASB4	1.12656	0.931003	1.82611	1.94172	0	1.97431	1.06786	0	1.9214	1.05749	0	1.05579	1.08409	1.80189	0	2.01381	0.924895	0
ENSG00000006007	GDE1	3648.92	3711.91	3940.74	3755.28	3624.06	3772.9	4183.89	3705.5	3886.99	3857.72	3830.89	3857.87	3803	3729.02	3874.82	3864.51	3603.39	3809.03
ENSG00000006015	REX1BD	497.938	522.293	493.049	492.225	444.742	443.232	694.112	668.698	494.76	527.687	625.015	448.712	469.413	500.926	486.935	435.991	531.814	531.47
ENSG00000006016	CRLF1	259.108	255.095	286.699	256.307	250.903	239.878	319.291	354.795	278.603	295.039	287.897	289.288	234.164	241.454	247.894	260.789	258.97	250.946
ENSG00000006025	OSBPL7	147.579	185.27	150.654	171.842	189.31	175.713	124.94	144.323	174.847	158.623	177.382	157.313	161.53	154.062	131.817	172.181	163.706	155.529
ENSG00000006042	TMEM98	0	0	0	0	0	0	0	0	0	0	0	0	0	0	0	0	0	0
ENSG00000006047	YBX2	3.37967	1.86201	0.913053	1.94172	0.905788	1.97431	2.13573	1.20269	0.960699	2.11498	1.8574	0	2.16819	2.70284	0	0	3.69958	0
ENSG00000006059	KRT33A	0	0	0	0	0	0	0	0	0	0	0	0	0	0	0	0	0	0
ENSG00000006062	MAP3K14	1444.25	1443.99	1428.01	1462.11	1518.1	1482.71	969.621	833.468	1194.15	1227.74	1136.73	1162.43	1324.76	1400.97	1351.61	1261.65	1352.2	1263.32
ENSG00000006071	ABCC8	0	0.931003	0	0	0.905788	0	0	0	0	1.05749	0	2.11159	0	0	0	0	0	0
ENSG00000006116	CACNG3	4.50623	2.79301	1.82611	5.82515	2.71737	2.96146	7.47505	9.62156	4.80349	4.22995	6.5009	3.16738	4.33638	0.900946	7.86966	8.05526	4.62447	4.77083
ENSG00000006118	TMEM132A	2800.62	2753.91	2754.68	2737.82	2703.78	2805.49	2530.84	2482.36	2598.69	2677.56	2553	2562.41	2520.52	2277.59	2556.65	2359.18	2563.81	2566.71
ENSG00000006125	AP2B1	7107.45	7215.27	7368.34	7420.27	7293.41	7426.36	6719	5606.96	7635.63	7507.11	7099.92	7970.19	7912.81	7893.19	8079.19	7828.7	7589.69	7879.5
ENSG00000006128	TAC1	0	0	0	0	0	0	0	0	0	0	0	0	0	0	0	0	0	0
ENSG00000006194	ZNF263	1551.27	1411.4	1450.84	1428.13	1470.09	1439.27	1378.61	1332.59	1336.33	1368.39	1361.47	1294.4	1479.79	1362.23	1428.34	1363.35	1403.07	1436.97
ENSG00000006210	CX3CL1	5.63279	11.172	5.47832	3.88343	6.34052	8.88439	6.40718	2.40539	0	2.11498	4.6435	6.33476	2.16819	1.80189	4.91854	5.03454	3.69958	6.67916
ENSG00000006282	SPATA20	787.463	833.248	804.4	793.191	838.76	797.62	953.603	870.751	831.965	876.658	875.765	856.249	728.511	809.95	821.395	762.229	820.382	763.332
ENSG00000006283	CACNA1G	14.6452	15.827	15.5219	19.4172	28.0794	24.6788	13.8822	18.0404	15.3712	22.2073	16.7166	27.4506	14.0932	13.5142	26.5601	10.0691	15.7232	16.2208
ENSG00000006327	TNFRSF12A	3670.32	3606.71	3580.99	3654.31	3451.96	3459.97	3811.21	3774.06	3171.27	3808.02	3239.31	3290.91	3634.97	3163.22	3523.64	3505.04	3331.47	3439.77
ENSG00000006377	DLX6	0	0	0	0	0	0	0	0	0	0	0	0	0	0	0	0	0	0
ENSG00000006432	MAP3K9	380.776	395.676	407.222	419.411	459.235	436.322	325.699	285.039	412.14	439.915	358.478	465.605	461.824	458.581	460.375	461.163	446.724	452.274
ENSG00000006451	RALA	1003.76	976.622	942.271	973.771	917.564	941.745	1169.31	1196.68	1012.58	1027.88	1119.08	1048.4	991.946	1020.77	961.082	1083.43	985.013	990.424
ENSG00000006453	BAIAP2L1	1651.53	1665.56	1590.54	1655.31	1669.37	1604.13	1706.45	1693.39	1759.04	1761.78	1692.09	1805.41	1939.44	1839.73	1749.03	1826.53	1805.39	1746.12
ENSG00000006459	KDM7A	346.98	339.816	398.091	391.256	349.634	430.399	287.255	265.796	398.69	374.351	323.188	428.652	444.479	432.454	441.684	479.288	390.306	425.558
ENSG00000006468	ETV1	0	0	0	0	0	0	0	0	0	0	0	0	0	0	0	0	0	0
ENSG00000006530	AGK	310.93	333.299	303.134	319.412	288.947	305.031	287.255	280.228	270.917	327.821	312.043	313.571	337.153	318.935	311.835	282.941	274.694	321.554
ENSG00000006534	ALDH3B1	1766.44	1941.14	1806.93	1696.09	1987.3	1771.94	2105.83	2212.96	2136.59	2174.2	2255.81	2055.63	1916.68	1973.97	1956.59	1817.47	2114.31	1901.65
ENSG00000006555	TTC22	3.37967	0.931003	1.82611	0	0.905788	2.96146	1.06786	0	3.8428	1.05749	1.8574	1.05579	1.08409	2.70284	2.95112	1.00691	0	0
ENSG00000006576	PHTF2	1460.02	1497.98	1465.45	1532.99	1480.96	1513.31	1481.13	1328.98	1550.57	1423.38	1525.85	1552.02	1403.9	1482.06	1353.58	1474.11	1286.53	1377.82
ENSG00000006606	CCL26	132.934	93.1003	127.827	108.736	98.7309	109.574	168.723	167.175	132.576	149.106	130.018	136.197	100.821	91.8965	107.224	114.787	109.138	133.583
ENSG00000006607	FARP2	716.49	834.179	719.486	795.133	785.319	813.415	637.515	453.416	712.839	683.138	677.023	699.991	716.586	748.686	672.856	670.6	653.901	681.274
ENSG00000006611	USH1C	0	1.86201	4.56526	3.88343	6.34052	0	3.20359	3.60808	7.68559	2.11498	6.5009	6.33476	2.16819	4.50473	5.90224	3.02072	0	3.81666
ENSG00000006625	GGCT	618.48	623.772	608.093	638.825	623.182	585.382	858.563	916.454	666.725	663.045	765.249	594.412	600.588	614.445	576.452	636.365	641.877	592.537
ENSG00000006634	DBF4	1073.61	1147.93	1136.75	1086.39	1103.25	1182.61	1125.53	1158.2	990.48	1021.53	1067.08	1073.74	1055.91	1127.98	1097.82	1076.38	1034.03	1042.9
ENSG00000006638	TBXA2R	419.079	418.951	395.352	421.352	407.605	436.322	408.992	416.132	411.179	437.8	473.637	418.094	430.385	417.138	435.782	388.666	406.029	417.925
ENSG00000006652	IFRD1	405.561	436.64	434.613	412.615	417.568	419.54	650.329	719.212	522.62	468.467	494.997	459.27	485.674	603.634	507.593	537.688	514.241	556.279
ENSG00000006659	LGALS14	0	0	0	0	0	0	0	0	0	0	0	0	0	0	0	0	0	0
ENSG00000006695	COX10	809.995	813.697	830.878	850.472	850.535	798.608	761.387	684.333	758.952	807.921	819.114	808.738	891.126	885.63	925.668	860.906	840.729	826.307
ENSG00000006704	GTF2IRD1	1499.45	1551.98	1514.75	1518.42	1565.2	1524.17	1482.2	1496.15	1735.02	1706.79	1618.72	1776.9	1779	1630.71	1838.55	1712.75	1629.66	1745.17
ENSG00000006712	PAF1	2604.6	2486.71	2488.07	2456.27	2470.99	2491.58	2447.54	2491.98	2556.42	2435.4	2603.15	2543.41	2533.53	2410.93	2545.83	2617.96	2600.8	2508.5
ENSG00000006715	VPS41	1003.76	975.691	1012.58	1011.63	1057.96	985.18	1028.35	880.373	1058.69	1056.43	1037.36	996.67	990.862	1052.3	1001.41	1033.09	1053.45	1006.64
ENSG00000006740	ARHGAP44	0	0	0	0	0	0	0	0	0.960699	0	0	0	1.08409	0	0	0	0	0
ENSG00000006744	ELAC2	4004.91	3834.8	3813.82	3851.39	3835.11	3842.99	3339.21	3302.6	3724.63	4023.74	3575.5	3649.88	3631.72	3614.59	3748.91	3579.55	3738.42	3753.69
ENSG00000006747	SCIN	2.25311	4.65501	2.73916	1.94172	1.81158	1.97431	5.33932	1.20269	2.8821	3.17247	3.7148	3.16738	3.25228	0.900946	4.91854	1.00691	2.77468	0.954166
ENSG00000006756	ARSD	0	0	0	0	0	0	0	0	0	0	0	0	0	0	0	0	0	0
ENSG00000006757	PNPLA4	497.938	492.501	504.005	462.128	485.503	495.551	619.361	601.347	507.249	556.239	588.796	496.223	518.197	530.657	540.055	498.419	546.613	505.708
ENSG00000006788	MYH13	0	0	0	0	0	0	0	0	0	0	0	0	0	0	0	0	0	0
ENSG00000006831	ADIPOR2	4986.14	4821.66	5021.79	5162.05	4880.39	5282.26	4197.77	3859.45	5055.2	4866.56	4410.4	4964.34	4998.76	4966.01	5052.32	5055.68	4735.46	5014.14
ENSG00000006837	CDKL3	11.2656	19.5511	9.13053	17.4754	12.681	16.7816	18.1537	15.635	13.4498	7.40242	15.7879	11.6137	7.58866	13.5142	10.8208	7.04835	12.0236	12.4042
ENSG00000007001	UPP2	0	0.931003	0	0	0	0	0	0	0	0	0	0	0	0.900946	0	0	0	0
ENSG00000007038	PRSS21	4600.86	4589.84	4712.27	4582.45	4573.33	4673.19	5216.52	5392.88	4812.14	4685.73	4845.03	4569.48	4510.92	3996.6	4615.55	4343.8	4496.84	4586.67
ENSG00000007047	MARK4	665.795	629.358	685.703	749.502	673.907	691.995	561.697	582.104	652.315	684.195	624.087	691.545	722.007	638.771	743.683	708.863	661.3	658.374
ENSG00000007062	PROM1	3.37967	1.86201	1.82611	0.970858	1.81158	3.94862	3.20359	0	1.9214	2.11498	2.7861	5.27897	7.58866	4.50473	2.95112	5.03454	2.77468	1.90833
ENSG00000007080	CCDC124	1761.94	1690.7	1600.58	1661.14	1706.51	1610.05	1774.79	2010.91	1778.25	1762.83	1738.53	1664.99	1820.19	1599.18	1777.56	1758.06	1941.35	1673.61
ENSG00000007129	CEACAM21	0	0	0	0	0	0	0	0	0	0	0	0	0	0	0	0	0	0
ENSG00000007168	PAFAH1B1	3193.79	3258.51	3126.29	3216.45	3242.72	3171.73	3783.44	3457.75	3529.61	3667.37	3725.95	3456.67	3585.1	3726.31	3472.49	3547.33	3482.23	3533.27
ENSG00000007171	NOS2	1.12656	1.86201	0.913053	0.970858	0.905788	0	0	0	0	1.05749	0	0	0	0	0	2.01381	1.84979	0.954166
ENSG00000007174	DNAH9	0	0	0	0	0	0	0	0	1.9214	1.05749	0	0	1.08409	0	0	0	0	0.954166
ENSG00000007202	KIAA0100	7424.01	7195.72	7699.77	8013.46	7670.22	7955.47	5989.65	4612.33	7287.86	7589.6	6673.64	7633.39	7461.82	7199.46	7624.71	7405.8	7134.64	7281.24
ENSG00000007216	SLC13A2	0	0.931003	1.82611	0	0	0.987154	2.13573	0	0	1.05749	0	0	1.08409	0.900946	0.983707	1.00691	0	0.954166
ENSG00000007237	GAS7	31.5436	35.3781	23.7394	26.2132	42.5721	28.6275	28.8323	28.8647	35.5459	32.7821	34.3619	30.618	46.6161	40.5426	41.3157	40.2763	47.1696	45.7999
ENSG00000007255	TRAPPC6A	118.289	124.754	115.958	113.59	130.434	127.343	210.369	212.877	166.201	164.968	183.883	145.7	129.007	162.17	145.589	132.912	149.833	142.171
ENSG00000007264	MATK	1491.56	1362.99	1380.54	1396.09	1410.31	1368.2	1512.1	1504.57	1239.3	1389.54	1442.27	1234.22	1253.21	1132.49	1192.25	1246.55	1373.47	1295.76
ENSG00000007306	CEACAM7	1.12656	0	1.82611	0	0	1.97431	0	2.40539	0	1.05749	0.9287	0	1.08409	0	0	0	1.84979	0
ENSG00000007312	CD79B	0	0.931003	0	0.970858	2.71737	0.987154	1.06786	0	0	0	0.9287	0	1.08409	0.900946	0	0	0	0
ENSG00000007314	SCN4A	15.7718	12.103	16.435	14.5629	23.5505	16.7816	25.6287	39.6889	37.4673	49.702	34.3619	40.1202	45.532	42.3445	44.2668	46.3177	34.2211	49.6166
ENSG00000007341	ST7L	889.98	997.104	963.271	889.306	978.252	897.323	819.052	831.062	857.904	837.531	852.547	881.588	885.705	915.361	913.864	957.569	920.27	922.678
ENSG00000007350	TKTL1	0	0	0	0	0	0	0	0	0	0	0	0	0	0	0	0	0	0
ENSG00000007372	PAX6	501.318	540.913	523.179	508.73	479.162	507.397	522.186	584.51	592.751	567.871	570.222	581.742	590.831	583.813	610.882	541.716	516.091	589.674
ENSG00000007376	RPUSD1	1364.26	1352.75	1333.97	1312.6	1301.62	1368.2	1547.34	1405.95	1313.28	1409.63	1373.55	1257.45	1372.46	1164.92	1242.42	1232.45	1293.93	1311.98
ENSG00000007384	RHBDF1	420.206	438.502	448.309	415.527	435.684	452.117	374.82	440.186	449.607	436.743	416.987	445.545	442.311	357.676	450.538	387.659	415.278	389.3
ENSG00000007392	LUC7L	1238.09	1192.61	1055.49	1152.41	1206.51	1109.56	1206.69	1156.99	1124.98	1126.23	1107.01	1044.18	1138.3	1123.48	1044.7	1147.87	1173.69	1153.59
ENSG00000007402	CACNA2D2	0	0.931003	0.913053	0.970858	0	0	0	0	0	1.05749	1.8574	0	0	0	0	1.00691	0	0
ENSG00000007516	BAIAP3	18.0249	16.7581	16.435	12.6212	20.8331	10.8587	8.54291	15.635	15.3712	16.9198	19.5027	11.6137	16.2614	13.5142	18.6904	13.0898	13.8734	20.0375
ENSG00000007520	TSR3	1947.82	1990.48	1805.11	1865.99	1884.04	1855.85	2177.37	2293.54	1813.8	1987.02	1998.56	1762.12	1922.1	1720.81	1812.97	1799.34	1983.9	1785.24
ENSG00000007541	PIGQ	1111.91	1093.93	1060.97	1040.76	1087.85	1069.09	1088.15	1124.52	954.935	936.935	1010.43	1067.41	907.387	857.701	1005.35	915.279	997.961	915.999
ENSG00000007545	CRAMP1	410.067	391.952	406.309	392.227	423.003	438.296	322.495	333.146	404.454	446.26	366.837	440.266	392.442	448.671	435.782	420.887	395.855	405.52
ENSG00000007866	TEAD3	664.669	691.735	662.876	731.056	665.755	682.123	595.868	561.659	665.764	646.126	603.655	705.27	698.157	654.988	715.155	701.814	631.703	714.67
ENSG00000007908	SELE	0	0.931003	0	0	0	0	0	0	0	0	0	0	0	0	0	0	0	0
ENSG00000007923	DNAJC11	1802.49	1847.11	1813.32	1777.64	1850.53	1750.22	1633.83	1565.91	1774.41	1803.02	1811.89	1682.94	1802.85	1797.39	1789.36	1816.46	1801.69	1750.89
ENSG00000007933	FMO3	0	0	0	0	0	0	0	0	1.9214	0	0	1.05579	0	0	0	0	0	0
ENSG00000007944	MYLIP	121.668	140.581	124.175	133.978	136.774	135.24	117.465	132.296	151.79	125.841	155.093	117.193	136.596	125.231	112.143	138.953	135.035	119.271
ENSG00000007952	NOX1	1.12656	0	0	0	0	1.97431	1.06786	0	0.960699	0	0	0	0	0	0	0	0.924895	0
ENSG00000007968	E2F2	800.982	833.248	806.226	870.86	849.63	791.697	678.094	631.415	766.638	780.427	813.542	773.897	707.914	630.662	667.937	677.648	712.169	756.653
ENSG00000008018	PSMB1	3564.43	3509.88	3378.3	3402.86	3347.79	3264.52	5117.2	5125.89	3846.64	3906.36	4073.28	3367.98	3394.3	3383.95	3318.04	3336.89	3689.4	3572.4
ENSG00000008056	SYN1	3.37967	0	3.65221	0.970858	5.43473	0.987154	1.06786	1.20269	2.8821	3.17247	2.7861	1.05579	2.16819	3.60378	0	2.01381	3.69958	0.954166
ENSG00000008083	JARID2	1222.31	1246.61	1279.19	1289.3	1354.15	1419.53	1187.46	1018.68	1441.05	1437.13	1303.9	1527.73	1460.28	1541.52	1468.67	1556.68	1411.39	1464.64
ENSG00000008086	CDKL5	558.772	567.912	618.137	604.845	621.371	625.856	451.707	319.917	590.83	620.746	496.855	677.82	729.596	761.299	703.351	762.229	698.295	675.549
ENSG00000008118	CAMK1G	6.75934	4.65501	9.13053	7.76687	2.71737	2.96146	2.13573	6.01347	7.68559	4.22995	8.3583	3.16738	1.08409	3.60378	5.90224	5.03454	5.54937	5.72499
ENSG00000008128	CDK11A	20.278	28.8611	27.3916	33.98	22.6447	27.6403	21.3573	19.2431	25.9389	28.5522	18.574	29.5622	34.691	31.5331	33.446	29.2003	32.3713	32.4416
ENSG00000008130	NADK	1426.22	1415.12	1370.49	1345.61	1355.97	1388.93	1462.97	1267.64	1428.56	1395.89	1478.49	1435.88	1435.34	1428.9	1492.28	1394.57	1484.46	1496.13
ENSG00000008196	TFAP2B	0	0	0	0.970858	0	0	0	0	0	0	0	0	0	0	0	0	0	0
ENSG00000008197	TFAP2D	0	0	0	0	0	0	0	0	0	0	0	0	0	0	0	0	0	0
ENSG00000008226	DLEC1	0	1.86201	0	0.970858	0	0.987154	0	1.20269	0	2.11498	0	0	0	2.70284	0	1.00691	1.84979	0.954166
ENSG00000008256	CYTH3	652.277	702.907	654.659	737.852	655.791	724.571	639.651	579.699	710.917	783.599	676.094	760.172	732.848	748.686	810.575	756.187	740.841	776.691
ENSG00000008277	ADAM22	0	0	0	0.970858	0	0	0	1.20269	0	0	0	0	0	0	0	0	0	0.954166
ENSG00000008282	SYPL1	2130.32	2169.24	2258.89	2131.03	2197.44	2195.43	2142.14	2720.5	2193.28	2019.8	2141.58	2085.19	2126.99	2373.99	2168.09	2212.17	2208.65	2185.99
ENSG00000008283	CYB561	1324.83	1316.44	1330.32	1366	1314.3	1308.97	1899.73	1601.99	1845.5	1925.69	1872.26	1776.9	1846.21	1828.02	1787.4	1845.66	1868.29	1734.67
ENSG00000008294	SPAG9	7072.53	7562.54	7759.12	7415.41	7646.67	7666.24	6784.14	5548.03	8148.65	7440.49	7087.84	8079.99	7356.66	8127.43	7814.57	7379.62	7414.88	7411
ENSG00000008300	CELSR3	403.307	400.331	351.525	363.101	401.264	426.451	278.713	236.931	354.498	399.731	340.833	399.09	368.592	361.279	350.2	360.473	365.333	347.316
ENSG00000008311	AASS	0	0	0	0	0.905788	0	0	0	0.960699	0	0	0	0	0	0	0	0.924895	0
ENSG00000008323	PLEKHG6	50.6951	61.4462	54.7832	51.4555	53.4415	56.2678	34.1717	33.6755	31.7031	45.472	32.5045	45.3991	31.4387	34.2359	33.446	43.297	40.6954	35.3041
ENSG00000008324	SS18L2	448.37	460.846	429.135	403.877	428.438	430.399	598.004	666.293	527.424	446.26	482.924	468.773	457.488	460.383	433.815	462.17	442.1	493.304
ENSG00000008382	MPND	174.616	190.856	189.915	163.104	184.781	153.009	191.148	254.971	198.865	171.313	207.1	183.708	162.614	154.963	174.116	189.299	202.552	173.658
ENSG00000008394	MGST1	3887.75	3761.25	3853.08	3863.04	3658.48	3709.72	4779.76	5212.48	3829.35	4080.85	4206.08	3778.69	3667.49	3692.98	3536.43	3764.83	3829.06	3780.4
ENSG00000008405	CRY1	1027.42	942.175	1006.18	991.246	900.354	1011.83	1030.49	983.804	1140.35	1047.97	998.353	1084.3	1154.56	1082.04	1145.04	1158.95	1105.25	1137.37
ENSG00000008438	PGLYRP1	0	0	0	0	0	0	0	0	0	0	0	0	0	0	0	0	0	0
ENSG00000008441	NFIX	64.2138	81.9283	71.2181	60.1932	79.7094	57.2549	60.8683	60.1347	74.9345	58.1619	71.5099	61.2361	67.2139	69.3728	76.7292	71.4904	104.513	79.1957
ENSG00000008513	ST3GAL1	800.982	757.836	793.443	828.142	799.811	831.184	763.523	554.442	864.629	881.946	762.463	903.76	871.612	796.436	729.911	847.816	749.165	815.812
ENSG00000008516	MMP25	1.12656	2.79301	4.56526	5.82515	4.52894	6.91008	0	2.40539	0.960699	2.11498	0	2.11159	1.08409	4.50473	3.93483	2.01381	0.924895	1.90833
ENSG00000008517	IL32	327.828	352.85	350.612	335.917	320.649	300.095	271.237	279.025	216.157	255.912	249.82	216.438	366.424	347.765	320.689	354.431	370.883	318.691
ENSG00000008710	PKD1	1432.98	1463.54	1306.58	1491.24	1530.78	1518.24	1158.63	1000.64	1437.21	1741.68	1522.14	1645.98	1783.34	1545.12	1567.05	1627.16	1699.03	1527.62
ENSG00000008735	MAPK8IP2	120.542	112.651	147.915	131.066	106.883	156.957	101.447	141.918	112.402	122.669	121.66	131.974	101.905	111.717	104.273	101.698	123.011	125.95
ENSG00000008838	MED24	1973.73	1983.04	1991.37	1817.45	2119.54	2007.87	1733.14	1745.11	2003.06	1959.53	1992.99	1994.39	1961.13	1926.22	2023.49	1843.65	1922.86	2044.78
ENSG00000008853	RHOBTB2	1437.49	1280.13	1249.97	1266.97	1368.65	1237.89	1366.87	1237.57	1318.08	1579.89	1485.92	1433.77	1215.27	1183.84	1251.28	1179.09	1270.81	1174.58
ENSG00000008869	HEATR5B	554.266	621.91	581.615	665.038	590.574	595.254	474.132	363.214	613.887	665.16	596.226	697.88	599.504	748.686	718.106	724.973	671.474	690.816
ENSG00000008952	SEC62	3439.38	3233.37	3423.95	3435.87	3364.1	3478.73	4506.39	4684.5	3783.23	3654.68	3852.25	3680.5	3614.37	3758.75	3651.52	3647.02	3674.61	3786.13
ENSG00000008988	RPS20	9461.95	9625.64	9426.36	8837.72	9063.32	9017.65	13345.1	14640.4	10465.9	10489.2	11673.8	9725.97	9468.48	9332	9162.25	9414.58	9837.18	9301.21
ENSG00000009307	CSDE1	15137.5	15208.9	15327.4	15157	15456.4	15278.2	15271.5	13454.5	16758.4	16883.9	16162.2	16763.9	16309.1	17399.1	16423	16584.8	17069.9	16218.9
ENSG00000009335	UBE3C	3067.62	2908.45	3014.9	3010.63	3073.34	3101.64	2649.37	2173.27	3059.83	3124.88	2852.97	3101.92	2872.85	2960.51	2907.84	2916	2779.31	2842.46
ENSG00000009413	REV3L	1271.88	1355.54	1486.45	1428.13	1443.83	1412.62	998.453	707.185	1242.18	1334.55	1130.23	1449.61	1484.13	1568.55	1430.31	1370.4	1279.13	1332.02
ENSG00000009694	TENM1	0	0.931003	0.913053	0	0	0	0	0	0.960699	0	2.7861	1.05579	0	0	0.983707	2.01381	0.924895	0
ENSG00000009709	PAX7	0	0	0	0	0	0	0	0	0	0	0	0	0	0	0	0	0	0
ENSG00000009724	MASP2	5.63279	7.44802	7.30442	2.91257	1.81158	2.96146	2.13573	1.20269	1.9214	4.22995	2.7861	0	3.25228	2.70284	0	1.00691	2.77468	9.54166
ENSG00000009765	IYD	0	0	0	0	0.905788	0	0	0	0.960699	0	0	0	0	0	0	0	0	0
ENSG00000009780	FAM76A	116.035	134.064	120.523	132.037	124.093	133.266	115.329	151.54	140.262	99.4039	143.02	112.97	112.746	112.618	99.3544	118.815	113.762	125.95
ENSG00000009790	TRAF3IP3	0	0.931003	0	0	0	0	0	0	0	0	0	1.05579	0	0	0	0	0	1.90833
ENSG00000009830	POMT2	524.976	508.328	500.353	499.021	494.56	546.883	476.267	430.565	463.057	567.871	457.849	465.605	492.179	445.968	475.131	502.447	486.495	425.558
ENSG00000009844	VTA1	1258.36	1276.4	1267.32	1244.64	1269.92	1204.33	1464.04	1472.1	1326.73	1283.79	1312.25	1307.07	1167.57	1329.8	1257.18	1303.94	1326.3	1264.27
ENSG00000009950	MLXIPL	530.608	553.947	552.397	544.651	543.473	642.637	443.164	509.943	483.232	422.995	433.703	512.06	550.72	524.351	591.208	607.165	465.222	598.262
ENSG00000009954	BAZ1B	7382.33	7141.72	7315.38	7583.37	7539.78	7335.54	6589.79	4935.86	7359.91	7497.59	7076.7	7537.31	7983.27	7990.49	7669.96	7976.72	7600.78	7332.76
ENSG00000010017	RANBP9	1612.1	1592.01	1650.8	1707.74	1613.21	1662.37	1802.55	1587.56	1906.03	1866.47	1807.25	2019.73	1840.79	1852.34	1890.69	1859.76	1828.52	1827.23
ENSG00000010030	ETV7	2.25311	1.86201	0	1.94172	0	2.96146	3.20359	2.40539	0.960699	1.05749	0.9287	3.16738	0	2.70284	0.983707	3.02072	1.84979	0.954166
ENSG00000010072	SPRTN	572.291	580.946	541.44	589.311	556.154	542.935	631.108	549.632	647.511	568.929	582.295	556.403	546.384	574.803	602.029	577.965	583.609	626.887
ENSG00000010165	METTL13	1994.01	1949.52	1858.98	1901.91	1970.09	1924.95	1944.58	1829.3	1918.52	1998.65	1850.9	1773.73	1763.82	1753.24	1745.1	1726.85	1983.9	1833.91
ENSG00000010219	DYRK4	40.5561	41.8951	54.7832	45.6303	36.2315	25.666	53.3932	45.7024	36.5066	39.1271	39.9341	49.6223	43.3638	33.335	26.5601	35.2417	39.7705	44.8458
ENSG00000010244	ZNF207	3923.8	4142.96	3989.13	4160.13	4105.03	3957.5	4211.66	3870.27	3762.1	4226.78	4169.87	3962.39	4126.06	4250.66	4105.99	4074.95	4085.26	4087.65
ENSG00000010256	UQCRC1	5433.39	5217.34	5395.23	5206.71	5286.18	5447.12	6503.29	6327.38	5996.68	5843.68	5874.03	5646.39	5420.47	5099.35	5550.08	5260.08	5740.82	5842.36
ENSG00000010270	STARD3NL	563.279	564.188	594.397	563.098	553.437	566.626	673.822	669.901	566.812	546.722	594.368	544.79	536.627	568.497	505.625	544.737	569.735	566.774
ENSG00000010278	CD9	4069.12	3810.59	4108.74	3914.5	3824.24	3925.91	4399.6	4928.64	4003.23	3732.94	4205.16	3823.03	3800.84	3669.55	3826.62	3847.39	3799.47	3851.97
ENSG00000010282	HHATL	2.25311	3.72401	4.56526	0	0.905788	0	0	0	0	0	0.9287	0	2.16819	1.80189	0	2.01381	0	0.954166
ENSG00000010292	NCAPD2	5932.45	6071.07	6191.41	6283.39	6273.49	5915.03	5048.86	4590.69	6069.7	6041.43	5994.76	6191.18	5816.17	5621.9	5801.9	5673.92	5695.5	5460.69
ENSG00000010295	IFFO1	12.3921	13.034	10.0436	13.592	20.8331	17.7688	14.9501	10.8243	23.0568	17.9773	18.574	24.2833	18.4296	18.0189	14.7556	11.076	19.4228	20.9916
ENSG00000010310	GIPR	13.5187	24.2061	21.9133	19.4172	17.21	21.7174	13.8822	14.4323	24.9782	13.7474	9.287	23.2275	10.8409	22.5236	19.6741	16.1105	7.39916	22.9
ENSG00000010318	PHF7	12.3921	13.965	21.9133	15.5337	20.8331	18.7559	14.9501	14.4323	22.0961	12.6899	13.0018	22.1717	9.75685	15.3161	12.7882	24.1658	20.3477	19.0833
ENSG00000010319	SEMA3G	29.2905	26.0681	31.9569	34.9509	32.6084	36.5247	16.018	21.6485	27.8603	23.2648	32.5045	23.2275	34.691	28.8303	23.609	35.2417	31.4464	28.625
ENSG00000010322	NISCH	822.387	829.524	771.53	800.958	843.289	864.747	631.108	541.213	749.345	642.953	714.171	767.562	754.53	773.913	761.389	800.491	812.982	753.791
ENSG00000010327	STAB1	6.75934	5.58602	0.913053	10.6794	2.71737	3.94862	3.20359	3.60808	3.8428	1.05749	3.7148	4.22318	7.58866	4.50473	5.90224	4.02763	2.77468	2.8625
ENSG00000010361	FUZ	0	0	0	0	0.905788	0	0	0	0.960699	0	0	0	0	1.80189	1.96741	0	0	1.90833
ENSG00000010379	SLC6A13	16.8984	10.241	16.435	3.88343	12.681	14.8073	4.27146	2.40539	2.8821	5.28744	3.7148	1.05579	3.25228	4.50473	4.91854	7.04835	5.54937	5.72499
ENSG00000010404	IDS	24.7843	22.3441	18.2611	20.388	28.0794	18.7559	20.2894	13.2296	23.0568	23.2648	26.9323	15.8369	21.6819	21.6227	21.6416	27.1865	30.5215	23.8541
ENSG00000010438	PRSS3	1.12656	0	0	0	0	0	0	0	0	0	0	0	0	0	0	0	0	0
ENSG00000010539	ZNF200	1364.26	1433.74	1434.41	1357.26	1405.78	1413.6	1034.76	1123.32	1072.14	1073.35	1086.58	1065.3	1247.79	1166.72	1181.43	1168.01	1145.94	1213.7
ENSG00000010610	CD4	0	0.931003	0	0	0	0	0	0	0	0	0	0	3.25228	0	0	0	1.84979	0
ENSG00000010626	LRRC23	171.237	203.89	178.045	183.492	204.708	204.341	217.844	239.336	183.493	194.578	185.74	195.322	201.642	184.694	174.116	186.278	174.805	191.787
ENSG00000010671	BTK	6.75934	6.51702	8.21748	4.85429	5.43473	6.91008	3.20359	7.21617	4.80349	7.40242	4.6435	10.5579	4.33638	3.60378	3.93483	10.0691	5.54937	6.67916
ENSG00000010704	HFE	518.216	508.328	554.223	480.575	493.655	457.052	525.389	509.943	479.389	495.962	543.29	479.33	478.086	496.421	477.098	492.378	463.372	473.266
ENSG00000010803	SCMH1	995.877	992.449	971.488	964.062	992.744	1002.95	806.237	786.562	942.446	912.613	827.472	941.768	1000.62	961.309	1051.58	905.209	955.416	984.699
ENSG00000010810	FYN	6132.98	6357.82	6347.54	6334.85	6221.86	6307.91	6581.25	6244.39	6689.35	6497.21	6695	6819.37	7169.12	6922.87	7147.62	7108.76	6856.24	6974.95
ENSG00000010818	HIVEP2	886.6	876.074	947.749	969.887	914.846	988.141	634.311	374.038	848.297	855.508	706.741	935.433	998.451	913.559	1019.12	979.721	879.575	885.466
ENSG00000010932	FMO1	0	0	0	0	0	0	0	0	0	0	0.9287	0	0	0	0	0	0	0
ENSG00000011007	ELOA	1395.8	1435.61	1423.45	1422.31	1420.28	1302.06	1295.32	1043.94	1273.89	1409.63	1351.26	1353.53	1258.63	1331.6	1350.63	1389.53	1377.17	1308.16
ENSG00000011009	LYPLA2	1099.52	1099.51	1092.92	1064.06	1115.93	1089.82	1159.7	1132.94	1116.33	1059.6	1176.66	1118.09	1036.39	925.271	1090.93	1008.92	1039.58	1054.35
ENSG00000011021	CLCN6	386.409	399.4	400.83	402.906	413.04	470.872	293.663	208.066	406.376	415.593	328.76	365.305	462.908	382.902	464.31	419.88	391.23	395.979
ENSG00000011028	MRC2	456.256	451.536	422.743	428.148	437.496	496.538	392.974	475.064	427.511	467.41	451.348	460.326	407.62	397.317	391.515	412.832	413.428	384.529
ENSG00000011052	NME1-NME2	0	0	0	0	0	0	0	0	0	0	0	0	0	0	0	0	0	0
ENSG00000011083	SLC6A7	0	1.86201	0	0	1.81158	0	0	0	0.960699	0	1.8574	1.05579	0	0	0	0	0	0
ENSG00000011105	TSPAN9	310.93	314.679	320.482	320.383	338.765	318.851	265.898	330.741	305.502	346.856	315.758	285.064	334.985	276.59	313.803	285.962	291.342	276.708
ENSG00000011114	BTBD7	246.716	288.611	271.177	280.578	293.475	249.75	295.798	204.458	314.149	353.201	286.968	372.695	318.724	343.26	306.917	325.231	313.539	330.141
ENSG00000011132	APBA3	367.258	393.814	366.134	358.247	343.294	321.812	344.92	318.714	287.249	366.949	336.19	322.017	359.919	331.548	322.656	334.293	361.634	356.858
ENSG00000011143	MKS1	439.357	447.812	468.396	425.236	458.329	443.232	448.503	471.456	457.293	435.685	432.774	441.322	469.413	442.364	479.065	470.226	491.119	444.641
ENSG00000011198	ABHD5	1057.84	1053.9	979.706	1032.02	971.005	967.411	1151.16	1055.97	1163.41	1097.67	1083.79	1127.59	1062.41	1119.88	1062.4	1186.14	1034.03	1034.32
ENSG00000011201	ANOS1	0	0	0	0	0	0	0	0	0	0	0	0	0	0	0	0	0	0
ENSG00000011243	AKAP8L	1617.74	1569.67	1514.75	1505.8	1536.22	1530.09	1783.33	1654.91	1711	1687.75	1662.37	1647.04	1754.06	1673.96	1753.95	1834.58	1751.75	1775.7
ENSG00000011258	MBTD1	524.976	512.983	541.44	589.311	524.452	525.166	444.231	410.119	528.384	502.307	481.067	568.017	543.131	536.964	509.56	527.619	541.063	534.333
ENSG00000011260	UTP18	2495.32	2561.19	2664.29	2546.56	2413.02	2492.56	3195.05	3197.97	2822.53	2719.86	2804.68	2659.55	2634.35	2612.74	2707.16	2672.33	2708.09	2726.05
ENSG00000011275	RNF216	1675.19	1671.15	1711.06	1800.94	1688.39	1753.19	1642.38	1557.49	1773.45	1749.09	1662.37	1840.25	1873.32	1761.35	1873.96	1798.34	1763.77	1839.63
ENSG00000011295	TTC19	816.754	817.421	826.313	808.725	811.586	788.736	852.156	923.67	779.127	751.874	788.467	796.069	730.68	774.813	815.493	762.229	797.259	792.912
ENSG00000011304	PTBP1	10577.2	10461.7	10040.8	10406.6	10509	9805.4	9597.96	8700.29	9861.57	11468.5	10325.3	10643.5	10766.1	10260.9	10524.7	10547.4	10641.8	10176.2
ENSG00000011332	DPF1	111.529	116.375	109.566	122.328	117.752	126.356	96.1078	119.067	101.834	93.059	107.729	102.412	85.6435	119.826	98.3707	88.6078	86.9401	83.0124
ENSG00000011347	SYT7	543.001	540.913	524.092	546.593	532.604	529.115	601.208	559.253	688.821	743.415	694.668	730.609	545.3	522.549	507.593	532.654	585.458	501.891
ENSG00000011376	LARS2	1918.53	1996.07	1934.76	1969.87	1966.47	1907.18	1580.44	1334.99	1774.41	1819.94	1680.95	1754.73	1879.82	1770.36	1754.93	1774.17	1875.69	1802.42
ENSG00000011405	PIK3C2A	2220.44	2135.72	2215.07	2322.29	2230.96	2201.35	1913.61	1500.96	2317.21	2310.61	2136.94	2420.94	2351.4	2494.72	2341.22	2632.06	2185.53	2264.23
ENSG00000011422	PLAUR	2271.14	2469.02	2439.68	2321.32	2465.56	2315.86	2142.14	2233.4	1953.1	1944.72	2028.28	1977.5	2038.1	1928.93	2092.34	1998.71	2110.61	2079.13
ENSG00000011426	ANLN	5640.67	5500.36	5426.27	5518.36	5640.34	5254.62	4766.95	3789.69	5060.96	5599.4	5218.37	5348.65	4796.03	5258.82	4874.27	4968.08	4838.12	4843.34
ENSG00000011451	WIZ	1516.35	1559.43	1581.41	1581.53	1556.14	1630.78	1204.55	1099.26	1473.71	1658.14	1414.41	1649.15	1615.3	1564.04	1641.81	1578.83	1613.02	1554.34
ENSG00000011454	RABGAP1	1276.39	1326.68	1312.97	1383.47	1338.76	1402.75	1111.65	876.765	1302.71	1210.82	1190.59	1386.26	1365.96	1336.1	1455.89	1439.88	1335.55	1361.59
ENSG00000011465	DCN	268.121	276.508	236.481	306.791	268.113	260.609	311.816	346.376	311.266	332.051	332.475	263.948	251.51	254.067	232.155	243.672	248.797	239.496
ENSG00000011478	QPCTL	1127.68	1094.86	1080.14	1131.05	1033.5	1140.16	1336.97	1437.22	1163.41	1172.75	1217.53	1132.87	1146.97	1061.31	1249.31	1173.05	1142.24	1262.36
ENSG00000011485	PPP5C	2112.29	2079.86	2112.8	2088.32	2172.08	2025.64	2123.98	1927.92	1954.06	2251.39	2210.31	1980.67	1952.45	1930.73	1932.98	1941.32	2097.66	1933.14
ENSG00000011523	CEP68	357.119	375.194	367.047	376.693	397.641	393.874	292.595	287.444	302.62	324.649	310.186	343.133	316.556	332.449	311.835	308.114	323.713	318.691
ENSG00000011566	MAP4K3	1099.52	1103.24	1184.23	1157.26	1127.71	1185.57	1079.61	995.831	1234.5	1146.32	1103.3	1150.82	1192.5	1361.33	1252.26	1237.49	1141.32	1186.03
ENSG00000011590	ZBTB32	129.554	161.063	143.349	147.57	165.759	166.829	90.7685	127.486	95.1092	84.5991	94.7274	112.97	118.166	103.609	148.54	103.711	126.711	113.546
ENSG00000011600	TYROBP	0	0	0	0	0	0	0	0	0	0	0	0	0	0	0	0	0	0
ENSG00000011638	LDAF1	744.654	764.353	786.139	740.765	651.262	749.25	921.567	1001.84	856.943	778.312	747.604	829.854	849.93	811.752	849.923	871.982	810.208	892.145
ENSG00000011677	GABRA3	549.76	559.533	601.702	593.194	567.024	637.701	557.425	525.578	622.533	616.516	570.222	668.318	613.597	656.79	711.22	622.269	588.233	605.895
ENSG00000012048	BRCA1	2498.7	2641.26	2652.42	2619.38	2768.09	2450.12	2262.8	1703.02	2388.3	2499.9	2492.63	2488.51	2455.47	2566.79	2358.93	2375.29	2462.99	2309.08
ENSG00000012061	ERCC1	939.549	1006.41	951.401	941.732	949.266	904.233	1107.38	1078.82	983.756	1046.91	1000.21	1030.45	972.433	942.389	949.277	989.79	992.412	1041.95
ENSG00000012124	CD22	0	1.86201	2.73916	2.91257	0	0.987154	1.06786	1.20269	1.9214	3.17247	0	2.11159	2.16819	0	0	4.02763	0.924895	1.90833
ENSG00000012171	SEMA3B	5663.2	5645.6	5069.27	5275.64	5558.82	5177.62	5665.02	5816.23	5590.31	5882.81	6069.06	5663.28	5535.39	5169.63	5081.83	5376.88	5784.29	5231.69
ENSG00000012174	MBTPS2	2197.91	2212.06	2247.94	2267.92	2270.81	2171.74	2243.58	2059.01	2297.03	2121.32	2214.02	2200.27	2188.79	2313.63	2229.08	2205.13	2253.04	2227.98
ENSG00000012211	PRICKLE3	884.347	942.175	931.314	939.791	897.636	907.195	735.758	769.725	960.699	905.21	868.335	874.197	865.107	854.097	917.799	936.424	894.373	908.366
ENSG00000012223	LTF	2.25311	0	0	2.91257	0.905788	2.96146	1.06786	0	4.80349	2.11498	0	1.05579	1.08409	0.900946	0.983707	3.02072	0.924895	0
ENSG00000012232	EXTL3	1122.05	1111.62	1158.66	1099.98	1088.76	1095.74	914.092	782.954	1040.44	1053.26	1016.93	1052.63	1009.29	896.441	970.919	963.61	973.914	960.845
ENSG00000012504	NR1H4	0	0	0	0.970858	0	0	1.06786	0	0	0	0	1.05579	0	0.900946	0	1.00691	0	0
ENSG00000012660	ELOVL5	3246.74	3046.24	3181.99	3311.6	3126.78	3193.44	3389.4	3581.63	3444.11	3365.99	3555.99	3445.06	3358.52	3335.3	3220.66	3340.92	3201.99	3176.42
ENSG00000012779	ALOX5	0	0	0	0	0	0	0	0	0	0	0	0	0	0	0	0	0	0
ENSG00000012817	KDM5D	0	0	0	0	0	0	0	0	0	0	0	0	0	0	0	0	0	0
ENSG00000012822	CALCOCO1	1072.48	975.691	997.967	963.091	973.723	1069.09	921.567	837.076	1052.93	994.039	935.201	1118.09	978.937	928.875	1038.79	931.389	986.863	999.965
ENSG00000012963	UBR7	752.54	733.63	726.79	739.794	751.804	730.494	737.894	754.09	730.131	737.07	776.394	789.734	705.745	715.351	703.351	696.78	702.92	703.22
ENSG00000012983	MAP4K5	1006.02	982.208	991.575	1003.87	972.817	1003.94	1005.93	774.536	1013.54	1065.95	917.556	1091.69	1022.3	1144.2	1054.53	1142.84	1062.7	1098.24
ENSG00000013016	EHD3	0	0	0	0	0	0	0	0	0	0	0	0	0	0	0	0	0	0
ENSG00000013275	PSMC4	2654.17	2570.5	2632.33	2577.63	2519.9	2546.86	2959.05	2917.74	2971.44	2976.83	2934.69	2818.97	2895.62	2775.81	2923.58	2889.82	2963.36	2871.08
ENSG00000013288	MAN2B2	610.594	710.355	693.92	691.251	695.646	701.866	579.85	489.497	659.039	669.39	664.021	694.712	654.793	638.771	681.709	685.704	659.45	645.97
ENSG00000013293	SLC7A14	0	0	0	0	0	0	0	0	0.960699	0	0	1.05579	0	0	0	1.00691	0	0
ENSG00000013297	CLDN11	1.12656	4.65501	1.82611	2.91257	0	2.96146	0	0	3.8428	3.17247	0.9287	0	1.08409	2.70284	0.983707	0	0.924895	1.90833
ENSG00000013306	SLC25A39	4280.92	4264.92	4052.13	4319.35	4161.19	4175.66	4586.48	4698.93	4011.88	4477.41	4339.82	4183.06	4374.32	3974.07	4264.37	4353.87	4404.35	4365.31
ENSG00000013364	MVP	3786.36	3683.05	3623.91	3601.88	3797.07	3668.26	3456.68	3663.41	3787.07	3771	3791.88	3620.32	3461.51	3368.64	3639.72	3337.9	3826.29	3622.01
ENSG00000013374	NUB1	2434.49	2476.47	2714.51	2564.04	2422.08	2662.35	2692.09	2853.99	2814.85	2650.07	2722.02	2890.76	2871.77	3048.8	2988.5	3079.12	2772.83	2913.07
ENSG00000013375	PGM3	1545.64	1578.98	1615.19	1643.66	1554.33	1583.39	2461.43	1996.47	2435.37	2314.84	2424.84	2321.69	2540.03	2746.98	2540.92	2567.61	2480.57	2442.66
ENSG00000013392	RWDD2A	256.855	290.473	279.394	255.336	236.411	280.352	434.621	457.024	383.319	350.029	401.199	417.039	390.274	400.02	406.271	394.708	409.728	430.329
ENSG00000013441	CLK1	983.484	971.967	863.748	902.898	913.941	865.734	992.046	929.683	866.55	943.28	901.768	906.927	980.021	993.743	896.157	1027.05	892.523	992.332
ENSG00000013503	POLR3B	727.756	719.665	742.312	730.085	778.072	670.278	850.02	749.279	886.725	929.533	934.273	914.318	854.266	949.597	851.89	882.051	924.895	836.803
ENSG00000013523	ANGEL1	385.283	394.745	417.265	375.722	377.714	434.348	263.762	287.444	362.183	348.971	347.334	334.687	336.069	321.638	342.33	330.266	332.962	370.216
ENSG00000013561	RNF14	1046.57	1038.07	1045.45	1089.3	1017.2	1066.13	1102.04	1112.49	1112.49	1033.17	1101.44	1023.06	1036.39	1011.76	989.609	1038.12	1026.63	1051.49
ENSG00000013563	DNASE1L1	659.036	699.183	656.485	601.932	683.87	669.29	664.211	701.171	680.175	684.195	670.522	698.936	616.85	613.544	671.872	608.172	611.355	607.803
ENSG00000013573	DDX11	1819.39	1740.98	1723.84	1714.54	1836.03	1788.72	1315.61	1327.78	1493.89	1586.23	1538.86	1549.91	1543.75	1622.6	1621.15	1544.6	1640.76	1576.28
ENSG00000013583	HEBP1	651.15	695.459	717.66	685.426	626.806	659.419	856.427	950.129	711.878	729.667	761.534	665.15	724.175	691.926	676.79	705.842	688.122	649.787
ENSG00000013588	GPRC5A	12527.3	11787.4	11358.4	12287.2	12199.2	11706.7	10740.6	9194.6	11066.3	12767.1	10337.4	11588.4	12315.3	11632.1	11291	11575.4	10703.8	11454.8
ENSG00000013619	MAMLD1	817.88	739.216	825.4	867.947	829.702	845.991	608.683	488.294	793.537	818.496	788.467	842.524	816.323	772.111	861.727	836.74	832.405	839.666
ENSG00000013725	CD6	0	0	0.913053	0	0	0	0	0	0	0	0	0	0	0	0	0	0	0
ENSG00000013810	TACC3	2386.05	2428.99	2450.63	2448.5	2481.86	2372.13	2398.42	2327.21	2305.68	2329.65	2447.13	2159.1	2120.49	2077.58	2282.2	2188.01	2292.81	2123.97
ENSG00000014123	UFL1	759.3	755.974	748.703	766.007	761.768	765.044	1048.64	870.751	1027.95	975.005	1005.78	978.721	1080.84	1137.89	986.658	1069.34	1067.33	1015.23
ENSG00000014138	POLA2	288.399	293.266	309.525	273.782	289.852	271.467	390.838	375.241	284.367	264.372	284.182	243.888	256.93	260.373	227.236	235.616	290.417	248.083
ENSG00000014164	ZC3H3	1261.74	1166.55	1244.49	1203.86	1275.35	1306	936.517	843.089	1164.37	1241.49	1129.3	1224.72	1259.72	1145.1	1350.63	1288.84	1284.68	1250.91
ENSG00000014216	CAPN1	2387.17	2374.06	2372.11	2374.72	2432.95	2346.46	2418.71	2383.74	2518.95	2475.58	2560.43	2631.04	2439.21	2319.94	2562.56	2430.67	2527.74	2517.09
ENSG00000014257	ACP3	0	0	0	0	0.905788	1.97431	0	0	0	0	1.8574	0	1.08409	0	0.983707	0	0	0.954166
ENSG00000014641	MDH1	3539.64	3724.01	3706.99	3582.47	3518.99	3637.66	4864.12	5125.89	3908.12	3896.85	4279.45	3597.09	3392.13	3553.33	3545.28	3444.63	3686.63	3637.28
ENSG00000014824	SLC30A9	1435.23	1400.23	1396.06	1319.4	1341.47	1344.5	1554.81	1474.5	1472.75	1507.98	1523.07	1512.95	1492.8	1561.34	1436.21	1444.91	1501.1	1353.96
ENSG00000014914	MTMR11	206.16	250.44	201.785	225.239	237.317	252.711	155.908	214.08	212.314	182.946	174.596	226.996	217.903	211.722	195.758	209.437	208.101	191.787
ENSG00000014919	COX15	976.725	985.932	948.662	908.723	936.585	856.85	967.485	982.602	1004.89	967.602	1035.5	961.828	932.321	1036.09	876.483	864.933	919.345	940.807
ENSG00000015133	CCDC88C	389.789	390.09	392.613	397.081	421.192	391.9	246.677	205.661	327.598	363.776	297.184	322.017	370.76	397.317	384.629	372.556	388.456	346.362
ENSG00000015153	YAF2	962.08	895.625	983.358	965.033	874.086	906.207	1159.7	1201.49	967.424	886.176	1005.78	953.382	925.817	988.338	1030.93	922.327	982.238	1037.18
ENSG00000015171	ZMYND11	1027.42	1036.21	1000.71	1002.9	1054.34	1041.45	1048.64	834.67	1141.31	1117.77	1080.08	1148.7	1112.28	1161.32	1074.21	1121.69	1075.65	1058.17
ENSG00000015285	WAS	7.8859	4.65501	5.47832	6.79601	7.24631	6.91008	4.27146	6.01347	4.80349	4.22995	2.7861	4.22318	5.42047	1.80189	6.88595	2.01381	6.47426	6.67916
ENSG00000015413	DPEP1	0	1.86201	0	0	0	0.987154	2.13573	0	0	2.11498	0	0	0	0	0.983707	0	0.924895	0
ENSG00000015475	BID	629.745	623.772	620.876	587.369	579.705	606.113	655.669	684.333	571.616	600.654	615.728	566.961	573.486	570.299	576.452	570.916	590.083	603.033
ENSG00000015479	MATR3	19.1515	18.6201	18.2611	21.3589	28.0794	20.7302	14.9501	6.01347	11.5284	17.9773	14.8592	25.3391	11.925	22.5236	21.6416	19.1312	14.7983	23.8541
ENSG00000015520	NPC1L1	33.7967	30.7231	34.696	48.5429	55.2531	53.3063	35.2395	37.2835	56.6812	43.357	39.0054	68.6266	55.2888	56.7596	84.5988	55.3799	64.7426	61.0666
ENSG00000015532	XYLT2	678.187	742.009	718.573	713.581	741.841	715.687	572.375	567.672	707.074	696.885	653.805	661.983	647.204	561.289	679.742	624.282	672.398	673.641
ENSG00000015568	RGPD5	0	0	0	0	0	0	0	0	0	0	0	0	0	0.900946	0	0	0	0
ENSG00000015592	STMN4	1.12656	0.931003	0.913053	0	0.905788	2.96146	1.06786	1.20269	0	1.05749	0	2.11159	0	1.80189	0	2.01381	4.62447	0
ENSG00000015676	NUDCD3	1641.39	1758.66	1676.37	1716.48	1671.18	1677.17	1690.43	1671.75	1676.42	1653.91	1734.81	1559.41	1738.89	1658.64	1725.42	1668.45	1720.3	1673.61
ENSG00000016082	ISL1	182.502	200.166	207.263	234.948	200.179	204.341	195.419	188.823	180.611	187.175	182.954	219.605	227.66	221.633	218.383	251.727	206.252	231.862
ENSG00000016391	CHDH	357.119	386.366	350.612	385.431	409.416	365.247	315.02	269.404	279.563	359.546	371.48	328.352	317.64	333.35	350.2	309.12	342.211	320.6
ENSG00000016402	IL20RA	0	0	0	0	0	0	0	0	0	0	0	0	0	0	0	0	0	0
ENSG00000016490	CLCA1	0	0	0	0	0	0	0	0	0	0	0	0	0	0	0	0	0	0
ENSG00000016602	CLCA4	0	0	0	0	0	0	0	0	0	0	0	0	0	0	0.983707	0	0	0
ENSG00000016864	GLT8D1	838.159	920.762	891.14	888.335	908.506	910.156	999.521	1058.37	982.795	929.533	955.633	934.378	857.519	880.224	964.033	986.769	923.97	918.861
ENSG00000017260	ATP2C1	4376.67	4079.65	4216.48	4373.72	4037.1	4177.64	3907.31	3527.5	4325.07	4181.31	4029.63	4194.67	4085.95	4120.03	3998.77	4127.31	4071.39	4127.72
ENSG00000017427	IGF1	1.12656	1.86201	1.82611	0.970858	0	0.987154	0	0	0	0	0	1.05579	0	1.80189	0.983707	1.00691	0.924895	1.90833
ENSG00000017483	SLC38A5	2277.9	2407.57	2471.63	2355.3	2288.02	2394.84	2469.97	2262.27	2451.7	2440.68	2415.55	2487.45	2431.62	2264.08	2561.57	2515.25	2487.97	2543.81
ENSG00000017797	RALBP1	1441.99	1503.57	1553.1	1592.21	1485.49	1465.92	1574.03	1355.44	1410.31	1436.07	1431.13	1428.49	1290.07	1472.15	1401.78	1433.84	1396.59	1382.59
ENSG00000018189	RUFY3	318.816	299.783	297.655	313.587	302.533	315.889	302.206	305.485	331.441	286.579	286.04	315.682	264.519	283.798	293.145	301.065	296.891	268.121
ENSG00000018236	CNTN1	4.50623	7.44802	3.65221	2.91257	1.81158	2.96146	2.13573	4.81078	5.76419	1.05749	5.5722	8.44635	4.33638	3.60378	2.95112	2.01381	4.62447	3.81666
ENSG00000018280	SLC11A1	10.139	11.172	6.39137	3.88343	8.1521	9.87154	11.7465	12.0269	8.64629	7.40242	13.9305	12.6695	6.50457	9.9104	8.85336	12.0829	12.9485	7.63332
ENSG00000018408	WWTR1	1482.55	1421.64	1434.41	1495.12	1465.57	1398.8	1424.53	1374.68	1439.13	1538.65	1584.36	1558.35	1401.73	1392.86	1376.21	1492.24	1363.29	1417.89
ENSG00000018510	AGPS	1852.06	1889	1931.11	1994.14	1794.37	1805.5	2021.47	1736.69	2063.58	2039.9	2015.28	2099.97	1949.2	2074.88	1909.38	2021.87	1968.18	1998.02
ENSG00000018607	ZNF806	0	0	0	0	0	0	0	0	0	0	0	0	0	0	0	0	0	0
ENSG00000018610	STEEP1	700.719	719.665	714.007	688.338	708.327	668.303	839.341	897.21	783.93	765.622	809.827	715.828	669.97	757.696	677.774	700.807	757.489	730.891
ENSG00000018625	ATP1A2	3.37967	0	0.913053	0.970858	0	1.97431	3.20359	2.40539	4.80349	5.28744	2.7861	4.22318	4.33638	4.50473	3.93483	4.02763	0.924895	2.8625
ENSG00000018699	TTC27	1363.13	1463.54	1523.89	1433.96	1328.79	1408.67	1462.97	1350.63	1423.76	1404.34	1417.2	1345.08	1413.66	1445.12	1431.29	1372.41	1474.28	1367.32
ENSG00000018869	ZNF582	0	0	0	0	0.905788	0	1.06786	0	0	0	0	0	0	0	0	0	0	0
ENSG00000019102	VSIG2	1.12656	0	1.82611	0	0.905788	0.987154	0	0	0	0	0	0	0	0	0	0	0	0
ENSG00000019144	PHLDB1	908.005	769.008	821.748	876.685	871.368	828.222	801.966	704.779	862.708	890.405	878.551	881.588	824.996	825.266	796.803	747.125	780.611	813.903
ENSG00000019169	MARCO	12.3921	13.034	11.8697	12.6212	13.5868	16.7816	19.2216	22.8512	17.2926	16.9198	28.7897	20.0601	14.0932	21.6227	18.6904	15.1036	14.7983	19.0833
ENSG00000019186	CYP24A1	11.2656	13.965	12.7827	13.592	12.681	12.833	16.018	21.6485	21.1354	21.1498	20.4314	23.2275	13.0091	4.50473	10.8208	13.0898	8.32405	7.63332
ENSG00000019485	PRDM11	473.154	467.363	449.222	435.915	487.314	452.117	401.517	358.403	434.236	474.812	450.42	442.378	462.908	495.52	513.495	466.198	466.147	493.304
ENSG00000019505	SYT13	0	0	0	0	0	0.987154	0	0	0	0	0	0	0	0	0	0	0.924895	0.954166
ENSG00000019549	SNAI2	435.978	430.123	392.613	397.081	426.626	391.9	636.447	564.064	565.852	613.343	599.941	575.408	407.62	423.445	377.744	428.942	450.424	427.466
ENSG00000019582	CD74	9.01246	15.827	13.6958	16.5046	15.3984	13.8202	10.6786	14.4323	10.5677	7.40242	11.1444	10.5579	10.8409	12.6132	8.85336	9.06216	19.4228	12.4042
ENSG00000019991	HGF	0	0	0	0	0	0	0	0	0.960699	0	0.9287	0	0	0	0	0	0	0
ENSG00000019995	ZRANB1	1286.53	1233.58	1237.19	1291.24	1268.1	1279.35	1245.13	1217.13	1323.84	1271.1	1261.18	1308.13	1295.49	1357.73	1328.99	1266.69	1293	1228.97
ENSG00000020129	NCDN	675.934	674.977	681.137	626.204	708.327	630.791	576.647	457.024	638.865	759.277	616.657	648.258	675.391	626.157	632.524	633.345	695.521	683.183
ENSG00000020181	ADGRA2	173.49	176.891	181.698	195.142	192.933	172.752	179.401	157.553	213.275	209.383	195.027	260.781	191.885	181.09	214.448	189.299	177.58	169.841
ENSG00000020219	CCT8L1P	0	0	0	0.970858	0	0	0	0	0	0	0	0	1.08409	0	0	0	0	0
ENSG00000020256	ZFP64	816.754	842.558	868.313	864.064	853.253	870.67	884.191	773.333	857.904	905.21	829.33	867.863	820.659	895.54	905.011	902.189	863.852	930.311
ENSG00000020426	MNAT1	639.884	697.321	704.877	639.796	664.849	654.483	768.862	902.021	683.057	629.206	707.67	651.425	707.914	683.818	749.585	740.077	706.62	717.532
ENSG00000020577	SAMD4A	681.567	730.837	720.399	722.318	737.312	744.314	594.8	490.7	698.428	708.517	611.085	767.562	796.809	746.884	843.037	780.353	714.019	782.416
ENSG00000020633	RUNX3	45.0623	42.8261	50.2179	42.7178	48.0068	45.4091	52.3253	46.9051	50.917	57.1044	64.0803	48.5665	57.457	44.1463	40.332	40.2763	47.1696	42.9374
ENSG00000020922	MRE11	1792.35	1819.18	1920.15	1913.56	1838.75	1950.62	1786.54	1634.46	1857.03	1738.51	1850.9	1806.46	1754.06	1829.82	1734.28	1763.09	1690.71	1717.5
ENSG00000021300	PLEKHB1	0	0	0	0	0	0	1.06786	0	0	0	0.9287	0	0	0	0.983707	0	1.84979	0.954166
ENSG00000021355	SERPINB1	2774.71	2916.83	2839.59	2883.45	2816.1	2821.29	2765.77	3267.72	2653.45	2569.7	2743.38	2435.72	2634.35	2861.4	2745.53	2679.38	2679.42	2845.32
ENSG00000021461	CYP3A43	0	0	0	0	0	0.987154	0	0	0	0	0	0	0	0	0	0	0.924895	0
ENSG00000021488	SLC7A9	3.37967	1.86201	0	2.91257	0.905788	0	3.20359	3.60808	0.960699	2.11498	2.7861	3.16738	1.08409	0	0.983707	1.00691	2.77468	5.72499
ENSG00000021574	SPAST	780.704	762.491	782.486	737.852	798	752.211	846.816	856.319	835.808	817.439	845.117	821.408	727.427	905.451	817.461	821.636	799.109	849.207
ENSG00000021645	NRXN3	59.7075	41.8951	39.2613	55.3389	42.5721	58.2421	49.1217	34.8782	48.0349	62.3918	65.9377	61.2361	59.6252	63.0662	67.8758	55.3799	51.7941	60.1124
ENSG00000021762	OSBPL5	1419.46	1443.05	1285.58	1386.39	1387.67	1448.15	1199.21	1087.24	1292.14	1315.52	1276.96	1352.47	1354.03	1255.92	1437.2	1273.74	1358.67	1318.66
ENSG00000021776	AQR	2277.9	2210.2	2288.11	2310.64	2317.01	2310.93	2024.67	1488.94	2337.38	2324.36	2258.6	2558.19	2398.02	2469.49	2421.89	2424.63	2253.97	2270.91
ENSG00000021826	CPS1	34957.1	34892.1	34371	35659.6	35961.6	33721.2	30127.7	22957	35348	36538.3	35369.6	36984.5	39786.3	41392.2	38302.6	38881.7	38996.3	37473.9
ENSG00000021852	C8B	0	0	0	0	0	0	0	0	0	0	0	0	0	0	0	0	0	0
ENSG00000022267	FHL1	156.591	138.719	121.436	152.425	133.151	131.291	202.894	134.702	190.218	222.073	175.524	146.755	144.185	162.17	116.077	198.361	162.781	140.262
ENSG00000022277	RTF2	1499.45	1476.57	1456.32	1415.51	1427.52	1462.96	1703.24	1540.65	1659.13	1556.62	1583.43	1501.34	1478.7	1527.1	1536.55	1471.09	1670.36	1551.47
ENSG00000022355	GABRA1	0	0	0	0	0.905788	0	0	0	0.960699	0	0	0	0	0.900946	0	1.00691	0	0
ENSG00000022556	NLRP2	0	0	0	0	0	0	0	0	0	0	0	1.05579	0	0	0	0	0	0
ENSG00000022567	SLC45A4	574.544	607.014	525.918	553.389	623.182	554.781	481.607	502.726	527.424	568.929	566.507	536.343	628.775	599.129	665.97	651.469	675.173	623.07
ENSG00000022840	RNF10	4293.31	4269.58	4337	4418.38	4356.84	4317.81	4144.38	3870.27	4356.77	4437.22	4207.01	4422.72	4574.88	4514.64	4684.41	4633.79	4375.68	4446.41
ENSG00000022976	ZNF839	242.21	277.439	232.828	223.297	278.077	244.814	243.473	233.323	238.253	233.705	234.033	242.833	250.426	261.274	256.748	250.72	256.196	242.358
ENSG00000023041	ZDHHC6	1553.52	1555.71	1543.97	1546.58	1459.23	1520.22	1609.27	1565.91	1494.85	1532.3	1581.58	1478.11	1536.16	1571.25	1344.73	1444.91	1465.96	1466.55
ENSG00000023171	GRAMD1B	5037.96	5217.34	5574.19	5507.68	5467.34	5740.3	3930.81	3349.51	5047.51	4692.08	4323.1	5204.01	4787.36	4816.46	5276.6	4844.23	4538.46	5029.41
ENSG00000023191	RNH1	2116.8	2219.51	1982.24	2016.47	2145.81	2035.51	2289.5	2326.01	2114.5	2319.07	2370.04	2052.46	2124.83	2055.06	2073.65	2155.79	2290.96	2217.48
ENSG00000023228	NDUFS1	2913.28	2908.45	2942.77	2969.86	2894.9	2916.05	2899.25	2619.47	3149.17	3068.83	3020.13	3032.24	2863.09	3059.61	2972.76	2973.4	2981.86	2933.1
ENSG00000023287	RB1CC1	2427.73	2415.95	2405.89	2559.18	2511.75	2544.88	2873.62	2143.2	2821.57	2849.93	2645.87	2948.83	2789.37	2928.98	2796.68	2959.3	2632.25	2753.72
ENSG00000023318	ERP44	2182.14	2088.24	2057.11	2168.9	2124.07	2125.34	3108.55	3160.68	2845.59	2952.51	2923.55	2926.66	3280.47	3355.12	3156.72	3338.9	3118.74	3096.27
ENSG00000023330	ALAS1	3276.03	3178.44	3429.43	3346.55	3132.22	3510.32	3017.78	3136.63	3461.4	3133.34	3077.71	3562.25	3363.95	3322.69	3760.71	3569.49	3318.52	3599.11
ENSG00000023445	BIRC3	1826.15	1983.97	1980.41	2007.73	2046.18	2048.34	1356.19	1138.95	1402.62	1348.3	1206.38	1464.39	1984.98	2015.42	1904.46	1999.72	1817.42	1865.39
ENSG00000023516	AKAP11	784.084	771.801	864.661	790.279	807.963	801.569	646.058	513.551	748.384	745.53	703.955	852.026	777.296	871.215	723.025	830.698	845.354	821.537
ENSG00000023572	GLRX2	597.075	593.049	568.832	590.282	619.559	581.434	787.016	828.657	658.079	656.7	681.666	587.021	624.438	640.573	597.11	588.034	697.371	590.628
ENSG00000023608	SNAPC1	333.461	333.299	354.265	358.247	294.381	345.504	398.313	424.551	355.459	283.407	310.186	334.687	343.658	336.954	369.874	394.708	300.591	345.408
ENSG00000023697	DERA	1078.12	1073.45	1037.23	980.567	1113.21	969.385	1241.93	1239.98	1057.73	1032.11	1176.66	1032.57	964.844	1050.5	928.62	900.175	1031.26	987.561
ENSG00000023734	STRAP	6929.45	6553.33	6684.46	6522.23	6473.67	6388.86	7870.16	8341.89	7165.85	6913.86	7130.56	6453.01	6549.01	6679.61	6464.92	6533.82	7019.95	6638.13
ENSG00000023839	ABCC2	2986.5	3001.55	2827.72	3032.96	2921.17	2852.87	3032.73	2131.18	3269.26	3485.48	3210.52	3417.61	3032.21	3092.95	2800.61	3045.89	2881.97	2829.1
ENSG00000023892	DEF6	5.63279	9.31003	10.0436	6.79601	8.1521	5.92292	3.20359	7.21617	7.68559	6.34493	9.287	8.44635	6.50457	9.9104	5.90224	2.01381	9.24895	8.58749
ENSG00000023902	PLEKHO1	39.4295	28.8611	21.9133	28.1549	23.5505	30.6018	25.6287	28.8647	22.0961	17.9773	26.9323	25.3391	21.6819	21.6227	20.6578	30.2072	24.9722	24.8083
ENSG00000023909	GCLM	1393.55	1327.61	1399.71	1378.62	1331.51	1372.14	1684.02	1668.14	1543.84	1528.07	1568.58	1479.17	1541.58	1573.05	1494.25	1589.91	1550.12	1474.19
ENSG00000024048	UBR2	1706.73	1728.87	1848.93	1899	1813.39	1773.92	1559.08	1111.29	1719.65	1775.52	1615.94	1908.88	1886.32	1861.35	1936.92	1891.98	1736.95	1824.36
ENSG00000024422	EHD2	2228.33	2198.1	2222.37	2198.02	2297.08	2188.52	1899.73	1944.76	2238.43	2489.33	2305.03	2357.59	2208.3	2116.32	2350.08	2255.47	2240.09	2167.86
ENSG00000024526	DEPDC1	2745.42	2852.59	2780.25	2731.99	2814.28	2798.58	2777.51	2682.01	2652.49	2727.26	2826.96	2773.57	2614.84	2928.07	2617.64	2761.95	2682.19	2765.17
ENSG00000024862	CCDC28A	159.971	164.788	167.089	147.57	147.644	156.957	206.098	212.877	173.886	164.968	169.023	184.764	149.605	174.784	181.986	177.216	182.204	179.383
ENSG00000025039	RRAGD	0	0	0	0	0	0	0	0	0	0	0	0	0	0	0	0	0	0
ENSG00000025156	HSF2	443.864	451.536	459.266	428.148	416.663	459.027	532.864	511.145	498.603	443.088	450.42	507.837	517.113	491.016	501.691	482.309	476.321	540.058
ENSG00000025293	PHF20	2721.76	2850.73	2696.25	2738.79	2720.99	2757.12	3139.52	2700.05	3008.91	2967.31	3223.52	3081.86	2858.76	2955.1	2732.74	2780.07	2891.22	2657.35
ENSG00000025423	HSD17B6	203.907	186.201	225.524	196.113	182.063	218.161	228.523	246.552	206.55	200.923	189.455	233.33	176.707	185.595	166.246	184.264	185.904	211.825
ENSG00000025434	NR1H3	815.627	784.835	758.747	834.938	849.63	730.494	872.445	942.913	801.223	746.587	820.043	767.562	781.632	783.823	733.845	801.498	795.409	752.837
ENSG00000025708	TYMP	2891.87	3198.93	2934.55	2822.28	3063.38	2946.65	3199.32	3594.86	2911.88	2808.69	3279.24	2807.36	2933.56	2945.19	3147.86	2775.04	3272.28	3041.88
ENSG00000025770	NCAPH2	1488.18	1442.12	1377.8	1401.92	1517.2	1385.96	1606.07	1497.36	1511.18	1541.82	1524.93	1487.61	1416.91	1350.52	1396.86	1292.87	1518.68	1420.75
ENSG00000025772	TOMM34	1601.96	1597.6	1670.89	1589.29	1576.98	1652.5	1622.09	1485.33	1465.07	1613.73	1507.28	1509.79	1558.93	1492.87	1601.48	1575.81	1651.86	1595.36
ENSG00000025796	SEC63	3309.82	3086.27	3254.12	3240.72	3163.01	3251.69	4215.93	3712.72	4545.07	4425.59	4130.86	4418.5	4369.98	4749.79	4374.55	4747.57	4439.49	4301.38
ENSG00000025800	KPNA6	3615.12	3588.09	3654.04	3670.81	3589.64	3589.29	3676.66	3532.31	3691.97	3563.74	3640.51	3710.06	3771.56	3674.96	3800.06	3799.06	3543.27	3643.96
ENSG00000026025	VIM	29059.5	28529.7	28647	27970.4	29459.9	27408.3	30070	33946.1	29242.7	30323.5	30872.8	29035.4	28843.4	28782.5	29802.4	29988.7	31177.3	29159.3
ENSG00000026036	RTEL1-TNFRSF6B	36.0498	26.9991	18.2611	18.4463	27.1737	32.5761	9.61078	13.2296	14.4105	21.1498	13.9305	19.0043	23.8501	21.6227	21.6416	19.1312	21.2726	21.9458
ENSG00000026103	FAS	1310.19	1421.64	1438.97	1363.08	1384.04	1485.67	1206.69	1202.69	1099.04	1010.96	1048.5	1130.76	1203.34	1289.25	1331.94	1251.59	1169.99	1264.27
ENSG00000026297	RNASET2	116.035	128.478	128.74	126.212	124.999	115.497	131.347	149.134	119.127	120.554	140.234	128.807	113.83	119.826	117.061	107.739	105.438	144.079
ENSG00000026508	CD44	11674.5	11676.6	12541.7	12583.3	11965.5	12635.6	10558	9692.52	10750.2	10826.6	10146.1	11388.8	11132.6	10755.5	11600.9	11414.3	10135.9	11325.9
ENSG00000026559	KCNG1	0	0	0	0	0.905788	0	0	0	0	1.05749	0.9287	2.11159	0	0.900946	0	0	0.924895	0
ENSG00000026652	AGPAT4	1.12656	1.86201	0	0.970858	0	0.987154	2.13573	0	0.960699	2.11498	0.9287	1.05579	0	0	0.983707	1.00691	0	0.954166
ENSG00000026751	SLAMF7	0	0	0	0	0	0	0	0	0	0	0	0	1.08409	0	0	0	0	0
ENSG00000026950	BTN3A1	1372.15	1549.19	1526.62	1531.04	1455.6	1625.84	1198.14	1116.1	1387.25	1333.49	1321.54	1507.67	1563.26	1582.06	1517.86	1458	1482.61	1474.19
ENSG00000027001	MIPEP	695.086	688.011	706.703	635.912	660.32	619.933	703.722	604.956	684.018	656.7	664.95	646.146	585.411	627.058	617.768	623.275	634.478	602.078
ENSG00000027075	PRKCH	103.643	98.6863	112.306	122.328	95.1078	120.433	117.465	105.837	99.9127	96.2315	80.7969	129.863	92.148	106.312	119.029	114.787	87.865	124.042
ENSG00000027644	INSRR	0	0	0	0	0	0	0	0	0	0	0	0	0	0	0	0	0	0
ENSG00000027697	IFNGR1	1162.61	1146.06	1083.79	1151.44	1099.63	1051.32	1375.41	1386.71	1167.25	1193.9	1195.24	1157.15	1098.19	1154.11	1052.57	1112.63	1195.89	1094.43
ENSG00000027847	B4GALT7	378.523	415.227	395.352	417.469	373.185	384.99	441.028	426.957	421.747	458.95	435.561	426.541	426.049	409.93	426.929	371.549	421.752	437.008
ENSG00000027869	SH2D2A	458.509	384.504	401.743	440.77	425.721	433.361	357.734	425.754	342.009	352.144	339.904	350.524	436.89	387.407	434.799	432.97	377.357	427.466
ENSG00000028116	VRK2	781.831	857.454	690.268	781.541	826.079	691.995	862.834	828.657	795.459	841.761	897.125	786.567	904.135	1103.66	868.613	910.244	1034.03	817.72
ENSG00000028137	TNFRSF1B	0	0	0	0	0	0.987154	0	0	0	0	0	0	0	0	0.983707	1.00691	0	0
ENSG00000028203	VEZT	1711.24	1771.7	1839.8	1744.63	1694.73	1815.38	1684.02	1553.88	1642.79	1726.88	1648.44	1639.65	1768.16	1940.64	1890.69	1801.36	1700.88	1808.14
ENSG00000028277	POU2F2	20.278	10.241	12.7827	16.5046	13.5868	12.833	26.6966	28.8647	20.1747	16.9198	24.1462	16.8927	28.1865	21.6227	25.5764	20.1381	15.7232	13.3583
ENSG00000028310	BRD9	2801.75	2881.45	2719.07	2715.49	2917.54	2818.32	2835.18	2725.31	2686.11	2672.27	2692.3	2598.31	3036.55	2919.06	2896.03	3021.73	2992.03	2849.14
ENSG00000028528	SNX1	2575.31	2590.98	2732.77	2697.04	2583.31	2731.46	2691.02	2580.98	2832.14	2673.33	2730.38	2719.73	2620.26	2607.34	2695.36	2707.57	2611.9	2704.11
ENSG00000028839	TBPL1	380.776	391.952	407.222	331.063	373.185	370.183	415.399	491.902	413.1	396.558	410.486	377.974	366.424	404.525	362.988	400.749	362.559	405.52
ENSG00000029153	ARNTL2	839.285	853.73	943.184	938.82	861.405	929.899	713.333	732.441	740.699	657.758	655.663	741.167	846.678	858.601	957.147	857.885	775.062	869.245
ENSG00000029363	BCLAF1	3042.83	2915.9	2861.51	2872.77	2889.47	2849.91	3016.72	2531.67	2976.24	3219	3141.79	3042.8	2996.44	3319.08	2904.89	3193.91	3086.37	2940.74
ENSG00000029364	SLC39A9	1508.46	1649.74	1561.32	1633.95	1538.93	1593.27	1569.76	1357.84	1662.01	1767.06	1706.95	1749.45	1704.2	1810.9	1758.87	1697.65	1605.62	1652.61
ENSG00000029534	ANK1	28.1639	17.6891	20.0872	22.3297	17.21	24.6788	19.2216	8.41886	23.0568	29.6097	20.4314	27.4506	16.2614	21.6227	16.723	20.1381	21.2726	20.0375
ENSG00000029559	IBSP	0	0	0	0	0	0	0	0	0	0	0	0	0	0	0	0	0	0
ENSG00000029639	TFB1M	304.17	320.265	275.742	301.937	315.214	314.902	345.988	342.768	301.659	287.637	313.901	261.837	304.631	286.501	290.194	298.045	278.393	310.104
ENSG00000029725	RABEP1	2925.67	2826.52	2868.81	2978.59	2864.1	2867.68	2560.74	2202.13	2705.33	2705.06	2714.59	2859.09	2815.39	2816.36	2699.29	2747.85	2685.89	2751.81
ENSG00000029993	HMGB3	1142.33	1156.31	1054.58	1115.52	1106.87	1057.24	1297.45	1523.81	1191.27	1216.11	1341.04	1171.93	1023.39	1077.53	966.984	1020	1065.48	1026.68
ENSG00000030066	NUP160	7284.32	7015.11	7375.64	7414.44	7359.53	7163.78	6444.56	5315.91	7482.88	7436.26	7237.36	7541.54	7085.64	7510.29	7402.4	7315.18	6914.51	7314.63
ENSG00000030110	BAK1	840.412	818.352	822.661	875.714	816.115	867.708	917.295	882.778	819.476	880.888	872.978	871.03	860.771	766.705	838.118	821.636	804.658	862.566
ENSG00000030304	MUSK	0	0	1.82611	0	0	0	0	0	0	0	1.8574	1.05579	1.08409	0	0	0	0	0.954166
ENSG00000030419	IKZF2	0	0	0	0	0	0	0	0	0	0	0	0	0	0	0	0	0	0
ENSG00000030582	GRN	7761.98	7604.43	7766.43	7851.33	7916.59	7906.12	7596.79	7792.26	8018.95	7942.8	7717.5	7915.29	7717.67	7038.19	7888.35	7413.86	7649.8	7836.56
ENSG00000031003	FAM13B	1474.66	1397.44	1430.75	1392.21	1463.75	1383.99	1623.15	986.21	1734.06	1905.59	1602.01	1707.22	1789.84	1827.12	1726.41	1786.25	1774.87	1721.31
ENSG00000031081	ARHGAP31	0	0	0	0	0	0	0	0	0	0	0	0	0	0	0	0	0	0
ENSG00000031691	CENPQ	754.793	690.804	805.313	689.309	702.892	738.391	827.595	986.21	721.485	691.598	744.818	689.433	628.775	626.157	619.735	671.607	615.98	672.687
ENSG00000031698	SARS1	4941.08	4986.45	5051.92	5030.02	4932.92	4836.07	7722.79	6981.64	7329.17	7238.51	7152.85	6912.28	7429.3	7006.66	7105.32	7305.11	7438	7097.08
ENSG00000031823	RANBP3	2179.89	2127.34	2179.46	2151.42	2118.64	2154.96	2082.34	1973.62	2171.18	2211.21	2190.8	2177.05	2092.3	2099.2	2181.86	2073.22	2163.33	2176.45
ENSG00000032219	ARID4A	627.492	599.566	619.963	685.426	593.291	755.173	701.587	811.819	647.511	578.446	649.162	711.605	656.961	690.125	719.09	651.469	619.679	780.507
ENSG00000032389	EIPR1	718.743	709.424	748.703	656.3	734.594	663.367	775.269	832.265	730.131	770.909	765.249	742.223	712.25	786.526	711.22	708.863	766.738	746.157
ENSG00000032444	PNPLA6	1411.58	1264.3	1372.32	1393.18	1270.82	1549.83	1432.01	1372.27	1514.06	1491.06	1453.42	1557.3	1362.71	1146.9	1466.71	1394.57	1330	1486.59
ENSG00000032742	IFT88	300.791	279.301	287.612	268.928	298.91	289.236	296.866	294.66	299.738	261.2	280.468	311.459	303.546	287.402	297.08	289.989	289.492	308.195
ENSG00000033011	ALG1	944.055	971.967	989.749	929.111	913.941	918.053	1067.86	1045.14	887.686	937.992	1005.78	961.828	1013.63	844.186	930.587	931.389	936.918	980.882
ENSG00000033030	ZCCHC8	1276.39	1276.4	1222.58	1293.18	1319.73	1248.75	1173.58	1098.06	1278.69	1281.68	1170.16	1322.91	1391.98	1629.81	1490.32	1490.22	1369.77	1425.52
ENSG00000033050	ABCF2	888.854	882.591	905.748	894.16	941.114	906.207	964.281	1006.66	874.236	934.82	872.978	900.592	884.621	885.63	891.239	835.733	936.918	921.724
ENSG00000033100	CHPF2	1644.77	1567.81	1507.45	1683.47	1596	1568.59	1596.46	1431.21	1690.83	1835.8	1708.81	1795.91	1694.44	1550.53	1642.79	1658.38	1687.01	1633.53
ENSG00000033122	LRRC7	7.8859	11.172	9.13053	11.6503	8.1521	6.91008	5.33932	6.01347	8.64629	6.34493	5.5722	10.5579	4.33638	11.7123	4.91854	12.0829	6.47426	5.72499
ENSG00000033170	FUT8	481.04	446.881	442.831	454.362	427.532	467.911	433.553	405.308	461.135	413.478	464.35	469.828	394.61	431.553	420.043	410.818	425.452	398.841
ENSG00000033178	UBA6	1914.02	1964.42	2083.59	1962.1	2008.13	2037.49	1949.92	1687.38	2014.59	1914.05	1966.06	2038.74	2072.79	2209.12	2124.81	2129.61	2061.59	2126.83
ENSG00000033327	GAB2	566.658	582.808	612.658	589.311	632.24	683.111	581.986	413.727	688.821	760.334	580.438	763.339	821.744	781.12	845.004	773.305	719.568	735.662
ENSG00000033627	ATP6V0A1	1180.63	1206.58	1241.75	1283.47	1277.16	1343.52	1096.7	1035.52	1264.28	1276.39	1242.6	1389.42	1346.45	1282.95	1325.05	1458	1383.64	1431.25
ENSG00000033800	PIAS1	1435.23	1511.02	1609.71	1581.53	1493.65	1554.77	1467.25	1242.38	1550.57	1522.78	1415.34	1685.05	1596.87	1587.47	1670.33	1631.19	1402.14	1557.2
ENSG00000033867	SLC4A7	1132.19	1114.41	1183.32	1287.36	1173	1268.49	1027.29	886.386	1165.33	1117.77	1104.22	1252.17	1155.64	1252.31	1181.43	1212.32	1190.34	1140.23
ENSG00000034053	APBA2	0	0	0	0	0	0	0	0	0	0	0	0	0	0	0	0	0	0
ENSG00000034152	MAP2K3	1462.27	1483.09	1521.15	1567.94	1461.94	1600.18	1361.53	1475.71	1396.86	1401.17	1303.9	1365.14	1477.62	1370.34	1496.22	1440.88	1433.59	1471.32
ENSG00000034239	EFCAB1	1.12656	0	0	0	0	0	0	0	0	0	0	0	0	0	0	0	0	0
ENSG00000034510	TMSB10	25046.7	24372.7	23459.1	23211.3	23304.1	22399.5	36495.3	37923.4	27343.4	27528.5	30673.1	24789	25487.1	24294	24474.6	25497.9	25916.5	24339.8
ENSG00000034533	ASTE1	182.502	192.718	167.089	196.113	149.455	205.328	175.13	208.066	165.24	148.048	186.669	171.039	197.305	181.991	168.214	183.257	173.88	174.612
ENSG00000034677	RNF19A	1996.26	2116.17	2122.85	2165.98	2041.65	1993.06	2050.3	1660.92	2062.62	2110.75	1948.41	2246.73	2288.52	2351.47	2395.33	2396.44	2156.85	2206.03
ENSG00000034693	PEX3	541.874	491.57	532.31	532.03	498.184	534.05	571.307	562.861	590.83	548.837	540.504	485.665	522.534	509.935	552.843	526.612	503.143	516.204
ENSG00000034713	GABARAPL2	1236.96	1150.72	1176.01	1108.72	1106.87	1127.33	1439.48	1727.07	1245.07	1148.43	1317.83	1095.91	1076.51	1094.65	1026.01	1033.09	1157.97	1228.01
ENSG00000034971	MYOC	0	0	0	0	0	0	0	0	0	0	0	0	0	0	0	0	0.924895	0
ENSG00000035115	SH3YL1	46.1888	51.2052	42.0004	40.776	35.3257	50.3449	45.9182	66.1482	53.7991	46.5295	40.8628	44.3433	43.3638	62.1653	63.941	70.4835	52.719	46.7541
ENSG00000035141	FAM136A	2039.07	2101.27	2106.41	2009.68	2056.14	2063.15	2191.26	2370.51	1872.4	1906.65	1934.48	1845.53	2013.16	2012.71	1998.89	1999.72	2131.88	2038.1
ENSG00000035403	VCL	8916.7	8730.01	8992.66	9265.87	8880.35	9258.52	7025.48	5504.73	8471.44	8308.69	7667.35	8864.45	8923.18	8608.54	9217.34	8781.24	8324.05	8767.83
ENSG00000035499	DEPDC1B	351.486	330.506	304.96	320.383	336.048	294.172	311.816	334.349	291.092	307.729	312.043	296.678	264.519	258.571	243.959	245.685	262.67	268.121
ENSG00000035664	DAPK2	243.336	229.958	210.002	186.405	194.745	243.827	243.473	256.174	263.231	224.188	227.532	272.395	235.248	224.336	248.878	228.568	165.556	247.129
ENSG00000035681	NSMAF	936.169	1019.45	956.879	999.984	922.093	979.257	919.431	841.886	1054.85	962.315	943.56	1066.35	1060.24	1050.5	1045.68	1035.1	1010.91	993.286
ENSG00000035687	ADSS2	2440.12	2348.92	2494.46	2465.01	2337.84	2517.24	2492.39	2445.08	2495.9	2356.08	2387.69	2352.31	2353.57	2476.7	2342.21	2374.29	2452.82	2495.14
ENSG00000035720	STAP1	0	0	0	0	0	0	0	0	0	0	0	0	0	0	0	0	0	0
ENSG00000035862	TIMP2	6229.86	6191.17	6474.46	6675.62	6609.54	6597.15	5713.07	5830.66	6422.27	6499.33	6279.87	6539.59	5959.27	5666.05	6046.85	6021.3	5772.27	5998.84
ENSG00000035928	RFC1	2709.37	2676.63	2695.33	2744.62	2767.18	2641.62	2775.38	2428.24	2785.07	2856.28	2866.9	3087.14	2765.52	3030.78	2997.36	2974.4	2929.14	2702.2
ENSG00000036054	TBC1D23	1950.07	2011.9	2131.07	2071.81	1955.6	2091.78	2246.79	2150.42	2158.69	2146.7	2162.94	2217.17	2218.06	2338.86	2338.27	2225.26	2155.93	2324.35
ENSG00000036257	CUL3	1108.53	1034.34	1161.4	1140.76	1094.19	1051.32	1100.97	972.98	1065.41	1132.57	1086.58	1068.46	1030.97	1033.38	970.919	1048.19	1024.78	1010.46
ENSG00000036448	MYOM2	0	0	0.913053	0	0.905788	0	2.13573	0	0	2.11498	0.9287	1.05579	0	1.80189	0	0	1.84979	0.954166
ENSG00000036473	OTC	0	0	0	0	0	0	0	0	0.960699	0	0	0	0	0	0.983707	0	0	0
ENSG00000036530	CYP46A1	2.25311	0.931003	0.913053	2.91257	0	0.987154	2.13573	4.81078	0.960699	2.11498	0.9287	1.05579	2.16819	0.900946	1.96741	0	0	0
ENSG00000036549	ZZZ3	3130.7	3117.93	3178.34	3254.32	3186.56	3209.24	3125.64	2927.36	3279.83	3196.79	3244.88	3361.65	3431.16	3640.72	3449.86	3423.48	3354.59	3460.76
ENSG00000036565	SLC18A1	0	0	0	0	0	0	0	0	0	0	0	0	0	0	0	0	0	0
ENSG00000036672	USP2	234.324	224.372	241.959	236.889	262.679	232.968	203.962	226.107	254.585	256.97	243.32	268.172	271.024	250.463	277.405	292.003	261.745	315.829
ENSG00000036828	CASR	0	0	0	0	0	0	0	0	0	0	0	0	0	0	0	0	0	0
ENSG00000037042	TUBG2	206.16	211.338	186.263	196.113	197.462	214.212	159.112	169.58	202.707	168.141	149.521	203.768	185.38	218.029	194.774	171.174	179.43	204.191
ENSG00000037241	RPL26L1	650.023	693.597	613.572	650.475	647.639	614.997	837.205	946.521	735.895	783.599	776.394	664.094	686.232	682.016	633.507	712.89	726.967	660.283
ENSG00000037280	FLT4	3.37967	3.72401	5.47832	3.88343	5.43473	2.96146	3.20359	2.40539	3.8428	6.34493	3.7148	3.16738	2.16819	2.70284	2.95112	2.01381	1.84979	0.954166
ENSG00000037474	NSUN2	12846.1	13010.8	13019.2	12988.1	12955.5	12777.7	12147	11274.1	12615.9	12973.3	12567.2	12473.2	12922.4	13012.4	12784.3	13180.4	13017.9	12808.7
ENSG00000037637	FBXO42	606.088	574.429	579.789	591.253	528.98	537.012	623.633	540.01	649.432	657.758	616.657	653.536	652.625	667.601	671.872	666.573	596.557	641.199
ENSG00000037749	MFAP3	1297.79	1221.48	1249.06	1218.43	1323.36	1269.48	1184.26	1118.51	1349.78	1328.21	1323.4	1316.58	1383.3	1422.59	1308.33	1314.01	1366.99	1301.48
ENSG00000037757	MRI1	1056.71	1079.03	1009.84	1034.93	1070.64	1030.59	1001.66	1042.74	882.882	1021.53	1074.51	949.159	947.499	876.62	952.228	911.251	941.543	930.311
ENSG00000037897	METTL1	281.639	320.265	277.568	275.724	315.214	320.825	306.477	301.876	293.974	290.809	295.327	261.837	312.219	287.402	286.259	337.314	307.99	278.616
ENSG00000037965	HOXC8	30.417	31.6541	34.696	38.8343	28.9852	29.6146	19.2216	27.662	24.0175	17.9773	33.4332	25.3391	15.1773	31.5331	27.5438	26.1796	23.1224	25.7625
ENSG00000038002	AGA	209.54	242.992	193.567	199.997	187.498	227.045	249.88	270.606	237.293	218.9	252.607	241.777	198.389	222.534	214.448	205.409	227.524	233.771
ENSG00000038210	PI4K2B	722.123	720.596	774.269	691.251	774.449	697.918	836.138	875.562	897.293	811.094	819.114	827.742	664.55	713.549	694.497	669.593	720.493	732.799
ENSG00000038219	BOD1L1	1980.49	1956.04	2183.11	2218.41	2129.51	2228.01	2088.74	1658.52	2191.35	2264.08	2134.15	2445.22	2278.77	2303.72	2228.1	2381.34	2181.83	2248.97
ENSG00000038274	MAT2B	2263.25	2288.41	2353.85	2320.35	2100.52	2354.36	2613.06	2633.9	2442.1	2277.83	2478.7	2309.02	2343.81	2285.7	2313.68	2211.17	2316.86	2395.91
ENSG00000038295	TLL1	701.845	612.6	633.659	669.892	663.943	648.56	584.122	477.47	685.939	679.965	652.876	720.052	584.327	619.851	637.442	651.469	647.426	666.008
ENSG00000038358	EDC4	1553.52	1534.29	1558.58	1638.81	1567.01	1653.48	1185.33	827.454	1431.44	1506.92	1361.47	1529.85	1539.41	1437.91	1593.61	1538.55	1587.12	1536.21
ENSG00000038382	TRIO	4160.38	4174.62	4292.26	4709.63	4492.71	4378.03	3144.86	2093.89	4283.76	4623.34	3868.04	4743.68	4644.26	4579.51	4350.94	4508.93	4494.99	4119.13
ENSG00000038427	VCAN	3.37967	2.79301	1.82611	1.94172	1.81158	1.97431	3.20359	0	1.9214	0	1.8574	4.22318	1.08409	1.80189	2.95112	1.00691	0.924895	2.8625
ENSG00000038532	CLEC16A	1225.69	1097.65	1158.66	1119.4	1154.88	1133.25	988.842	767.319	1186.46	1289.08	1031.79	1212.05	1042.9	1068.52	1099.78	1078.4	1143.17	1036.22
ENSG00000038945	MSR1	0	0	0.913053	0	0	0	0	0	0	0	0	0	0	0	0	0	0	0.954166
ENSG00000039068	CDH1	38.3029	50.2742	40.1743	61.1641	38.0431	47.3834	57.6647	56.5267	73.9738	72.9667	52.9359	82.3519	67.2139	43.2454	90.5011	60.4144	72.1418	60.1124
ENSG00000039123	MTREX	3102.54	2955	2891.64	2967.91	2962.83	2827.21	3155.54	2709.67	3177.03	3349.07	3159.44	3164.21	3162.3	3283.05	3006.21	3272.45	3196.44	3080.05
ENSG00000039139	DNAH5	85.6183	100.548	83.0878	88.3481	109.6	91.8053	82.2255	78.1752	68.2096	79.3117	100.3	89.7425	60.7093	81.9861	83.6151	86.594	101.738	84.9207
ENSG00000039319	ZFYVE16	1409.32	1575.26	1577.76	1593.18	1502.7	1560.69	1387.16	1165.41	1532.31	1498.46	1428.34	1620.64	1498.22	1659.54	1505.07	1617.09	1520.53	1475.14
ENSG00000039523	RIPOR1	2312.82	2249.3	2257.98	2361.13	2360.48	2527.11	1768.38	1812.46	2482.45	2345.51	2036.64	2353.36	2310.21	2248.76	2414.02	2408.52	2265.07	2292.86
ENSG00000039537	C6	0	0	0	0	1.81158	0	1.06786	0	0	0	0	0	0	0.900946	0	0	0	0
ENSG00000039560	RAI14	1850.93	1924.38	2059.85	2073.75	2003.6	1955.55	1638.1	1374.68	1918.52	1799.85	1732.96	1956.39	2073.87	2110.92	2074.64	2062.15	2009.8	1971.31
ENSG00000039600	SOX30	0	0	2.73916	1.94172	5.43473	0.987154	1.06786	2.40539	0	0	0	0	2.16819	0.900946	0	0	0	2.8625
ENSG00000039650	PNKP	584.683	645.185	585.267	622.32	631.335	601.177	580.918	657.874	564.891	605.941	616.657	641.923	611.429	597.327	628.589	587.027	622.454	645.97
ENSG00000039987	BEST2	12.3921	2.79301	4.56526	4.85429	2.71737	1.97431	7.47505	4.81078	4.80349	7.40242	4.6435	2.11159	5.42047	3.60378	4.91854	7.04835	1.84979	11.45
ENSG00000040199	PHLPP2	1009.4	1035.28	1077.4	1119.4	993.65	1118.45	800.898	602.55	1051.97	1039.51	981.636	1098.03	1078.67	1036.99	1050.6	981.734	879.575	1015.23
ENSG00000040275	SPDL1	2570.8	2537.91	2428.72	2526.17	2435.67	2329.68	2837.31	2745.75	2744.72	2805.52	2785.17	2816.86	2321.05	2392.91	2247.77	2427.65	2406.58	2179.31
ENSG00000040341	STAU2	1189.64	1162.82	1235.36	1139.79	1153.07	1199.39	1122.33	1117.3	1154.76	1053.26	1103.3	1194.1	1158.9	1197.36	1205.04	1210.3	1101.55	1169.81
ENSG00000040487	SLC66A1	205.033	256.026	245.611	234.948	238.222	221.122	225.319	222.499	220	241.107	231.246	251.279	248.258	236.048	245.927	214.471	253.421	279.571
ENSG00000040531	CTNS	360.498	409.641	413.613	419.411	390.395	447.181	360.938	378.849	387.162	408.191	380.767	414.927	413.04	414.435	451.522	459.15	408.803	450.366
ENSG00000040608	RTN4R	250.096	274.646	260.22	321.354	289.852	279.365	290.459	276.62	254.585	264.372	280.468	266.06	282.949	243.255	287.242	268.844	262.67	279.571
ENSG00000040633	PHF23	2396.19	2310.75	2373.02	2351.42	2283.49	2250.71	2569.28	2685.62	2372.93	2477.7	2379.33	2361.81	2440.3	2276.69	2390.41	2413.56	2379.75	2348.2
ENSG00000040731	CDH10	2834.42	2650.57	2358.42	2604.81	2672.08	2305	3373.38	2773.41	3006.03	3500.29	3574.57	3020.63	2618.09	2655.99	2263.51	2523.31	2605.43	2331.03
ENSG00000040933	INPP4A	527.229	536.258	584.354	546.593	566.118	583.408	452.774	441.389	582.183	507.595	477.352	547.957	519.281	534.261	593.175	568.903	544.763	499.983
ENSG00000041353	RAB27B	1378.91	1411.4	1487.36	1381.53	1472.81	1454.08	1357.26	1207.51	1441.05	1332.44	1360.55	1405.26	1320.43	1454.13	1304.4	1380.47	1343.87	1298.62
ENSG00000041357	PSMA4	5544.91	5551.57	5698.36	5274.67	5301.58	5511.28	7114.11	7570.96	5740.18	5466.16	5987.33	5329.65	5371.69	5793.08	5514.66	5410.11	5650.18	5704.96
ENSG00000041515	MYO16	5.63279	13.965	6.39137	2.91257	5.43473	10.8587	4.27146	7.21617	6.72489	10.5749	1.8574	3.16738	9.75685	1.80189	8.85336	5.03454	5.54937	6.67916
ENSG00000041802	LSG1	1822.77	1781.01	1817.89	1795.12	1777.16	1822.29	1741.69	1361.45	1712.93	1735.34	1667.95	1694.55	1715.04	1770.36	1789.36	1796.32	1752.68	1815.78
ENSG00000041880	PARP3	555.393	597.704	552.397	548.535	568.835	610.061	556.357	594.131	657.118	667.275	639.875	594.412	672.139	620.752	649.247	606.158	630.778	639.291
ENSG00000041982	TNC	11.2656	7.44802	14.6088	11.6503	3.62315	7.89723	7.47505	1.20269	5.76419	11.6324	5.5722	8.44635	10.8409	7.20757	11.8045	13.0898	7.39916	3.81666
ENSG00000041988	THAP3	230.944	263.474	255.655	255.336	245.469	226.058	336.377	321.12	244.978	252.74	252.607	248.112	266.687	250.463	285.275	236.623	265.445	260.487
ENSG00000042062	RIPOR3	3.37967	1.86201	3.65221	3.88343	0.905788	0	2.13573	0	0.960699	1.05749	0	2.11159	2.16819	0.900946	0.983707	0	0.924895	0
ENSG00000042088	TDP1	505.824	520.431	515.875	548.535	553.437	478.77	469.86	490.7	494.76	483.272	505.213	474.052	493.263	521.648	540.055	483.315	501.293	479.945
ENSG00000042286	AIFM2	1238.09	1263.37	1230.8	1192.21	1208.32	1253.69	1125.53	1177.44	1125.94	1057.49	1053.15	1073.74	1205.51	1060.41	1285.71	1135.79	1235.66	1202.25
ENSG00000042304	C2orf83	0	0	0	0	0	0	0	0	0	1.05749	0	0	0	0	0	0	0	0
ENSG00000042317	SPATA7	70.9731	82.8593	83.0878	98.0567	85.1441	102.664	103.583	103.432	80.6987	93.059	91.9413	78.1288	76.9707	78.3823	67.8758	82.5664	83.2405	93.5082
ENSG00000042429	MED17	219.679	212.269	187.176	209.705	208.331	180.649	193.283	162.364	194.061	203.038	179.239	203.768	196.221	191.001	198.709	203.395	191.453	185.108
ENSG00000042445	RETSAT	2772.46	2772.53	2711.77	2730.05	2793.45	2792.66	2582.1	2394.57	2914.76	2956.74	2842.75	2981.56	2890.2	2988.44	3197.05	2935.13	3013.31	2951.23
ENSG00000042493	CAPG	5531.4	5806.66	5815.23	5568.84	5568.79	5518.19	6978.49	7437.47	6154.24	5854.26	6183.29	5677	5363.02	5111.97	5500.89	5218.8	5541.97	5601.91
ENSG00000042753	AP2S1	2972.98	2901	3065.12	2808.69	2935.66	2845.96	4031.19	4178.16	3099.21	3172.47	3669.3	2972.06	2953.07	2789.33	2874.39	2945.2	3089.15	3047.6
ENSG00000042781	USH2A	0	0	0	0	0.905788	0	1.06786	0	0	0	0	0	0	0	0	0	0	0
ENSG00000042813	ZPBP	0	0	0	0	0	0	0	0	0	0	0	0	0	0	0	0	0	0
ENSG00000042832	TG	2.25311	0.931003	1.82611	0.970858	2.71737	0.987154	1.06786	1.20269	1.9214	0	1.8574	1.05579	1.08409	0.900946	0.983707	0	0	0
ENSG00000042980	ADAM28	0	0	0	0	0	0	0	0	0	0	0	0	0	0	0	0	0	0
ENSG00000043039	BARX2	0	0	0	0	0.905788	0	0	0	0	0	1.8574	1.05579	0	0	0.983707	0	0	0
ENSG00000043093	DCUN1D1	1314.69	1323.89	1344.01	1299.98	1354.15	1307.98	1351.92	1368.67	1304.63	1252.07	1263.03	1313.41	1254.3	1316.28	1289.64	1244.54	1249.53	1293.85
ENSG00000043143	JADE2	1889.24	1947.66	2045.24	2026.18	2011.76	2007.87	1810.03	1392.72	2039.56	2186.89	1860.19	2170.71	1937.28	1798.29	1943.81	1885.94	1945.98	1951.27
ENSG00000043355	ZIC2	458.509	431.054	425.483	401.935	455.612	432.373	418.603	434.173	426.55	427.225	400.27	434.987	439.058	438.761	418.076	406.79	402.329	408.383
ENSG00000043462	LCP2	0	0	0	0	0	0	0	0	0	0	0	0	0	0	0	1.00691	0	0
ENSG00000043514	TRIT1	991.37	1070.65	1099.32	966.004	1022.64	1048.36	1050.78	1124.52	1081.75	1023.65	1007.64	958.661	1016.88	1040.59	1087.98	1039.13	1049.76	1076.3
ENSG00000043591	ADRB1	27.0374	30.7231	27.3916	28.1549	25.3621	30.6018	19.2216	33.6755	24.9782	20.0923	22.2888	34.8412	26.0183	22.5236	35.4135	27.1865	23.1224	20.0375
ENSG00000044012	GUCA2B	0	0	0	0	0	0	0	0	0	0	0	0	0	0	0	0	0	0
ENSG00000044090	CUL7	557.646	588.394	519.527	530.089	544.379	500.487	527.525	577.294	637.904	592.194	563.721	578.575	638.532	615.346	627.605	551.785	650.201	615.437
ENSG00000044115	CTNNA1	13033.1	12898.1	13432.8	13356.1	13029.8	13326.6	12506.8	10920.5	13867.7	13733.6	13287.8	13841.5	14047.7	14247.6	14822.5	14255.8	14156.4	14564.4
ENSG00000044446	PHKA2	661.289	712.217	639.137	653.388	736.406	643.624	543.543	412.524	586.026	683.138	663.092	631.365	624.438	641.473	617.768	643.414	677.023	600.17
ENSG00000044459	CNTLN	567.785	553.016	616.311	564.069	557.06	546.883	541.407	451.011	570.655	524.514	560.006	514.172	538.795	599.129	548.909	494.391	528.115	515.249
ENSG00000044524	EPHA3	0	0.931003	0	1.94172	0	0.987154	0	1.20269	0	0	0	1.05579	4.33638	0	1.96741	2.01381	0.924895	0.954166
ENSG00000044574	HSPA5	38366	37442.1	35088.6	38575.1	36362.9	34271	114219	109667	101843	104315	105472	101428	127847	130052	120847	127072	122070	117215
ENSG00000046604	DSG2	4879.12	4566.57	4933.22	5008.66	4842.35	4866.67	4221.27	3314.63	4704.54	4556.72	4527.41	4912.61	4691.96	4905.65	4710.97	4857.32	4624.47	4700.22
ENSG00000046647	GEMIN8	248.969	264.405	230.089	259.219	226.447	214.212	243.473	283.836	213.275	269.66	252.607	247.056	251.51	251.364	241.992	221.52	222.9	213.733
ENSG00000046651	OFD1	1339.48	1275.47	1364.1	1276.68	1317.02	1402.75	1348.71	1160.6	1251.79	1201.31	1240.74	1304.96	1338.86	1435.21	1351.61	1394.57	1342.02	1377.82
ENSG00000046653	GPM6B	104.77	116.375	126.001	109.707	108.695	105.625	108.922	125.08	99.9127	92.0015	104.014	103.468	115.998	95.5003	92.4685	114.787	108.213	93.5082
ENSG00000046774	MAGEC2	0	0	0	0	0	0	0	0	0	0	0	0	0	0	0	0	0	0
ENSG00000046889	PREX2	0	0	0	0	0	0	0	0	0	0	0	0	0	0	0	0	0	0
ENSG00000047056	WDR37	412.32	381.711	418.178	361.159	399.453	389.926	308.613	330.741	354.498	337.339	366.837	370.584	339.322	358.576	370.858	362.487	407.879	392.162
ENSG00000047188	YTHDC2	1725.89	1744.7	1784.11	1753.37	1653.06	1771.94	1515.3	1295.3	1652.4	1534.42	1610.37	1705.11	1698.78	1795.59	1618.2	1731.88	1674.98	1722.27
ENSG00000047230	CTPS2	1190.77	1282.92	1245.4	1211.63	1245.46	1294.16	1111.65	1081.22	1173.01	1204.48	1196.17	1247.95	1109.03	1230.69	1217.83	1191.17	1169.07	1219.42
ENSG00000047249	ATP6V1H	1469.03	1436.54	1482.8	1420.37	1434.77	1432.36	1700.04	1657.31	1536.16	1480.48	1516.57	1472.83	1505.81	1441.51	1447.03	1449.95	1406.76	1441.74
ENSG00000047315	POLR2B	2663.18	2649.63	2564.77	2649.47	2738.2	2646.56	2984.68	2227.39	2772.58	3073.06	3022.92	2783.07	2650.61	2707.34	2601.91	2653.2	2813.53	2565.75
ENSG00000047346	FAM214A	718.743	753.181	742.312	731.056	657.602	703.841	650.329	598.942	761.834	670.448	680.737	852.026	757.782	744.181	825.33	710.876	692.746	768.103
ENSG00000047365	ARAP2	310.93	289.542	340.569	296.112	307.062	334.645	213.573	226.107	271.878	254.855	241.462	322.017	302.462	296.411	276.422	295.024	256.196	318.691
ENSG00000047410	TPR	7799.16	7939.59	8526.09	8671.71	8566.95	8402.65	6383.69	4400.66	7556.86	7600.17	7185.36	8433.68	8215.27	8657.19	8244.45	8451.98	7888.43	7744.01
ENSG00000047457	CP	45.0623	48.4121	37.4352	37.8635	41.6663	40.4733	44.8503	34.8782	42.2707	61.3343	25.0749	36.9528	33.6069	39.6416	31.4786	34.2348	36.0709	39.1208
ENSG00000047578	KATNIP	593.696	582.808	535.962	559.214	604.161	617.958	422.874	288.647	527.424	539.319	501.498	527.897	634.195	600.931	581.371	573.937	545.688	591.583
ENSG00000047579	DTNBP1	688.326	725.251	670.181	643.679	690.211	644.612	722.944	767.319	718.603	666.218	766.178	691.545	690.568	666.7	685.644	670.6	719.568	699.403
ENSG00000047597	XK	270.374	310.955	272.09	292.228	298.91	281.339	321.427	266.998	312.227	333.109	303.685	304.069	343.658	392.812	337.412	365.507	372.733	330.141
ENSG00000047617	ANO2	1.12656	0.931003	0	0	0	0.987154	0	0	0.960699	0	0	0	2.16819	0	0.983707	0	0	1.90833
ENSG00000047621	C12orf4	1209.92	1180.51	1231.71	1143.67	1131.33	1086.86	1310.27	986.21	1133.62	1198.13	1159.02	1255.34	1184.92	1395.57	1184.38	1169.02	1161.67	1192.71
ENSG00000047634	SCML1	869.702	913.314	859.183	838.821	914.846	902.259	812.645	963.359	789.694	794.174	841.403	852.026	875.948	878.422	751.552	864.933	878.65	789.095
ENSG00000047644	WWC3	0	0.931003	0	0	0	1.97431	1.06786	1.20269	1.9214	1.05749	0.9287	1.05579	2.16819	0.900946	0	3.02072	0	0
ENSG00000047648	ARHGAP6	7.8859	4.65501	4.56526	6.79601	9.05788	6.91008	5.33932	7.21617	5.76419	11.6324	6.5009	9.50215	4.33638	4.50473	6.88595	4.02763	5.54937	10.4958
ENSG00000047662	FAM184B	4.50623	0.931003	6.39137	2.91257	2.71737	0	5.33932	6.01347	5.76419	5.28744	5.5722	2.11159	2.16819	4.50473	4.91854	7.04835	4.62447	1.90833
ENSG00000047849	MAP4	8992.18	9126.62	9240.1	9442.57	9896.64	9367.1	7974.81	6377.89	9740.53	10033.5	9213.64	10238	10242.5	10379.8	10465.7	10336.9	10061.9	9876.57
ENSG00000047932	GOPC	1392.42	1358.33	1362.27	1465.02	1382.23	1365.23	1647.71	1622.44	1667.77	1647.57	1602.94	1491.84	1576.27	1610.89	1550.32	1617.09	1582.49	1512.35
ENSG00000047936	ROS1	6.75934	2.79301	10.0436	3.88343	2.71737	7.89723	6.40718	4.81078	9.60699	6.34493	5.5722	8.44635	9.75685	11.7123	3.93483	7.04835	6.47426	6.67916
ENSG00000048028	USP28	1061.22	1049.24	1113.92	1161.15	1118.65	1105.61	921.567	871.954	992.402	965.487	969.563	1036.79	1062.41	1078.43	1090.93	1076.38	1046.06	1030.5
ENSG00000048052	HDAC9	146.452	134.064	131.48	123.299	112.318	138.202	85.4291	63.7428	87.4236	65.5643	68.7238	87.6309	95.4003	127.934	105.257	100.691	94.3393	114.5
ENSG00000048140	TSPAN17	985.738	1027.83	1056.4	1011.63	1014.48	1021.7	978.164	1108.88	1017.38	949.625	1001.14	923.82	961.592	987.437	934.522	948.506	948.942	1025.73
ENSG00000048162	NOP16	1235.83	1190.75	1171.45	1167.94	1238.21	1165.83	1399.97	1356.64	1164.37	1234.09	1237.03	1100.14	1111.2	1168.53	1156.84	1190.16	1220.86	1208.93
ENSG00000048342	CC2D2A	353.739	324.92	298.568	351.451	326.084	340.568	320.359	279.025	320.873	374.351	342.69	347.356	315.471	349.567	285.275	338.321	332.962	328.233
ENSG00000048392	RRM2B	769.439	727.113	763.312	848.53	811.586	815.389	797.695	810.616	836.769	795.231	797.754	779.176	849.93	901.847	883.369	871.982	873.101	804.362
ENSG00000048405	ZNF800	555.393	538.12	538.701	537.855	551.625	513.32	473.064	452.213	488.996	471.64	454.135	579.631	548.552	571.2	556.778	578.972	542.913	535.287
ENSG00000048462	TNFRSF17	0	0.931003	0	0.970858	0.905788	0	2.13573	0	0.960699	0	0	0	0	0	0	0	0	0
ENSG00000048471	SNX29	430.345	427.33	513.136	491.254	456.517	514.307	353.463	253.769	403.494	440.973	383.553	504.67	429.301	415.336	482.016	463.177	422.677	417.925
ENSG00000048540	LMO3	0	0	0	0	0	0	0	0	0	0	0	0	0	0	0	0	0	0
ENSG00000048544	MRPS10	1221.19	1197.27	1177.84	1245.61	1241.84	1268.49	1569.76	1641.68	1423.76	1353.59	1500.78	1361.97	1476.54	1526.2	1434.24	1506.33	1479.83	1422.66
ENSG00000048545	GUCA1A	0	0	0	0	0	0	0	0	0	0	0	0	0	0	0	0	0	0
ENSG00000048649	RSF1	2760.07	2676.63	2815.86	2813.55	2748.16	2784.76	2849.06	2689.23	2813.89	2666.99	2709.02	2954.11	2820.81	3004.65	2776.02	2943.19	2588.78	2784.26
ENSG00000048707	VPS13D	1056.71	1065.07	1135.84	1160.18	1203.79	1123.38	761.387	483.483	1070.22	1138.92	974.207	1246.89	1178.41	1147.81	1052.57	1177.07	1120.05	1077.25
ENSG00000048740	CELF2	0	0	0	0	0	0	0	0	0	0	0	0	0	0	0	0	0	0
ENSG00000048828	FAM120A	5256.52	5127.96	5006.27	5327.1	5513.53	5201.31	5285.93	4818	5441.4	5774.95	5664.14	5710.79	5570.08	5705.69	5521.55	5634.65	5617.81	5263.18
ENSG00000048991	R3HDM1	1503.95	1496.12	1570.45	1618.42	1569.73	1574.51	1224.84	911.643	1540.96	1559.8	1380.05	1591.08	1597.96	1624.41	1599.51	1637.23	1486.31	1470.37
ENSG00000049089	COL9A2	48.442	34.4471	52.044	47.572	62.4994	41.4605	65.1397	40.8916	37.4673	46.5295	52.0072	44.3433	47.7002	40.5426	40.332	37.2556	50.8692	42.9374
ENSG00000049130	KITLG	2238.47	2177.62	2199.54	2304.82	2080.6	2166.8	2118.64	1967.61	2290.31	2184.77	2196.38	2333.3	2024	2194.7	2138.58	2209.15	2086.56	2125.88
ENSG00000049167	ERCC8	350.359	364.953	366.134	342.713	368.656	370.183	382.295	425.754	364.105	355.316	405.842	365.305	394.61	378.397	356.102	430.956	338.511	377.85
ENSG00000049192	ADAMTS6	274.88	292.335	321.395	294.17	288.041	326.748	241.337	173.188	270.917	233.705	231.246	318.85	306.799	299.114	333.477	290.996	274.694	324.416
ENSG00000049239	H6PD	991.37	967.312	1102.05	1057.26	1143.11	1079.95	712.265	660.279	852.14	821.669	790.324	940.712	934.489	886.531	990.593	925.348	903.622	973.249
ENSG00000049245	VAMP3	1223.44	1223.34	1252.71	1186.39	1287.13	1234.93	1294.25	1433.61	1305.59	1224.57	1395.84	1271.18	1191.42	1287.45	1285.71	1230.44	1367.92	1276.67
ENSG00000049246	PER3	52.9482	53.0672	59.3484	61.1641	55.2531	62.1907	45.9182	45.7024	52.8384	49.702	43.6489	66.515	54.2047	47.7501	66.8921	50.3454	54.5688	56.2958
ENSG00000049247	UTS2	0	0	0	0	0	0	0	1.20269	0	1.05749	0	0	1.08409	0	0	0	0	0
ENSG00000049249	TNFRSF9	84.4918	84.7213	93.1314	104.853	99.6367	77.9852	149.501	110.648	139.301	125.841	114.23	130.918	192.969	215.326	200.676	204.402	164.631	198.466
ENSG00000049283	EPN3	1.12656	0.931003	1.82611	0	1.81158	0	0	0	0.960699	0	0.9287	1.05579	1.08409	0	0.983707	3.02072	4.62447	1.90833
ENSG00000049323	LTBP1	210.666	198.304	239.22	228.152	230.07	241.853	194.351	173.188	242.096	192.463	258.179	209.047	240.669	279.293	273.471	239.644	248.797	239.496
ENSG00000049449	RCN1	6988.03	7250.65	7032.33	6965.91	6769.86	6853.81	8255.66	10109.9	7119.74	6547.97	7516.9	6581.82	6634.66	7128.28	6850.54	6842.94	7193.83	7120.94
ENSG00000049540	ELN	3.37967	0.931003	0.913053	1.94172	0	2.96146	3.20359	3.60808	2.8821	2.11498	2.7861	1.05579	1.08409	0.900946	2.95112	3.02072	1.84979	0
ENSG00000049541	RFC2	2240.72	2190.65	2192.24	2096.08	2036.21	1921.99	2273.48	2441.47	2045.33	2021.92	2112.79	1966.94	1974.14	1937.03	1952.66	1855.73	1898.81	1943.64
ENSG00000049618	ARID1B	1161.48	1140.48	1186.97	1198.04	1251.8	1221.11	985.639	655.469	1155.72	1224.57	1047.57	1288.07	1281.4	1246.01	1264.06	1203.25	1219.94	1184.12
ENSG00000049656	CLPTM1L	15362.9	15480.7	15096.4	15273.5	15257.1	14576.3	18485.8	16925.5	17372.3	18299.8	17758.6	16938.1	16876.1	16467.5	16349.2	16474	16647.2	16505.2
ENSG00000049759	NEDD4L	1238.09	1283.85	1296.54	1221.34	1264.48	1300.08	1135.14	953.737	1258.52	1222.46	1104.22	1355.64	1471.12	1396.47	1497.2	1452.97	1322.6	1415.98
ENSG00000049768	FOXP3	5.63279	5.58602	5.47832	4.85429	7.24631	0.987154	6.40718	4.81078	5.76419	10.5749	6.5009	7.39056	6.50457	9.9104	4.91854	6.04144	5.54937	6.67916
ENSG00000049769	PPP1R3F	200.527	154.546	157.045	182.521	160.325	196.444	201.826	146.729	183.493	170.256	139.305	166.815	166.951	135.142	159.361	182.25	145.208	166.025
ENSG00000049860	HEXB	4652.68	4773.25	4786.22	4742.64	4565.17	4814.35	5528.33	5599.75	4947.6	4626.51	5056.77	4764.8	4801.45	4804.74	4865.42	4824.09	4685.52	4868.15
ENSG00000049883	PTCD2	1218.93	1378.82	1362.27	1270.85	1344.19	1310.94	1269.69	1238.78	1347.86	1219.28	1284.39	1341.91	1412.58	1578.46	1431.29	1350.26	1491.86	1410.26
ENSG00000050030	NEXMIF	0	0	0	0	0	0	0	0	0	0	0	0	0	0	0	0	0	0
ENSG00000050130	JKAMP	793.096	720.596	830.878	706.785	762.674	768.006	887.395	950.129	794.498	802.634	803.326	828.798	778.38	815.356	760.406	819.622	808.358	772.874
ENSG00000050165	DKK3	14.6452	13.034	13.6958	15.5337	9.96367	11.8458	11.7465	9.62156	10.5677	12.6899	8.3583	13.7253	13.0091	12.6132	9.83707	9.06216	14.7983	12.4042
ENSG00000050327	ARHGEF5	499.065	517.638	555.136	507.759	562.495	576.498	392.974	438.984	536.07	524.514	480.138	523.674	546.384	482.907	543.006	506.474	482.795	487.579
ENSG00000050344	NFE2L3	4.50623	6.51702	5.47832	4.85429	6.34052	8.88439	4.27146	6.01347	8.64629	1.05749	2.7861	5.27897	9.75685	3.60378	0.983707	10.0691	5.54937	2.8625
ENSG00000050393	MCUR1	1320.32	1320.16	1321.19	1374.74	1297.09	1250.72	1588.98	1490.14	1498.69	1560.85	1539.79	1502.39	1655.41	1677.56	1524.75	1658.38	1610.24	1510.44
ENSG00000050405	LIMA1	7383.46	7126.83	7610.3	7745.51	7111.35	7406.62	8938.02	7984.69	8731.79	8936.84	8425.17	9002.76	8552.42	8355.37	8412.66	8672.49	7918.95	8249.72
ENSG00000050426	LETMD1	1414.96	1449.57	1474.58	1326.19	1414.84	1466.91	1553.74	1665.73	1493.89	1349.36	1452.49	1392.59	1525.32	1509.08	1524.75	1525.46	1490.93	1522.85
ENSG00000050438	SLC4A8	38.3029	35.3781	44.7396	36.8926	49.8184	36.5247	46.986	24.0539	36.5066	43.357	38.0767	44.3433	32.5228	44.1463	33.446	40.2763	29.5966	26.7166
ENSG00000050555	LAMC3	977.852	975.691	966.01	955.324	1018.11	923.976	751.776	701.171	882.882	904.153	863.691	942.824	1001.7	800.04	905.994	867.954	885.124	880.695
ENSG00000050628	PTGER3	5.63279	3.72401	5.47832	4.85429	4.52894	5.92292	4.27146	1.20269	0.960699	1.05749	2.7861	3.16738	1.08409	1.80189	1.96741	7.04835	0	7.63332
ENSG00000050730	TNIP3	0	0	0.913053	0	0	0.987154	0	0	0	0	0	0	1.08409	0	0	0	0	0.954166
ENSG00000050748	MAPK9	1262.87	1253.13	1350.41	1365.03	1316.11	1318.84	1311.34	1354.23	1320	1257.35	1331.76	1384.15	1281.4	1282.95	1298.49	1194.19	1222.71	1275.72
ENSG00000050767	COL23A1	0	0	0	0	0	0	0	0	0	0	0.9287	0	0	0	0	0	0	0
ENSG00000050820	BCAR1	2757.81	2794.87	2669.77	2751.41	2810.66	2698.88	2664.32	2449.89	2566.99	2936.65	2720.16	2687	2675.55	2405.53	2597.97	2615.94	2732.14	2574.34
ENSG00000051009	FHIP1B	636.505	645.185	633.659	671.834	661.226	619.933	643.922	606.158	671.528	694.77	662.163	716.884	730.68	663.096	672.856	663.552	687.197	695.587
ENSG00000051108	HERPUD1	3527.25	3660.7	3444.04	3695.09	3408.48	3373.11	12214.2	11218.7	10576.3	11185.1	10601.1	10713.1	13067.7	12944.8	12580.6	13089.8	12201.2	12458.5
ENSG00000051128	HOMER3	447.243	440.364	421.83	419.411	418.474	433.361	483.742	484.686	401.572	408.191	441.133	421.262	410.872	337.855	423.978	376.583	390.306	408.383
ENSG00000051180	RAD51	858.437	846.282	809.878	816.492	863.216	812.428	838.273	929.683	821.397	818.496	880.408	817.185	785.968	776.615	767.292	833.719	820.382	832.032
ENSG00000051341	POLQ	1091.63	1147.93	1164.14	1213.57	1248.18	1188.53	799.83	511.145	947.249	991.924	943.56	991.391	986.526	1022.57	925.668	1013.96	950.792	976.111
ENSG00000051382	PIK3CB	1146.84	1127.44	1053.66	1203.86	1151.26	1103.64	1134.07	1023.49	1197.99	1154.78	1244.46	1170.88	1214.19	1220.78	1118.47	1232.45	1205.14	1175.53
ENSG00000051523	CYBA	4236.98	4123.41	3933.43	3846.54	3973.69	3844.96	5123.61	5288.25	4200.18	4292.35	4453.12	3934.94	4050.18	3631.71	3939.75	3971.24	4200.87	3987.46
ENSG00000051596	THOC3	388.662	388.228	342.395	402.906	359.598	368.208	413.263	477.47	383.319	355.316	414.2	348.412	339.322	346.864	336.428	345.369	363.484	357.812
ENSG00000051620	HEBP2	381.903	379.849	381.656	408.731	363.221	362.286	461.317	481.078	396.769	410.306	379.838	385.365	379.433	398.218	377.744	423.908	394.93	353.041
ENSG00000051825	MPHOSPH9	826.893	853.73	868.313	853.384	830.608	834.145	706.926	554.442	846.376	823.784	814.47	892.146	852.098	963.111	837.135	850.837	821.306	788.141
ENSG00000052126	PLEKHA5	549.76	602.359	648.268	622.32	573.364	643.624	493.353	478.673	551.441	517.112	512.643	601.803	568.065	584.714	625.638	560.847	491.119	585.858
ENSG00000052344	PRSS8	52.9482	52.1362	41.0874	41.7469	37.1373	59.2292	60.8683	62.5401	43.2314	41.2421	46.435	55.9571	40.1115	43.2454	42.2994	42.2901	36.9958	37.2125
ENSG00000052723	SIKE1	926.03	958.002	1004.36	928.14	993.65	985.18	1008.06	934.494	1055.81	944.337	952.847	1032.57	1001.7	1123.48	1057.49	1080.41	1059	1031.45
ENSG00000052749	RRP12	2413.09	2310.75	2347.46	2324.23	2297.08	2279.34	2043.89	1887.03	2310.48	2376.18	2298.53	2342.81	2609.42	2455.98	2652.07	2554.52	2533.29	2641.13
ENSG00000052795	FNIP2	203.907	186.201	208.176	224.268	227.353	196.444	175.13	150.337	195.022	190.348	202.457	200.601	191.885	209.019	202.644	189.299	190.528	162.208
ENSG00000052802	MSMO1	1837.41	1931.83	2025.15	2091.23	1877.7	2051.31	2316.2	2660.36	2175.98	2043.07	2100.72	2253.06	2071.7	2182.09	2149.4	2155.79	1893.26	2134.47
ENSG00000052841	TTC17	2602.35	2618.91	2700.81	2635.88	2665.74	2696.9	2345.03	1959.19	2766.81	2760.05	2544.64	2972.06	3021.37	3088.44	3038.67	3047.91	2805.21	3041.88
ENSG00000052850	ALX4	0	0	0	0	0	0	0	0	0	0	0	0	0	0	0	0	0	0
ENSG00000053108	FSTL4	0	0	0	0	0	0	0	0	0	0	0	0	0	0	0	0	1.84979	0
ENSG00000053254	FOXN3	599.328	565.119	597.137	635.912	584.234	606.113	546.746	438.984	629.258	626.033	569.293	617.639	641.784	620.752	658.1	640.393	614.13	610.666
ENSG00000053328	METTL24	0	0	0	0	0	0	0	0	0	0	0	0	0	0	0	0	0	0
ENSG00000053371	AKR7A2	500.191	526.948	526.832	503.875	522.64	514.307	593.732	636.226	526.463	518.169	579.509	497.279	470.497	500.926	488.902	520.571	533.664	493.304
ENSG00000053372	MRTO4	1766.44	1911.35	1812.41	1828.13	1875.89	1723.57	2130.39	2044.58	1676.42	1827.34	1875.97	1681.88	1736.72	1785.67	1720.5	1699.66	1819.27	1649.75
ENSG00000053438	NNAT	0	0.931003	0	0	0	0	0	1.20269	0	0	0.9287	0	0	0.900946	0	0	0	0
ENSG00000053501	USE1	404.434	377.987	367.047	333.004	374.996	348.465	491.217	488.294	425.59	432.513	438.347	417.039	413.04	397.317	394.467	423.908	450.424	461.816
ENSG00000053524	MCF2L2	2.25311	1.86201	6.39137	2.91257	5.43473	0.987154	1.06786	2.40539	2.8821	5.28744	1.8574	0	3.25228	2.70284	0.983707	11.076	2.77468	1.90833
ENSG00000053702	NRIP2	0	0	0	0	0	0	0	0	0	0	0	0	0	0	0	0	0	0
ENSG00000053747	LAMA3	1186.26	1251.27	1241.75	1349.49	1307.05	1195.44	805.17	511.145	1075.98	1041.63	929.629	1250.06	1265.14	1174.83	1265.05	1229.43	1107.1	1136.41
ENSG00000053770	AP5M1	1069.1	935.658	951.401	960.179	922.998	979.257	973.892	959.751	931.878	1012.02	987.209	951.27	1011.46	1091.95	1022.07	1089.47	981.313	1043.86
ENSG00000053900	ANAPC4	561.025	578.153	563.354	576.69	522.64	518.256	601.208	596.537	573.537	493.847	544.218	527.897	514.945	533.36	531.202	492.378	548.463	552.462
ENSG00000053918	KCNQ1	23.6577	30.7231	35.6091	25.2423	37.1373	24.6788	45.9182	33.6755	42.2707	39.1271	35.2906	36.9528	24.9342	28.8303	33.446	31.2141	24.0473	40.075
ENSG00000054116	TRAPPC3	1630.13	1599.46	1639.84	1578.62	1570.64	1503.44	1764.11	1920.7	1760	1674	1611.3	1580.52	1656.5	1669.45	1643.77	1624.14	1677.76	1665.02
ENSG00000054118	THRAP3	4157	4006.11	3803.78	3849.45	4024.42	3918.01	3343.48	2744.55	3829.35	3955.01	3665.58	3962.39	3866.96	4006.51	3964.34	4111.2	4092.66	3827.16
ENSG00000054148	PHPT1	608.341	557.671	492.136	491.254	554.343	499.5	650.329	738.455	583.144	595.366	636.16	545.845	602.757	591.921	548.909	599.11	601.182	581.087
ENSG00000054179	ENTPD2	61.9606	52.1362	61.1745	68.9309	61.5936	68.1136	40.5788	49.3105	36.5066	54.9894	44.5776	51.7339	50.9524	45.0473	47.2179	45.3108	43.47	51.5249
ENSG00000054219	LY75	0	0	0	0	0	0	0	0	0	0	0	0	0	0	0	0	0	0
ENSG00000054267	ARID4B	1987.25	1813.59	2029.72	2060.16	2002.7	2121.39	2070.59	1747.52	1825.33	1815.71	1780.32	1875.09	1931.86	1941.54	1917.25	1985.62	1822.97	1907.38
ENSG00000054277	OPN3	2031.18	1805.21	1906.45	1945.6	1843.28	1857.82	2042.82	2108.32	1647.6	1809.36	1867.62	1801.18	1938.36	1840.63	1840.52	1981.59	1896.03	1937.91
ENSG00000054282	SDCCAG8	538.494	588.394	551.484	573.777	562.495	570.575	587.325	589.32	599.476	538.262	591.582	552.18	576.738	625.256	638.426	673.621	595.632	639.291
ENSG00000054356	PTPRN	1.12656	0	0	0.970858	0	0	0	0	0	1.05749	0	0	0	0	0	1.00691	0	0.954166
ENSG00000054392	HHAT	23.6577	29.7921	20.0872	33.0092	17.21	20.7302	33.1038	20.4458	23.0568	27.4947	25.0749	29.5622	26.0183	26.1274	26.5601	17.1174	25.897	25.7625
ENSG00000054523	KIF1B	1191.9	1224.27	1325.75	1293.18	1335.13	1334.63	1071.07	844.292	1389.17	1334.55	1275.11	1491.84	1298.75	1370.34	1377.19	1393.56	1330.92	1275.72
ENSG00000054598	FOXC1	1063.47	1083.69	1047.27	1109.69	1049.81	1089.82	1009.13	1104.07	952.053	1034.22	1027.14	1041.01	1104.69	1098.25	1075.19	1035.1	1076.58	1033.36
ENSG00000054611	TBC1D22A	633.125	625.634	627.267	638.825	629.523	600.19	678.094	693.955	650.393	689.483	711.385	647.202	666.718	610.841	664.002	633.345	657.6	632.612
ENSG00000054654	SYNE2	1381.16	1464.47	1653.54	1719.39	1663.93	1506.4	1074.27	604.956	1252.75	1472.02	1222.17	1547.79	1528.57	1570.35	1417.52	1575.81	1419.71	1342.51
ENSG00000054690	PLEKHH1	305.297	293.266	303.134	325.237	301.628	309.966	164.451	156.35	207.511	229.475	187.597	237.554	280.78	271.185	254.78	283.948	247.872	270.029
ENSG00000054793	ATP9A	1282.02	1442.12	1433.49	1428.13	1454.7	1423.48	1145.82	952.534	1612.05	1509.04	1442.27	1621.7	1513.4	1691.08	1547.37	1521.44	1479.83	1486.59
ENSG00000054796	SPO11	0	0	0	0	0	0	0	0	0	0	0	0	0	0	0	0	0	0
ENSG00000054803	CBLN4	0	0	0	0	0	0	0	0	0	0	0	0	0	0	0	0	0	0
ENSG00000054938	CHRDL2	61.9606	53.9982	63.9137	56.3098	58.8762	48.3705	77.9541	90.2021	58.6026	54.9894	64.0803	67.5708	55.2888	53.1558	51.1528	50.3454	73.9916	45.7999
ENSG00000054965	FAM168A	1019.53	1032.48	1070.1	1016.49	1035.32	1102.65	864.97	730.036	1049.08	1036.34	916.627	1094.86	919.312	911.757	1039.78	991.803	999.811	1062.94
ENSG00000054967	RELT	494.559	513.914	455.613	451.449	467.387	496.538	486.946	389.673	472.664	464.238	439.275	418.094	410.872	440.563	411.19	448.074	445.799	418.879
ENSG00000054983	GALC	0	0	0	0	0	0	0	0	0	0	0	0	0	0	0	0	0	0
ENSG00000055044	NOP58	3084.51	2808.84	2950.99	3025.19	3052.51	2908.16	4120.89	3740.38	3147.25	3186.21	3365.61	2980.51	3296.73	3404.67	3022.93	3298.63	3264.88	3096.27
ENSG00000055070	SZRD1	3254.62	3238.03	3211.21	3176.65	3311.56	3193.44	3250.58	3131.82	3207.77	3348.01	3284.81	3149.43	3082.08	3151.51	3168.52	3003.6	3076.2	2993.22
ENSG00000055118	KCNH2	0	0	0	0	0	0	0	0	0	0	0	0	0	0.900946	0	0	0	0
ENSG00000055130	CUL1	2733.03	2643.12	2766.55	2698.01	2693.81	2606.09	2419.78	2042.18	2593.89	2704	2573.43	2720.78	2575.81	2579.41	2504.52	2593.79	2546.23	2491.33
ENSG00000055147	FAM114A2	449.496	430.123	447.396	399.994	432.967	394.862	468.792	455.821	433.275	405.018	437.418	446.601	430.385	456.78	427.913	439.011	472.621	415.062
ENSG00000055163	CYFIP2	0	0	0	0	0	0	0	0	0	0	0	0	0	0	0.983707	0	0	0
ENSG00000055208	TAB2	2081.88	2025.86	2178.54	2253.36	2078.78	2247.75	1920.02	1665.73	2072.23	2079.02	1950.27	2167.55	2360.07	2437.96	2438.61	2352.13	2213.27	2173.59
ENSG00000055211	GINM1	1105.15	1035.28	1040.88	1056.29	1025.35	1118.45	1125.53	1166.61	1027.95	987.694	1006.71	950.215	958.339	979.328	991.577	988.783	972.064	1051.49
ENSG00000055332	EIF2AK2	3635.4	3885.07	3700.6	3834.89	3744.53	3760.07	2929.15	2402.98	3062.71	2999.04	3026.63	3508.4	3280.47	3584.86	3349.52	3312.72	3231.58	3241.3
ENSG00000055483	USP36	3776.22	3863.66	3770	3803.82	3807.03	3717.62	3613.65	3027.18	3774.59	4086.14	3907.97	3856.82	4663.77	4643.48	4609.65	4521.01	4420.07	4472.17
ENSG00000055609	KMT2C	2469.41	2608.67	2979.29	2893.16	2802.51	2955.54	1598.59	1241.18	2314.32	2303.21	1993.92	2675.38	2841.41	2756.89	2908.82	2912.98	2419.52	2613.46
ENSG00000055732	MCOLN3	2.25311	1.86201	0.913053	1.94172	0	0.987154	0	0	0	0	0	0	0	2.70284	0.983707	0	0	0
ENSG00000055813	CCDC85A	0	0	0	0	0	0	0	0	0	0	0	0	0	0	0	0	0	0
ENSG00000055917	PUM2	2161.86	2227.89	2281.72	2292.2	2160.31	2333.63	2036.42	1757.14	2222.1	2181.6	2098.86	2335.42	2235.4	2373.99	2391.39	2421.61	2216.97	2213.66
ENSG00000055950	MRPL43	958.7	1004.55	959.619	937.849	917.564	888.439	1141.55	1227.95	976.07	1072.29	1142.3	1006.17	1006.04	950.498	938.457	976.7	998.886	993.286
ENSG00000055955	ITIH4	4.50623	2.79301	5.47832	0.970858	2.71737	2.96146	5.33932	6.01347	1.9214	1.05749	3.7148	5.27897	3.25228	3.60378	7.86966	1.00691	3.69958	5.72499
ENSG00000055957	ITIH1	0	0	0	0.970858	0	0	0	0	0	0	0	0	0	0	0	0	0.924895	0.954166
ENSG00000056050	HPF1	488.926	482.259	447.396	452.42	465.575	471.86	639.651	671.104	492.838	457.893	503.356	461.382	441.226	502.728	472.179	450.087	459.673	452.274
ENSG00000056097	ZFR	4659.44	4707.15	4830.05	4697.98	4665.72	4764.01	4857.71	3882.3	5177.21	5351.95	4937.9	5224.07	5374.94	5731.82	5437.93	5497.71	5135.94	5256.5
ENSG00000056277	ZNF280C	161.098	154.546	187.176	186.405	173.006	185.585	102.515	109.445	140.262	129.014	125.375	161.536	156.11	166.675	173.132	149.022	130.41	162.208
ENSG00000056291	NPFFR2	0	1.86201	0.913053	0.970858	0.905788	0	0	1.20269	0.960699	1.05749	0	3.16738	0	0.900946	0.983707	1.00691	0	0.954166
ENSG00000056487	PHF21B	0	0	0	0.970858	0	0	0	0	0.960699	0	0	0	0	0	0	0	0	0
ENSG00000056558	TRAF1	340.22	386.366	331.438	322.325	347.823	339.581	172.994	181.607	205.59	214.67	186.669	174.206	336.069	305.421	270.519	301.065	298.741	270.029
ENSG00000056586	RC3H2	1678.57	1700.94	1667.23	1725.21	1691.11	1691.98	1391.43	1161.8	1562.1	1579.89	1555.57	1645.98	1580.61	1807.3	1571.96	1569.77	1632.44	1538.11
ENSG00000056736	IL17RB	161.098	165.719	128.74	144.658	182.969	193.482	147.365	174.391	150.83	141.703	167.166	163.648	140.932	125.231	113.126	129.891	152.608	130.721
ENSG00000056972	TRAF3IP2	967.713	1021.31	1051.84	1053.38	969.194	1059.22	946.128	891.197	1021.22	1056.43	1000.21	1057.91	1090.6	1153.21	1057.49	1078.4	1046.98	1103.02
ENSG00000056998	GYG2	1.12656	2.79301	0.913053	1.94172	4.52894	1.97431	1.06786	1.20269	0.960699	3.17247	6.5009	2.11159	0	3.60378	0.983707	0	4.62447	1.90833
ENSG00000057019	DCBLD2	1286.53	1220.54	1342.19	1411.63	1347.81	1368.2	1137.28	981.399	1177.82	1148.43	1145.09	1215.22	1252.13	1199.16	1193.24	1234.47	1156.12	1151.68
ENSG00000057149	SERPINB3	99.137	88.4453	68.479	76.6978	80.6152	81.9338	58.7325	72.1617	58.6026	61.3343	46.435	57.0129	78.0548	66.67	74.7617	45.3108	67.5173	58.2041
ENSG00000057252	SOAT1	3721.02	3574.12	3720.69	3791.2	3572.43	3774.88	3711.9	3629.73	3979.21	3764.66	3604.29	3931.78	3615.45	3589.37	3779.4	3613.79	3434.13	3779.45
ENSG00000057294	PKP2	1202.04	1180.51	1311.14	1277.65	1279.88	1350.43	1182.13	1061.98	1268.12	1205.54	1107.94	1266.95	1352.95	1309.98	1504.09	1386.51	1335.55	1358.73
ENSG00000057468	MSH4	4.50623	5.58602	11.8697	9.70858	8.1521	4.93577	3.20359	8.41886	5.76419	5.28744	3.7148	4.22318	2.16819	5.40568	3.93483	5.03454	6.47426	2.8625
ENSG00000057593	F7	2.25311	0.931003	1.82611	1.94172	0.905788	0.987154	2.13573	2.40539	0.960699	4.22995	1.8574	2.11159	0	1.80189	0.983707	1.00691	3.69958	1.90833
ENSG00000057608	GDI2	6429.26	6506.78	6387.72	6349.41	6417.51	6189.46	7242.25	6745.92	6763.32	7053.45	7219.72	6611.38	6507.82	7089.54	6458.04	6848.98	6655.54	6602.83
ENSG00000057657	PRDM1	477.66	467.363	455.613	484.458	441.119	462.975	427.146	322.322	483.232	458.95	385.411	538.455	564.813	509.935	568.583	557.827	502.218	548.645
ENSG00000057663	ATG5	1460.02	1382.54	1442.62	1391.24	1359.59	1413.6	1674.41	1564.71	1416.07	1488.94	1486.85	1433.77	1397.4	1310.88	1316.2	1388.52	1267.11	1394.04
ENSG00000057704	TMCC3	21.4046	24.2061	29.2177	25.2423	28.0794	30.6018	52.3253	34.8782	48.0349	52.8744	35.2906	49.6223	50.9524	51.3539	48.2016	52.3592	61.043	44.8458
ENSG00000057757	PITHD1	601.582	680.563	607.18	584.457	613.219	614.997	721.876	768.522	643.668	669.39	688.167	626.086	628.775	633.365	634.491	690.738	671.474	637.383
ENSG00000057935	MTA3	1297.79	1214.96	1344.01	1342.7	1202.89	1322.79	1251.54	1385.5	1303.67	1310.23	1276.03	1295.46	1277.06	1269.43	1303.41	1348.25	1282.83	1304.34
ENSG00000058056	USP13	481.04	438.502	528.658	545.622	513.582	485.68	400.449	394.484	456.332	455.778	416.058	427.597	433.638	482.006	448.57	440.018	472.621	443.687
ENSG00000058063	ATP11B	736.768	719.665	728.616	711.639	742.747	792.685	706.926	554.442	789.694	737.07	730.887	817.185	742.605	812.653	811.558	796.464	787.085	790.049
ENSG00000058085	LAMC2	37.1764	14.896	36.5221	39.8052	36.2315	44.4219	24.5609	28.8647	30.7424	29.6097	28.7897	28.5064	39.0274	44.1463	33.446	35.2417	39.7705	33.3958
ENSG00000058091	CDK14	159.971	165.719	203.611	209.705	189.31	187.559	163.383	143.121	166.201	196.693	171.81	195.322	175.623	189.199	189.855	188.292	170.181	172.704
ENSG00000058262	SEC61A1	7849.85	7839.04	7791.99	7872.69	8085.97	7445.12	11997.5	9761.07	11682.1	12695.2	11606	11664.4	12927.8	13027.7	12125.2	12989.1	12907.8	12227.6
ENSG00000058272	PPP1R12A	2601.22	2563.05	2715.42	2746.56	2744.54	2841.03	2803.14	2659.16	2769.69	2577.1	2620.79	2766.18	2849	2917.26	2854.72	2943.19	2696.07	2801.43
ENSG00000058335	RASGRF1	2.25311	0	0	0.970858	0	0.987154	1.06786	0	0	1.05749	0	0	0	0	0	0	0.924895	0
ENSG00000058404	CAMK2B	7.8859	8.37903	6.39137	5.82515	8.1521	3.94862	0	6.01347	7.68559	4.22995	3.7148	4.22318	7.58866	9.00946	5.90224	5.03454	5.54937	8.58749
ENSG00000058453	CROCC	137.44	157.339	140.61	153.396	145.832	130.304	119.601	146.729	124.891	135.359	117.016	155.202	132.26	108.114	138.703	127.877	148.908	136.446
ENSG00000058600	POLR3E	1888.11	1835.01	1785.93	1761.14	1869.55	1835.12	1717.13	1547.87	1718.69	1787.16	1771.96	1860.31	1916.68	1782.97	1894.62	1882.92	1909.91	1829.14
ENSG00000058668	ATP2B4	3244.48	3172.86	3218.51	3440.72	3432.03	3289.2	2669.66	2184.09	3267.34	3427.32	3185.44	3569.64	3259.87	3203.76	2960.96	2962.32	3043.83	2914.98
ENSG00000058673	ZC3H11A	21.4046	19.5511	17.348	22.3297	10.8695	21.7174	13.8822	19.2431	16.3319	13.7474	17.6453	19.0043	11.925	18.9199	12.7882	20.1381	22.1975	19.0833
ENSG00000058729	RIOK2	1253.86	1203.79	1257.27	1202.89	1191.11	1221.11	1528.11	1440.83	1425.68	1389.54	1422.77	1374.64	1424.5	1558.64	1408.67	1436.86	1455.78	1376.86
ENSG00000058799	YIPF1	639.884	714.079	698.485	728.144	711.044	673.239	770.998	766.117	688.821	671.505	675.165	710.549	722.007	682.917	709.253	735.042	646.501	683.183
ENSG00000058804	NDC1	4258.39	4427.85	4410.05	4500.9	4276.23	4213.17	3924.4	3760.83	3809.17	4004.71	4016.63	3871.6	3863.71	4134.44	3946.63	3974.26	3969.65	4025.62
ENSG00000058866	DGKG	0	0	0.913053	0	0	0	0	0	0	1.05749	0	1.05579	0	0.900946	0	0	0	0
ENSG00000059122	FLYWCH1	1747.29	1789.39	1744.84	1832.01	1837.84	1873.62	1940.31	1804.04	2236.51	2255.62	2045	2186.55	2140	1914.51	2147.43	2013.81	2128.18	2124.93
ENSG00000059145	UNKL	424.712	445.019	435.526	426.207	457.423	401.772	404.721	395.687	383.319	456.835	401.199	395.923	437.974	401.822	380.695	440.018	431.001	368.308
ENSG00000059377	TBXAS1	0	0	0	0.970858	0	0	0	1.20269	0	0	0	0	0	0	0	0	0	0
ENSG00000059378	PARP12	2288.04	2414.09	2352.02	2323.26	2309.76	2364.23	1990.5	1926.72	1985.76	1948.95	1965.13	1976.45	2039.18	2061.36	2153.33	2062.15	2156.85	2120.16
ENSG00000059573	ALDH18A1	3105.92	3063.93	3054.16	3024.22	3180.22	2969.36	3676.66	3301.4	3673.71	3767.83	3712.94	3592.87	3796.5	3618.2	3600.37	3687.29	3719.93	3719.34
ENSG00000059588	TARBP1	1694.34	1632.05	1606.06	1672.79	1677.52	1662.37	1487.53	1324.17	1451.62	1459.33	1577.86	1552.02	1533.99	1567.65	1488.35	1505.33	1526.08	1602.04
ENSG00000059691	GATB	813.374	808.11	810.791	824.259	806.152	773.929	952.535	923.67	808.908	878.773	910.126	830.91	819.575	800.04	737.78	798.477	808.358	798.637
ENSG00000059728	MXD1	1366.51	1503.57	1430.75	1427.16	1499.08	1490.6	1279.3	1218.33	1423.76	1313.4	1203.6	1530.9	1551.34	1675.76	1683.12	1482.17	1442.84	1563.88
ENSG00000059758	CDK17	1270.76	1257.78	1326.67	1271.82	1283.5	1388.93	1128.73	1191.87	1332.49	1265.81	1256.53	1318.69	1446.18	1473.95	1375.22	1482.17	1340.17	1478
ENSG00000059769	DNAJC25	561.025	578.153	608.093	578.631	583.328	609.074	689.84	737.252	614.847	581.619	547.005	596.524	577.822	680.214	616.784	620.255	596.557	655.512
ENSG00000059804	SLC2A3	5453.66	4830.97	4609.09	4914.48	4787.09	4580.39	5651.14	4766.28	5197.38	6019.23	4921.18	4752.13	5712.09	5498.47	5248.08	5610.49	5393.06	5350.96
ENSG00000059915	PSD	11.2656	10.241	7.30442	18.4463	16.3042	14.8073	8.54291	10.8243	8.64629	10.5749	8.3583	8.44635	9.75685	10.8114	13.7719	10.0691	15.7232	3.81666
ENSG00000060069	CTDP1	794.223	801.593	811.704	819.404	794.376	742.34	749.641	748.076	806.987	872.428	824.686	802.403	770.791	782.021	853.858	822.643	813.907	790.049
ENSG00000060138	YBX3	8835.59	8749.56	8517.87	8574.62	8636.69	8489.52	9072.57	9764.68	8377.29	8750.72	9014.9	8473.8	8951.37	8446.37	8603.5	8933.28	8830.89	8518.79
ENSG00000060140	STYK1	0	1.86201	2.73916	0	0.905788	0	0	0	0	0	0	4.22318	1.08409	0.900946	0.983707	0	0	0
ENSG00000060237	WNK1	16130	16420.1	17731.5	18189	17491.7	18156.7	11182.7	7816.31	15346.2	15160.2	12867.1	17239	17553.7	17440.5	17770.7	17664.2	15895.2	16435.5
ENSG00000060303	RPS17P5	0	0	0	0	0	0	1.06786	0	0	0	0	0	0	0	0	0	0	0
ENSG00000060339	CCAR1	4133.34	4079.65	4210.09	4084.4	4142.17	4037.46	5279.52	4487.25	4135.81	4455.2	4443.83	4345.65	4557.53	4724.56	4253.55	4726.42	4334.06	4312.83
ENSG00000060491	OGFR	2381.54	2357.3	2316.42	2193.17	2221.9	2262.56	2174.17	2366.9	2264.37	2125.55	2339.4	2170.71	2109.65	1984.78	2038.24	2064.16	2161.48	2068.63
ENSG00000060558	GNA15	14.6452	21.4131	16.435	14.5629	15.3984	16.7816	26.6966	12.0269	18.2533	26.4372	22.2888	16.8927	20.5978	21.6227	16.723	11.076	15.7232	15.2666
ENSG00000060566	CREB3L3	3.37967	5.58602	1.82611	1.94172	0	0.987154	2.13573	0	0.960699	0	2.7861	3.16738	2.16819	1.80189	2.95112	1.00691	0.924895	0
ENSG00000060642	PIGV	212.919	249.509	225.524	209.705	222.824	203.354	225.319	214.08	221.921	210.44	233.104	212.215	218.987	207.218	224.285	197.354	201.627	232.816
ENSG00000060656	PTPRU	861.816	823.007	867.4	798.045	840.572	787.749	780.609	732.441	859.825	959.142	897.125	910.094	730.68	687.422	762.373	756.187	808.358	757.607
ENSG00000060688	SNRNP40	2426.6	2497.88	2584.85	2452.39	2449.25	2382	2936.63	2773.41	2569.87	2453.37	2642.15	2457.89	2498.84	2486.61	2488.78	2510.22	2409.35	2457.93
ENSG00000060709	RIMBP2	1.12656	0	0	0	0.905788	0	1.06786	1.20269	0	0	0.9287	0	0	0	0	0	0.924895	0.954166
ENSG00000060718	COL11A1	1.12656	0.931003	5.47832	2.91257	2.71737	0.987154	2.13573	1.20269	1.9214	4.22995	0	3.16738	1.08409	2.70284	5.90224	5.03454	1.84979	1.90833
ENSG00000060749	QSER1	2175.38	2233.48	2324.63	2320.35	2368.64	2342.52	1639.17	1241.18	1958.86	2165.74	1904.76	2249.9	2073.87	2326.24	2236.95	2280.64	2101.36	2126.83
ENSG00000060762	MPC1	183.629	215.062	202.698	210.676	238.222	217.174	259.491	363.214	262.271	215.728	240.533	247.056	196.221	244.156	242.976	226.554	214.576	245.221
ENSG00000060971	ACAA1	691.706	740.147	709.442	701.93	722.819	644.612	719.74	693.955	670.568	664.103	712.313	653.536	668.886	608.138	693.514	658.517	705.695	629.749
ENSG00000060982	BCAT1	0	0	0	0	0	0	0	0	0	0	0	0	0	0	0	1.00691	0	0
ENSG00000061273	HDAC7	2755.56	2782.77	2898.03	2960.15	2755.41	3030.56	2475.31	2466.73	2619.83	2628.92	2571.57	2769.35	2677.71	2602.83	2850.78	2741.81	2628.55	2786.16
ENSG00000061337	LZTS1	0	0	0	0	0	0	0	0	0	0	0	0	0	0	0	0	0	0
ENSG00000061455	PRDM6	29.2905	34.4471	31.0438	26.2132	27.1737	22.7045	27.7645	26.4593	26.8996	22.2073	18.574	38.0086	36.8592	19.8208	40.332	38.2625	38.8456	36.2583
ENSG00000061492	WNT8A	1.12656	0.931003	0.913053	0	0.905788	0	0	0	0.960699	0	0.9287	0	0	0.900946	0.983707	0	0	0
ENSG00000061656	SPAG4	21.4046	20.4821	28.3046	23.3006	20.8331	27.6403	32.0359	24.0539	11.5284	12.6899	27.861	14.7811	24.9342	25.2265	27.5438	16.1105	24.0473	22.9
ENSG00000061676	NCKAP1	4027.44	4065.69	4144.35	4229.06	4085.11	4221.07	3994.88	3592.45	4119.48	4150.64	4151.29	4430.11	4197.61	4392.11	4007.62	4316.61	4036.24	4186.88
ENSG00000061794	MRPS35	3406.71	3417.71	3504.3	3434.9	3339.64	3342.5	3852.85	4157.72	3567.07	3432.61	3614.5	3459.84	3600.28	3805.6	3594.47	3634.93	3675.53	3616.29
ENSG00000061918	GUCY1B1	0	0	0	0	0	0	0	0	0	0	0	0	0	0	0	0	0	0
ENSG00000061936	SFSWAP	1426.22	1403.95	1420.71	1303.86	1422.09	1408.67	1317.74	1332.59	1427.6	1411.75	1396.77	1451.72	1485.21	1422.59	1447.03	1539.56	1444.69	1434.11
ENSG00000061938	TNK2	928.283	933.796	945.01	932.995	950.172	971.36	830.798	857.521	899.214	877.716	922.2	971.33	898.714	823.465	893.206	862.919	861.077	841.574
ENSG00000061987	MON2	1273.01	1420.71	1364.1	1424.25	1382.23	1393.86	1234.45	993.426	1453.54	1380.02	1367.05	1573.13	1628.31	1659.54	1526.71	1616.09	1535.33	1449.38
ENSG00000062038	CDH3	39.4295	41.8951	32.8699	49.5138	29.891	34.5504	34.1717	40.8916	28.821	39.1271	45.5063	36.9528	39.0274	43.2454	52.1365	31.2141	45.3198	41.9833
ENSG00000062096	ARSF	0	0	0	0	0	0	0	0	0	0	0	0	0	0	0	0	0	0
ENSG00000062194	GPBP1	3193.79	3360.92	3503.38	3433.93	3182.94	3401.73	3323.19	3011.55	3242.36	3081.52	2972.77	3290.91	3421.4	3532.61	3509.87	3420.46	3252.85	3458.85
ENSG00000062282	DGAT2	295.158	339.816	337.83	348.538	358.692	319.838	268.034	247.755	253.624	248.51	298.113	259.725	217.903	207.218	205.595	199.368	235.848	236.633
ENSG00000062370	ZNF112	100.264	121.961	94.0444	99.0275	112.318	101.677	91.8363	54.1213	92.2271	81.4266	83.583	80.2403	85.6435	99.104	74.7617	88.6078	104.513	78.2416
ENSG00000062485	CS	4831.8	4888.7	4884.83	4907.69	5049.77	4918.99	4381.45	4149.3	4818.87	5022.01	4874.75	4870.38	4579.21	4739.88	4637.2	4678.09	4615.22	4781.32
ENSG00000062524	LTK	13.5187	13.034	9.13053	9.70858	9.96367	0.987154	4.27146	8.41886	7.68559	7.40242	5.5722	7.39056	9.75685	6.30662	8.85336	10.0691	3.69958	7.63332
ENSG00000062582	MRPS24	14.6452	26.0681	20.0872	16.5046	16.3042	13.8202	17.0858	19.2431	23.0568	21.1498	14.8592	11.6137	23.8501	21.6227	18.6904	21.145	16.6481	13.3583
ENSG00000062598	ELMO2	1350.74	1379.75	1436.23	1334.93	1433.86	1520.22	1122.33	1071.6	1271	1262.64	1309.47	1373.59	1352.95	1420.79	1416.54	1279.78	1336.47	1391.17
ENSG00000062650	WAPL	3104.79	3103.03	3265.99	3230.05	3190.19	3255.63	2922.74	2566.55	3232.75	3114.3	3062.85	3392.27	3295.65	3548.83	3344.6	3407.37	3233.43	3347.21
ENSG00000062716	VMP1	4671.83	4628.02	4558.87	4451.38	4526.22	4586.32	5045.66	5784.96	4780.44	4753.41	4939.76	4788.03	4609.57	4829.97	4624.41	4670.04	4538.46	4755.56
ENSG00000062725	APPBP2	1100.65	1010.14	1129.45	1121.34	1079.7	1140.16	1140.48	1001.84	1149.96	1133.63	1073.58	1166.65	1146.97	1146.9	1105.69	1142.84	1118.2	1222.29
ENSG00000062822	POLD1	2133.7	2070.55	2156.63	2172.78	2116.83	2006.88	1917.88	1765.56	1998.25	2038.84	2037.57	2041.91	1954.62	1763.15	2032.34	1951.39	2042.17	2065.77
ENSG00000063015	SEZ6	1.12656	0.931003	1.82611	0	0	0.987154	0	0	0	0	0	0	0	0	0.983707	0	0	0
ENSG00000063046	EIF4B	13015.1	12314.4	11724.5	12668.7	12245.4	11649.4	14001.8	12560.9	13485.3	14149.2	13976.9	13066.5	13271.5	13551.1	12360.3	13183.4	13179.7	12401.3
ENSG00000063127	SLC6A16	41.6826	39.1021	48.3918	36.8926	33.5142	45.4091	36.3074	34.8782	28.821	33.8396	30.6471	38.0086	35.7751	21.6227	33.446	29.2003	30.5215	41.0291
ENSG00000063169	BICRA	256.855	278.37	286.699	298.053	299.816	296.146	229.591	229.715	299.738	255.912	266.537	303.013	324.144	290.105	299.047	311.134	285.792	286.25
ENSG00000063176	SPHK2	239.957	275.577	246.524	262.132	259.961	234.943	232.794	199.647	244.978	270.717	238.676	236.498	251.51	235.147	231.171	243.672	272.844	234.725
ENSG00000063177	RPL18	7807.04	7807.39	7578.34	7617.35	7863.15	7322.71	9684.46	10475.5	8069.87	8337.24	8878.38	7861.44	7722	7409.38	8094.93	8169.04	8668.11	8273.57
ENSG00000063180	CA11	522.723	504.604	488.483	538.826	485.503	499.5	502.964	602.55	509.17	457.893	519.144	452.936	441.226	416.237	497.756	472.239	423.602	467.541
ENSG00000063241	ISOC2	948.561	914.245	941.358	955.324	959.23	929.899	1482.2	1484.13	1191.27	1207.65	1330.83	1103.3	1169.74	1160.42	1181.43	1121.69	1228.26	1260.45
ENSG00000063244	U2AF2	4713.52	4490.23	4484.92	4546.53	4530.75	4224.03	4281.07	3763.23	4363.49	4973.37	4442.9	4443.84	4502.24	4231.74	4127.63	4394.14	4593.03	4233.63
ENSG00000063245	EPN1	2222.7	2192.51	2272.59	2171.81	2327.88	2290.2	2183.78	2255.05	2252.84	2361.37	2437.84	2342.81	2145.42	2077.58	2272.36	2164.85	2367.73	2182.18
ENSG00000063322	MED29	1458.89	1530.57	1461.8	1511.63	1503.61	1490.6	1395.7	1349.42	1460.26	1356.76	1500.78	1458.05	1512.31	1503.68	1464.74	1381.48	1434.51	1457.01
ENSG00000063438	AHRR	16.8984	11.172	14.6088	11.6503	9.96367	16.7816	16.018	10.8243	8.64629	13.7474	14.8592	7.39056	7.58866	10.8114	16.723	6.04144	19.4228	8.58749
ENSG00000063515	GSC2	0	0	0.913053	0	0	0	0	0	0	1.05749	0	2.11159	0	0	0	1.00691	0	0
ENSG00000063587	ZNF275	243.336	244.854	277.568	267.957	292.57	301.082	222.116	174.391	313.188	308.787	276.753	364.249	363.172	373.893	338.395	350.404	354.235	325.37
ENSG00000063601	MTMR1	913.638	845.351	902.096	894.16	896.731	914.105	860.698	718.009	878.079	948.567	864.62	942.824	911.723	944.191	889.271	985.762	867.551	919.816
ENSG00000063660	GPC1	1615.48	1620.88	1501.97	1547.55	1599.62	1595.24	1396.77	1383.1	1369.96	1569.31	1434.84	1424.27	1337.77	1209.07	1335.87	1297.9	1308.73	1212.74
ENSG00000063761	ADCK1	176.869	186.201	172.567	154.366	176.629	144.124	165.519	179.202	171.965	175.543	157.879	177.373	171.287	163.071	225.269	194.333	197.927	171.75
ENSG00000063854	HAGH	751.414	763.422	786.139	814.55	796.188	764.057	1129.8	1181.05	926.114	1020.48	953.775	883.7	914.976	787.427	846.972	837.747	891.598	833.941
ENSG00000063978	RNF4	1927.54	1960.69	1952.11	2019.38	1944.73	1883.49	1937.11	1830.5	2101.05	2107.57	2030.14	2073.58	2093.39	2128.94	2150.38	2167.87	2105.06	2186.95
ENSG00000064012	CASP8	1093.89	1118.13	1148.62	1142.7	1143.11	1220.12	1140.48	1141.36	980.873	952.797	1023.43	1079.02	1059.16	1210.87	1157.82	1099.54	1026.63	1008.55
ENSG00000064042	LIMCH1	5685.73	5456.61	5273.79	5850.39	5476.4	5306.94	5998.19	4950.29	6091.79	6661.12	6212.08	6313.65	6327.86	6378.7	5845.19	6285.11	5887.88	5674.42
ENSG00000064102	INTS13	2420.97	2188.79	2362.07	2413.55	2287.12	2267.49	2697.42	2538.89	2308.56	2400.5	2349.61	2342.81	2400.19	2356.87	2323.52	2355.16	2247.49	2316.71
ENSG00000064115	TM7SF3	3061.98	2986.66	3053.25	3210.63	3089.64	2965.41	3156.61	2897.29	2804.28	2968.37	3058.21	2898.15	2934.64	2833.47	2611.74	2869.69	2891.22	2884.44
ENSG00000064195	DLX3	252.349	233.682	210.915	217.472	237.317	169.79	442.096	430.565	437.118	529.802	515.429	461.382	252.594	290.105	220.35	247.699	320.014	236.633
ENSG00000064199	SPA17	141.946	128.478	136.958	151.454	142.209	145.112	164.451	165.972	137.38	145.933	159.736	123.528	134.428	156.765	138.703	118.815	139.659	168.887
ENSG00000064201	TSPAN32	0	0	0	0	0.905788	0	0	0	0	0	0	0	0	0	0	0	0	0
ENSG00000064205	CCN5	597.075	605.152	546.006	510.671	593.291	446.194	1043.3	877.967	800.262	1082.87	987.209	777.064	624.438	612.643	537.104	616.227	675.173	588.72
ENSG00000064218	DMRT3	0	0	0	0	0	0	0	0	0	0	0	0	0	0	0	0	0	0
ENSG00000064225	ST3GAL6	0	0	0	0	0	0.987154	0	0	0	0	0	0	0	0	0	0	0.924895	0
ENSG00000064270	ATP2C2	3.37967	0.931003	2.73916	1.94172	2.71737	3.94862	1.06786	2.40539	2.8821	3.17247	2.7861	1.05579	3.25228	1.80189	1.96741	8.05526	0.924895	3.81666
ENSG00000064300	NGFR	0	0.931003	0	0	0	0.987154	0	2.40539	0	0	2.7861	2.11159	0	0.900946	0	0	0	0.954166
ENSG00000064309	CDON	183.629	187.132	181.698	192.23	201.085	211.251	180.469	117.864	225.764	224.188	208.958	231.219	177.791	183.793	141.654	178.223	196.078	164.116
ENSG00000064313	TAF2	1804.74	1785.66	1882.72	1879.58	1832.41	1976.28	1647.71	1348.22	1884.89	1792.44	1693.02	1980.67	1929.69	2029.83	2077.59	1951.39	1884.94	1947.45
ENSG00000064393	HIPK2	0	0	0.913053	0.970858	3.62315	2.96146	1.06786	0	1.9214	4.22995	0.9287	2.11159	3.25228	0.900946	0.983707	2.01381	1.84979	0
ENSG00000064419	TNPO3	2266.63	2133.86	2190.41	2276.66	2326.06	2164.83	2133.59	1642.88	2204.8	2394.15	2306.89	2282.63	2338.39	2364.08	2232.03	2402.48	2279.87	2174.54
ENSG00000064489	BORCS8-MEF2B	0	0	1.82611	0	0	0	0	1.20269	0.960699	0	0.9287	0	1.08409	0.900946	0.983707	0	0	0
ENSG00000064490	RFXANK	895.613	928.21	913.053	897.073	906.694	887.451	1206.69	1226.75	956.856	969.717	1082.86	903.76	945.33	938.786	940.424	889.099	1026.63	994.24
ENSG00000064545	TMEM161A	921.524	866.764	924.01	838.821	898.542	939.771	977.096	1067.99	841.572	962.315	974.207	866.807	884.621	815.356	915.831	872.988	945.242	924.586
ENSG00000064547	LPAR2	141.946	164.788	153.393	130.095	140.397	154.983	113.194	147.931	123.93	124.784	130.947	130.918	130.091	140.548	154.442	141.974	138.734	147.896
ENSG00000064601	CTSA	4974.88	4925.94	4922.27	4992.15	4810.64	4838.04	4712.48	4650.82	4791.97	5089.69	4923.04	4913.67	4863.25	4594.82	4784.75	4712.33	4805.75	4691.63
ENSG00000064607	SUGP2	2606.85	2467.16	2474.37	2555.3	2598.71	2645.57	1864.49	1707.83	2221.14	2204.86	2123.94	2408.27	2435.96	2307.32	2366.8	2392.41	2228.07	2331.03
ENSG00000064651	SLC12A2	728.882	741.078	778.834	770.861	809.775	746.288	622.565	501.524	708.996	648.241	658.449	692.601	684.064	740.578	690.562	716.918	729.742	663.145
ENSG00000064652	SNX24	558.772	568.843	520.44	547.564	595.103	569.588	663.144	707.185	637.904	612.286	638.946	689.433	741.521	733.37	664.986	690.738	678.873	706.082
ENSG00000064655	EYA2	0	0.931003	0	1.94172	1.81158	0	1.06786	3.60808	0	1.05749	0.9287	1.05579	1.08409	1.80189	1.96741	1.00691	0.924895	2.8625
ENSG00000064666	CNN2	2612.49	2547.22	2478.03	2565.98	2668.45	2443.21	2394.15	2522.05	2573.71	2728.32	2591.07	2617.31	2766.61	2494.72	2824.22	2741.81	2827.4	2756.58
ENSG00000064687	ABCA7	1104.03	1078.1	1025.36	1039.79	1049.81	1065.14	962.146	950.129	1108.65	1083.93	1114.44	1089.58	1004.96	932.479	1028.96	957.569	987.787	1082.02
ENSG00000064692	SNCAIP	4.50623	0.931003	1.82611	1.94172	2.71737	1.97431	0	0	0	0	0	1.05579	0	0	1.96741	1.00691	0	0
ENSG00000064703	DDX20	2463.78	2630.08	2614.07	2580.54	2634.03	2615.96	2428.32	2206.95	2373.89	2311.67	2301.32	2420.94	2612.67	2564.99	2611.74	2463.9	2413.98	2477.97
ENSG00000064726	BTBD1	2734.15	2858.18	2876.12	2798.98	2758.13	2762.06	2833.04	2917.74	2834.06	2707.17	2830.68	2659.55	2614.84	2764.1	2734.71	2645.14	2765.43	2714.6
ENSG00000064763	FAR2	1.12656	1.86201	0.913053	0.970858	0	2.96146	1.06786	3.60808	0	3.17247	0.9287	0	0	0.900946	0.983707	1.00691	0	2.8625
ENSG00000064787	BCAS1	0	0	0	0	0	1.97431	0	0	0	0	0.9287	0	0	0.900946	0	2.01381	0	0
ENSG00000064835	POU1F1	0	0	0	0	0	0	0	0	0	0	0	0	0	0	0	0	0	0
ENSG00000064886	CHI3L2	1.12656	0.931003	1.82611	0	2.71737	1.97431	0	1.20269	1.9214	2.11498	0.9287	1.05579	1.08409	0	0.983707	2.01381	0.924895	1.90833
ENSG00000064932	SBNO2	3063.11	3073.24	2904.42	2882.48	3047.98	2961.46	2649.37	2574.97	3058.87	3418.86	3008.06	3108.26	3141.71	2877.62	3175.41	2934.13	3075.27	2978.9
ENSG00000064933	PMS1	606.088	644.254	662.876	667.95	589.668	670.278	606.547	666.293	626.376	606.999	581.366	612.361	651.541	673.908	691.546	723.966	637.252	642.153
ENSG00000064961	HMG20B	4107.43	4362.68	4098.69	4218.38	4156.66	4201.33	4503.18	5152.34	4313.54	4243.7	4561.78	4337.2	4433.95	4156.96	4392.25	4082	4236.02	4399.66
ENSG00000064989	CALCRL	1.12656	0	0	0	0.905788	1.97431	0	3.60808	0.960699	0	0	2.11159	0	0.900946	0	1.00691	0.924895	1.90833
ENSG00000064995	TAF11	1000.38	1045.52	1039.05	985.421	1061.58	977.282	1215.23	1363.86	1037.55	962.315	1120.94	1011.45	973.517	1003.65	930.587	927.361	920.27	956.074
ENSG00000064999	ANKS1A	1385.67	1421.64	1548.54	1541.72	1415.75	1544.9	1061.46	810.616	1276.77	1328.21	1197.09	1435.88	1418	1287.45	1376.21	1342.21	1341.1	1381.63
ENSG00000065000	AP3D1	4768.72	4337.54	4637.4	4601.87	4795.24	4643.57	6097.5	5137.91	5753.63	6325.9	6047.7	6073.98	6327.86	6215.63	6320.32	6466.36	6227.32	6201.12
ENSG00000065029	ZNF76	880.968	879.798	837.269	831.055	877.709	852.901	856.427	725.225	855.022	883.003	819.114	850.97	779.464	800.04	858.776	771.291	924.895	837.757
ENSG00000065054	SLC9A3R2	466.395	409.641	468.396	450.478	443.836	520.23	434.621	500.321	446.725	436.743	416.987	431.82	396.779	345.963	463.326	428.942	394.93	427.466
ENSG00000065057	NTHL1	815.627	801.593	784.312	737.852	762.674	758.134	945.06	921.264	742.62	762.449	835.83	779.176	787.053	655.889	752.536	712.89	800.959	754.745
ENSG00000065060	UHRF1BP1	2309.44	2417.81	2428.72	2361.13	2432.95	2466.9	1939.24	1334.99	2489.17	2534.8	2202.88	2620.48	2893.45	2832.57	2861.6	2862.64	2700.69	2681.21
ENSG00000065135	GNAI3	4419.48	4308.68	4389.05	4428.08	4220.07	4430.35	5021.1	4946.68	4572.93	4486.92	4676.01	4453.34	4414.43	4561.49	4393.24	4610.63	4610.6	4618.16
ENSG00000065150	IPO5	8085.3	8033.62	7812.99	8179.48	8161.15	7709.67	7717.45	5950.93	7600.09	8152.18	7933.89	7902.62	8212.02	8279.69	7476.17	8176.09	8042.88	7653.36
ENSG00000065154	OAT	625.239	617.255	588.919	620.378	610.501	588.344	794.491	779.346	716.681	733.897	767.107	678.876	647.204	611.742	536.12	625.289	617.83	573.453
ENSG00000065183	WDR3	2771.33	2807.9	2842.33	2889.27	2864.1	2893.35	2467.83	2286.32	2479.56	2671.22	2648.65	2628.93	2761.19	2962.31	2691.42	2836.46	2809.83	2757.54
ENSG00000065243	PKN2	4259.51	4316.13	4332.44	4295.08	4340.54	4254.63	3688.4	3143.84	4062.8	3783.69	3768.67	4170.39	4117.39	4412.83	4122.72	4180.68	3996.47	4133.45
ENSG00000065268	WDR18	828.02	854.661	858.27	804.841	840.572	875.606	932.245	971.777	875.197	971.832	890.624	876.309	833.669	799.139	839.102	822.643	899.922	878.786
ENSG00000065308	TRAM2	1134.44	1229.85	1119.4	1216.49	1252.71	1157.93	1213.09	898.413	1316.16	1389.54	1284.39	1274.34	1283.57	1276.64	1192.25	1228.43	1226.41	1145.95
ENSG00000065320	NTN1	0	0	0	0	0	0	1.06786	0	0	0	0	0	0	0	0	1.00691	0	0
ENSG00000065325	GLP2R	2469.41	2280.03	2394.02	2379.57	2289.83	2372.13	2496.67	2079.46	2657.29	2674.39	2513.06	2805.24	2381.76	2351.47	2448.45	2471.96	2351.08	2530.45
ENSG00000065328	MCM10	2340.99	2367.54	2379.42	2551.42	2446.53	2434.32	2035.35	1991.66	2098.17	2073.74	2166.66	2161.21	1963.3	2075.78	2064.8	2072.21	1945.05	1907.38
ENSG00000065357	DGKA	291.778	308.162	326.873	316.5	315.214	302.069	268.034	286.241	354.498	285.522	293.469	358.97	275.36	276.59	306.917	293.01	283.943	293.883
ENSG00000065361	ERBB3	335.714	352.85	363.395	351.451	311.591	377.093	326.766	303.079	338.166	311.959	316.687	357.914	333.901	354.072	356.102	369.535	302.441	330.141
ENSG00000065371	ROPN1	0	0	0	0	0	0	0	0	0	0	0	0	0	0	0	0	0	0
ENSG00000065413	ANKRD44	108.149	98.6863	118.697	101.94	124.093	106.613	97.1756	73.3644	97.0306	114.209	105.872	121.416	107.325	100.005	118.045	117.808	92.4895	110.683
ENSG00000065427	KARS1	5144.99	5206.17	5136.84	5132.93	5126.76	4949.59	5459.99	4884.14	5285.76	5255.72	5363.25	5018.19	5424.81	5421.89	5322.84	5424.21	5382.89	5350.96
ENSG00000065457	ADAT1	933.916	956.14	956.879	955.324	1011.77	957.539	917.295	817.833	973.188	872.428	913.841	906.927	866.191	993.743	909.929	915.279	893.448	916.953
ENSG00000065485	PDIA5	708.604	745.733	745.051	688.338	735.5	757.147	861.766	985.007	855.983	796.289	846.975	854.137	816.323	831.573	835.167	847.816	764.888	854.932
ENSG00000065491	TBC1D22B	746.907	751.319	704.877	758.24	744.558	802.556	711.198	626.604	816.594	720.15	696.525	825.631	778.38	801.842	849.923	805.526	733.441	780.507
ENSG00000065518	NDUFB4	1595.2	1646.01	1669.97	1609.68	1601.43	1554.77	2175.24	2668.78	1805.15	1906.65	2010.64	1842.36	1770.33	1764.95	1662.46	1788.27	1857.19	1691.74
ENSG00000065526	SPEN	1921.91	1887.14	1939.32	2133.95	2125.89	2124.36	1239.79	701.171	1803.23	1998.65	1543.5	2192.88	2197.46	2292.91	2212.36	2400.47	2131.88	2029.51
ENSG00000065534	MYLK	110.403	88.4453	85.827	121.357	116.847	105.625	74.7505	74.5671	120.087	93.059	99.371	129.863	84.5594	95.5003	106.24	95.6562	107.288	95.4166
ENSG00000065548	ZC3H15	2575.31	2432.71	2612.24	2470.83	2505.41	2359.3	3201.46	3202.78	2648.65	2522.11	2731.31	2466.33	2644.11	2803.74	2515.34	2576.68	2725.66	2607.73
ENSG00000065559	MAP2K4	942.928	978.484	934.053	926.199	905.788	952.604	1012.34	778.144	1005.85	994.039	1007.64	989.279	1028.81	962.21	910.913	930.382	960.041	948.441
ENSG00000065600	PACC1	363.878	345.402	377.091	360.188	343.294	371.17	391.906	440.186	361.223	348.971	344.548	366.361	374.013	330.647	353.151	334.293	314.464	342.545
ENSG00000065609	SNAP91	0	0	0	0	0	0	0	0	0	0	0	0	0	0	0	0	0	0
ENSG00000065613	SLK	5375.93	5426.82	5684.67	5525.15	5595.06	5567.55	4708.21	3875.08	5073.45	4958.56	4920.26	5116.38	5377.11	5739.93	5717.31	5741.38	5231.2	5459.74
ENSG00000065615	CYB5R4	430.345	402.193	434.613	433.003	400.358	457.052	442.096	437.781	401.572	442.03	434.632	472.996	416.292	422.544	430.864	433.977	421.752	418.879
ENSG00000065618	COL17A1	70.9731	84.7213	74.8703	81.5521	95.1078	70.0879	74.7505	52.9186	72.0524	80.3691	84.5117	78.1288	67.2139	54.9577	75.7454	73.5042	81.3907	52.4791
ENSG00000065621	GSTO2	6.75934	11.172	4.56526	10.6794	7.24631	9.87154	8.54291	9.62156	5.76419	5.28744	2.7861	2.11159	2.16819	7.20757	5.90224	5.03454	4.62447	4.77083
ENSG00000065665	SEC61A2	274.88	259.75	252.916	283.491	282.606	271.467	262.695	227.309	264.192	271.775	268.394	293.511	253.678	260.373	272.487	281.934	246.947	291.02
ENSG00000065675	PRKCQ	0	0	0	0	0	0	0	0	0	0	0	0	0	0	0	0	0	0
ENSG00000065717	TLE2	1245.97	1178.65	1169.62	1231.05	1206.51	1170.76	1473.65	1539.45	1397.82	1505.86	1488.71	1466.5	1243.46	1146	1208.98	1219.36	1221.79	1198.43
ENSG00000065802	ASB1	475.407	447.812	419.091	473.779	455.612	450.142	413.263	423.349	400.611	455.778	435.561	389.588	452.067	418.94	419.059	460.157	410.653	399.795
ENSG00000065809	FAM107B	4003.78	3710.05	3911.52	3857.22	3702.86	3836.08	4213.79	3901.54	4160.79	4087.19	4013.84	4002.52	4209.54	4216.43	4119.77	4186.72	3977.97	4098.14
ENSG00000065833	ME1	1136.7	1106.96	1178.75	1162.12	1089.66	1158.92	1355.12	1499.76	1315.2	1300.71	1287.18	1363.03	1270.56	1232.49	1368.34	1409.67	1206.06	1294.8
ENSG00000065882	TBC1D1	501.318	525.086	534.136	536.885	532.604	601.177	465.589	469.051	521.659	494.905	522.858	545.845	503.02	547.775	578.42	476.267	548.463	531.47
ENSG00000065883	CDK13	1581.69	1497.98	1674.54	1697.06	1607.77	1667.3	1437.35	1148.57	1640.87	1752.26	1565.79	1729.39	1876.57	1871.26	1732.31	1804.38	1782.27	1696.51
ENSG00000065911	MTHFD2	4943.33	4898.01	4784.4	4997.98	4838.72	4893.32	6747.83	6725.47	6157.12	6296.29	6161	5879.72	6722.47	7005.76	6589.85	6627.46	7023.65	6656.26
ENSG00000065923	SLC9A7	11.2656	4.65501	4.56526	4.85429	8.1521	7.89723	5.33932	4.81078	7.68559	4.22995	2.7861	5.27897	3.25228	0.900946	1.96741	3.02072	0.924895	7.63332
ENSG00000065970	FOXJ2	1380.03	1413.26	1418.88	1504.83	1534.41	1490.6	1215.23	1140.15	1563.06	1547.11	1438.56	1687.16	1719.37	1795.59	1736.24	1716.78	1515.9	1688.87
ENSG00000065978	YBX1	24301	23769.4	23747.6	23747.2	23476.2	22986.9	26808.7	27514.1	24909	26209.9	26107.6	24534.5	24111.3	23883.2	23569.6	24440.7	24890.8	23354.2
ENSG00000065989	PDE4A	256.855	246.716	294.003	298.053	296.193	282.326	239.202	260.985	281.485	297.154	287.897	277.674	233.08	221.633	256.748	248.706	249.722	244.266
ENSG00000066027	PPP2R5A	1761.94	1665.56	1793.24	1762.11	1736.4	1705.8	1956.33	1813.66	1788.82	1771.29	1851.83	1790.63	1789.84	1813.6	1792.31	1701.67	1747.13	1719.41
ENSG00000066032	CTNNA2	0	0	0	0	0	0	0	0	0.960699	1.05749	0	1.05579	0	0	0.983707	0	0	0
ENSG00000066044	ELAVL1	2069.49	2053.79	1938.41	2118.41	2118.64	2009.85	2173.1	2007.3	1999.21	2248.22	2185.23	2094.7	2091.22	2044.25	2034.31	2146.73	2138.36	2014.24
ENSG00000066056	TIE1	0	1.86201	0	0	0.905788	0.987154	0	0	0	0	0	0	1.08409	0	0	1.00691	0	0
ENSG00000066084	DIP2B	2765.7	2899.14	2921.77	3041.7	2925.7	2960.47	2104.76	1558.69	2696.68	2569.7	2402.55	2750.34	2728.67	2812.75	2720.93	2767.99	2597.1	2707.92
ENSG00000066117	SMARCD1	3095.78	3359.99	3391.99	3320.33	3451.05	3410.62	2996.43	2811.9	3186.64	3244.38	3210.52	3409.16	3402.97	3365.93	3523.64	3307.69	3160.36	3437.86
ENSG00000066135	KDM4A	968.839	960.795	960.532	965.033	946.549	976.295	963.213	875.562	1106.73	1110.36	1053.15	1105.42	1172.99	1146	1189.3	1227.42	1174.62	1148.82
ENSG00000066136	NFYC	1369.89	1350.89	1340.36	1340.76	1340.57	1263.56	1417.06	1130.53	1339.21	1407.52	1354.05	1351.42	1439.68	1488.36	1406.7	1370.4	1495.55	1424.57
ENSG00000066185	ZMYND12	0	0	0	0	0	0	1.06786	2.40539	0.960699	2.11498	0.9287	2.11159	1.08409	0	0	0	0	0
ENSG00000066230	SLC9A3	25.9108	18.6201	25.5655	28.1549	21.7389	27.6403	13.8822	24.0539	23.0568	19.0348	13.0018	13.7253	23.8501	18.9199	18.6904	22.152	18.4979	26.7166
ENSG00000066248	NGEF	137.44	142.443	115.958	122.328	135.868	113.523	149.501	167.175	146.026	136.416	158.808	157.313	125.755	129.736	100.338	129.891	135.96	126.904
ENSG00000066279	ASPM	3759.32	4031.24	4300.48	4200.9	4285.29	4192.44	3075.45	2132.38	3665.07	3553.16	3452.91	4222.12	3550.41	4080.38	3816.78	3860.48	3635.76	3525.64
ENSG00000066294	CD84	0	0	0	0	0	0	0	0	0	0	0	0	0	0	0	0	0	0
ENSG00000066322	ELOVL1	2395.06	2370.33	2438.76	2447.53	2397.62	2337.58	2448.61	2289.93	2353.71	2452.32	2253.03	2334.36	2336.22	2287.5	2453.37	2378.31	2418.6	2296.68
ENSG00000066336	SPI1	2.25311	0	0.913053	1.94172	5.43473	2.96146	1.06786	0	0.960699	2.11498	0	2.11159	0	0.900946	3.93483	1.00691	1.84979	0.954166
ENSG00000066379	POLR1H	538.494	588.394	525.918	519.409	505.43	521.217	690.908	697.563	564.891	584.791	570.222	513.116	573.486	543.27	507.593	542.723	590.083	565.82
ENSG00000066382	MPPED2	0	0	0	0	0	0	0	0	0.960699	0	0	0	0	0	0.983707	0	0	0
ENSG00000066405	CLDN18	0	0	0	0	0	0	0	0	0	1.05749	0	0	0	0	0	0	0	0
ENSG00000066422	ZBTB11	1282.02	1236.37	1255.45	1336.87	1188.39	1329.7	1103.1	994.629	1232.58	1207.65	1112.58	1306.02	1346.45	1348.72	1359.48	1343.21	1182.02	1258.54
ENSG00000066427	ATXN3	172.363	206.683	203.611	190.288	185.687	183.611	195.419	230.917	201.747	185.061	203.385	179.485	205.978	200.911	192.807	189.299	210.876	188.925
ENSG00000066455	GOLGA5	849.424	895.625	930.401	991.246	947.455	948.655	1287.84	1248.4	1368.04	1266.87	1276.96	1361.97	1397.4	1448.72	1445.07	1447.93	1300.4	1358.73
ENSG00000066468	FGFR2	103.643	112.651	117.784	94.1732	96.9194	106.613	104.651	105.837	115.284	103.634	112.373	106.635	110.578	115.321	107.224	127.877	121.161	125.95
ENSG00000066557	LRRC40	2157.36	2103.14	2185.85	2066.96	2071.54	2201.35	2192.33	2077.05	2102.97	2021.92	2115.58	2072.52	2060.86	2257.77	2099.23	2101.42	2022.74	2107.75
ENSG00000066583	ISOC1	839.285	838.834	856.444	817.463	818.833	812.428	856.427	933.291	806.026	699	880.408	793.957	795.725	769.408	726.96	811.567	798.184	744.249
ENSG00000066629	EML1	438.231	445.019	459.266	470.866	423.909	435.335	437.824	328.336	512.052	491.732	492.211	503.614	436.89	448.671	398.401	427.936	448.574	380.712
ENSG00000066651	TRMT11	500.191	493.432	452.874	489.313	401.264	420.528	547.814	550.834	484.192	451.548	483.853	467.717	475.917	477.501	476.114	504.46	445.799	509.524
ENSG00000066654	THUMPD1	1339.48	1293.16	1347.67	1264.06	1347.81	1230.98	1379.68	1343.41	1302.71	1338.78	1383.76	1280.68	1257.55	1410.88	1300.46	1348.25	1330	1351.1
ENSG00000066697	MSANTD3	579.05	611.669	599.876	581.544	575.176	571.562	760.319	767.319	634.061	659.873	625.944	608.137	621.186	612.643	586.289	645.427	576.209	637.383
ENSG00000066735	KIF26A	1915.15	2056.59	1935.67	1979.58	2173.89	1934.82	1892.26	1603.19	2128.91	2290.52	2232.6	2201.33	1931.86	1840.63	1864.12	1833.58	1949.68	1828.18
ENSG00000066739	ATG2B	511.457	520.431	519.527	506.788	526.263	517.269	386.567	315.106	489.956	492.79	496.855	539.511	536.627	603.634	560.713	526.612	554.937	539.104
ENSG00000066777	ARFGEF1	1117.54	1200.06	1271.88	1153.38	1194.73	1260.6	1071.07	779.346	1200.87	1277.45	1195.24	1270.12	1316.09	1328.9	1229.63	1263.67	1263.41	1218.47
ENSG00000066813	ACSM2B	0	0	0	0	0.905788	0	0	0	0	0	0	0	0	0	0	0	0	0
ENSG00000066827	ZFAT	533.988	526.017	518.614	474.75	474.633	566.626	437.824	282.633	527.424	518.169	431.846	467.717	539.879	462.185	550.876	519.564	472.621	518.112
ENSG00000066855	MTFR1	2092.02	2054.72	2078.11	2058.22	2009.04	2023.67	2673.93	2751.77	2587.16	2484.04	2532.57	2406.15	2490.16	2557.79	2519.27	2463.9	2512.01	2401.63
ENSG00000066923	STAG3	9.01246	8.37903	9.13053	6.79601	9.96367	5.92292	6.40718	3.60808	3.8428	6.34493	2.7861	10.5579	5.42047	5.40568	10.8208	6.04144	4.62447	9.54166
ENSG00000066926	FECH	654.53	697.321	629.093	656.3	709.232	709.764	781.677	782.954	754.149	789.944	755.033	671.485	733.932	735.172	671.872	681.676	739.916	732.799
ENSG00000066933	MYO9A	435.978	549.292	524.092	558.243	511.77	496.538	490.15	348.782	543.756	567.871	516.357	606.026	531.206	610.841	497.756	592.061	578.059	519.066
ENSG00000067048	DDX3Y	0	0	0	0	0	0	0	0	0	1.05749	0	0	0	0.900946	0	0	0	0.954166
ENSG00000067057	PFKP	4508.48	4241.65	4070.39	4341.68	4358.65	4065.1	3967.12	3112.57	4332.75	4602.19	4155.93	4057.42	4153.17	3893.89	4121.73	4005.48	4248.04	4037.07
ENSG00000067064	IDI1	3214.07	3125.38	3134.51	3232.96	3055.22	3138.16	4249.03	4643.6	3739.04	3464.33	3755.66	3531.63	3285.89	3319.99	3224.59	3207	3174.24	3226.99
ENSG00000067066	SP100	1261.74	1265.23	1262.75	1316.48	1246.36	1305.02	1209.89	1200.29	1131.7	1090.27	1062.43	1167.71	1170.82	1337	1237.5	1176.07	1157.97	1206.07
ENSG00000067082	KLF6	1063.47	1122.79	1184.23	1173.77	1065.21	1181.62	1161.84	1045.14	1092.31	1046.91	1058.72	996.67	1099.27	1247.81	1201.11	1193.18	1083.05	1144.04
ENSG00000067113	PLPP1	354.866	368.677	370.699	358.247	349.634	352.414	463.453	396.889	374.673	370.121	397.484	399.09	367.508	338.756	337.412	295.024	343.136	372.125
ENSG00000067141	NEO1	143.073	121.03	137.871	124.27	120.47	110.561	82.2255	78.1752	114.323	116.324	110.515	124.584	117.082	107.213	115.094	111.767	113.762	112.592
ENSG00000067167	TRAM1	8025.59	7860.46	8391.87	8162.98	7674.75	8255.57	11107.9	10944.5	10607.1	10304.2	10303.9	10561.1	10978.6	11705.1	11058.8	11572.4	10684.4	11080.7
ENSG00000067177	PHKA1	333.461	346.333	325.047	374.751	369.562	330.697	311.816	268.201	344.891	347.914	331.546	395.923	341.49	346.864	322.656	334.293	311.689	314.875
ENSG00000067182	TNFRSF1A	3994.77	4168.1	4054.87	4134.88	4096.88	4045.36	4186.03	4332.11	4253.01	4515.48	4476.34	4240.07	4136.9	4046.15	4163.05	4086.03	4126.88	4058.07
ENSG00000067191	CACNB1	6.75934	7.44802	12.7827	11.6503	15.3984	10.8587	6.40718	15.635	4.80349	4.22995	6.5009	11.6137	15.1773	22.5236	14.7556	14.0967	13.8734	11.45
ENSG00000067208	EVI5	606.088	643.323	662.876	648.533	651.262	668.303	659.94	709.59	700.349	657.758	695.597	683.099	663.466	689.224	633.507	629.317	659.45	646.924
ENSG00000067221	STOML1	117.162	118.237	136.045	124.27	110.506	115.497	118.533	133.499	118.166	95.174	120.731	103.468	124.671	109.915	105.257	96.6631	122.086	124.996
ENSG00000067225	PKM	58023.3	54103.4	54943.9	52487.5	53780.3	53712	57021.8	51557.1	56991.5	58465.4	56490.1	54335.4	51227.8	49312.4	53026.7	50901.2	54800	54842.6
ENSG00000067248	DHX29	1980.49	1950.45	2124.67	2033.95	2081.5	2062.16	2205.14	1849.74	2143.32	2075.85	2207.52	2168.6	2169.27	2370.39	2197.6	2140.68	2114.31	2119.2
ENSG00000067334	DNTTIP2	4947.84	4795.6	4954.22	4870.8	4889.45	4893.32	5071.29	4609.93	4581.57	4731.2	4675.08	4701.45	4751.59	4885.83	4909.68	4922.77	4665.17	4834.76
ENSG00000067365	METTL22	368.384	367.746	370.699	347.567	346.011	335.632	403.653	360.808	369.869	318.304	339.904	349.468	343.658	381.1	378.727	357.452	374.582	388.345
ENSG00000067369	TP53BP1	2838.92	2947.56	2902.6	2994.13	2924.79	2966.4	2380.27	1804.04	2967.6	2934.53	2683.02	3058.64	3074.49	2910.06	3015.06	2903.92	2852.38	2933.1
ENSG00000067445	TRO	0	0	0	0	0	0	0	0	0	0	0	0	0	0	0	0	0	0
ENSG00000067533	RRP15	1146.84	1100.45	1223.49	1168.91	1173.9	1160.89	1283.57	1369.87	1137.47	1152.66	1244.46	1093.8	1189.25	1227.09	1137.17	1116.66	1187.56	1155.49
ENSG00000067560	RHOA	10173.9	9842.56	9892.01	9906.64	9891.21	9824.16	11523.3	12634.3	10932.8	10748.3	10983.7	10192.6	10083.2	10505.9	10278.8	10451.7	10625.2	10501.5
ENSG00000067596	DHX8	2457.02	2497.88	2418.68	2460.15	2514.47	2400.76	2151.75	1585.15	2401.75	2581.33	2245.6	2453.67	2508.59	2469.49	2486.81	2416.58	2466.69	2459.84
ENSG00000067601	PMS2P4	47.3154	50.2742	59.3484	37.8635	46.1952	51.332	44.8503	46.9051	53.7991	45.472	60.3655	41.176	46.6161	56.7596	47.2179	29.2003	49.0194	51.5249
ENSG00000067606	PRKCZ	236.577	229.958	220.046	247.569	240.034	214.212	312.884	304.282	332.402	346.856	341.762	346.3	390.274	346.864	322.656	365.507	330.187	321.554
ENSG00000067646	ZFY	0	0	0	0	0	0	0	0	0	0	0	0	0	0	0	0	0	0
ENSG00000067704	IARS2	7910.68	7775.74	7739.95	7634.83	7672.03	7728.43	7925.69	7451.9	7761.49	7757.74	7880.95	7534.15	7208.14	7410.28	7134.83	7045.33	7539.74	7400.51
ENSG00000067715	SYT1	64.2138	47.4811	50.2179	62.1349	62.4994	62.1907	32.0359	34.8782	65.3275	44.4145	47.3637	74.9614	54.2047	70.2738	50.1691	56.3868	62.8928	64.8833
ENSG00000067798	NAV3	57.4544	83.7903	53.8701	67.9601	81.521	97.7282	39.511	36.0808	39.3887	50.7595	41.7915	66.515	59.6252	64.8681	61.9735	68.4697	53.6439	61.0666
ENSG00000067829	IDH3G	1435.23	1413.26	1413.41	1333.96	1454.7	1410.64	1679.75	1644.08	1599.56	1654.97	1563.93	1631.2	1550.26	1494.67	1752.97	1692.61	1627.81	1646.89
ENSG00000067836	ROGDI	127.301	161.063	144.262	135.92	166.665	143.137	174.062	180.404	157.555	160.738	147.663	128.807	125.755	121.628	138.703	129.891	167.406	126.904
ENSG00000067840	PDZD4	1.12656	0	0.913053	0.970858	2.71737	0.987154	0	1.20269	2.8821	1.05749	0	0	0	0	1.96741	2.01381	1.84979	0
ENSG00000067842	ATP2B3	0	0	0	0	0	0	0	0	0	0	0	0	0	0	0	0	0	0
ENSG00000067900	ROCK1	1606.47	1578.05	1719.28	1643.66	1595.09	1689.02	1660.53	1283.28	1620.7	1604.21	1671.66	1754.73	1689.02	1833.42	1583.77	1780.21	1721.23	1655.48
ENSG00000067955	CBFB	1475.79	1391.85	1387.84	1336.87	1311.58	1440.26	1459.77	1533.44	1441.05	1346.18	1440.41	1393.65	1348.61	1457.73	1470.64	1419.74	1433.59	1359.69
ENSG00000067992	PDK3	69.8465	51.2052	63.9137	41.7469	57.0647	67.1265	59.8004	45.7024	57.6419	79.3117	65.9377	54.9013	35.7751	57.6605	47.2179	55.3799	49.9443	46.7541
ENSG00000068001	HYAL2	1040.94	1084.62	997.967	1044.64	992.744	1008.87	984.571	1102.87	928.996	923.188	955.633	937.545	901.967	786.526	835.167	818.615	884.199	854.932
ENSG00000068024	HDAC4	416.826	441.295	325.047	386.402	408.511	387.952	307.545	303.079	398.69	460.008	383.553	420.206	392.442	415.336	372.825	427.936	437.475	363.537
ENSG00000068028	RASSF1	1156.97	1168.41	1195.19	1143.67	1183.87	1175.7	1344.44	1297.71	1262.36	1299.65	1281.61	1206.77	1196.84	1173.03	1230.62	1230.44	1288.38	1272.86
ENSG00000068078	FGFR3	345.853	296.99	263.872	298.053	326.084	302.069	270.17	328.336	334.323	330.994	339.904	341.021	260.183	255.869	234.122	256.761	298.741	222.321
ENSG00000068079	IFI35	1135.57	1121.86	1045.45	956.295	1053.43	995.051	1151.16	1166.61	1017.38	959.142	1055.93	910.094	996.283	925.271	969.935	950.52	1038.66	1014.28
ENSG00000068097	HEATR6	648.897	648.909	697.572	662.125	675.718	716.674	642.854	535.199	727.249	720.15	691.882	724.275	746.941	691.926	697.448	673.621	665.924	766.195
ENSG00000068120	COASY	4099.54	3858.08	4015.61	4275.66	3975.51	4235.88	4175.35	4241.9	4559.48	4299.75	4290.6	4399.49	4267	3792.08	4519.15	4133.35	4246.19	4343.36
ENSG00000068137	PLEKHH3	1150.21	1170.27	1115.75	1172.8	1153.97	1164.84	1345.51	1332.59	1262.36	1260.53	1278.82	1264.84	1226.11	1055.01	1291.61	1182.11	1157.04	1238.51
ENSG00000068305	MEF2A	1039.81	1070.65	1062.79	1038.82	1038.94	1067.11	1072.14	944.115	1253.71	1212.94	1105.15	1218.39	1235.87	1239.7	1313.25	1235.48	1114.5	1179.35
ENSG00000068308	OTUD5	2129.19	2003.52	2155.72	2099.97	2053.42	2081.91	2193.39	2288.73	2271.09	2279.95	2290.18	2353.36	2361.16	2280.29	2452.38	2277.62	2272.47	2449.34
ENSG00000068323	TFE3	2471.67	2403.85	2510.9	2476.66	2393.09	2456.04	2416.58	2305.57	2488.21	2422.71	2352.4	2515.96	2650.61	2564.09	2824.22	2604.87	2586.01	2739.41
ENSG00000068354	TBC1D25	383.029	338.885	408.135	378.635	363.221	353.401	395.11	362.011	426.55	408.191	372.409	412.815	401.115	359.477	453.489	413.839	378.282	428.42
ENSG00000068366	ACSL4	7954.62	7576.5	7539.99	7981.42	7574.2	7749.16	7203.81	6923.91	7372.4	7186.69	7090.63	7541.54	7480.25	7549.03	7378.79	7638.4	7096.72	7440.58
ENSG00000068383	INPP5A	312.056	301.645	283.959	293.199	298.004	278.377	345.988	340.363	292.052	381.753	383.553	311.459	293.79	297.312	294.128	280.927	296.891	283.387
ENSG00000068394	GPKOW	1262.87	1372.3	1386.01	1339.78	1291.65	1353.39	1471.52	1521.41	1459.3	1240.43	1369.83	1377.81	1321.51	1243.31	1437.2	1302.94	1370.69	1450.33
ENSG00000068400	GRIPAP1	1580.56	1524.05	1543.97	1551.43	1519.91	1578.46	1434.14	1344.61	1637.03	1617.96	1524.93	1639.65	1584.95	1582.06	1661.48	1455.99	1655.56	1586.78
ENSG00000068438	FTSJ1	1910.64	1926.24	1975.85	1899.97	1968.28	1967.4	2424.05	2491.98	2328.73	2351.85	2460.13	2200.27	2273.35	2293.81	2404.18	2280.64	2216.05	2327.21
ENSG00000068489	PRR11	1425.09	1531.5	1518.41	1458.23	1467.38	1516.27	1485.4	1498.56	1401.66	1433.95	1430.2	1487.61	1300.91	1479.35	1355.55	1335.16	1338.32	1325.34
ENSG00000068615	REEP1	75.4793	79.1352	63.0006	82.5229	79.7094	78.9723	75.8184	88.9994	87.4236	100.461	86.3691	88.6867	60.7093	61.2643	41.3157	59.4075	71.2169	66.7916
ENSG00000068650	ATP11A	1828.4	1740.98	1746.67	1859.19	1972.81	1953.58	1438.41	847.9	1730.22	1907.71	1596.44	1875.09	1917.76	1815.41	1722.47	1813.44	1829.44	1658.34
ENSG00000068654	POLR1A	2699.23	2695.25	2714.51	2739.76	2708.31	2618.92	1824.98	1245.99	2403.67	2584.5	2255.81	2681.72	2702.65	2708.24	2672.73	2724.69	2680.34	2560.03
ENSG00000068697	LAPTM4A	3810.02	3743.56	3849.43	3759.16	3637.65	3643.59	5101.19	5232.93	4553.71	4347.34	4625.86	4323.48	4216.04	4242.55	4201.41	4224.98	4287.81	4080.01
ENSG00000068724	TTC7A	1220.06	1208.44	1209.8	1233.96	1253.61	1155.96	1300.66	1160.6	1343.06	1402.23	1363.33	1416.88	1367.04	1309.07	1351.61	1230.44	1422.49	1305.3
ENSG00000068745	IP6K2	1624.5	1811.73	1668.15	1756.28	1631.32	1752.2	1673.34	1755.93	1738.86	1580.95	1658.66	1601.64	1695.52	1653.24	1791.33	1722.82	1697.18	1805.28
ENSG00000068781	STON1-GTF2A1L	0	0	0	0	0	0	0	0	0	0	0	0	0	0	0	0	0	0
ENSG00000068784	SRBD1	582.43	591.187	580.702	646.592	599.632	572.549	551.018	544.821	561.048	623.918	582.295	599.691	591.916	639.672	613.833	631.331	566.96	582.041
ENSG00000068796	KIF2A	2339.86	2350.78	2545.59	2594.13	2307.95	2437.28	2304.45	2144.4	2411.35	2323.3	2436.91	2565.58	2412.11	2484.81	2557.64	2475.98	2376.05	2433.12
ENSG00000068831	RASGRP2	1.12656	0.931003	0.913053	0	0.905788	1.97431	2.13573	0	0.960699	0	0	2.11159	1.08409	0	0.983707	1.00691	0	0.954166
ENSG00000068878	PSME4	2954.96	3003.42	3058.73	3120.34	2990.01	3026.61	2687.81	2158.84	3004.11	3005.38	2993.2	3293.02	3215.42	3277.64	3214.75	3292.59	2933.77	3101.99
ENSG00000068885	IFT80	187.008	206.683	197.219	180.58	207.426	192.495	205.03	220.093	193.1	189.29	204.314	175.262	189.717	187.397	154.442	175.202	190.528	197.512
ENSG00000068903	SIRT2	506.951	553.947	499.44	495.138	544.379	517.269	594.8	588.118	513.013	529.802	549.791	525.785	503.02	485.61	529.234	546.751	513.317	512.387
ENSG00000068912	ERLEC1	1828.4	1912.28	1988.63	2005.79	1807.05	1840.06	2970.8	3047.63	2686.11	2540.09	2732.24	2533.91	2827.32	2900.14	2763.23	2877.74	2806.13	2755.63
ENSG00000068971	PPP2R5B	263.614	237.406	210.002	211.647	221.012	244.814	232.794	203.255	265.153	229.475	217.316	238.609	284.033	205.416	241.008	240.651	233.998	243.312
ENSG00000068976	PYGM	9.01246	8.37903	10.9566	12.6212	9.96367	10.8587	12.8144	13.2296	6.72489	9.5174	7.4296	17.9485	13.0091	10.8114	8.85336	14.0967	5.54937	8.58749
ENSG00000068985	PAGE1	1907.26	1931.83	1857.15	1806.77	1867.74	1702.84	3133.11	2902.1	2027.07	2028.26	2277.17	1798.02	1780.08	1735.22	1690.99	1697.65	1945.05	1825.32
ENSG00000069011	PITX1	1841.92	1689.77	1787.76	1737.84	1842.37	1625.84	2475.31	2353.67	1976.16	2139.3	2342.18	1867.7	2121.57	1846.04	1878.88	1921.18	2063.44	1863.49
ENSG00000069018	TRPC7	0	0	0	0	0	0	0	0	0	0	0	1.05579	0	0	0	0	0	0
ENSG00000069020	MAST4	748.034	746.664	806.226	848.53	748.181	823.286	659.94	472.659	709.956	721.207	617.586	807.682	823.912	772.111	827.298	746.118	676.098	743.295
ENSG00000069122	ADGRF5	0	0	1.82611	0	0	0.987154	1.06786	2.40539	0.960699	0	0	1.05579	0	2.70284	0	0	0.924895	0
ENSG00000069188	SDK2	10.139	13.965	23.7394	19.4172	15.3984	15.7945	19.2216	15.635	17.2926	11.6324	14.8592	25.3391	9.75685	9.9104	18.6904	13.0898	24.0473	16.2208
ENSG00000069206	ADAM7	0	0	0	0	0	0	0	0	0.960699	0	0	0	0	0	0	0	0	0
ENSG00000069248	NUP133	2423.22	2561.19	2593.07	2519.38	2469.18	2449.13	2366.39	2190.11	2477.64	2509.42	2525.14	2597.25	2555.21	2653.29	2563.54	2508.21	2601.73	2512.32
ENSG00000069275	NUCKS1	12195	12178.4	12669.5	12616.3	12665.6	12380.9	13759.4	13962.1	13300.9	12684.6	13397.4	13003.2	12704.5	13915.1	12912.1	12541	12812.6	12667.5
ENSG00000069329	VPS35	5055.99	5124.24	5204.4	5166.91	5115.89	5193.42	5694.92	5133.1	5381.83	5249.37	5715.22	5523.91	5358.68	5585.86	5339.56	5336.61	5294.1	5207.84
ENSG00000069345	DNAJA2	2604.6	2568.64	2639.64	2572.77	2471.9	2494.54	2849.06	2679.6	2620.79	2540.09	2556.71	2311.13	2569.3	2568.6	2561.57	2472.96	2516.64	2511.36
ENSG00000069399	BCL3	859.563	840.696	837.269	882.51	904.883	864.747	686.637	772.13	775.284	845.991	810.756	825.631	872.696	842.384	850.907	823.65	854.603	839.666
ENSG00000069424	KCNAB2	530.608	574.429	535.049	538.826	619.559	505.423	507.235	491.902	498.603	602.769	588.796	522.618	576.738	527.053	576.452	538.695	597.482	522.883
ENSG00000069431	ABCC9	6.75934	6.51702	4.56526	2.91257	4.52894	3.94862	0	1.20269	2.8821	0	1.8574	0	0	1.80189	0	5.03454	0.924895	0.954166
ENSG00000069482	GAL	924.903	910.521	929.488	968.916	923.904	920.028	1040.1	1176.24	841.572	962.315	979.779	914.318	954.003	834.276	884.353	913.265	921.195	895.007
ENSG00000069493	CLEC2D	2.25311	2.79301	0.913053	0.970858	1.81158	0	2.13573	4.81078	0.960699	0	0.9287	0	0	0.900946	1.96741	2.01381	0	1.90833
ENSG00000069509	FUNDC1	435.978	447.812	456.526	475.72	451.988	462.975	547.814	649.455	475.546	461.065	456.921	469.828	465.077	463.086	450.538	472.239	444.874	445.595
ENSG00000069535	MAOB	0	0	0	0	0	0	0	0	0	0	0	0	0	0	0	0	0	0.954166
ENSG00000069667	RORA	0	0	0	0	0	0	0	0	0	1.05749	0	0	0	0	0	0	0	0
ENSG00000069696	DRD4	5.63279	6.51702	11.8697	3.88343	9.05788	7.89723	4.27146	10.8243	1.9214	6.34493	9.287	9.50215	3.25228	7.20757	3.93483	8.05526	3.69958	4.77083
ENSG00000069702	TGFBR3	2267.76	2246.51	2553.81	2497.05	2307.04	2470.85	2185.92	1903.87	2343.14	2189	2276.24	2505.4	2363.33	2395.62	2508.45	2426.65	2228.07	2437.89
ENSG00000069764	PLA2G10	0	0	0	0	0	0	0	0	0	0	0	0	0	0	0	0	0	0.954166
ENSG00000069812	HES2	266.994	235.544	237.394	226.21	241.846	253.699	245.609	216.485	238.253	222.073	224.746	229.107	226.576	216.227	229.204	228.568	236.773	229.954
ENSG00000069849	ATP1B3	6674.85	6481.64	6972.98	6812.51	6399.4	6842.95	7043.63	7480.76	6513.54	6508.84	6789.73	6633.55	6641.16	6262.48	6671.5	6664.72	6587.1	6912.93
ENSG00000069869	NEDD4	1827.28	1777.28	1883.63	1935.89	1796.18	1921	1634.9	1206.3	1878.17	1902.42	1681.88	1961.67	2156.26	2263.18	2070.7	2161.83	1958.93	2066.72
ENSG00000069943	PIGB	627.492	654.495	679.311	657.271	639.487	654.483	696.247	713.198	666.725	637.666	642.661	571.185	659.129	671.205	644.328	626.296	624.304	647.878
ENSG00000069956	MAPK6	2388.3	2458.78	2464.33	2542.68	2496.35	2487.63	2771.11	2265.88	2826.38	2990.58	2743.38	2913.99	2765.52	3155.11	2875.38	2869.69	2876.42	2847.23
ENSG00000069966	GNB5	772.818	766.215	792.53	749.502	776.261	761.096	787.016	820.238	841.572	825.899	773.607	810.85	754.53	757.696	784.998	763.236	809.283	766.195
ENSG00000069974	RAB27A	477.66	497.156	491.222	471.837	468.293	468.898	552.086	606.158	487.074	534.032	527.502	496.223	485.674	490.115	449.554	450.087	480.02	446.549
ENSG00000069998	HDHD5	1123.18	1058.55	1013.49	1076.68	1115.03	1060.2	1157.56	1225.55	1058.69	1162.18	1079.15	992.446	983.274	940.588	931.571	967.638	985.938	971.341
ENSG00000070010	UFD1	1392.42	1391.85	1360.45	1275.71	1272.63	1295.15	1756.64	1705.42	1358.43	1514.32	1538.86	1368.31	1332.35	1312.68	1361.45	1404.64	1361.44	1324.38
ENSG00000070018	LRP6	1920.78	1864.8	2073.54	2050.45	1901.25	1971.35	1406.38	1025.9	1779.21	1863.3	1686.52	2010.23	1908.01	1919.92	1881.83	1964.48	1834.07	1875.89
ENSG00000070019	GUCY2C	0	0	0	0	0	0	0	0	0	1.05749	0	0	0	0	0	0	0	0
ENSG00000070031	SCT	1.12656	0	0.913053	0.970858	1.81158	0.987154	1.06786	2.40539	1.9214	0	0.9287	1.05579	2.16819	0	0	2.01381	0.924895	1.90833
ENSG00000070047	PHRF1	1436.36	1479.36	1470.02	1527.16	1490.93	1411.63	1194.94	1076.41	1493.89	1521.73	1455.27	1547.79	1507.98	1370.34	1444.08	1448.94	1489.08	1348.24
ENSG00000070061	ELP1	2395.06	2497.88	2496.29	2542.68	2457.4	2383.98	2182.71	1844.93	2371.97	2263.03	2371.9	2445.22	2459.81	2611.84	2488.78	2419.6	2572.13	2521.86
ENSG00000070081	NUCB2	1395.8	1383.47	1542.15	1446.58	1439.3	1487.64	3100.01	3095.74	2428.65	2426.94	2550.21	2377.65	2838.16	2952.4	2674.7	2884.79	2517.56	2642.08
ENSG00000070087	PFN2	10.139	13.965	13.6958	7.76687	9.05788	6.91008	10.6786	10.8243	8.64629	12.6899	5.5722	14.7811	10.8409	6.30662	4.91854	6.04144	14.7983	10.4958
ENSG00000070159	PTPN3	515.963	482.259	499.44	563.098	564.306	505.423	427.146	375.241	470.742	490.675	506.142	477.219	500.852	447.77	457.424	501.44	448.574	437.008
ENSG00000070182	SPTB	48.442	38.1711	45.6526	43.6886	38.9489	44.4219	29.9002	26.4593	42.2707	40.1846	26.0036	51.7339	45.532	26.1274	51.1528	31.2141	37.9207	41.0291
ENSG00000070190	DAPP1	41.6826	33.5161	29.2177	25.2423	38.0431	34.5504	34.1717	24.0539	24.0175	13.7474	26.0036	26.3948	26.0183	39.6416	40.332	28.1934	30.5215	41.0291
ENSG00000070193	FGF10	0	0.931003	0	0	0	0.987154	0	0	0	0	0	0	0	0.900946	0	0	0	0
ENSG00000070214	SLC44A1	3005.65	2887.97	3076.08	3183.44	3072.43	3094.73	3122.43	2809.5	3033.89	3076.23	3057.28	3076.58	2718.91	2831.67	2877.34	2775.04	2779.31	2799.52
ENSG00000070269	TMEM260	422.459	402.193	383.482	389.314	405.793	387.952	356.667	311.498	376.594	390.213	352.906	376.918	384.854	427.949	360.037	436.998	424.527	344.454
ENSG00000070366	SMG6	781.831	747.595	763.312	808.725	732.783	744.314	599.072	506.335	728.21	701.115	716.957	728.498	754.53	736.974	747.617	798.477	757.489	695.587
ENSG00000070367	EXOC5	1359.75	1289.44	1303.84	1274.74	1333.32	1357.34	1341.24	1155.79	1370.92	1349.36	1328.97	1295.46	1260.8	1400.07	1285.71	1303.94	1356.82	1276.67
ENSG00000070371	CLTCL1	794.223	850.937	844.574	866.005	913.941	855.862	769.93	572.483	834.847	834.359	806.112	872.086	920.396	828.87	903.043	805.526	924.895	905.503
ENSG00000070388	FGF22	1.12656	4.65501	3.65221	0	1.81158	0.987154	1.06786	0	0.960699	3.17247	2.7861	3.16738	4.33638	0	2.95112	0	1.84979	1.90833
ENSG00000070404	FSTL3	13047.8	12262.2	11194	11934.8	12407.5	11118.3	14934.1	13904.4	12483.3	13658.5	13324.1	11336.1	11332	10342.9	10722.4	11299.5	11485.3	11007.3
ENSG00000070413	DGCR2	1391.3	1351.82	1300.19	1310.66	1422.99	1352.4	1216.3	1237.57	1373.8	1370.51	1416.27	1353.53	1320.43	1279.34	1250.29	1259.64	1305.03	1312.93
ENSG00000070423	RNF126	1314.69	1322.02	1345.84	1327.16	1328.79	1309.95	1544.13	1449.25	1304.63	1423.38	1378.19	1403.15	1385.47	1254.12	1430.31	1416.72	1464.11	1368.27
ENSG00000070444	MNT	822.387	818.352	770.617	801.929	850.535	846.978	695.18	707.185	891.529	923.188	872.05	877.365	911.723	921.668	929.603	888.092	997.036	878.786
ENSG00000070476	ZXDC	469.774	478.535	500.353	474.75	499.089	495.551	441.028	366.822	445.764	493.847	444.848	476.163	509.524	531.558	555.795	548.764	508.692	508.57
ENSG00000070495	JMJD6	1656.04	1563.15	1555.84	1615.51	1575.17	1562.66	2106.9	1692.19	1779.21	1884.44	1805.39	1676.6	1827.78	1769.46	1723.45	1811.43	1808.17	1810.05
ENSG00000070501	POLB	467.521	477.604	489.396	450.478	490.032	478.77	568.104	594.131	473.625	377.523	458.778	498.335	450.983	494.619	486.935	444.046	468.922	444.641
ENSG00000070526	ST6GALNAC1	6.75934	5.58602	7.30442	5.82515	8.1521	5.92292	3.20359	4.81078	3.8428	6.34493	5.5722	3.16738	5.42047	3.60378	9.83707	10.0691	8.32405	10.4958
ENSG00000070540	WIPI1	246.716	272.784	246.524	244.656	232.788	254.686	482.675	576.091	515.895	489.617	551.648	490.944	496.515	516.242	522.348	542.723	513.317	552.462
ENSG00000070601	FRMPD1	0	0	0	0	0	0	1.06786	0	0.960699	0	0	0	0	0.900946	0.983707	0	0	0
ENSG00000070610	GBA2	741.275	674.046	692.094	736.881	725.537	780.839	555.289	514.753	612.926	637.666	656.591	629.253	654.793	645.978	628.589	611.193	631.703	581.087
ENSG00000070614	NDST1	2485.19	2465.3	2456.11	2532	2532.58	2562.65	2126.12	1658.52	2445.94	2644.78	2286.46	2550.8	2444.63	2490.21	2462.22	2391.4	2408.43	2418.81
ENSG00000070669	ASNS	34.9233	42.8261	34.696	40.776	41.6663	49.3577	51.2575	36.0808	58.6026	45.472	42.7202	61.2361	61.7934	65.7691	72.7943	72.4973	63.8177	53.4333
ENSG00000070718	AP3M2	257.982	283.956	244.698	293.199	245.469	261.596	259.491	271.809	242.096	255.912	250.749	236.498	271.024	290.105	253.796	264.817	226.599	249.037
ENSG00000070729	CNGB1	108.149	142.443	119.61	132.037	113.224	117.471	139.89	144.323	150.83	159.681	161.594	141.476	148.521	160.368	149.523	127.877	138.734	168.887
ENSG00000070731	ST6GALNAC2	4.50623	5.58602	1.82611	0	4.52894	4.93577	2.13573	9.62156	5.76419	7.40242	6.5009	4.22318	4.33638	5.40568	1.96741	2.01381	2.77468	1.90833
ENSG00000070748	CHAT	0	0	0	0	0	0	0	0	0	0	0	0	0	0	0	0	0	0.954166
ENSG00000070756	PABPC1	25892.8	24315.9	24752.9	25620.9	25799.6	24521.9	29342.8	26252.4	26791	29213.1	29292.1	27554.1	27976.1	28478.9	27044.1	28233.7	27903.1	26163.2
ENSG00000070759	TESK2	52.9482	59.5842	71.2181	52.4263	68.8399	76.998	70.479	56.5267	84.5415	74.0242	58.5081	71.794	60.7093	61.2643	72.7943	73.5042	56.4186	65.8374
ENSG00000070761	CFAP20	803.235	755.974	773.356	728.144	747.275	708.777	941.856	957.345	837.729	852.336	854.404	780.232	784.884	750.488	767.292	847.816	811.133	832.032
ENSG00000070770	CSNK2A2	2220.44	2126.41	2178.54	2237.83	2119.54	2198.39	2053.5	1986.85	2215.37	2175.25	2108.15	2298.46	2193.12	2337.05	2252.69	2275.61	2139.28	2254.69
ENSG00000070778	PTPN21	501.318	473.88	499.44	462.128	480.974	497.526	380.16	313.903	424.629	419.823	415.129	459.27	447.731	527.053	530.218	485.329	443.025	478.991
ENSG00000070785	EIF2B3	879.841	830.455	819.921	877.656	826.985	808.479	1027.29	989.818	872.315	906.268	951.918	799.236	853.182	913.559	826.314	847.816	878.65	883.557
ENSG00000070808	CAMK2A	6.75934	4.65501	6.39137	4.85429	6.34052	3.94862	2.13573	4.81078	2.8821	3.17247	6.5009	7.39056	2.16819	4.50473	4.91854	5.03454	4.62447	5.72499
ENSG00000070814	TCOF1	6792.01	6609.19	6706.37	7099.89	7056.09	6888.36	5753.65	4793.94	6018.78	6325.9	6028.19	6139.44	6369.05	5988.59	6375.41	6408.96	6562.13	5973.08
ENSG00000070831	CDC42	7.8859	15.827	10.9566	16.5046	16.3042	14.8073	14.9501	10.8243	5.76419	9.5174	8.3583	9.50215	14.0932	7.20757	10.8208	18.1243	17.573	4.77083
ENSG00000070882	OSBPL3	2066.11	2094.76	2068.98	2106.76	2072.44	2120.41	1867.69	1615.22	1980.96	1984.91	1933.55	2111.59	2146.51	2228.94	2044.14	2100.41	2046.79	2074.36
ENSG00000070886	EPHA8	4.50623	2.79301	4.56526	5.82515	1.81158	6.91008	2.13573	2.40539	3.8428	5.28744	0.9287	6.33476	4.33638	5.40568	3.93483	1.00691	1.84979	9.54166
ENSG00000070915	SLC12A3	492.305	556.74	447.396	482.517	540.756	401.772	845.748	711.995	865.59	1057.49	996.496	904.815	392.442	430.652	391.515	403.77	494.819	399.795
ENSG00000070950	RAD18	855.057	1010.14	986.097	910.665	961.947	984.193	894.87	770.927	944.367	986.637	921.271	926.987	880.285	1000.05	924.685	927.361	998.886	957.028
ENSG00000070961	ATP2B1	6143.12	5910.01	6091.89	6340.67	6210.99	6224.01	6223.51	5254.57	6177.29	6317.44	6306.8	6305.2	6830.88	7034.59	6551.49	7045.33	6739.71	6633.36
ENSG00000070985	TRPM5	0	0	0	0	0	0	0	0	0	0	0	0	0	0	0	0	0	0
ENSG00000071051	NCK2	9.01246	2.79301	5.47832	2.91257	12.681	6.91008	6.40718	4.81078	5.76419	4.22995	4.6435	4.22318	7.58866	9.00946	3.93483	4.02763	6.47426	3.81666
ENSG00000071054	MAP4K4	10299	10681.4	11529.1	11369.7	10857.7	11984	8637.95	7853.6	10655.1	9184.29	8992.61	10732.1	10799.7	10870.8	11623.5	10869.6	10199.7	10822.1
ENSG00000071073	MGAT4A	130.681	106.134	124.175	124.27	94.202	135.24	103.583	102.229	86.4629	90.944	97.5135	116.137	114.914	104.51	109.191	113.781	103.588	108.775
ENSG00000071082	RPL31	11780.4	11715.7	10921.9	10817.3	11120.4	10794.5	16540.1	17591.8	12673.5	12492.1	12946.1	11241	11200.9	10786.1	10558.1	10734.6	11931.1	11210.5
ENSG00000071127	WDR1	3768.33	3760.32	3647.65	3709.65	3661.2	3480.7	3714.03	3078.9	3756.33	4167.56	3778.88	3549.58	3451.76	3401.07	3471.5	3533.24	3635.76	3274.7
ENSG00000071189	SNX13	1018.41	958.933	998.88	1039.79	995.462	997.026	946.128	899.616	1026.99	1035.28	1021.57	1092.75	1053.74	1078.43	980.756	1075.38	1047.91	1001.87
ENSG00000071203	MS4A12	0	0	0	0	0	0	0	0	0	0	0	0	0	0	0	0	0	0
ENSG00000071205	ARHGAP10	581.303	562.326	582.528	645.621	623.182	609.074	524.321	443.794	560.087	584.791	521.93	570.129	617.934	648.681	612.85	609.179	586.383	580.133
ENSG00000071242	RPS6KA2	3.37967	2.79301	3.65221	0.970858	0	1.97431	1.06786	1.20269	1.9214	2.11498	0	2.11159	3.25228	1.80189	1.96741	2.01381	0	0
ENSG00000071243	ING3	466.395	490.639	501.266	503.875	503.618	527.14	504.032	458.227	490.917	465.295	437.418	472.996	514.945	541.468	466.277	507.481	498.518	521.929
ENSG00000071246	VASH1	0	0	0	0	0	0	0	1.20269	0	0	0.9287	1.05579	0	0	0	0	0	0
ENSG00000071282	LMCD1	6.75934	5.58602	1.82611	2.91257	2.71737	7.89723	1.06786	2.40539	3.8428	5.28744	5.5722	7.39056	2.16819	3.60378	0.983707	4.02763	5.54937	3.81666
ENSG00000071462	BUD23	2347.75	2386.16	2262.55	2168.9	2273.53	2169.76	2804.21	2861.21	2355.63	2321.19	2514.92	2246.73	2136.75	2181.19	2291.05	2233.32	2403.8	2343.43
ENSG00000071537	SEL1L	1447.63	1385.33	1438.97	1431.04	1448.36	1335.62	2878.96	2259.86	3088.65	3248.61	2874.33	3097.7	3457.18	3671.35	3269.84	3501.02	3509.05	3083.86
ENSG00000071539	TRIP13	7020.7	7470.37	6954.72	6965.91	7095.95	6701.79	7113.04	6867.39	6550.04	7113.73	7238.29	6667.34	6926.28	7106.66	6756.1	6785.55	7111.51	6934.88
ENSG00000071553	ATP6AP1	3478.81	3359.06	3507.04	3527.13	3537.1	3602.12	3609.38	3654.99	3709.26	3640.93	3478.91	3628.76	3562.33	3411.88	3671.19	3669.17	3593.22	3679.26
ENSG00000071564	TCF3	3243.36	3200.79	3280.6	3407.71	3303.41	3323.75	3286.89	2946.6	3129.96	3334.26	3218.88	3264.52	3166.64	3019.97	3091.79	3074.09	3066.95	3085.77
ENSG00000071575	TRIB2	0	0	0	0	0	0	0	0	0	1.05749	0	0	0	0	0	0	0	0
ENSG00000071626	DAZAP1	4661.69	4327.3	4279.48	4457.21	4572.42	4448.12	4466.88	4340.53	4344.28	4642.38	4425.26	4422.72	4573.79	4315.53	4276.17	4621.7	4625.4	4448.32
ENSG00000071655	MBD3	1583.94	1592.01	1491.02	1532.99	1596	1478.76	1844.2	1871.39	1542.88	1748.03	1784.03	1546.74	1444.01	1387.46	1481.46	1405.64	1588.04	1513.31
ENSG00000071677	PRLH	0	0	0	0	0	0	0	0	0	0	0	0	0	0	0	0	0	0
ENSG00000071794	HLTF	2375.91	2170.17	2304.55	2486.37	2212.84	2440.24	2345.03	2178.08	2410.39	2421.65	2390.48	2413.55	2182.28	2419.04	2244.82	2347.1	2222.52	2282.36
ENSG00000071859	FAM50A	2005.27	1994.21	2007.8	1903.85	1917.55	1925.94	2500.94	2714.48	2324.89	2145.64	2369.11	2096.81	2082.55	2020.82	2057.92	2087.32	2103.21	2068.63
ENSG00000071889	FAM3A	891.107	912.383	882.009	848.53	888.578	815.389	981.367	1004.25	840.611	930.59	934.273	782.343	847.762	853.196	838.118	826.671	893.448	862.566
ENSG00000071894	CPSF1	2096.52	1968.14	1842.54	1933.95	1982.77	2058.22	1605	1605.6	1942.53	1937.32	1865.76	2042.96	2043.52	1870.36	1994.96	2009.79	1998.7	1918.83
ENSG00000071909	MYO3B	0	0.931003	0.913053	0	0	0	0	1.20269	0	0	0	0	0	0	0	0	0	0
ENSG00000071967	CYBRD1	1028.55	1099.51	1170.53	1124.25	1106.87	1150.03	1183.19	1218.33	1269.08	1193.9	1172.02	1337.69	1292.24	1180.24	1257.18	1239.5	1126.52	1212.74
ENSG00000071991	CDH19	0	0	0	0	0	0	0	0	0	0	0	0	0	0	0	0	0	0
ENSG00000071994	PDCD2	1788.97	1817.32	1759.45	1769.87	1740.93	1737.39	2053.5	2204.54	1747.51	1675.06	1902.91	1663.93	1742.14	1743.33	1714.6	1782.23	1822.97	1774.75
ENSG00000072041	SLC6A15	1.12656	1.86201	2.73916	0	1.81158	0	2.13573	2.40539	1.9214	1.05749	4.6435	1.05579	0	1.80189	0	2.01381	1.84979	1.90833
ENSG00000072042	RDH11	2005.27	1882.49	2038.85	1932.98	1865.92	2085.86	2331.15	2564.15	1990.57	1829.46	2021.78	2039.79	1904.75	1942.44	1971.35	1967.5	1854.41	1937.91
ENSG00000072062	PRKACA	1273.01	1330.4	1386.01	1354.35	1374.08	1352.4	1238.72	1292.9	1467.95	1509.04	1433.91	1538.29	1369.21	1364.93	1444.08	1336.17	1321.67	1405.49
ENSG00000072071	ADGRL1	1532.12	1484.02	1616.1	1634.93	1552.52	1603.14	1385.02	1286.88	1546.73	1554.51	1567.65	1692.44	1431	1327.99	1619.18	1438.87	1372.54	1535.25
ENSG00000072080	SPP2	0	0	0	0	0	0	0	0	0	0	0	0	0	0	0	0	0	0
ENSG00000072110	ACTN1	4831.8	4624.29	4844.66	4947.49	4914.81	4984.14	4007.69	3413.25	4744.89	4860.22	4448.48	4967.51	5132.1	4984.93	5265.78	5095.96	5173.86	5037.04
ENSG00000072121	ZFYVE26	954.194	958.002	1004.36	1030.08	933.868	1000.97	650.329	518.361	886.725	900.98	828.401	1011.45	946.414	884.729	996.495	899.168	874.025	946.532
ENSG00000072133	RPS6KA6	0	0	0	0	0	0	0	0	0	0	0	0	0	0	0	0	0	0
ENSG00000072134	EPN2	1057.84	1017.59	1005.27	1093.19	1015.39	1080.93	891.667	814.224	943.406	909.44	842.331	939.657	999.535	845.087	965.017	939.444	886.974	930.311
ENSG00000072135	PTPN18	287.272	335.161	263.872	315.529	302.533	291.21	269.102	230.917	251.703	258.027	243.32	262.893	284.033	277.491	275.438	252.734	286.717	268.121
ENSG00000072163	LIMS2	188.135	182.477	174.393	178.638	169.382	193.482	197.555	218.89	205.59	198.808	187.597	207.991	208.146	215.326	228.22	195.34	209.951	211.825
ENSG00000072182	ASIC4	0	1.86201	0.913053	0.970858	0	0.987154	2.13573	0	1.9214	2.11498	1.8574	0	1.08409	0	1.96741	3.02072	1.84979	1.90833
ENSG00000072195	SPEG	297.411	269.991	243.785	265.044	250.903	291.21	231.727	250.161	319.913	267.545	286.04	313.571	274.276	238.751	270.519	241.658	241.398	254.762
ENSG00000072201	LNX1	10.139	15.827	10.9566	13.592	7.24631	11.8458	10.6786	15.635	8.64629	12.6899	12.0731	13.7253	6.50457	9.9104	9.83707	14.0967	10.1738	18.1291
ENSG00000072210	ALDH3A2	1416.08	1397.44	1381.45	1396.09	1396.73	1415.58	1392.49	1324.17	1292.14	1371.56	1382.84	1304.96	1201.18	1270.33	1218.81	1246.55	1272.66	1201.29
ENSG00000072274	TFRC	11550.6	10477.5	10627.9	11721.2	10982.7	10617.8	10167.1	7770.61	10534.1	11510.8	10368.9	10810.3	10752	10684.3	9939.38	10740.7	10531.8	10318.3
ENSG00000072310	SREBF1	3292.93	3261.3	3197.51	3231.02	3320.62	3229.97	3030.6	3038.01	3091.53	3343.78	3334.03	3092.42	3102.68	2759.6	3167.54	2967.36	3181.64	3071.46
ENSG00000072315	TRPC5	0	0	0	0	0	0	0	0	0	0	0	0	0	0	0	0	0	0
ENSG00000072364	AFF4	4887	4885.9	5520.32	5374.67	5103.21	5664.29	3909.45	2795.06	5225.24	5114.02	4572.92	5739.3	5608.02	6076.88	6031.11	5946.79	5322.77	5537.98
ENSG00000072401	UBE2D1	723.25	738.285	792.53	756.299	732.783	772.942	775.269	882.778	699.389	641.896	690.024	727.442	668.886	723.46	714.171	744.104	673.323	735.662
ENSG00000072415	PALS1	1363.13	1307.13	1301.1	1365.03	1316.11	1315.88	1437.35	1248.4	1538.08	1552.39	1442.27	1440.1	1449.43	1489.26	1436.21	1435.85	1482.61	1457.01
ENSG00000072422	RHOBTB1	749.161	715.941	753.269	772.803	755.428	801.569	663.144	689.144	812.751	801.576	797.754	846.747	684.064	752.29	727.943	708.863	696.446	724.212
ENSG00000072501	SMC1A	7284.32	6902.46	7101.73	7360.08	7506.27	7200.3	5693.85	4547.39	7050.57	7067.2	6645.78	7166.73	7034.69	7223.78	7005.96	7176.23	6980.18	7013.12
ENSG00000072506	HSD17B10	2511.1	2411.3	2436.03	2325.21	2374.98	2360.29	3283.68	3217.21	2706.29	2754.76	2935.62	2441	2512.93	2312.73	2476.97	2574.66	2692.37	2624.91
ENSG00000072518	MARK2	1080.37	1043.65	1099.32	1124.25	1106.87	1079.95	939.72	837.076	946.288	1000.38	960.276	1065.3	1021.22	957.706	1056.5	1052.22	957.266	1003.78
ENSG00000072571	HMMR	2001.89	1936.49	1966.72	1975.7	1979.15	1900.27	1846.34	1772.77	1725.42	1679.29	1902.91	1707.22	1685.77	1890.18	1711.65	1749	1748.05	1707.96
ENSG00000072609	CHFR	0	0	1.82611	0.970858	0.905788	0	0	1.20269	0	0	0.9287	0	0	0	2.95112	0	0	0
ENSG00000072657	TRHDE	0	0	0	0	0	0	0	0	0	0	0	0	0	0.900946	0	0	0	0
ENSG00000072682	P4HA2	1189.64	1116.27	1021.71	1118.43	1074.27	999	1450.16	1327.78	1391.09	1476.25	1352.19	1274.34	1127.46	1206.37	1161.76	1147.87	1248.61	1186.98
ENSG00000072694	FCGR2B	0	0	0	0	0	0	0	0	0.960699	0	0	0	0	0	0	0	0	0
ENSG00000072736	NFATC3	1240.34	1290.37	1322.1	1381.53	1299.81	1358.32	1127.66	1015.07	1274.85	1288.02	1186.88	1356.7	1350.78	1343.31	1331.94	1309.99	1265.26	1323.43
ENSG00000072756	TRNT1	1405.94	1298.75	1276.45	1384.44	1348.72	1330.68	1411.72	1404.75	1274.85	1331.38	1326.18	1204.66	1325.85	1403.67	1244.39	1364.36	1331.85	1279.54
ENSG00000072778	ACADVL	6632.04	6452.78	5945.8	6130.97	6412.08	6477.7	6437.08	6836.12	6501.05	6577.58	6512.98	6465.68	6624.9	6223.73	6293.76	6344.52	6477.96	6500.73
ENSG00000072786	STK10	1189.64	1143.27	1178.75	1195.13	1256.33	1267.51	1036.9	899.616	1215.28	1212.94	1139.52	1188.82	1209.85	1110.87	1250.29	1222.39	1259.71	1231.83
ENSG00000072803	FBXW11	1862.2	1858.28	1988.63	1967.93	1921.18	1986.15	1815.37	1751.12	2115.46	2095.94	1835.11	2104.2	2103.14	2062.27	2090.38	2166.86	2121.71	2107.75
ENSG00000072818	ACAP1	11.2656	7.44802	11.8697	9.70858	12.681	11.8458	16.018	22.8512	11.5284	14.8048	14.8592	4.22318	10.8409	8.10851	8.85336	5.03454	9.24895	13.3583
ENSG00000072832	CRMP1	1.12656	0	0	0	0	0	0	0	0.960699	1.05749	0	0	0	0.900946	0.983707	1.00691	0	0.954166
ENSG00000072840	EVC	296.285	279.301	301.307	267.957	300.722	281.339	187.944	97.4183	278.603	279.177	208.029	248.112	294.874	305.421	238.057	251.727	239.548	248.083
ENSG00000072849	DERL2	1184.01	1183.3	1149.53	1157.26	1141.29	1116.47	2056.71	2086.68	1770.57	1780.81	1830.47	1636.48	1942.7	1980.28	1776.58	1931.25	1874.76	1825.32
ENSG00000072858	SIDT1	0	0	0	0	0	0	0	0	0	0	0	0	0	0	0	1.00691	0	0
ENSG00000072864	NDE1	1084.87	1065.07	1065.53	1156.29	1083.32	1070.07	906.617	844.292	1026.99	1033.17	975.135	1172.99	1078.67	1033.38	1123.39	1090.48	1006.29	1136.41
ENSG00000072952	IRAG1	0	3.72401	4.56526	4.85429	5.43473	5.92292	1.06786	1.20269	2.8821	4.22995	0.9287	4.22318	5.42047	1.80189	3.93483	0	2.77468	1.90833
ENSG00000072954	TMEM38A	60.8341	67.0322	86.74	83.4938	83.3325	109.574	87.5649	68.5536	80.6987	72.9667	70.5812	82.3519	67.2139	47.7501	75.7454	72.4973	76.7663	96.3707
ENSG00000072958	AP1M1	1107.41	1145.13	1108.45	1077.65	1110.5	1026.64	1028.35	1080.02	1051	1146.32	1133.01	1079.02	1009.29	974.823	1007.32	993.817	1044.21	1072.48
ENSG00000073008	PVR	2533.63	2536.05	2486.24	2583.45	2599.61	2357.32	2655.78	2072.24	2495.9	2857.33	2586.43	2578.25	2825.15	2576.71	2669.78	2756.91	2633.18	2656.4
ENSG00000073050	XRCC1	873.082	823.938	861.009	798.045	844.195	823.286	832.934	749.279	843.494	815.324	807.041	828.798	816.323	832.474	805.656	782.367	770.437	766.195
ENSG00000073060	SCARB1	5342.13	5124.24	5181.58	5260.11	5289.8	4992.04	5093.71	4679.69	4904.37	5758.03	5418.97	5154.39	4851.32	4730.87	4965.75	4815.03	5076.75	4955.94
ENSG00000073067	CYP2W1	1.12656	1.86201	0	0	2.71737	0	1.06786	1.20269	0	2.11498	0	1.05579	2.16819	0.900946	3.93483	0	0.924895	0
ENSG00000073111	MCM2	6883.26	6908.04	6711.85	6592.13	6975.48	6515.22	6644.25	5783.76	6692.23	6918.09	6866.81	6729.63	6741.98	6563.39	6727.57	6457.3	6814.62	6657.21
ENSG00000073146	MOV10L1	4.50623	0	3.65221	1.94172	1.81158	2.96146	5.33932	8.41886	8.64629	7.40242	7.4296	7.39056	7.58866	9.9104	4.91854	6.04144	3.69958	8.58749
ENSG00000073150	PANX2	47.3154	39.1021	37.4352	47.572	44.3836	37.5119	52.3253	52.9186	62.4454	44.4145	60.3655	73.9056	42.2797	35.1369	55.0876	43.297	45.3198	43.8916
ENSG00000073169	SELENOO	847.171	814.628	808.965	790.279	822.456	837.107	812.645	825.049	798.341	798.404	859.048	735.888	735.016	698.233	784.015	793.443	754.714	798.637
ENSG00000073282	TP63	21.4046	21.4131	28.3046	25.2423	24.4563	17.7688	13.8822	24.0539	24.9782	19.0348	24.1462	19.0043	23.8501	18.9199	22.6253	21.145	23.1224	20.9916
ENSG00000073331	ALPK1	407.814	407.779	427.309	414.556	423.003	431.386	336.377	337.957	377.555	383.868	376.124	407.536	394.61	457.681	468.245	418.873	407.879	416.016
ENSG00000073350	LLGL2	1015.03	1022.24	1006.18	1027.17	1052.53	1020.72	945.06	1031.91	971.267	981.349	1034.57	1023.06	949.667	913.559	939.44	903.196	939.693	889.282
ENSG00000073417	PDE8A	1417.21	1463.54	1426.19	1483.47	1466.47	1506.4	1436.28	1255.61	1558.25	1443.47	1447.84	1573.13	1552.42	1568.55	1597.54	1564.73	1482.61	1564.83
ENSG00000073464	CLCN4	0	0	2.73916	0	0.905788	0	1.06786	0	0	1.05749	0	1.05579	0	0	0	1.00691	0	0.954166
ENSG00000073536	NLE1	1083.75	1089.27	1034.49	1049.5	1027.16	1098.7	1121.26	940.507	1020.26	1018.36	989.995	1006.17	1002.79	1009.96	1020.1	1066.31	1088.6	1052.44
ENSG00000073578	SDHA	1234.71	1250.34	1230.8	1200.95	1252.71	1201.37	1459.77	1494.95	1293.1	1325.03	1351.26	1203.61	1152.39	1093.75	1144.05	1158.95	1162.59	1196.52
ENSG00000073584	SMARCE1	87.8715	73.5492	75.7834	69.9018	66.1226	67.1265	52.3253	60.1347	57.6419	47.587	68.7238	52.7897	60.7093	57.6605	58.0387	70.4835	64.7426	67.7458
ENSG00000073598	FNDC8	1.12656	1.86201	1.82611	0.970858	0	0	1.06786	2.40539	1.9214	3.17247	0	2.11159	0	2.70284	0.983707	2.01381	0.924895	3.81666
ENSG00000073605	GSDMB	109.276	75.4112	73.9573	86.4064	103.26	79.9595	54.4611	80.5806	73.9738	74.0242	68.7238	82.3519	111.662	85.5899	98.3707	107.739	92.4895	94.4624
ENSG00000073614	KDM5A	2824.28	2689.67	3034.99	2936.85	2900.33	3008.85	2892.84	2120.35	2971.44	2953.57	2726.66	3072.36	2968.25	3019.97	3093.76	3031.8	2900.47	2936.92
ENSG00000073670	ADAM11	49.5685	53.0672	43.8265	47.572	65.2168	76.998	38.4431	44.4997	38.428	35.9546	46.435	32.7296	46.6161	41.4435	47.2179	41.2832	47.1696	44.8458
ENSG00000073711	PPP2R3A	417.953	417.089	436.439	422.323	435.684	453.104	370.549	260.985	391.004	362.719	386.339	429.708	423.881	491.916	472.179	468.212	373.657	440.824
ENSG00000073712	FERMT2	2585.45	2591.91	2649.68	2621.32	2518.09	2572.52	3228.15	2680.81	3143.41	3272.93	3250.45	3459.84	2839.24	2928.98	2771.1	2861.63	2760.81	2681.21
ENSG00000073734	ABCB11	1.12656	0	0	0	0	0	1.06786	0	0	0	0.9287	0	0	0	0	1.00691	0.924895	0.954166
ENSG00000073737	DHRS9	1.12656	1.86201	0	0.970858	0	0.987154	0	1.20269	0.960699	1.05749	0	1.05579	1.08409	0	0	0	0.924895	0
ENSG00000073754	CD5L	0	0	0	0	0	0	0	0	0	0	0	0	0	0	0	0	0	0
ENSG00000073756	PTGS2	799.856	683.356	781.573	805.812	728.254	842.042	834.002	660.279	780.087	789.944	675.165	840.412	841.257	792.832	848.939	893.127	718.643	831.078
ENSG00000073792	IGF2BP2	1075.86	992.449	1067.36	1087.36	1046.19	1106.6	1061.46	804.603	1151.88	1074.41	948.203	1170.88	1291.16	1177.54	1208.98	1299.92	1026.63	1226.1
ENSG00000073803	MAP3K13	390.915	446.881	472.961	456.303	410.322	417.566	427.146	482.281	370.83	374.351	390.054	373.751	407.62	435.157	411.19	427.936	351.46	436.054
ENSG00000073849	ST6GAL1	583.557	538.12	556.049	607.757	538.038	565.639	505.1	383.66	533.188	549.894	529.359	581.742	509.524	520.747	552.843	523.592	523.49	575.362
ENSG00000073861	TBX21	0	0	0	0	0	0	0	0	0	0	0	0	0	0	0	1.00691	0	0
ENSG00000073905	VDAC1P1	10.139	13.965	7.30442	5.82515	7.24631	8.88439	7.47505	6.01347	2.8821	5.28744	4.6435	6.33476	7.58866	6.30662	4.91854	9.06216	6.47426	6.67916
ENSG00000073910	FRY	187.008	150.822	203.611	186.405	168.477	190.521	109.99	107.04	167.162	169.198	133.733	187.931	192.969	208.119	247.894	279.92	192.378	221.366
ENSG00000073921	PICALM	5827.68	5831.8	5708.41	6088.25	5785.27	5749.18	5958.68	5339.97	6550.04	6645.26	6140.57	6592.38	6533.84	6517.44	6164.89	6574.1	6037.71	6183.95
ENSG00000073969	NSF	973.345	1030.62	1044.53	933.966	1032.6	1012.82	1010.2	1037.93	953.013	1033.17	988.137	1074.8	942.078	1046.9	945.343	965.624	1023.86	994.24
ENSG00000074047	GLI2	248.969	268.129	240.133	270.869	263.584	251.724	197.555	168.377	227.686	238.992	249.82	269.227	263.435	253.166	247.894	297.038	242.322	222.321
ENSG00000074054	CLASP1	1880.22	1900.18	1954.85	1886.38	1957.41	1986.15	1502.48	1066.79	1920.44	1938.38	1802.61	2136.93	2055.44	2023.52	2195.63	2056.1	1917.31	2021.88
ENSG00000074071	MRPS34	3708.63	3636.5	3708.82	3574.7	3654.86	3471.82	4617.44	4878.13	3653.54	3990.96	4033.35	3657.27	3663.16	3293.86	3479.37	3574.52	3671.83	3625.83
ENSG00000074181	NOTCH3	10.139	10.241	16.435	23.3006	8.1521	18.7559	5.33932	2.40539	10.5677	6.34493	6.5009	12.6695	8.67276	6.30662	7.86966	8.05526	7.39916	11.45
ENSG00000074201	CLNS1A	2659.8	2602.15	2566.59	2557.24	2523.53	2452.09	3231.36	3319.44	2635.2	2594.02	2845.54	2509.62	2459.81	2586.62	2515.34	2598.83	2557.33	2573.38
ENSG00000074211	PPP2R2C	1.12656	0	0	0	1.81158	0	4.27146	1.20269	1.9214	1.05749	0.9287	4.22318	1.08409	0.900946	5.90224	2.01381	0.924895	0
ENSG00000074219	TEAD2	753.667	674.977	731.355	675.717	764.485	651.522	686.637	687.941	660	664.103	692.811	658.815	672.139	627.959	678.758	644.421	638.177	669.824
ENSG00000074266	EED	1419.46	1443.99	1460.88	1413.57	1422.09	1320.81	1745.96	1653.71	1468.91	1377.91	1444.13	1312.35	1316.09	1259.52	1250.29	1287.83	1358.67	1378.77
ENSG00000074276	CDHR2	2.25311	0.931003	0.913053	1.94172	0	1.97431	1.06786	3.60808	5.76419	2.11498	2.7861	4.22318	1.08409	2.70284	0.983707	1.00691	0	1.90833
ENSG00000074317	SNCB	0	0	0	0	0	0	0	0	0	0	0	0	0	0	0	0	0	0
ENSG00000074319	TSG101	968.839	1050.17	934.053	970.858	958.324	965.437	1199.21	1199.09	981.834	1002.5	1020.64	950.215	1012.54	980.229	951.245	957.569	960.041	955.12
ENSG00000074356	NCBP3	1102.9	1133.03	1039.05	1082.51	1077.89	1048.36	984.571	946.521	1036.59	1102.96	1103.3	1093.8	1164.32	1074.83	1063.39	1035.1	1122.82	1048.63
ENSG00000074370	ATP2A3	246.716	260.681	254.742	280.578	232.788	265.544	211.437	235.728	237.293	226.303	252.607	260.781	238.501	215.326	277.405	225.547	257.121	255.716
ENSG00000074410	CA12	0	0.931003	0	0	0	0.987154	0	0	0	0	0.9287	0	0	0	0	0	0	0
ENSG00000074416	MGLL	2624.88	2542.57	2685.29	2592.19	2577.87	2626.82	3024.19	2857.6	2935.9	2939.82	2908.69	3036.46	2664.7	2373.09	2748.48	2677.37	2536.99	2609.64
ENSG00000074527	NTN4	1256.11	1232.65	1221.66	1296.1	1187.49	1232.96	1445.89	1301.32	1390.13	1457.22	1380.98	1433.77	1491.71	1449.62	1449	1491.23	1392.89	1416.94
ENSG00000074582	BCS1L	423.585	474.811	426.396	455.332	456.517	443.232	436.756	437.781	397.729	413.478	432.774	401.202	420.629	433.355	390.532	464.184	448.574	409.337
ENSG00000074590	NUAK1	548.633	511.121	551.484	615.524	558.871	545.896	432.485	365.619	521.659	575.274	477.352	623.974	595.168	577.506	568.583	585.013	535.514	544.829
ENSG00000074603	DPP8	1345.11	1334.13	1386.93	1341.73	1386.76	1391.89	1237.65	1120.91	1469.87	1420.21	1388.41	1423.21	1313.92	1484.76	1378.17	1487.2	1310.58	1366.37
ENSG00000074621	SLC24A1	235.45	236.475	256.568	233.006	249.998	225.071	221.048	202.053	256.507	228.418	246.106	201.657	248.258	253.166	262.65	268.844	264.52	229.954
ENSG00000074657	ZNF532	435.978	451.536	424.57	471.837	471.916	430.399	378.024	263.39	450.568	545.664	464.35	524.73	507.356	547.775	515.463	520.571	482.795	461.816
ENSG00000074660	SCARF1	24.7843	17.6891	25.5655	33.0092	31.7026	29.6146	20.2894	32.4728	23.0568	31.7247	33.4332	21.1159	33.6069	27.0284	26.5601	21.145	29.5966	31.4875
ENSG00000074695	LMAN1	6591.49	6434.16	6840.59	6838.72	6552.47	6857.76	8354.97	7578.18	8901.84	8828.97	8388.02	9037.6	9195.29	9517.59	9085.52	9278.65	8960.38	9103.69
ENSG00000074696	HACD3	3503.59	3498.71	3686.91	3526.16	3433.84	3563.63	3696.95	3329.06	3819.74	3757.26	3710.16	3733.29	3574.26	3739.83	3652.5	3638.96	3497.95	3495.11
ENSG00000074706	IPCEF1	2.25311	0.931003	1.82611	0	1.81158	2.96146	0	0	2.8821	3.17247	1.8574	5.27897	1.08409	0.900946	1.96741	2.01381	0.924895	1.90833
ENSG00000074755	ZZEF1	1261.74	1286.65	1234.45	1294.15	1355.06	1318.84	961.078	638.631	1258.52	1381.08	1230.53	1409.48	1325.85	1417.19	1396.86	1391.55	1309.65	1227.06
ENSG00000074771	NOX3	0	0	0	0	0	0	0	0	0	0	0	0	0	0	0	0	0	0
ENSG00000074800	ENO1	42434	40717.4	40239.2	39308.1	40267.7	39148.6	44296.1	41922.3	42840.4	45711	44487.5	41284.7	40824.8	40199.3	41378.7	40784.8	43420.1	41807.7
ENSG00000074803	SLC12A1	0	0	0	0	0.905788	1.97431	0	0	1.9214	0	0.9287	0	0	0	0	2.01381	0.924895	0.954166
ENSG00000074842	MYDGF	4008.29	3978.18	3996.43	3979.55	3876.77	3955.53	5913.83	5965.37	4827.51	4786.19	5075.35	4470.23	4759.17	4354.27	4776.88	4641.84	4693.84	4824.26
ENSG00000074855	ANO8	424.712	442.226	385.308	448.536	460.141	463.962	289.391	313.903	442.882	438.858	399.341	471.94	446.647	405.426	437.75	455.122	458.748	471.358
ENSG00000074935	TUBE1	494.559	476.673	494.875	469.895	469.198	484.693	622.565	648.253	563.93	561.526	518.215	578.575	690.568	709.044	635.475	718.932	608.581	653.603
ENSG00000074964	ARHGEF10L	417.953	418.02	429.135	365.043	419.38	454.091	386.567	380.052	380.437	415.593	409.557	405.425	430.385	367.586	452.505	362.487	422.677	427.466
ENSG00000074966	TXK	11.2656	14.896	20.0872	14.5629	9.96367	12.833	11.7465	6.01347	15.3712	9.5174	11.1444	11.6137	22.766	13.5142	21.6416	12.0829	12.0236	15.2666
ENSG00000075035	WSCD2	0	0.931003	0	0	0	0	0	0	0	0	0	0	0	0	0.983707	0	0	0
ENSG00000075043	KCNQ2	0	0	0	0	0.905788	0	0	0	0.960699	0	0	0	0	0	0	0	0	0
ENSG00000075073	TACR2	0	0	0	0	0	0	0	0	0.960699	0	0	0	0	0	0	2.01381	0	0
ENSG00000075089	ACTR6	651.15	650.771	679.311	703.872	666.66	638.689	886.327	938.102	705.153	729.667	768.035	630.309	669.97	683.818	632.524	632.338	725.117	654.558
ENSG00000075131	TIPIN	641.011	674.046	617.224	638.825	607.784	600.19	687.704	732.441	597.555	577.389	578.58	603.914	641.784	659.492	586.289	605.151	618.755	629.749
ENSG00000075142	SRI	1649.28	1779.15	1685.5	1746.57	1671.18	1628.8	2086.61	2243.03	1814.76	1714.19	1923.34	1687.16	1748.64	1761.35	1839.53	1789.27	1778.57	1728.95
ENSG00000075151	EIF4G3	2094.27	1986.76	2142.02	2355.3	2120.45	2311.91	1770.52	1389.11	2370.04	2271.49	2080.29	2375.54	2379.59	2343.36	2312.7	2429.67	2122.63	2194.58
ENSG00000075188	NUP37	1374.4	1417.92	1465.45	1386.39	1421.18	1354.38	1718.19	1860.57	1497.73	1386.37	1490.56	1427.43	1432.09	1400.97	1432.28	1450.95	1422.49	1462.74
ENSG00000075213	SEMA3A	4.50623	0.931003	2.73916	0.970858	1.81158	0	1.06786	2.40539	2.8821	0	0	0	0	3.60378	1.96741	1.00691	0.924895	0
ENSG00000075218	GTSE1	1227.95	1218.68	1249.06	1154.35	1265.39	1137.2	1124.46	1015.07	1087.51	1241.49	1190.59	1215.22	1064.58	1027.08	1124.38	1071.35	1057.15	1092.52
ENSG00000075223	SEMA3C	1992.88	1882.49	1935.67	1992.2	1979.15	2029.59	1861.29	1575.53	1977.12	1970.1	1926.12	2013.4	1988.23	2047.85	2002.83	2151.76	2033.84	1940.77
ENSG00000075234	TTC38	1065.72	1084.62	1063.71	989.304	1050.71	1104.63	958.942	938.102	991.441	1099.79	990.923	1013.56	978.937	947.795	991.577	1032.08	1007.21	984.699
ENSG00000075239	ACAT1	2192.28	2125.48	2197.72	2270.84	2127.7	2130.28	2814.89	2906.91	2320.09	2309.56	2397.9	2159.1	2033.76	2093.8	2012.66	2139.68	2198.47	2199.35
ENSG00000075240	GRAMD4	315.436	296.059	321.395	291.257	312.497	301.082	264.83	269.404	255.546	278.12	289.755	279.785	297.042	267.581	263.634	289.989	257.121	277.662
ENSG00000075275	CELSR1	2041.32	1924.38	1945.72	2147.54	2067.92	2045.38	1433.07	1172.63	1956.94	2124.49	1775.68	2078.86	1910.17	1795.59	1867.08	1871.84	1857.19	1661.2
ENSG00000075290	WNT8B	0	0	0	0	0	0	0	1.20269	0	0	0	0	0	0	0.983707	0	0	0
ENSG00000075292	ZNF638	4173.89	4068.48	4190	4427.11	4225.5	4203.3	3509	3068.07	3884.11	4071.33	3927.47	4205.23	4224.72	4351.57	4155.18	4143.42	3981.67	4033.26
ENSG00000075303	SLC25A40	541.874	561.395	572.484	518.438	533.509	605.125	559.561	632.618	562.009	514.997	494.069	526.841	514.945	554.082	534.153	545.744	506.842	573.453
ENSG00000075336	TIMM21	309.803	334.23	299.481	317.471	290.758	259.621	323.563	357.2	320.873	342.626	378.91	296.678	261.267	281.095	289.21	290.996	303.365	233.771
ENSG00000075340	ADD2	0	0	0	0	0	0	0	0	0	0	0	0	0	0	0	0	0	0
ENSG00000075388	FGF4	0	0	0	0	0	0	0	0	0	0	0	0	0	0	0	0	0	0
ENSG00000075391	RASAL2	1482.55	1484.02	1508.36	1605.8	1501.8	1489.62	1323.08	840.684	1487.16	1594.69	1362.4	1711.44	1691.19	1757.75	1625.08	1711.74	1505.73	1574.37
ENSG00000075399	VPS9D1	209.54	261.612	235.568	244.656	230.976	220.135	243.473	299.471	268.996	250.625	282.325	278.73	238.501	235.147	267.568	211.45	280.243	275.754
ENSG00000075407	ZNF37A	1802.49	1742.84	1857.15	1947.54	1759.95	1773.92	1648.78	1355.44	1727.34	1764.95	1669.8	2016.57	1930.77	2055.06	1909.38	2075.24	1910.83	1846.31
ENSG00000075413	MARK3	1436.36	1443.05	1393.32	1492.21	1413.03	1459.01	1483.26	1290.49	1482.36	1521.73	1478.49	1588.97	1451.6	1462.24	1461.79	1559.7	1394.74	1530.48
ENSG00000075415	SLC25A3	12483.4	12088.1	12431.2	11721.2	11834.1	11879.4	13580	14414.3	12479.5	12311.3	13256.3	11869.2	11059.9	11383.5	11485.8	11591.5	11847	11766.8
ENSG00000075420	FNDC3B	4585.09	4434.37	4499.52	4731.96	4664.81	4605.07	4214.86	3396.41	4873.63	4760.81	4381.61	5180.78	5624.28	5869.66	5604.18	5893.43	5260.8	5436.84
ENSG00000075426	FOSL2	5027.82	4824.46	4721.4	4925.16	4792.53	4951.56	4341.94	3748.8	5066.73	5293.79	4806.02	5368.71	5378.19	5125.48	5449.74	5340.64	5106.34	5248.86
ENSG00000075429	CACNG5	0	0	0	0	0	0	0	0	0.960699	0	0	0	1.08409	0	0	0	0	0
ENSG00000075461	CACNG4	0	0	0	0	0	0	0	0	0	0	0	0	0	0	0.983707	0	0	0
ENSG00000075539	FRYL	859.563	892.832	945.923	977.654	932.962	962.475	734.691	463.038	822.358	854.451	746.675	922.764	916.06	936.984	921.734	929.375	858.302	855.886
ENSG00000075568	TMEM131	1087.13	1053.9	1039.05	1124.25	1096	1109.56	749.641	535.199	953.974	1020.48	860.905	1063.18	1067.83	1055.91	1115.52	1128.74	1008.14	1047.67
ENSG00000075618	FSCN1	8547.19	8176.07	8007.47	8350.35	8368.58	8061.1	7830.65	7786.25	8081.4	9060.56	8357.38	8349.22	8303.08	7385.95	7997.54	8036.13	8481.28	8047.43
ENSG00000075624	ACTB	57952.4	57859	56541.7	57318.5	59601.8	55347.7	55276.9	59930.3	52126.6	56775.5	58473.8	53367.2	52923.3	51794.5	52752.3	53799	56231.7	53068.8
ENSG00000075643	MOCOS	1592.95	1666.5	1679.1	1634.93	1599.62	1573.52	1920.02	1677.76	1918.52	1884.44	1869.47	1875.09	2080.38	1991.09	2028.4	1968.5	2028.29	1926.46
ENSG00000075651	PLD1	567.785	600.497	493.049	596.107	597.82	575.511	495.489	441.389	577.38	546.722	538.646	623.974	586.495	627.058	625.638	619.248	597.482	592.537
ENSG00000075673	ATP12A	0	0	0	0	0	0	0	0	0	0	0	0	0	0	0	0	0	0
ENSG00000075702	WDR62	1198.66	1244.75	1249.06	1209.69	1211.04	1270.47	977.096	840.684	1090.39	1059.6	1040.14	1155.04	1077.59	987.437	1122.41	1120.69	1035.88	1124.01
ENSG00000075711	DLG1	1109.66	1024.1	1081.05	1136.87	1082.42	992.09	1046.51	768.522	1082.71	1167.47	969.563	1158.21	1054.82	1113.57	983.707	1129.75	1075.65	1028.59
ENSG00000075785	RAB7A	5793.88	5692.15	5767.76	5772.72	5712.81	5558.66	5831.61	5655.07	5966.9	6054.12	5574.99	5811.09	5901.81	5979.58	5801.9	5977	5793.54	5751.71
ENSG00000075790	BCAP29	12.3921	10.241	6.39137	10.6794	5.43473	6.91008	13.8822	7.21617	9.60699	7.40242	12.0731	5.27897	16.2614	9.00946	5.90224	7.04835	5.54937	9.54166
ENSG00000075826	SEC31B	112.656	131.271	93.1314	112.62	106.883	141.163	59.8004	85.3913	91.2664	88.829	91.0126	95.0215	120.334	100.005	99.3544	109.753	91.5646	94.4624
ENSG00000075856	SART3	2897.5	2803.25	2933.64	2849.47	2846.89	2825.23	2652.57	2173.27	2970.48	2868.97	2779.6	2776.74	3007.28	2962.31	3005.23	2978.43	3196.44	2957.91
ENSG00000075884	ARHGAP15	2.25311	5.58602	0.913053	0.970858	0.905788	3.94862	4.27146	2.40539	1.9214	3.17247	1.8574	0	2.16819	4.50473	2.95112	4.02763	1.84979	2.8625
ENSG00000075886	TUBA3D	0	0	0	0	0	0	0	0	0	0	0	0	0	0	0	0	0	0
ENSG00000075891	PAX2	1.12656	0	0	0	0	0	0	0	0	0	0	0	0	0	0	0	0	0
ENSG00000075914	EXOSC7	711.984	732.699	697.572	716.493	662.131	662.38	820.12	891.197	751.266	737.07	812.613	671.485	708.998	659.492	649.247	655.497	731.592	706.082
ENSG00000075945	KIFAP3	1119.8	1036.21	1105.71	1114.55	1102.34	1106.6	1144.75	1203.9	1143.23	1184.39	1159.95	1132.87	1110.11	1080.23	1078.14	1109.61	1045.13	1075.34
ENSG00000075975	MKRN2	1268.5	1304.34	1325.75	1241.73	1297.09	1307.98	1437.35	1315.75	1525.59	1458.28	1389.34	1450.66	1507.98	1575.75	1601.48	1521.44	1524.23	1520.94
ENSG00000076003	MCM6	3751.44	3686.77	3591.95	3779.55	3724.6	3473.79	3863.53	3584.03	3872.58	4006.82	3881.04	3770.24	3704.35	3849.74	3665.29	3784.96	3892.88	3670.67
ENSG00000076043	REXO2	983.484	952.416	1007.1	986.392	980.969	945.694	1263.28	1543.06	1131.7	1138.92	1114.44	1092.75	1073.25	1136.09	1062.4	1111.63	1134.85	1052.44
ENSG00000076053	RBM7	704.098	728.975	752.356	735.91	667.566	712.725	781.677	903.224	703.232	705.345	683.524	704.215	664.55	763.101	719.09	665.566	691.821	712.762
ENSG00000076067	RBMS2	2790.48	3060.21	3155.51	3064.03	3020.8	3145.07	2479.58	2606.24	2909	2666.99	2649.58	3011.12	3232.77	3312.78	3499.05	3261.37	2942.09	3220.31
ENSG00000076108	BAZ2A	5484.08	5429.61	6083.67	6077.57	5811.54	6243.75	4457.26	3228.03	5582.62	5484.14	4768.88	5955.73	5919.16	5707.49	6406.88	5985.06	5442.08	5859.53
ENSG00000076201	PTPN23	1880.22	1857.35	1995.93	1926.18	2074.26	2002.94	1341.24	1092.05	1967.51	1978.56	1603.87	2101.03	2123.74	1983.88	2218.26	2026.9	2192	2137.33
ENSG00000076242	MLH1	1838.54	1863.87	1755.8	1748.52	1782.59	1691.98	2119.71	2044.58	1896.42	1976.45	2026.42	1718.83	1900.42	2101.01	1851.34	1896.01	1980.2	1823.41
ENSG00000076248	UNG	2270.01	2199.96	2138.37	2204.82	2193.82	2170.75	2449.68	2446.28	2297.99	2400.5	2279.03	2186.55	2291.78	2255.07	2183.83	2258.49	2286.34	2192.67
ENSG00000076258	FMO4	10.139	9.31003	5.47832	4.85429	11.7752	4.93577	10.6786	3.60808	5.76419	6.34493	6.5009	5.27897	7.58866	6.30662	1.96741	7.04835	5.54937	8.58749
ENSG00000076321	KLHL20	620.733	592.118	609.006	573.777	562.495	600.19	546.746	467.848	587.948	577.389	566.507	571.185	594.084	655.889	632.524	628.31	611.355	568.683
ENSG00000076344	RGS11	0	0	0	0	0	0	0	0	0	1.05749	0	1.05579	0	0	0	0	0	0
ENSG00000076351	SLC46A1	1855.44	1869.45	1835.24	1880.55	1971.9	1888.43	1662.66	1579.14	1899.3	1961.64	1865.76	1902.54	1854.89	1839.73	1863.14	1843.65	1885.86	1947.45
ENSG00000076356	PLXNA2	1016.15	987.794	978.793	1063.09	1073.36	1050.33	923.702	607.361	1061.57	1165.35	1075.44	1127.59	1004.96	984.734	1033.88	988.783	1037.73	948.441
ENSG00000076382	SPAG5	2657.55	2793.94	2609.51	2766.95	2848.7	2744.29	2394.15	2083.07	2522.8	2604.59	2526.07	2563.47	2353.57	2394.71	2450.41	2484.04	2353.86	2463.66
ENSG00000076513	ANKRD13A	1052.2	1045.52	1170.53	1129.11	1041.66	1162.87	1025.15	761.306	1180.7	1018.36	1018.78	1233.17	1028.81	1075.73	1198.16	1064.3	1094.15	1098.24
ENSG00000076554	TPD52	3896.76	3838.52	3796.47	3769.84	3781.67	3753.16	5432.22	5849.91	4815.02	4762.93	5082.78	4776.41	4409.01	5002.05	4405.04	4972.11	4445.97	4486.49
ENSG00000076555	ACACB	278.26	287.68	313.177	327.179	355.069	314.902	249.88	191.228	276.681	322.534	310.186	320.961	297.042	321.638	301.998	303.079	306.14	282.433
ENSG00000076604	TRAF4	3461.91	3477.3	3285.16	3474.7	3355.04	3255.63	4297.09	3857.04	3553.62	3645.16	3634	3397.55	3868.05	3428.1	3693.82	3800.07	3539.57	3882.5
ENSG00000076641	PAG1	59.7075	67.9632	56.6093	51.4555	59.782	48.3705	48.0539	34.8782	59.5633	50.7595	44.5776	51.7339	44.4479	38.7407	55.0876	58.4006	36.9958	46.7541
ENSG00000076650	GPATCH1	425.839	449.674	404.482	428.148	447.459	429.412	420.738	372.835	446.725	451.548	451.348	439.21	493.263	501.827	451.522	489.357	482.795	430.329
ENSG00000076662	ICAM3	180.249	192.718	177.132	158.25	200.179	186.572	205.03	230.917	177.729	203.038	199.671	193.21	196.221	178.387	197.725	192.319	191.453	203.237
ENSG00000076685	NT5C2	3259.13	3329.27	3274.21	3379.56	3299.79	3310.91	3218.54	2798.67	3517.12	3431.55	3307.1	3682.61	4056.68	4097.5	3875.81	3986.35	3607.09	3784.22
ENSG00000076706	MCAM	9767.25	9465.51	9524.05	9692.08	9591.39	9427.32	8672.12	8303.41	9117.99	9189.58	8860.73	8957.36	9315.62	8816.66	9256.68	9046.05	9142.58	9232.51
ENSG00000076716	GPC4	0	0	0	0	0	0	0	0	0	0	0	0	0	0	0	0	0	0
ENSG00000076770	MBNL3	1608.72	1643.22	1676.37	1661.14	1713.75	1613.01	1533.45	1220.74	1764.8	1793.5	1730.17	1775.85	1604.46	1807.3	1598.52	1691.6	1652.79	1565.79
ENSG00000076826	CAMSAP3	321.069	334.23	351.525	308.733	348.729	347.478	325.699	329.538	353.537	344.741	322.259	380.086	370.76	318.935	368.89	312.141	310.765	333.958
ENSG00000076864	RAP1GAP	274.88	256.026	238.307	261.161	237.317	242.84	299.002	291.052	296.856	313.017	301.828	298.79	299.21	286.501	265.601	288.982	295.041	257.625
ENSG00000076924	XAB2	2039.07	2027.72	1928.37	2025.21	1985.49	2006.88	2050.3	1921.91	2048.21	2130.84	1994.85	2109.48	2026.17	1917.21	2188.75	1933.26	2134.66	2149.73
ENSG00000076928	ARHGEF1	1859.95	1912.28	1802.37	1880.55	1827.88	1891.39	1688.29	1739.1	1821.48	1838.97	1849.97	1861.36	1832.12	1701.89	1857.24	1777.19	1859.96	1854.9
ENSG00000076944	STXBP2	86.7449	91.2383	73.9573	93.2024	78.8036	108.587	95.0399	108.243	96.0699	80.3691	82.6543	96.0773	96.4844	82.887	85.5825	86.594	96.189	96.3707
ENSG00000076984	MAP2K7	1519.73	1400.23	1458.15	1501.92	1559.77	1501.46	1484.33	1295.3	1397.82	1557.68	1403.27	1446.44	1620.72	1408.18	1510.97	1436.86	1443.76	1492.31
ENSG00000077009	NMRK2	0	0	0	0	0	0	0	0	0	0	0	0	0	0	0	0	0	0
ENSG00000077044	DGKD	2247.48	2292.13	2223.28	2355.3	2336.03	2267.49	1977.68	1758.34	2355.63	2457.6	2266.03	2499.06	2600.74	2448.77	2516.32	2469.94	2436.17	2453.16
ENSG00000077063	CTTNBP2	0	0.931003	0.913053	2.91257	0.905788	0	1.06786	0	2.8821	1.05749	0	1.05579	1.08409	0.900946	0	0	0	1.90833
ENSG00000077080	ACTL6B	0	0	0	0	0	0	0	0	0	0	0	0	1.08409	0	0.983707	0	0	0
ENSG00000077092	RARB	0	0	0.913053	1.94172	0	3.94862	4.27146	0	0	0	0	2.11159	1.08409	0	0	0	0	0
ENSG00000077097	TOP2B	4256.13	4216.51	4494.96	4340.71	4399.41	4478.72	3798.39	3526.3	4408.65	4412.9	4423.4	4553.64	4287.59	4609.24	4432.58	4404.21	4337.76	4242.22
ENSG00000077147	TM9SF3	5433.39	5334.65	5454.58	5470.79	5309.73	5302	5810.25	5717.61	5869.87	5744.28	5695.72	5569.31	5758.71	5959.76	5554.01	5610.49	5878.63	5787.01
ENSG00000077150	NFKB2	9261.43	9318.41	9461.05	8982.38	9258.06	9388.82	7628.82	7431.45	8073.71	7987.21	7596.77	8024.03	9882.6	9415.79	10236.5	9829.43	9924.12	10031.1
ENSG00000077152	UBE2T	1529.86	1589.22	1523.89	1521.33	1492.74	1484.68	1941.38	2093.89	1548.65	1457.22	1693.95	1461.22	1328.02	1341.51	1374.24	1393.56	1392.89	1416.94
ENSG00000077157	PPP1R12B	701.845	732.699	777.008	778.628	778.072	838.094	522.186	383.66	632.14	720.15	632.445	705.27	842.341	804.545	735.813	788.408	733.441	765.241
ENSG00000077232	DNAJC10	3839.31	3653.26	3915.17	3946.54	3654.86	3811.4	4560.85	3899.14	4645.94	4680.44	4681.58	4738.4	5139.69	5371.44	4824.1	5203.7	5066.57	4966.43
ENSG00000077235	GTF3C1	3360.52	3394.44	3618.43	3598	3489.1	3682.08	2710.24	2233.4	3534.41	3488.66	3179.87	3902.21	3614.37	3379.45	3748.91	3462.75	3368.47	3648.73
ENSG00000077238	IL4R	1576.05	1570.6	1530.28	1613.57	1605.06	1568.59	1364.73	1298.91	1508.3	1462.51	1483.13	1479.17	1316.09	1390.16	1426.38	1402.62	1410.46	1439.84
ENSG00000077254	USP33	4401.46	4469.74	4626.44	4541.67	4414.81	4615.93	4345.14	3863.06	4552.75	4435.11	4339.82	4707.79	4457.8	4522.75	4564.4	4457.58	4309.08	4484.58
ENSG00000077264	PAK3	0	0	0	0	0	0	0	0	0	0	0	0	0	0	0.983707	0	0	0
ENSG00000077274	CAPN6	0	0	0	0	0	0	0	0	0	0	0	0	0	0	0	0	0	0
ENSG00000077279	DCX	0	0	0	0	0	0	0	0	0	0	0	0	0	0	0	0	0	0
ENSG00000077312	SNRPA	2245.23	2295.85	2226.94	2114.53	2231.86	2176.67	2924.88	3089.72	2744.72	2751.59	2789.82	2656.38	2996.44	2946.09	3039.65	3134.5	3131.69	3084.82
ENSG00000077327	SPAG6	2.25311	1.86201	3.65221	0.970858	1.81158	2.96146	1.06786	2.40539	1.9214	0	3.7148	3.16738	1.08409	0	0.983707	2.01381	2.77468	2.8625
ENSG00000077348	EXOSC5	850.551	823.007	787.965	775.716	822.456	784.787	1009.13	986.21	904.978	971.832	918.485	730.609	828.248	773.012	826.314	812.574	935.993	823.445
ENSG00000077380	DYNC1I2	1534.37	1560.36	1566.8	1562.11	1596.91	1541.93	1904	1681.37	1690.83	1685.64	1730.17	1630.15	1634.81	1645.13	1572.95	1565.74	1621.34	1619.22
ENSG00000077420	APBB1IP	121.668	99.6173	111.392	113.59	113.224	129.317	123.872	119.067	123.93	142.761	140.234	130.918	140.932	142.349	124.931	154.057	106.363	140.262
ENSG00000077454	LRCH4	81.1121	112.651	97.6967	81.5521	83.3325	80.9466	65.1397	48.1078	96.0699	85.6566	89.1552	95.0215	93.2321	90.9955	102.306	97.67	103.588	102.096
ENSG00000077458	FAM76B	775.071	745.733	754.182	750.473	789.848	809.466	704.79	758.9	735.895	728.61	740.174	742.223	725.259	820.762	667.937	857.885	779.686	782.416
ENSG00000077463	SIRT6	709.731	804.386	719.486	647.562	747.275	632.766	823.323	835.873	740.699	780.427	793.11	688.378	748.025	678.412	725.976	746.118	735.291	715.624
ENSG00000077498	TYR	0	0	0	0	0	0	0	0	0	0	0	0	0	0	0	0	0	0
ENSG00000077514	POLD3	1654.91	1703.74	1671.8	1712.59	1724.62	1668.29	1531.32	1547.87	1469.87	1565.08	1594.58	1611.14	1536.16	1669.45	1604.43	1605.01	1563.07	1563.88
ENSG00000077522	ACTN2	72.0997	62.3772	84.9139	66.0184	65.2168	57.2549	10.6786	19.2431	23.0568	16.9198	17.6453	20.0601	37.9433	24.3255	42.2994	28.1934	37.9207	35.3041
ENSG00000077549	CAPZB	2270.01	2132.93	2047.98	2181.52	2207.41	2094.74	2336.49	2400.58	2278.78	2252.45	2339.4	2208.72	2151.93	2116.32	2129.73	2109.47	2263.22	2153.55
ENSG00000077585	GPR137B	0	0	0	0	0	0	0	0	0	0	0	0	0	0	0	0	0	0
ENSG00000077616	NAALAD2	0	0	0	0.970858	0	0	0	0	0	0	0	0	0	0	0.983707	0	0	0
ENSG00000077684	JADE1	1213.3	1155.37	1228.97	1291.24	1278.07	1255.66	1317.74	1242.38	1335.37	1410.69	1292.75	1295.46	1320.43	1361.33	1369.32	1352.28	1314.28	1319.61
ENSG00000077713	SLC25A43	475.407	506.466	535.962	559.214	535.321	560.703	541.407	540.01	535.109	523.457	521.93	552.18	612.513	589.219	612.85	590.048	517.016	525.745
ENSG00000077721	UBE2A	2292.54	2323.78	2348.37	2301.9	2269.91	2300.07	2721.99	2952.62	2415.2	2465.01	2451.77	2316.41	2223.48	2426.25	2262.53	2326.96	2381.6	2348.2
ENSG00000077782	FGFR1	265.867	255.095	261.133	272.811	276.265	248.763	223.184	198.445	249.782	266.487	261.894	239.665	238.501	230.642	217.399	219.506	242.322	231.862
ENSG00000077800	FKBP6	0	0	0	0	0	0	0	0	0	1.05749	0	0	0	0	0	0	0	0
ENSG00000077935	SMC1B	1.12656	0	0	0	0	0	0	0	0	0	0	0	0	0	0	0	0	0
ENSG00000077942	FBLN1	5535.9	5464.99	5646.32	5772.72	5361.36	5677.12	5016.83	5354.4	5701.75	5524.32	5345.6	5698.12	5383.61	4852.49	5669.1	5350.7	5124.84	5542.75
ENSG00000077943	ITGA8	0	0	0	0	0	0	0	0	0	0	0	0	0	0	0	0	0	0
ENSG00000077984	CST7	0	0	0	0	0	0	0	0	0	0	0	0	0	0	0	0	0	0
ENSG00000078018	MAP2	0	0.931003	1.82611	0.970858	0.905788	0.987154	1.06786	1.20269	0.960699	0	0	0	1.08409	0.900946	1.96741	2.01381	0	0
ENSG00000078043	PIAS2	473.154	423.606	423.657	400.964	420.286	411.643	418.603	400.497	452.489	425.11	409.557	373.751	407.62	406.327	392.499	386.652	443.025	377.85
ENSG00000078053	AMPH	0	0	0	0	0	0	0	0	0	0	0	0	0	0	0	0	0	0
ENSG00000078061	ARAF	1960.21	1960.69	1984.98	1954.34	1978.24	1963.45	1905.07	1926.72	1990.57	2100.17	2013.42	2072.52	2034.85	1973.97	2106.12	2077.25	2047.72	2036.19
ENSG00000078070	MCCC1	723.25	751.319	777.921	724.26	664.849	782.813	745.369	647.05	747.424	723.322	775.465	723.219	770.791	747.785	816.477	827.678	769.512	770.966
ENSG00000078081	LAMP3	0	0	0	1.94172	0.905788	0	0	1.20269	0.960699	0	0	0	0	0	0	1.00691	0	0
ENSG00000078098	FAP	113.782	102.41	85.827	98.0567	94.202	105.625	68.3433	70.959	78.7773	71.9092	67.7951	71.794	78.0548	90.0946	78.6966	65.449	75.8414	62.9749
ENSG00000078114	NEBL	104.77	84.7213	73.0442	82.5229	84.2383	79.9595	126.008	116.661	129.694	123.726	139.305	107.691	106.241	109.915	87.5499	114.787	120.236	90.6457
ENSG00000078124	ACER3	553.14	556.74	593.484	566.981	569.741	593.28	517.914	509.943	526.463	502.307	536.789	536.343	518.197	587.417	560.713	571.923	473.546	503.799
ENSG00000078140	UBE2K	2423.22	2240.92	2300.89	2308.7	2355.05	2345.48	2409.1	2703.66	2477.64	2387.81	2462.91	2426.21	2375.25	2501.03	2322.53	2535.39	2373.28	2298.58
ENSG00000078142	PIK3C3	1106.28	1116.27	1083.79	1124.25	1024.45	1044.41	1204.55	1000.64	1216.24	1190.73	1087.51	1136.03	1131.79	1127.08	1160.77	1207.28	1108.02	1165.04
ENSG00000078177	N4BP2	401.054	341.678	350.612	388.343	401.264	386.964	468.792	317.511	525.502	502.307	496.855	515.227	616.85	586.516	548.909	541.716	548.463	570.591
ENSG00000078237	TIGAR	171.237	164.788	193.567	181.55	175.723	188.546	175.13	187.62	164.279	161.796	182.025	180.541	196.221	179.288	171.165	186.278	165.556	151.712
ENSG00000078246	TULP3	1025.17	1028.76	1030.84	1041.73	1005.43	997.026	1312.41	1090.84	1489.08	1446.64	1333.61	1447.49	1569.77	1527.1	1430.31	1492.24	1419.71	1453.19
ENSG00000078269	SYNJ2	444.99	404.986	391.7	434.944	434.778	421.515	412.196	248.958	414.061	483.272	403.056	468.773	409.788	390.11	411.19	389.673	432.851	429.374
ENSG00000078295	ADCY2	0	0	0	0	0	1.97431	0	0	0	0	0	0	0	0	0	0	0	0
ENSG00000078304	PPP2R5C	1090.51	1046.45	1081.97	1025.23	1098.72	1001.96	1235.52	1183.45	1101.92	1184.39	1225.88	1112.81	1080.84	1149.61	1019.12	1076.38	1043.28	1066.76
ENSG00000078319	PMS2P1	295.158	259.75	261.133	284.461	314.309	245.801	315.02	329.538	284.367	284.464	314.829	291.399	281.865	299.114	248.878	283.948	308.915	291.02
ENSG00000078328	RBFOX1	0	0	0	0	0	0	0	0	0	0	0	0	0	0	0	0	0	0
ENSG00000078369	GNB1	3111.55	3084.41	3155.51	3160.14	3113.19	3057.22	3119.23	2963.44	3150.13	3277.16	3145.51	3233.9	3258.79	3261.42	3353.46	3180.82	3179.79	3052.38
ENSG00000078399	HOXA9	27.0374	20.4821	20.0872	16.5046	17.21	18.7559	14.9501	30.0674	15.3712	11.6324	26.9323	20.0601	11.925	10.8114	15.7393	18.1243	19.4228	19.0833
ENSG00000078401	EDN1	298.538	364.022	350.612	331.063	322.461	343.53	260.559	228.512	257.467	264.372	205.243	226.996	282.949	294.609	283.308	296.031	267.295	279.571
ENSG00000078403	MLLT10	1429.6	1399.3	1534.84	1491.24	1454.7	1487.64	1311.34	1092.05	1516.94	1436.07	1336.4	1510.84	1623.97	1580.26	1604.43	1582.86	1458.56	1481.82
ENSG00000078487	ZCWPW1	74.3528	59.5842	71.2181	65.0475	58.8762	52.3192	74.7505	54.1213	52.8384	63.4493	67.7951	50.6781	55.2888	70.2738	49.1854	60.4144	59.1933	57.2499
ENSG00000078549	ADCYAP1R1	0	0	0	0	0	0	0	0	0	0	0	0	0	0	0	0	0	0
ENSG00000078579	FGF20	1.12656	0	0	0	0	0	0	0	0	0	0	0	0	0	0	1.00691	0	0
ENSG00000078589	P2RY10	0	0.931003	0	0.970858	0	0	0	0	0.960699	0	0	0	0	0	0	0	0	0
ENSG00000078596	ITM2A	0	0	0	0	0	0	0	0	0	0	0	0	0	0	0	0	0	0
ENSG00000078618	NRDC	5693.62	5513.4	5502.06	5552.34	5409.37	5355.31	5378.83	4439.15	5615.28	5645.93	5485.83	5764.64	5781.48	5773.26	5788.13	5700.1	5709.37	5613.36
ENSG00000078668	VDAC3	1748.42	1743.77	1698.28	1787.35	1741.83	1705.8	1963.8	1859.37	1748.47	1767.06	1824.9	1722	1693.36	1710.9	1675.25	1681.53	1660.19	1678.38
ENSG00000078674	PCM1	1677.44	1819.18	1764.02	1758.22	1672.99	1684.08	1584.71	1403.54	1839.74	1897.13	1866.69	1887.76	1789.84	1931.63	1799.2	1808.41	1822.04	1767.11
ENSG00000078687	TNRC6C	120.542	127.547	143.349	108.736	130.434	135.24	89.7006	87.7967	122.969	114.209	128.161	126.695	123.587	134.241	120.012	136.939	106.363	121.179
ENSG00000078699	CBFA2T2	561.025	607.014	616.311	634.941	571.553	618.946	520.05	432.97	549.52	576.331	579.509	680.987	579.991	627.959	675.807	623.275	592.857	591.583
ENSG00000078725	BRINP1	0	0	0	0	0	0	0	0	0.960699	1.05749	0.9287	1.05579	0	0	0.983707	0	0	0
ENSG00000078747	ITCH	800.982	780.18	755.095	773.774	793.471	786.762	952.535	1071.6	887.686	844.933	876.693	893.202	926.901	936.984	865.662	969.652	887.899	877.832
ENSG00000078795	PKD2L2	0	3.72401	0.913053	2.91257	2.71737	0.987154	1.06786	0	1.9214	1.05749	0.9287	1.05579	0	3.60378	0.983707	0	2.77468	3.81666
ENSG00000078804	TP53INP2	242.21	232.751	231.002	233.977	224.636	234.943	232.794	192.431	236.332	299.269	241.462	305.124	255.846	253.166	262.65	237.63	245.097	247.129
ENSG00000078808	SDF4	3762.7	3595.53	3550.86	3559.17	3599.6	3402.72	4020.51	3928	3796.68	3987.79	3987.84	3769.18	3619.79	3429	3708.58	3542.3	3772.65	3546.63
ENSG00000078814	MYH7B	4.50623	3.72401	9.13053	5.82515	4.52894	5.92292	3.20359	9.62156	4.80349	5.28744	1.8574	5.27897	2.16819	6.30662	8.85336	2.01381	12.0236	0.954166
ENSG00000078898	BPIFB2	0	0	0	0	0	0	1.06786	0	0	0	0	0	0	0	0	0	0	0
ENSG00000078900	TP73	2.25311	1.86201	0.913053	0	2.71737	0	1.06786	0	1.9214	4.22995	1.8574	2.11159	3.25228	2.70284	2.95112	2.01381	1.84979	2.8625
ENSG00000078902	TOLLIP	474.281	479.466	474.787	426.207	469.198	468.898	505.1	461.835	452.489	549.894	512.643	455.047	495.431	500.926	440.701	447.067	467.072	450.366
ENSG00000078967	UBE2D4	384.156	416.158	432.787	399.994	387.677	426.451	429.281	386.065	399.651	442.03	411.414	444.489	398.947	384.704	406.271	395.714	422.677	428.42
ENSG00000079101	CLUL1	1.12656	0	0.913053	0	0.905788	0	0	0	0	0	0	0	0	0	0	0	0	0
ENSG00000079102	RUNX1T1	0	0	0	0	0	0	0	0	0	0	0	0	0	0	0	0	0	0.954166
ENSG00000079112	CDH17	0	0	0	0	0	0	1.06786	0	0	0	0	0	0	0	0	0	0	0
ENSG00000079134	THOC1	1067.98	1046.45	1082.88	1101.92	1044.37	1146.09	1142.61	1161.8	1100	1077.58	1125.58	1074.8	1131.79	1135.19	1077.16	1186.14	1103.4	1138.32
ENSG00000079150	FKBP7	187.008	175.029	183.524	223.297	201.991	203.354	217.844	265.796	223.843	185.061	215.459	220.661	226.576	218.93	188.872	224.54	188.679	189.879
ENSG00000079156	OSBPL6	285.019	256.957	284.872	259.219	256.338	269.493	271.237	244.147	287.249	277.062	248.892	299.845	304.631	330.647	368.89	331.272	281.168	313.92
ENSG00000079215	SLC1A3	9923.84	9712.22	10497.4	10616.3	9936.5	10720.5	7261.48	5934.1	8225.5	7813.78	7202.07	8483.3	9390.43	9120.28	9908.88	9650.2	8751.35	9599.86
ENSG00000079246	XRCC5	9709.8	9564.19	9744.1	9423.15	9402.08	9050.23	10232.3	9464.01	9513.8	9632.66	10067.1	9540.15	8969.8	9559.94	9232.09	8999.74	9155.53	9129.46
ENSG00000079257	LXN	1618.86	1597.6	1553.1	1614.54	1494.55	1364.25	2082.34	2364.5	1703.32	1972.22	1947.48	1834.97	1661.92	1591.97	1456.87	1678.51	1557.52	1530.48
ENSG00000079263	SP140	5.63279	3.72401	2.73916	3.88343	7.24631	5.92292	3.20359	3.60808	3.8428	5.28744	4.6435	2.11159	3.25228	3.60378	2.95112	5.03454	6.47426	1.90833
ENSG00000079277	MKNK1	552.013	609.807	538.701	624.262	567.929	532.076	563.832	511.145	530.306	517.112	506.142	550.069	579.991	566.695	588.257	615.22	585.458	584.903
ENSG00000079308	TNS1	1543.38	1541.74	1568.62	1649.49	1669.37	1583.39	1220.57	903.224	1555.37	1719.48	1522.14	1726.22	1543.75	1653.24	1664.43	1661.4	1625.04	1498.99
ENSG00000079313	REXO1	1217.81	1157.24	1186.97	1214.54	1186.58	1230.98	999.521	956.142	1149.96	1156.89	1052.22	1138.15	1197.92	1080.23	1198.16	1126.73	1088.6	1164.08
ENSG00000079332	SAR1A	11498.8	12326.5	13129.7	11872.6	12027.1	12826.1	12132	13868.3	12644.7	10821.3	12173.4	12099.4	12024.8	12817.8	13117.7	11851.3	12121.7	13096.9
ENSG00000079335	CDC14A	378.523	360.298	351.525	321.354	346.917	378.08	315.02	240.539	315.109	301.384	276.753	323.073	331.733	309.925	369.874	343.355	325.563	321.554
ENSG00000079337	RAPGEF3	60.8341	73.5492	52.9571	58.2515	59.782	71.0751	53.3932	43.297	61.4847	71.9092	46.435	80.2403	67.2139	57.6605	88.5336	79.5457	70.292	60.1124
ENSG00000079385	CEACAM1	286.146	288.611	313.177	287.374	319.743	326.748	202.894	208.066	221.921	187.175	196.885	248.112	265.603	250.463	294.128	258.775	269.144	253.808
ENSG00000079387	SENP1	1485.93	1578.05	1648.06	1630.07	1677.52	1623.87	1349.78	1036.72	1517.9	1464.62	1472.92	1593.19	1596.87	1628.01	1664.43	1616.09	1525.15	1561.01
ENSG00000079393	DUSP13	4.50623	0.931003	0.913053	0	0.905788	0.987154	2.13573	4.81078	0	3.17247	1.8574	0	1.08409	1.80189	4.91854	1.00691	0	0.954166
ENSG00000079432	CIC	1987.25	1952.31	2022.41	2048.51	2021.72	2098.69	1451.23	1140.15	1906.99	1888.67	1663.3	1908.88	1868.98	1684.77	1882.82	1832.57	1784.12	1859.67
ENSG00000079435	LIPE	2.25311	0	0	0	0	1.97431	0	1.20269	0	0	0.9287	0	2.16819	0.900946	0	1.00691	0	0
ENSG00000079459	FDFT1	3529.5	3467.99	3579.17	3615.48	3351.42	3624.83	4104.87	4382.62	3948.47	3743.51	3957.19	3846.26	3490.78	3345.21	3542.33	3579.55	3401.76	3663.04
ENSG00000079462	PAFAH1B3	772.818	777.387	773.356	744.648	774.449	799.595	957.874	985.007	822.358	820.611	885.052	784.455	702.493	718.955	764.34	756.187	823.156	829.17
ENSG00000079482	OPHN1	1128.81	1198.2	1376.88	1196.1	1238.21	1406.69	817.984	584.51	1093.28	968.66	903.626	1211	1154.56	1175.73	1367.35	1263.67	1058.08	1286.22
ENSG00000079557	AFM	0	0	0	0	0	0	0	0	0	0	0	0	0	0	0	0	0	0
ENSG00000079616	KIF22	2398.44	2390.82	2354.76	2269.87	2288.02	2315.86	2386.68	2577.38	2295.11	2292.64	2409.05	2242.51	2072.79	1961.36	2228.1	2021.87	2232.7	2133.51
ENSG00000079689	SCGN	0	0	0	0	0	0	0	0	0	0	0	0	0	0	0.983707	0	0	0.954166
ENSG00000079691	CARMIL1	1837.41	1826.63	1899.15	1963.08	1859.58	2103.63	1558.01	1182.25	2041.49	1913	1676.3	2127.42	2026.17	2070.37	2156.29	2122.56	2018.12	2098.21
ENSG00000079739	PGM1	7052.25	6659.46	6584.02	6726.11	6797.94	6612.94	7702.5	7195.72	7401.22	7812.73	7548.48	7425.4	7055.29	7124.68	7234.18	7247.72	7233.6	7285.05
ENSG00000079785	DDX1	5316.22	5156.82	5255.53	5214.48	5177.49	5111.48	5894.61	5771.73	5425.07	5398.48	5340.96	5159.67	5390.12	5476.85	5287.43	5484.62	5358.84	5490.27
ENSG00000079805	DNM2	4224.59	4063.83	4123.35	4226.15	4182.93	4242.79	4231.95	3362.73	4350.04	4630.74	4195.87	4363.6	4515.25	4046.15	4500.46	4275.33	4189.77	4350.99
ENSG00000079819	EPB41L2	2591.08	2644.98	2625.94	2841.7	2700.16	2687.03	2058.84	1867.79	2593.89	2380.41	2395.12	2695.44	2644.11	2772.21	2723.88	2811.28	2678.49	2694.56
ENSG00000079841	RIMS1	865.196	780.18	742.312	780.57	710.138	725.558	844.681	669.901	804.105	796.289	756.891	788.678	810.903	862.205	757.454	792.436	776.911	759.516
ENSG00000079931	MOXD1	1.12656	0.931003	0.913053	0	0	0	0	0	0.960699	2.11498	0	0	1.08409	0.900946	0	2.01381	0.924895	0
ENSG00000079950	STX7	467.521	432.916	421.83	463.099	424.815	406.707	495.489	431.767	494.76	450.49	437.418	460.326	488.927	514.44	476.114	490.364	455.048	474.22
ENSG00000079974	RABL2B	323.322	341.678	304.047	334.946	306.156	313.915	287.255	256.174	244.978	314.074	295.327	280.841	326.312	303.619	312.819	355.438	276.543	303.425
ENSG00000079999	KEAP1	1782.21	1788.46	1758.54	1776.67	1768.1	1637.69	2060.98	1834.11	1806.11	2020.86	1910.34	1794.85	1636.98	1653.24	1703.78	1666.43	1712.9	1665.02
ENSG00000080007	DDX43	0	0	0.913053	0	0	0	0	0	0	0	0	0	0	0	0	0	0	0
ENSG00000080031	PTPRH	200.527	202.959	192.654	230.093	232.788	222.11	215.709	208.066	228.646	254.855	252.607	232.275	282.949	291.906	301.014	275.893	265.445	284.341
ENSG00000080166	DCT	0	0	0.913053	0.970858	0	0	0	0	0	0	0.9287	0	0	0	0	1.00691	0	0
ENSG00000080189	SLC35C2	1115.29	1135.82	1137.66	1121.34	1151.26	1127.33	1076.41	1052.36	1051.97	1081.81	1072.65	1111.75	1093.85	1109.06	1172.58	1109.61	1123.75	1144.04
ENSG00000080200	CRYBG3	731.136	700.114	689.355	776.687	788.942	788.736	557.425	339.16	665.764	690.54	638.946	768.618	782.716	796.436	697.448	788.408	665.924	670.778
ENSG00000080224	EPHA6	0	0	0	0	0	0	0	0	0	0	0.9287	1.05579	0	0	0	0	0	0.954166
ENSG00000080293	SCTR	0	0	0	0	0	0	0	0	0	0	0	0	0	0	0	0	0	0.954166
ENSG00000080298	RFX3	157.718	155.477	187.176	167.958	163.042	198.418	112.126	92.6075	148.908	131.129	125.375	138.309	144.185	154.062	153.458	139.96	142.434	150.758
ENSG00000080345	RIF1	2766.82	2685.94	2918.12	2899.95	2819.72	2754.16	2197.66	1642.88	2469.96	2577.1	2404.41	2741.9	2661.45	2852.39	2579.28	2740.8	2571.21	2502.78
ENSG00000080371	RAB21	1401.44	1355.54	1386.01	1300.95	1383.14	1390.9	1460.84	1595.98	1407.42	1387.43	1429.27	1376.76	1465.7	1463.14	1406.7	1429.81	1435.44	1445.56
ENSG00000080493	SLC4A4	0	0	0	0	0	0	0	0	0	0	0	0	0	0	0	0	0	0
ENSG00000080503	SMARCA2	2133.7	2021.21	2071.72	2076.67	2229.15	2064.14	1963.8	1739.1	2259.56	2308.5	2269.74	2416.71	2248.41	2446.07	2286.14	2376.3	2433.4	2184.08
ENSG00000080511	RDH8	0	0	0.913053	0	0	0	1.06786	0	0.960699	0	0	0	0	0	0	0	0	0
ENSG00000080546	SESN1	482.166	513.914	479.353	481.546	495.466	487.654	541.407	526.78	489.956	498.077	516.357	487.777	462.908	512.638	436.766	431.963	437.475	478.037
ENSG00000080561	MID2	159.971	171.305	179.871	169.9	173.911	156.957	153.772	133.499	185.415	158.623	173.667	169.983	217.903	199.109	202.644	189.299	160.932	193.696
ENSG00000080572	DNAAF6	0	0	0	0	0	0	0	0	0	0	0.9287	1.05579	0	0.900946	0.983707	2.01381	0	0
ENSG00000080573	COL5A3	9.01246	13.034	12.7827	6.79601	5.43473	5.92292	6.40718	8.41886	6.72489	12.6899	10.2157	7.39056	7.58866	10.8114	9.83707	9.06216	12.0236	11.45
ENSG00000080603	SRCAP	167.857	147.098	138.784	174.754	173.911	171.765	91.8363	30.0674	160.437	151.221	122.588	149.923	158.278	165.774	167.23	157.078	146.133	165.071
ENSG00000080608	PUM3	1830.66	1759.6	1804.19	1902.88	1862.3	1818.34	2020.4	1912.28	1780.17	1883.39	1864.83	1713.55	1904.75	1891.09	1767.72	1941.32	1800.77	1796.69
ENSG00000080618	CPB2	0	0	0	0	0	0	0	0	0	0	0	0	0	0	0	0	0	0
ENSG00000080644	CHRNA3	0	0.931003	0	0	0	0	0	0	0	0	0	1.05579	0	0	0	0	0.924895	0
ENSG00000080709	KCNN2	0	0	0	0	0	0	0	0	0	0	0	0	0	0	0	0	0.924895	0
ENSG00000080802	CNOT4	1034.18	1151.65	1186.06	1184.45	1205.6	1226.05	825.459	616.982	1056.77	1035.28	889.695	1180.38	1236.95	1242.4	1287.67	1253.6	1065.48	1145.95
ENSG00000080815	PSEN1	1303.43	1359.26	1268.23	1313.57	1388.57	1383.99	1228.04	1078.82	1289.26	1297.54	1241.67	1334.52	1412.58	1386.56	1464.74	1433.84	1462.26	1357.78
ENSG00000080819	CPOX	593.696	536.258	577.962	562.127	570.647	552.806	573.443	622.996	576.419	519.227	545.147	493.056	486.758	477.501	459.391	472.239	531.814	499.983
ENSG00000080822	CLDND1	439.357	401.262	378.004	364.072	416.663	394.862	413.263	431.767	366.987	392.328	421.63	353.691	396.779	472.997	396.434	400.749	365.333	387.391
ENSG00000080823	MOK	271.5	269.06	237.394	243.685	277.171	273.442	248.812	241.742	208.472	227.36	239.605	226.996	273.192	246.859	275.438	283.948	255.271	269.075
ENSG00000080824	HSP90AA1	32331.1	30077	30546.2	32216	31308.6	29726.2	39422.3	36055.6	28772	31534.3	33825.1	29143.1	28809.8	29653.7	27185.7	29722.9	29280.3	28701.3
ENSG00000080839	RBL1	656.783	661.943	588.006	639.796	638.581	630.791	491.217	348.782	566.812	601.711	560.006	585.966	629.859	646.879	573.501	616.227	601.182	546.737
ENSG00000080845	DLGAP4	1019.53	1047.38	1065.53	1119.4	1072.45	1074.02	821.188	921.264	1001.05	1009.9	980.708	1100.14	1174.07	1064.02	1212.91	1104.58	1081.2	1095.38
ENSG00000080854	IGSF9B	13.5187	15.827	27.3916	20.388	24.4563	24.6788	16.018	9.62156	18.2533	22.2073	16.7166	21.1159	22.766	23.4246	20.6578	30.2072	18.4979	34.35
ENSG00000080910	CFHR2	0	0	0	0	0	0	0	0	0	0	0	0	0	0	0	0	0	0
ENSG00000080947	CROCCP3	11.2656	9.31003	13.6958	7.76687	8.1521	12.833	5.33932	6.01347	3.8428	9.5174	5.5722	2.11159	5.42047	7.20757	4.91854	11.076	6.47426	6.67916
ENSG00000080986	NDC80	1436.36	1457.02	1578.67	1477.65	1499.99	1422.49	1638.1	1706.62	1524.63	1483.66	1540.71	1399.98	1281.4	1355.92	1372.27	1331.13	1342.02	1457.96
ENSG00000081014	AP4E1	1257.24	1275.47	1401.54	1302.89	1365.02	1372.14	1165.04	881.575	1369	1316.57	1204.52	1372.53	1414.74	1473.05	1432.28	1422.76	1288.38	1419.8
ENSG00000081019	RSBN1	754.793	730.837	807.139	801.929	809.775	827.235	718.673	679.523	700.349	710.632	716.028	728.498	809.819	819.861	877.467	850.837	712.169	756.653
ENSG00000081026	MAGI3	693.959	646.116	690.268	693.193	720.102	730.494	539.271	348.782	645.59	617.573	590.654	722.163	676.475	652.285	679.742	684.697	578.984	653.603
ENSG00000081041	CXCL2	99.137	95.8933	79.4356	108.736	91.4846	84.8952	112.126	129.891	84.5415	104.691	99.371	68.6266	140.932	134.241	105.257	140.967	135.035	128.812
ENSG00000081051	AFP	0	0	0	0.970858	0	0	0	0	0	0	0	0	0	0	0	1.00691	0	0
ENSG00000081052	COL4A4	446.117	388.228	428.222	475.72	480.068	493.577	328.902	317.511	417.904	412.421	400.27	427.597	485.674	454.077	475.131	494.391	424.527	468.495
ENSG00000081059	TCF7	7.8859	7.44802	8.21748	6.79601	9.05788	3.94862	4.27146	3.60808	9.60699	4.22995	2.7861	3.16738	7.58866	5.40568	2.95112	6.04144	4.62447	1.90833
ENSG00000081087	OSTM1	823.513	812.766	823.574	785.424	767.203	808.479	905.549	857.521	833.887	817.439	842.331	716.884	768.623	837.88	758.438	818.615	795.409	793.866
ENSG00000081138	CDH7	2.25311	0.931003	1.82611	1.94172	0.905788	0.987154	1.06786	2.40539	0.960699	0	2.7861	2.11159	2.16819	0	0.983707	2.01381	0.924895	1.90833
ENSG00000081148	IMPG2	3.37967	9.31003	3.65221	4.85429	2.71737	1.97431	1.06786	2.40539	2.8821	2.11498	0	2.11159	2.16819	2.70284	0	1.00691	1.84979	2.8625
ENSG00000081154	PCNP	4114.19	3911.14	3993.69	3992.17	3944.71	3890.37	4631.33	5190.83	4457.64	4238.41	4266.45	4192.56	4132.57	4412.83	4324.38	4459.59	4388.63	4288.02
ENSG00000081177	EXD2	472.027	517.638	559.701	521.351	515.394	537.999	485.878	434.173	519.738	519.227	543.29	506.781	527.954	600.03	560.713	536.681	566.96	527.654
ENSG00000081181	ARG2	46.1888	33.5161	73.9573	50.4846	50.7242	70.0879	80.0898	74.5671	72.0524	57.1044	60.3655	85.5193	72.6343	69.3728	98.3707	92.6355	67.5173	79.1957
ENSG00000081189	MEF2C	0	0.931003	0	0	0.905788	0	0	0	0.960699	0	0.9287	0	0	0	0.983707	0	0	0
ENSG00000081237	PTPRC	3.37967	10.241	4.56526	5.82515	9.05788	5.92292	9.61078	12.0269	11.5284	8.45991	13.9305	16.8927	9.75685	9.9104	13.7719	6.04144	10.1738	10.4958
ENSG00000081248	CACNA1S	0	0.931003	0.913053	0	0	0	2.13573	0	0.960699	0	0	1.05579	0	0	0.983707	0	0	0.954166
ENSG00000081277	PKP1	4.50623	5.58602	6.39137	0.970858	2.71737	3.94862	7.47505	6.01347	6.72489	5.28744	4.6435	4.22318	3.25228	10.8114	4.91854	8.05526	3.69958	5.72499
ENSG00000081307	UBA5	1475.79	1431.88	1491.93	1421.34	1408.5	1489.62	1739.55	1944.76	1738.86	1578.83	1662.37	1622.76	1687.94	1746.03	1698.86	1671.47	1766.55	1685.06
ENSG00000081320	STK17B	481.04	506.466	514.962	511.642	521.734	505.423	507.235	482.281	555.284	536.147	454.135	538.455	497.599	503.629	512.511	537.688	471.696	537.195
ENSG00000081377	CDC14B	785.21	752.25	819.008	815.521	856.876	834.145	753.912	660.279	860.786	804.749	821.9	909.039	856.435	875.719	829.265	877.016	825.006	828.216
ENSG00000081386	ZNF510	831.399	792.283	908.488	843.676	813.398	844.017	662.076	565.267	815.633	726.495	683.524	856.249	900.882	924.371	916.815	855.871	777.836	869.245
ENSG00000081479	LRP2	0	0	0	0	0	0	0	0	0	0	0	0	0	0	0	0	0	0
ENSG00000081665	ZNF506	0	0	0.913053	0	0	0	0	0	0.960699	0	0	0	2.16819	0	0	0	0	0
ENSG00000081692	JMJD4	753.667	769.008	722.225	762.124	725.537	733.455	875.649	850.305	770.48	802.634	810.756	699.991	706.83	726.162	771.226	722.959	788.01	756.653
ENSG00000081721	DUSP12	800.982	892.832	886.574	876.685	808.869	864.747	1092.43	1156.99	956.856	968.66	973.278	898.481	963.76	930.677	976.821	958.576	1004.44	955.12
ENSG00000081760	AACS	1432.98	1430.95	1397.88	1440.75	1362.31	1416.57	1680.82	1594.77	1760	1706.79	1726.45	1720.94	1639.15	1609.99	1749.03	1676.5	1640.76	1645.94
ENSG00000081791	DELE1	1038.69	1009.21	941.358	981.538	1011.77	966.424	1059.32	924.872	1041.4	1093.44	1105.15	1050.52	1059.16	1072.13	951.245	1082.43	1082.13	1029.54
ENSG00000081800	SLC13A1	0	0	0	0	0	0	0	0	0	0	0	0	0	0	0	0	0	0
ENSG00000081803	CADPS2	0	0	0	0	0	0	0	0	0	0	0	0	0	0	0	0	0	0
ENSG00000081818	PCDHB4	0	0	0	0	0	0	0	0	0	0	0	0	0	0	0	2.01381	0	0.954166
ENSG00000081842	PCDHA6	0	0	0	0	0	0	0	0	0	0	0	1.05579	0	0	0	0	0	0
ENSG00000081853	PCDHGA2	1.12656	0	0	0.970858	0	0.987154	0	0	0	1.05749	0	1.05579	0	0	0	0	0	0
ENSG00000081870	HSPB11	874.208	931.934	906.662	870.86	888.578	835.132	1256.88	1353.03	1031.79	893.578	1044.79	907.983	857.519	796.436	858.776	897.154	800.959	827.262
ENSG00000081913	PHLPP1	771.692	812.766	823.574	869.889	779.884	782.813	631.108	526.78	779.127	850.221	734.602	873.142	833.669	789.229	822.379	812.574	800.034	822.491
ENSG00000081923	ATP8B1	7.8859	3.72401	2.73916	3.88343	5.43473	5.92292	6.40718	4.81078	9.60699	10.5749	6.5009	12.6695	7.58866	4.50473	4.91854	5.03454	4.62447	8.58749
ENSG00000081985	IL12RB2	0	0	0	0	0	0.987154	0	1.20269	0	0	0	1.05579	1.08409	0	0	0	0.924895	0
ENSG00000082014	SMARCD3	290.652	286.749	248.35	259.219	288.041	262.583	288.323	254.971	261.31	237.935	307.4	270.283	280.78	243.255	232.155	278.913	258.046	266.212
ENSG00000082068	WDR70	1728.14	1729.8	1788.67	1740.75	1709.22	1802.54	2023.6	1902.66	1854.15	1723.71	1851.83	1809.63	1744.31	1820.81	1803.14	1835.59	1801.69	1907.38
ENSG00000082074	FYB1	38.3029	26.9991	47.4787	35.9218	38.0431	52.3192	25.6287	21.6485	38.428	32.7821	36.2193	27.4506	36.8592	34.2359	37.3809	32.221	34.2211	34.35
ENSG00000082126	MPP4	1.12656	0.931003	0.913053	0.970858	0.905788	0.987154	1.06786	0	0.960699	0	0.9287	1.05579	0	0	0	1.00691	0.924895	1.90833
ENSG00000082146	STRADB	413.446	440.364	446.483	411.644	422.097	403.746	383.363	496.713	385.24	346.856	419.773	428.652	420.629	390.11	435.782	431.963	426.376	416.016
ENSG00000082153	BZW1	9019.22	8392.99	8903.18	8923.16	8587.78	8697.81	8397.68	7550.52	7851.79	8116.23	7860.52	7460.24	8535.08	8542.77	8336.92	8312.02	8375.85	8523.56
ENSG00000082175	PGR	0	0	0	0	0.905788	0	0	0	0	0	0	0	0	0	0	0	0	0
ENSG00000082196	C1QTNF3	23.6577	23.2751	18.2611	25.2423	20.8331	15.7945	18.1537	18.0404	5.76419	10.5749	23.2175	13.7253	18.4296	16.217	15.7393	19.1312	23.1224	16.2208
ENSG00000082212	ME2	1227.95	1198.2	1139.49	1155.32	1178.43	1128.32	1103.1	1114.9	1047.16	1144.2	1156.23	1205.72	1113.36	1151.41	1108.64	1232.45	1106.17	1119.24
ENSG00000082213	C5orf22	1901.63	2126.41	2111.89	2038.8	1993.64	2162.85	1855.95	1782.39	2000.17	1845.32	1939.13	1992.28	2063.03	2248.76	2055.95	1951.39	2122.63	2094.39
ENSG00000082258	CCNT2	789.717	812.766	790.704	817.463	785.319	846.978	625.768	556.848	758.952	699	696.525	791.845	819.575	892.837	758.438	806.533	752.864	768.103
ENSG00000082269	FAM135A	394.295	403.124	439.178	406.79	422.097	443.232	381.227	313.903	478.428	424.053	412.343	478.275	452.067	498.223	445.619	479.288	467.072	443.687
ENSG00000082293	COL19A1	0	0	0	0	0	0	0	1.20269	0	0	0	0	0	0	0	0	0	0
ENSG00000082397	EPB41L3	1.12656	0	0	0	0	0.987154	0	0	0	0	0	0	0	0	0	0	0	0
ENSG00000082438	COBLL1	1195.28	1219.61	1413.41	1299.98	1238.21	1450.13	1113.78	947.724	1428.56	1308.11	1227.74	1516.12	1352.95	1335.2	1390.96	1411.68	1184.79	1370.18
ENSG00000082458	DLG3	855.057	889.108	982.445	879.597	866.84	978.27	765.659	804.603	882.882	768.794	801.469	853.082	827.164	841.483	946.326	822.643	788.935	893.099
ENSG00000082482	KCNK2	1.12656	0	0	0	0	0.987154	0	0	0	0	0.9287	1.05579	0	0	0	0	0	0
ENSG00000082497	SERTAD4	475.407	495.294	530.484	586.398	541.661	558.729	513.643	506.335	625.415	615.458	567.436	633.476	501.936	481.105	488.902	515.536	480.945	497.12
ENSG00000082512	TRAF5	236.577	246.716	267.524	256.307	254.527	279.365	182.605	185.215	244.978	199.865	204.314	209.047	221.155	274.789	219.367	247.699	231.224	243.312
ENSG00000082515	MRPL22	1170.49	1212.17	1197.01	1173.77	1094.19	1105.61	1513.16	1568.31	1250.83	1176.98	1266.75	1161.37	1183.83	1138.8	1232.58	1156.94	1225.49	1164.08
ENSG00000082516	GEMIN5	2457.02	2536.05	2673.42	2788.3	2631.32	2707.76	1828.18	1588.76	2159.65	2195.35	2058	2338.58	2366.58	2290.2	2389.42	2406.51	2322.41	2343.43
ENSG00000082556	OPRK1	0	0	0.913053	0	0	0	0	0	0	0	0	0	0	0	0	0	0	0
ENSG00000082641	NFE2L1	5201.31	5310.44	5133.18	5204.77	5222.78	5149.98	5261.37	4092.77	5813.19	6252.93	5616.78	5675.95	6240.05	6284.1	6031.11	6156.23	6150.55	5750.76
ENSG00000082684	SEMA5B	0	0	0	0	0	0	0	0	0.960699	0	0	0	0	0	0	0	0	0
ENSG00000082701	GSK3B	1861.07	1811.73	1825.19	1873.76	1898.53	1892.37	1766.25	1558.69	1923.32	2036.72	1844.4	2124.26	2007.74	2012.71	1948.72	1966.49	1880.31	2002.79
ENSG00000082781	ITGB5	4905.03	4855.18	4872.96	4921.28	4652.13	4935.77	4486.1	4133.66	4581.57	4682.56	4405.76	4684.56	4378.66	4077.68	4523.09	4315.6	4445.04	4352.9
ENSG00000082805	ERC1	3317.71	3426.09	3538.08	3767.9	3658.48	3505.38	2984.68	2069.84	3660.26	3763.6	3337.75	3851.54	3810.59	3671.35	3756.78	3786.98	3490.55	3635.37
ENSG00000082898	XPO1	10477	10687	11005	10832.8	10482.7	10812.3	9728.24	8624.53	10419.7	10550.6	10368.9	10601.2	10217.6	10661.8	10089.9	10455.7	10147	10158
ENSG00000082929	LINC01587	0	0	0	0	0	0	0	0	0	0	0	0	0	0	0	0	0	0
ENSG00000082996	RNF13	1285.4	1299.68	1342.19	1300.95	1299.81	1285.27	1514.23	1491.34	1510.22	1424.44	1496.14	1483.39	1515.56	1520.8	1507.04	1546.61	1542.72	1495.18
ENSG00000083067	TRPM3	2.25311	1.86201	1.82611	0.970858	3.62315	0.987154	2.13573	1.20269	3.8428	2.11498	0.9287	0	3.25228	2.70284	0	2.01381	1.84979	3.81666
ENSG00000083093	PALB2	1063.47	1130.24	1146.79	1121.34	1197.45	1146.09	925.838	788.968	1107.69	1024.71	965.848	1104.36	1093.85	1102.76	1113.56	1066.31	1009.06	1088.7
ENSG00000083097	DOP1A	184.755	192.718	196.306	202.909	186.592	167.816	148.433	103.432	179.651	170.256	158.808	156.258	183.212	204.515	177.067	154.057	177.58	175.566
ENSG00000083099	LYRM2	631.999	693.597	632.746	660.184	628.617	602.164	716.537	732.441	612.926	620.746	657.52	588.077	623.354	641.473	608.915	590.048	649.276	599.216
ENSG00000083123	BCKDHB	432.598	412.434	423.657	390.285	409.416	452.117	522.186	533.997	512.052	473.755	509.857	486.721	432.554	453.176	478.082	482.309	455.973	459.908
ENSG00000083168	KAT6A	954.194	947.761	990.662	1176.68	1067.02	1054.28	761.387	467.848	987.598	1000.38	853.476	1126.53	1053.74	1081.14	1041.75	1146.87	972.989	1044.81
ENSG00000083223	TUT7	1227.95	1213.1	1285.58	1327.16	1262.67	1366.22	951.467	684.333	1169.17	1160.07	1021.57	1268.01	1337.77	1361.33	1275.87	1355.3	1153.34	1191.75
ENSG00000083290	ULK2	3.37967	0.931003	2.73916	0.970858	1.81158	2.96146	1.06786	0	0.960699	0	0	0	2.16819	0.900946	0	2.01381	0	0.954166
ENSG00000083307	GRHL2	3.37967	1.86201	2.73916	1.94172	1.81158	1.97431	3.20359	2.40539	4.80349	5.28744	2.7861	2.11159	2.16819	1.80189	2.95112	3.02072	6.47426	1.90833
ENSG00000083312	TNPO1	6928.33	6434.16	6853.37	6922.22	6608.63	6895.27	7090.62	5558.86	7336.86	7718.61	7044.19	7496.14	7801.14	7746.33	7275.5	7839.78	7186.43	7247.84
ENSG00000083444	PLOD1	4795.75	4649.43	4611.83	4765.94	4775.32	4711.69	4670.84	4054.28	4686.29	4980.77	4730.8	4614.88	4932.63	4605.64	4918.54	4689.17	4824.25	4681.14
ENSG00000083454	P2RX5	442.737	377.987	429.135	414.556	408.511	417.566	405.788	438.984	387.162	401.846	398.413	402.258	346.91	343.26	370.858	426.929	361.634	353.041
ENSG00000083457	ITGAE	481.04	468.294	503.092	442.711	466.481	479.757	633.243	699.968	549.52	492.79	521.93	503.614	449.899	489.214	484.968	462.17	469.846	521.929
ENSG00000083520	DIS3	2025.55	1967.21	1995.02	2119.38	2011.76	1911.13	2276.69	1948.37	2128.91	2305.33	2258.6	2246.73	2153.01	2463.19	2168.09	2295.75	2218.82	2122.06
ENSG00000083535	PIBF1	900.119	826.731	909.401	910.665	893.107	934.835	943.992	857.521	902.096	863.968	836.759	935.433	885.705	1010.86	995.512	894.134	831.48	891.191
ENSG00000083544	TDRD3	625.239	612.6	629.093	642.708	603.255	601.177	651.397	647.05	645.59	627.091	629.659	630.309	630.943	637.87	668.921	646.434	646.501	626.887
ENSG00000083622		0	0	0	0	0	0	0	0	0	0	0	0	0	0	0	0	0	0
ENSG00000083635	NUFIP1	477.66	488.777	516.788	463.099	503.618	455.078	461.317	476.267	460.175	446.26	442.061	428.652	492.179	459.482	443.652	476.267	470.771	438.916
ENSG00000083642	PDS5B	1432.98	1304.34	1467.28	1398.04	1356.87	1388.93	1323.08	1049.95	1302.71	1288.02	1277.89	1409.48	1341.02	1318.98	1246.36	1359.32	1277.28	1243.28
ENSG00000083720	OXCT1	6503.61	6586.85	6187.76	6315.43	6412.98	6082.84	6620.76	6157.8	6326.2	6442.22	6474.9	5851.21	5971.19	6414.73	5698.62	6093.8	6434.49	5912.01
ENSG00000083750	RRAGB	292.905	293.266	269.351	265.044	289.852	287.262	265.898	252.566	275.721	247.452	292.541	269.227	228.744	289.204	249.862	265.823	266.37	293.883
ENSG00000083782	EPYC	0	0	0	0	0	0	0	0	0	0	0	0	0	0	0	0	0	0
ENSG00000083799	CYLD	1653.79	1676.74	1759.45	1648.52	1671.18	1731.47	1654.12	1403.54	1717.73	1664.49	1597.36	1732.56	1755.15	1827.12	1821.83	1833.58	1798	1826.27
ENSG00000083807	SLC27A5	301.917	282.094	298.568	321.354	294.381	305.031	352.395	404.105	291.092	290.809	329.689	259.725	275.36	258.571	258.715	246.692	285.792	295.791
ENSG00000083812	ZNF324	367.258	363.091	349.699	383.489	331.519	346.491	370.549	258.579	329.52	364.834	349.191	357.914	350.163	302.718	350.2	298.045	360.709	382.62
ENSG00000083814	ZNF671	0	0	0	0	0	0	0	0	0	0	0	0	1.08409	0	0	0	0	0.954166
ENSG00000083817	ZNF416	215.172	223.441	220.046	220.385	201.991	228.033	206.098	190.026	205.59	224.188	216.387	190.043	226.576	236.048	216.416	232.596	242.322	266.212
ENSG00000083828	ZNF586	251.222	244.854	257.481	237.86	227.353	240.866	222.116	175.593	220	192.463	208.029	195.322	201.642	230.642	220.35	194.333	232.149	210.871
ENSG00000083838	ZNF446	164.477	171.305	156.132	143.687	153.078	144.124	214.641	185.215	205.59	211.498	183.883	177.373	175.623	172.982	155.426	157.078	204.402	159.346
ENSG00000083844	ZNF264	376.27	359.367	424.57	388.343	374.091	414.605	334.241	295.863	336.245	327.821	316.687	361.082	415.208	349.567	394.467	396.721	364.408	363.537
ENSG00000083845	RPS5	8453.68	8514.02	8058.6	8160.06	8306.99	8000.88	12303.9	11438.8	9085.33	9285.81	9806.15	8463.24	8748.64	8036.44	8373.31	8349.27	9035.3	8589.4
ENSG00000083857	FAT1	1425.09	1408.61	1680.93	1712.59	1607.77	1423.48	1066.8	525.578	1313.28	1458.28	1176.66	1590.03	1636.98	1518.99	1403.75	1537.55	1492.78	1345.37
ENSG00000083896	YTHDC1	1903.88	1907.62	1796.89	1934.92	1853.24	1883.49	2113.3	1782.39	2204.8	2106.52	2109.08	2086.25	2082.55	2267.68	2069.72	2186	2110.61	2008.52
ENSG00000083937	CHMP2B	1429.6	1334.13	1349.49	1351.43	1298.9	1348.45	1540.93	1676.56	1400.7	1356.76	1452.49	1442.21	1326.93	1393.76	1436.21	1434.84	1326.3	1354.92
ENSG00000084070	SMAP2	660.162	548.361	623.615	578.631	616.842	596.241	516.846	543.618	586.026	617.573	588.796	590.189	629.859	647.78	639.41	609.179	619.679	601.124
ENSG00000084072	PPIE	1319.2	1374.16	1343.1	1345.61	1339.66	1386.95	1638.1	1615.22	1456.42	1427.61	1551.86	1330.3	1437.51	1439.71	1424.41	1460.02	1428.04	1438.88
ENSG00000084073	ZMPSTE24	3696.23	3543.4	3595.6	3429.07	3516.27	3502.42	3800.53	3765.64	3832.23	3672.66	3651.65	3628.76	3615.45	3939.84	3600.37	3728.58	3734.72	3657.32
ENSG00000084090	STARD7	3850.57	3838.52	3696.04	3690.23	3746.34	3735.39	3856.06	3727.15	3746.73	3895.79	3855.96	3788.19	3527.64	3757.85	3704.64	3524.17	3701.43	3597.2
ENSG00000084092	NOA1	769.439	758.767	806.226	769.891	798.905	773.929	843.613	782.954	773.363	784.657	817.256	784.455	822.828	793.733	845.988	853.857	804.658	853.024
ENSG00000084093	REST	993.623	932.865	1013.49	1025.23	1048	1052.31	946.128	912.845	1090.39	1084.98	1063.36	1107.53	1067.83	1036.09	1032.89	1072.36	978.539	1033.36
ENSG00000084110	HAL	3.37967	5.58602	2.73916	0.970858	2.71737	3.94862	4.27146	0	3.8428	3.17247	0	2.11159	4.33638	0.900946	3.93483	3.02072	2.77468	3.81666
ENSG00000084112	SSH1	987.991	949.623	919.444	963.091	985.498	939.771	714.401	541.213	1022.18	945.395	780.108	1017.79	1040.73	1044.2	1042.73	1100.55	930.444	1019.05
ENSG00000084207	GSTP1	0	0	0	0	0	0	0	0	0	0	0	0	0	0	0	0	0	0
ENSG00000084234	APLP2	9073.29	9014.9	9070.27	9278.49	8989.04	8993.96	9478.36	8842.21	9963.41	9469.81	9715.14	9677.41	8914.51	9063.52	9181.92	8856.75	9027.9	9139
ENSG00000084444	FAM234B	262.488	237.406	262.046	294.17	246.374	274.429	218.912	192.431	237.293	250.625	221.031	257.614	252.594	257.671	249.862	242.665	233.073	257.625
ENSG00000084453	SLCO1A2	0	1.86201	1.82611	1.94172	2.71737	0	2.13573	2.40539	1.9214	3.17247	1.8574	3.16738	3.25228	2.70284	2.95112	2.01381	1.84979	1.90833
ENSG00000084463	WBP11	6227.61	6415.54	6504.59	6602.81	6522.58	6274.35	5814.52	5574.49	6274.32	6269.85	6037.48	6418.17	6250.89	6459.78	6700.03	6329.42	6378.07	6424.4
ENSG00000084623	EIF3I	5784.87	5917.45	5757.71	5661.07	5641.25	5697.85	7279.63	6750.73	6169.61	6166.22	6264.08	5947.29	5908.31	5630.91	6027.17	5886.38	5934.12	6060.86
ENSG00000084628	NKAIN1	2.25311	4.65501	1.82611	7.76687	6.34052	3.94862	6.40718	4.81078	7.68559	5.28744	0.9287	3.16738	4.33638	5.40568	6.88595	2.01381	4.62447	7.63332
ENSG00000084636	COL16A1	401.054	385.435	355.178	366.984	386.772	428.425	345.988	348.782	310.306	336.281	317.616	342.077	380.517	365.784	363.972	356.445	399.554	359.72
ENSG00000084652	TXLNA	2767.95	2745.53	2706.29	2756.27	2847.8	2725.53	2453.95	2206.95	2766.81	2953.57	2783.32	2888.65	2942.23	2942.49	2860.62	2938.15	2881.97	2920.7
ENSG00000084674	APOB	1.12656	0	0	0	0	0	0	0	0	0	0	0	0	0	0	0	0	0
ENSG00000084676	NCOA1	464.142	485.983	498.527	469.895	538.944	493.577	422.874	289.849	450.568	497.02	432.774	558.515	546.384	517.143	536.12	539.702	474.471	476.129
ENSG00000084693	AGBL5	757.046	760.629	798.008	778.628	749.087	793.672	785.948	689.144	794.498	792.059	735.531	783.399	752.362	786.526	798.77	759.208	644.652	728.028
ENSG00000084710	EFR3B	1044.32	983.139	1115.75	1138.82	1034.41	1185.57	673.822	622.996	907.86	803.691	775.465	952.326	1002.79	905.451	1034.86	1096.52	892.523	1105.88
ENSG00000084731	KIF3C	283.892	256.026	303.134	341.742	285.323	317.864	231.727	193.634	299.738	286.579	246.106	327.296	245.005	232.444	279.373	295.024	252.496	253.808
ENSG00000084733	RAB10	2564.04	2515.57	2447.89	2484.43	2497.26	2423.46	2787.13	2669.98	2739.91	2636.32	2673.73	2640.54	2778.53	2765.9	2520.26	2693.48	2740.46	2623.96
ENSG00000084734	GCKR	0	0	0	0.970858	0	0	0	0	0	0	0	0	0	0	0	0	0	0
ENSG00000084754	HADHA	5495.35	5341.16	5530.36	5365.93	5389.44	5441.19	5779.28	5490.3	6036.07	5639.59	5692.93	5880.77	5544.06	5487.66	5721.24	5560.14	5573.42	5737.4
ENSG00000084764	MAPRE3	93.5042	58.6532	71.2181	81.5521	81.521	86.8695	90.7685	86.594	92.2271	92.0015	92.87	80.2403	92.148	85.5899	85.5825	96.6631	89.7148	88.7374
ENSG00000084774	CAD	2713.88	2638.46	2781.16	2827.14	2802.51	2721.58	2015.06	1786	2683.23	2668.04	2549.28	3009.01	2850.08	2655.99	2940.3	2855.59	2885.67	2878.72
ENSG00000085063	CD59	4051.1	3792.91	3876.82	3946.54	3865.91	3779.81	4330.19	4329.7	3757.29	3796.38	3987.84	3554.86	3154.71	3267.73	3225.58	3173.77	3361.07	3500.83
ENSG00000085117	CD82	262.488	241.13	241.046	217.472	261.773	254.686	434.621	432.97	379.476	408.191	425.345	368.472	228.744	222.534	201.66	208.43	244.172	215.641
ENSG00000085185	BCORL1	684.947	618.186	699.399	725.231	667.566	733.455	414.331	407.714	632.14	642.953	584.153	699.991	639.616	574.803	631.54	662.545	602.106	622.116
ENSG00000085224	ATRX	3214.07	3240.82	3494.25	3634.89	3422.97	3454.05	3688.4	3133.02	3427.77	3156.6	3283.88	3499.96	3477.77	3547.02	3273.78	3536.26	3238.06	3357.71
ENSG00000085231	AK6	771.692	735.492	771.53	750.473	686.588	739.378	1077.47	1118.51	712.839	764.564	749.461	646.146	770.791	747.785	757.454	827.678	757.489	809.132
ENSG00000085265	FCN1	0	0	0	0	0	0	0	0	0	0	0	0	0	0	0	0	0	0
ENSG00000085274	MYNN	767.185	812.766	747.79	779.599	735.5	787.749	800.898	746.874	688.821	771.967	694.668	690.489	780.548	895.54	784.998	808.546	742.69	785.278
ENSG00000085276	MECOM	295.158	292.335	282.133	341.742	351.446	335.632	301.138	277.823	344.891	379.638	342.69	311.459	294.874	345.062	331.509	322.21	311.689	324.416
ENSG00000085365	SCAMP1	1222.31	1150.72	1260.01	1257.26	1134.95	1228.02	1153.29	1149.78	1252.75	1168.52	1192.45	1218.39	1137.22	1295.56	1250.29	1248.56	1181.09	1287.17
ENSG00000085377	PREP	1844.17	1856.42	1814.24	1778.61	1801.61	1773.92	1648.78	1610.41	1797.47	1807.25	1720.88	1779.01	1647.82	1719.91	1771.66	1756.05	1730.48	1797.65
ENSG00000085382	HACE1	181.376	200.166	211.828	184.463	214.672	225.071	169.79	173.188	207.511	168.141	171.81	196.378	202.726	215.326	226.253	226.554	217.35	195.604
ENSG00000085415	SEH1L	1240.34	1145.13	1180.58	1153.38	1159.41	1202.35	1226.98	1217.13	1100	1200.25	1166.45	1140.26	1140.47	1149.61	1113.56	1132.77	1126.52	1086.79
ENSG00000085433	WDR47	643.264	625.634	651.92	634.941	614.125	636.714	526.457	431.767	622.533	566.814	544.218	626.086	575.654	638.771	664.986	558.833	511.467	583.949
ENSG00000085449	WDFY1	635.378	686.149	667.442	610.67	649.45	599.202	734.691	879.17	734.935	691.598	768.035	729.554	672.139	719.856	692.53	737.056	677.023	742.341
ENSG00000085465	OVGP1	156.591	184.339	191.741	189.317	174.817	220.135	135.619	134.702	138.341	129.014	123.517	117.193	145.269	159.467	167.23	162.112	130.41	155.529
ENSG00000085491	SLC25A24	2338.73	2336.82	2450.63	2484.43	2539.83	2448.14	2519.09	2671.19	2616.94	2528.46	2535.35	2391.37	2344.9	2582.11	2359.91	2497.13	2424.15	2425.49
ENSG00000085511	MAP3K4	431.471	396.607	404.482	421.352	390.395	405.72	352.395	258.579	342.009	359.546	362.193	369.528	361.003	463.987	391.515	377.59	381.057	377.85
ENSG00000085514	PILRA	39.4295	47.4811	38.3482	28.1549	51.6299	51.332	20.2894	31.2701	28.821	16.9198	22.2888	27.4506	24.9342	30.6322	34.4297	32.221	23.1224	36.2583
ENSG00000085552	IGSF9	162.224	164.788	157.045	155.337	173.911	136.227	135.619	167.175	145.066	163.911	165.309	149.923	118.166	136.043	130.833	118.815	145.208	132.629
ENSG00000085563	ABCB1	6.75934	4.65501	7.30442	3.88343	8.1521	9.87154	6.40718	3.60808	5.76419	8.45991	1.8574	8.44635	7.58866	9.00946	9.83707	4.02763	6.47426	12.4042
ENSG00000085644	ZNF213	411.193	465.501	413.613	423.294	427.532	461.988	347.056	333.146	383.319	451.548	408.628	470.884	466.161	399.119	424.961	452.101	453.198	476.129
ENSG00000085662	AKR1B1	11850.3	10456.1	12585.5	11948.4	10524.4	12782.7	14867.9	13037.2	13384.5	13380.4	11939.4	13117.2	12641.6	10267.2	13247.6	12697.1	11487.2	13845.9
ENSG00000085719	CPNE3	2393.93	2543.5	2527.33	2482.48	2586.93	2629.78	2255.33	2018.12	2334.5	2181.6	2402.55	2503.29	2491.25	2737.97	2599.94	2531.36	2492.59	2443.62
ENSG00000085721	RRN3	1694.34	1622.74	1628.89	1521.33	1574.26	1651.51	1639.17	1498.56	1613.01	1642.28	1612.22	1445.38	1691.19	1720.81	1544.42	1619.11	1671.28	1619.22
ENSG00000085733	CTTN	3920.42	3777.08	3675.04	3796.06	3938.37	3783.76	3671.32	3424.07	4219.39	3960.3	4027.77	3929.67	3938.52	3734.42	3918.11	3817.18	3977.05	3771.82
ENSG00000085741	WNT11	2.25311	2.79301	0.913053	0.970858	1.81158	0	2.13573	4.81078	0	3.17247	3.7148	0	2.16819	1.80189	0.983707	5.03454	2.77468	0
ENSG00000085760	MTIF2	1500.57	1619.94	1524.8	1533.96	1562.49	1504.42	1631.7	1514.19	1577.47	1542.88	1614.08	1517.18	1470.03	1730.72	1522.78	1493.24	1623.19	1483.73
ENSG00000085788	DDHD2	786.337	781.111	839.096	814.55	794.376	858.824	754.98	713.198	803.144	777.254	759.677	886.867	766.455	814.455	843.037	758.201	760.263	860.657
ENSG00000085831	TTC39A	1.12656	0	0	0.970858	2.71737	2.96146	0	1.20269	2.8821	2.11498	1.8574	1.05579	1.08409	0.900946	2.95112	0	4.62447	2.8625
ENSG00000085832	EPS15	1229.07	1319.23	1365.01	1428.13	1326.07	1329.7	1252.6	1195.48	1388.21	1289.08	1248.17	1418.99	1354.03	1335.2	1440.15	1314.01	1237.51	1376.86
ENSG00000085840	ORC1	1770.95	1805.21	1741.19	1678.61	1819.73	1706.79	1542	1196.68	1622.62	1806.19	1687.45	1657.6	1639.15	1629.81	1665.42	1529.49	1655.56	1639.26
ENSG00000085871	MGST2	527.229	559.533	500.353	502.905	511.77	480.744	602.275	732.441	573.537	525.572	553.505	498.335	527.954	493.718	489.886	526.612	554.012	504.754
ENSG00000085872	CHERP	1992.88	1968.14	1942.06	2061.13	2002.7	2132.25	1459.77	1494.95	1819.56	1992.31	1876.9	1980.67	2018.58	1946.94	2060.87	1940.31	1833.14	1906.42
ENSG00000085978	ATG16L1	730.009	668.46	706.703	671.834	665.755	638.689	673.822	589.32	646.55	697.943	680.737	668.318	575.654	651.384	672.856	668.586	637.252	656.466
ENSG00000085982	USP40	613.974	632.151	674.746	666.98	659.414	620.92	649.261	553.24	688.821	723.322	758.748	705.27	746.941	776.615	700.399	698.794	699.22	735.662
ENSG00000085998	POMGNT1	2003.02	2009.1	1927.45	2000.94	2000.89	1903.23	1972.35	1961.6	1783.06	1844.26	1819.32	1879.31	1772.49	1668.55	1684.11	1740.94	1821.12	1766.16
ENSG00000085999	RAD54L	1133.32	1074.38	1081.05	1120.37	1111.4	1088.83	960.01	958.548	983.756	942.222	960.276	984	900.882	906.352	966	864.933	978.539	947.486
ENSG00000086015	MAST2	2094.27	2077.07	2086.33	2220.35	2212.84	2228.99	1629.56	1350.63	2005.94	2129.78	1887.12	2214	2240.82	2004.6	2197.6	2056.1	1898.81	2176.45
ENSG00000086061	DNAJA1	11584.4	11178.6	11047	11349.3	10814.2	10650.4	12254.8	11722.7	10423.6	10652.1	10953.1	9601.39	10125.4	9931.13	9594.1	10406.4	10520.7	9901.38
ENSG00000086062	B4GALT1	10560.3	10563.2	10408.8	10799.8	10893.9	10423.4	9563.79	9690.11	10438	10621.4	10681	10390.1	11002.5	11262.7	10703.7	11055.8	11235.6	10624.6
ENSG00000086065	CHMP5	3038.32	3084.41	3032.25	3079.56	2895.81	3029.58	4004.49	4208.23	3293.28	3000.1	3350.75	2974.17	3030.04	3167.73	3019	3053.95	3091.92	3217.45
ENSG00000086102	NFX1	3618.5	3685.84	3623.91	3689.26	3709.2	3833.12	3516.48	2891.28	3832.23	3778.41	3619.15	3780.8	4069.69	4119.12	4169.93	4054.81	3918.78	4080.01
ENSG00000086159	AQP6	6.75934	2.79301	4.56526	6.79601	1.81158	2.96146	4.27146	3.60808	1.9214	2.11498	3.7148	3.16738	5.42047	6.30662	4.91854	3.02072	1.84979	4.77083
ENSG00000086189	DIMT1	915.891	877.005	928.575	866.976	923.904	880.541	915.16	992.223	857.904	866.083	871.121	920.652	886.789	945.092	847.956	947.5	867.551	891.191
ENSG00000086200	IPO11	1505.08	1398.37	1530.28	1499.98	1448.36	1515.28	1434.14	1233.96	1404.54	1391.66	1372.62	1395.76	1394.15	1513.59	1450.97	1445.92	1409.54	1494.22
ENSG00000086205	FOLH1	0	0	0	0	0	0	0	0	0	0	0	0	0	0	0	0	0	0
ENSG00000086232	EIF2AK1	5960.61	6110.17	6189.59	6233.88	6009.91	5965.37	6069.74	5330.34	6384.8	6457.03	6263.16	6630.39	6403.75	6574.2	6450.17	6492.54	6379	6282.23
ENSG00000086288	NME8	0	0	0	0	0	0	0	0	0	0	0	0	0	0	0	0	0	0
ENSG00000086289	EPDR1	730.009	701.976	675.659	682.513	670.283	675.213	710.13	698.766	647.511	706.402	704.884	683.099	693.82	658.591	624.654	651.469	652.051	618.299
ENSG00000086300	SNX10	278.26	256.026	284.872	258.248	251.809	301.082	281.916	334.349	312.227	230.533	262.822	280.841	259.099	263.076	257.731	250.72	270.069	257.625
ENSG00000086475	SEPHS1	1392.42	1415.12	1422.54	1411.63	1423.9	1424.46	1551.61	1436.02	1534.24	1589.41	1556.5	1401.04	1451.6	1483.86	1338.83	1485.19	1409.54	1407.39
ENSG00000086504	MRPL28	2835.54	2752.04	2774.77	2740.73	2705.59	2748.24	3259.12	3493.83	2888.82	2988.46	3078.64	2868.59	2835.99	2550.58	2893.08	2765.97	2780.23	2831.01
ENSG00000086506	HBQ1	0	0	0	0	0	0	0	0	0	0	0	0	0	0	0	0	0	0
ENSG00000086544	ITPKC	326.702	359.367	349.699	324.267	378.62	350.44	385.499	382.457	362.183	425.11	374.266	365.305	392.442	399.119	377.744	372.556	384.756	369.262
ENSG00000086548	CEACAM6	0	0	0	0	0	0	0	0	0	0	0	0	0	0	0	0	0	0
ENSG00000086570	FAT2	0	0	0	0	0	0	0	0	0	0	0.9287	0	1.08409	0	0	0	0	0
ENSG00000086589	RBM22	1809.25	1677.67	1773.15	1708.71	1680.24	1691.98	1792.94	1752.33	1694.67	1835.8	1796.11	1757.9	1840.79	1923.52	1808.05	1753.03	1765.62	1759.48
ENSG00000086598	TMED2	7329.38	7438.71	7366.51	7296	7186.53	7147.98	10610.3	11211.5	10238.2	10091.6	10037.4	9704.86	10350.9	11230.3	10154.8	10468.8	10816.6	10315.5
ENSG00000086619	ERO1B	0	0.931003	0	0	0	0	1.06786	2.40539	0.960699	0	0	0	0	0	0	0	0	0
ENSG00000086666	ZFAND6	1695.47	1780.08	1762.19	1694.15	1656.69	1794.65	2113.3	2133.58	1922.36	1808.31	1810.04	1763.18	1750.81	1751.44	1790.35	1765.11	1805.39	1815.78
ENSG00000086696	HSD17B2	0	0	0	0	0	0	0	0	0	0	0	0	0	0	0	0	0	0
ENSG00000086712	TXLNG	2680.08	2713.87	2778.42	2753.35	2600.52	2605.1	2625.88	2292.34	2606.38	2780.14	2709.02	2681.72	2819.73	2979.43	2732.74	2929.09	2766.36	2694.56
ENSG00000086717	PPEF1	1126.56	1097.65	1133.1	1122.31	1059.77	1112.52	1105.24	976.588	1118.25	994.039	1005.78	1087.47	1212.02	1156.81	1272.92	1153.92	1199.59	1252.82
ENSG00000086730	LAT2	31.5436	20.4821	23.7394	20.388	22.6447	21.7174	14.9501	18.0404	11.5284	28.5522	16.7166	23.2275	20.5978	14.4151	15.7393	17.1174	25.897	25.7625
ENSG00000086758	HUWE1	11040.3	11011	12400.2	12899.8	12259.8	11865.6	8336.82	4395.85	11296.9	12091.3	9750.43	13161.5	13591.3	12955.6	13262.3	13643.6	12198.4	12082.6
ENSG00000086827	ZW10	835.905	862.109	849.139	832.996	857.782	813.415	949.331	904.427	940.524	930.59	921.271	915.373	968.096	1017.17	983.707	953.541	960.966	917.907
ENSG00000086848	ALG9	359.372	389.159	381.656	433.003	413.04	383.016	350.259	451.011	375.633	378.581	420.701	391.7	364.256	390.11	358.069	351.411	337.587	375.941
ENSG00000086967	MYBPC2	0	0	0.913053	0	0	0	0	0	0	0	0.9287	0	0	0	0	0	0.924895	0
ENSG00000086991	NOX4	0	0	0	0	0	0	0	0	0	0	0	0	0	0	0.983707	0	0	0
ENSG00000087008	ACOX3	164.477	157.339	148.828	162.133	168.477	157.945	159.112	152.742	159.476	169.198	153.236	171.039	165.866	156.765	204.611	177.216	187.754	163.162
ENSG00000087053	MTMR2	4416.1	4420.4	4474.87	4629.05	4391.26	4633.7	4104.87	3825.77	4355.81	4305.04	4070.49	4414.27	4498.99	4558.79	4647.03	4637.81	4336.83	4554.23
ENSG00000087074	PPP1R15A	3491.2	3471.71	3422.12	3564.02	3386.74	3314.86	3885.96	3610.49	3789.96	3834.45	3345.18	3644.6	4564.04	4313.73	4447.34	4461.61	4117.63	4344.32
ENSG00000087076	HSD17B14	5.63279	3.72401	5.47832	7.76687	3.62315	5.92292	4.27146	8.41886	3.8428	1.05749	3.7148	4.22318	4.33638	5.40568	5.90224	5.03454	7.39916	5.72499
ENSG00000087077	TRIP6	3075.5	3003.42	2891.64	2908.69	2970.08	3053.27	3465.22	3301.4	3063.67	3130.17	3208.66	2992.12	3097.26	2799.24	3161.63	2883.78	3089.15	2964.59
ENSG00000087085	ACHE	0	2.79301	3.65221	2.91257	4.52894	7.89723	3.20359	0	0.960699	2.11498	2.7861	2.11159	2.16819	3.60378	2.95112	1.00691	2.77468	0
ENSG00000087086	FTL	9036.11	8876.18	8622.87	8723.16	8844.12	8396.73	12210	12327.6	9586.81	10490.3	10845.4	9443.02	9671.21	9092.35	9316.69	9700.54	9616.13	9309.79
ENSG00000087087	SRRT	4203.18	4002.38	3893.26	4001.88	4026.23	3859.77	3662.77	3455.34	3841.83	3999.42	3849.46	3790.3	3842.03	3796.59	3787.27	3891.7	4039.94	3766.09
ENSG00000087088	BAX	1110.79	1005.48	1003.45	1015.52	963.759	1036.51	1228.04	1331.38	1065.41	1110.36	1132.09	1083.24	1051.57	973.022	989.609	1039.13	1022.93	1066.76
ENSG00000087095	NLK	674.808	711.286	756.921	746.59	657.602	742.34	609.75	591.726	629.258	596.424	578.58	668.318	627.691	637.87	658.1	642.407	595.632	689.862
ENSG00000087111	PIGS	2250.86	2521.16	2382.15	2320.35	2409.4	2284.27	2152.81	2078.26	2307.6	2172.08	2261.39	2317.47	2203.96	2118.12	2244.82	2150.75	2168.88	2352.02
ENSG00000087116	ADAMTS2	0	0.931003	0	0.970858	0.905788	0	2.13573	0	0.960699	0	0.9287	1.05579	0	0	1.96741	0	0	0
ENSG00000087128	TMPRSS11E	0	0	0	0	0	0	0	0	0	0	0	0	0	0	0	0	0	0
ENSG00000087152	ATXN7L3	2197.91	2089.17	2053.46	2168.9	2124.07	2072.04	1920.02	1775.18	2020.35	2113.92	2054.29	2143.26	2002.32	1899.19	2088.41	2025.9	1934.88	2146.87
ENSG00000087157	PGS1	1120.92	1062.27	1008.01	1022.31	978.252	1073.04	994.182	1013.87	998.166	981.349	994.638	961.828	990.862	909.054	887.304	1007.91	977.614	942.716
ENSG00000087191	PSMC5	3485.57	3435.4	3513.43	3494.12	3406.67	3463.92	3969.25	3870.27	3907.16	3819.65	3835.53	3508.4	3355.27	3469.54	3546.26	3389.25	3738.42	3560.95
ENSG00000087206	UIMC1	1414.96	1432.81	1415.23	1487.35	1414.84	1449.14	1374.34	1254.41	1444.89	1322.92	1289.96	1338.75	1468.95	1395.57	1501.14	1392.55	1400.29	1374
ENSG00000087237	CETP	0	3.72401	0	1.94172	0	1.97431	21.3573	22.8512	23.0568	28.5522	15.7879	23.2275	22.766	16.217	22.6253	20.1381	11.0987	18.1291
ENSG00000087245	MMP2	5.63279	2.79301	7.30442	4.85429	2.71737	10.8587	0	6.01347	8.64629	6.34493	3.7148	3.16738	6.50457	6.30662	3.93483	3.02072	3.69958	6.67916
ENSG00000087250	MT3	0	0	0	0	0	0	0	0	0	0	0	0	0	0	0	0	0	0
ENSG00000087253	LPCAT2	547.507	572.567	636.398	599.99	596.009	628.817	650.329	604.956	638.865	575.274	630.588	616.584	526.87	527.954	536.12	570.916	571.585	569.637
ENSG00000087258	GNAO1	215.172	207.614	214.567	245.627	201.085	203.354	155.908	158.756	186.376	210.44	210.815	252.335	211.398	197.307	205.595	226.554	186.829	216.596
ENSG00000087263	OGFOD1	2917.78	2820.94	2940.03	2967.91	2911.2	2884.46	3056.23	2718.09	3078.08	3064.6	2965.34	3105.09	3342.26	3397.47	3413.46	3354.01	3251	3370.11
ENSG00000087266	SH3BP2	509.204	472.949	449.222	535.914	489.126	492.59	537.136	524.375	591.79	635.551	617.586	625.03	665.634	614.445	623.67	642.407	687.197	633.566
ENSG00000087269	NOP14	1912.89	2041.69	1970.37	2003.85	1914.84	1913.1	1954.19	1810.06	1984.8	1958.47	2080.29	1882.48	2116.15	2054.16	2077.59	2119.54	1918.23	2028.56
ENSG00000087274	ADD1	1785.59	1764.25	1777.71	1785.41	1775.35	1805.5	1591.12	1360.25	1812.84	1722.65	1819.32	1858.2	1724.79	1787.48	1788.38	1681.53	1710.13	1740.4
ENSG00000087299	L2HGDH	572.291	528.81	561.528	539.797	571.553	522.204	562.764	559.253	513.013	516.054	579.509	525.785	518.197	498.223	498.739	486.336	538.289	524.791
ENSG00000087301	TXNDC16	266.994	228.096	274.829	249.511	257.244	257.647	247.744	214.08	271.878	277.062	250.749	285.064	214.651	241.454	290.194	238.637	257.121	269.075
ENSG00000087302	RTRAF	2863.71	2887.97	2906.25	2854.32	2733.67	2883.48	3572.01	3776.46	3049.26	3233.8	3243.95	2954.11	3144.96	3152.41	3004.24	3096.24	3245.46	3089.59
ENSG00000087303	NID2	13.5187	10.241	11.8697	19.4172	8.1521	19.7431	19.2216	6.01347	15.3712	15.8623	14.8592	15.8369	20.5978	17.118	23.609	17.1174	12.0236	14.3125
ENSG00000087338	GMCL1	864.069	838.834	814.443	859.209	814.304	878.567	905.549	893.602	948.21	962.315	883.194	911.15	851.014	926.172	902.059	912.258	890.674	926.495
ENSG00000087365	SF3B2	8047	7783.18	7985.56	7926.09	7962.79	8021.61	8042.08	7554.13	8631.88	8382.71	8289.58	8222.52	8441.84	8250.86	8864.18	8566.77	8681.06	8410.01
ENSG00000087448	KLHL42	1302.3	1297.82	1420.71	1403.86	1319.73	1375.11	1138.34	1065.59	1242.18	1248.89	1210.1	1306.02	1219.61	1199.16	1177.5	1139.82	1168.14	1177.44
ENSG00000087460	GNAS	23576.6	23190.4	23964.9	23964.7	23678.2	23879.3	26351.7	28764.9	25544	26418.2	26683.4	26380.1	25118.5	23745.3	25019.6	25382.1	23966.8	24890.4
ENSG00000087470	DNM1L	4631.28	4548.88	4667.53	4698.95	4489.09	4578.42	4492.5	3759.62	4449.96	4549.32	4352.82	4445.95	4341.8	4638.97	4276.17	4402.2	4437.64	4281.34
ENSG00000087494	PTHLH	0	0	0	0	0.905788	0	0	0	0	0	0	0	1.08409	0.900946	0	0	0	0
ENSG00000087495	PHACTR3	0	0	0	0	0	0	0	0	0	0	0	0	0	0	0.983707	0	0	0
ENSG00000087502	ERGIC2	1855.44	1824.77	1749.41	1766.96	1734.58	1806.49	2137.86	2128.77	1911.79	1865.41	1954.91	1756.84	1844.04	1971.27	1803.14	1837.61	1835.92	1727.04
ENSG00000087510	TFAP2C	477.66	479.466	427.309	518.438	494.56	473.834	632.176	607.361	628.297	600.654	604.584	631.365	575.654	609.039	522.348	563.868	536.439	565.82
ENSG00000087586	AURKA	2971.86	3021.1	2972.9	3016.46	3055.22	2912.1	3125.64	2986.29	2997.38	3063.54	3229.09	2859.09	2675.55	2873.12	2843.9	2902.91	2933.77	2801.43
ENSG00000087589	CASS4	34.9233	42.8261	38.3482	34.9509	29.891	36.5247	17.0858	15.635	20.1747	16.9198	12.0731	26.3948	28.1865	12.6132	22.6253	18.1243	14.7983	24.8083
ENSG00000087842	PIR	567.785	476.673	524.092	537.855	516.299	516.282	683.433	703.577	586.987	616.516	632.445	550.069	513.861	490.115	529.234	543.73	505.917	482.808
ENSG00000087884	AAMDC	182.502	173.167	216.394	149.512	163.042	184.598	246.677	298.268	208.472	170.256	179.239	188.987	188.632	167.576	182.97	176.209	190.528	191.787
ENSG00000087903	RFX2	262.488	269.06	262.959	276.695	276.265	289.236	252.016	211.674	237.293	255.912	209.886	275.562	264.519	247.76	243.959	237.63	223.825	260.487
ENSG00000087995	METTL2A	870.829	834.179	883.835	835.909	826.985	821.312	947.195	1047.55	842.533	829.071	865.549	865.751	829.332	848.691	786.966	841.774	837.03	838.712
ENSG00000088002	SULT2B1	6.75934	5.58602	6.39137	8.73772	6.34052	1.97431	3.20359	15.635	5.76419	4.22995	4.6435	8.44635	5.42047	7.20757	5.90224	6.04144	3.69958	2.8625
ENSG00000088035	ALG6	754.793	779.249	775.182	716.493	731.877	734.443	789.152	864.738	669.607	685.253	764.32	654.592	701.409	723.46	686.628	687.718	715.868	691.77
ENSG00000088038	CNOT3	1714.62	1658.12	1680.02	1759.19	1744.55	1714.69	1694.7	1575.53	1989.61	1976.45	1808.18	2116.87	2214.8	2052.35	2326.47	2215.2	2057.89	2159.28
ENSG00000088053	GP6	4.50623	4.65501	7.30442	3.88343	1.81158	2.96146	1.06786	1.20269	0	0	2.7861	4.22318	3.25228	0.900946	5.90224	6.04144	5.54937	4.77083
ENSG00000088179	PTPN4	906.879	862.109	902.096	930.082	852.347	916.079	916.227	733.644	975.109	918.958	902.697	1008.28	999.535	1041.49	955.18	1040.14	962.815	1018.09
ENSG00000088205	DDX18	3669.2	3640.22	3507.95	3544.6	3698.33	3446.15	4183.89	3830.58	3779.39	3877.81	4097.43	3624.54	3961.28	4147.05	3780.39	3967.21	3995.54	3819.52
ENSG00000088247	KHSRP	8060.52	7961.01	7883.3	8053.27	8014.42	8031.48	7021.21	6266.04	7827.77	8140.55	7649.71	7822.38	8071.08	7936.43	8130.34	7932.41	8115.95	7887.13
ENSG00000088256	GNA11	1680.82	1714.91	1748.5	1664.05	1754.51	1630.78	1800.42	1592.37	1628.38	1852.72	1789.61	1780.07	1703.11	1614.5	1591.64	1582.86	1576.02	1648.8
ENSG00000088280	ASAP3	248.969	277.439	292.177	267.957	278.077	253.699	237.066	279.025	303.581	266.487	275.824	282.953	273.192	276.59	345.281	263.81	304.29	268.121
ENSG00000088298	EDEM2	939.549	871.419	913.966	930.082	849.63	899.297	1071.07	1009.06	1037.55	1025.76	1049.43	981.888	1039.65	956.805	1053.55	991.803	1018.31	1022.87
ENSG00000088305	DNMT3B	1097.27	1015.72	1074.66	1153.38	1111.4	1102.65	982.435	924.872	1240.26	1200.25	1146.95	1270.12	1096.02	1060.41	1166.68	1090.48	1108.95	1107.79
ENSG00000088320	REM1	0	0	0	0	0	0	0	0	0	0	0	0	0	0	0	0	0	0
ENSG00000088325	TPX2	6917.06	6980.66	7015.9	7098.91	7033.45	6916	6686.97	6330.99	6874.76	6760.53	6950.39	7047.42	6830.88	7109.36	7073.84	6790.58	6665.72	6703.01
ENSG00000088340	FER1L4	24.7843	29.7921	15.5219	21.3589	25.3621	22.7045	12.8144	24.0539	20.1747	22.2073	20.4314	22.1717	23.8501	13.5142	18.6904	20.1381	23.1224	22.9
ENSG00000088356	PDRG1	847.171	787.628	800.747	750.473	829.702	759.121	937.585	898.413	817.555	833.301	793.11	699.991	809.819	828.87	821.395	790.422	881.425	801.499
ENSG00000088367	EPB41L1	1420.59	1316.44	1398.8	1511.63	1494.55	1428.41	1266.49	1078.82	1505.42	1548.16	1397.69	1558.35	1537.25	1443.32	1485.4	1471.09	1482.61	1446.51
ENSG00000088386	SLC15A1	0	0	0	0	0	0	0	0	0.960699	0	0	0	0	0	0.983707	0	0	0
ENSG00000088387	DOCK9	942.928	962.657	1003.45	1055.32	1082.42	1034.54	832.934	629.009	1001.05	1073.35	971.421	1198.33	1143.72	1100.96	1021.09	1171.03	1048.83	1006.64
ENSG00000088448	ANKRD10	1100.65	995.242	1119.4	1056.29	1021.73	1170.76	1108.44	1087.24	1013.54	965.487	1005.78	1043.12	1009.29	949.597	1060.44	997.845	994.262	1028.59
ENSG00000088451	TGDS	472.027	442.226	427.309	435.915	435.684	427.438	603.343	672.306	519.738	502.307	523.787	475.107	564.813	637.87	531.202	557.827	535.514	531.47
ENSG00000088538	DOCK3	34.9233	41.8951	31.0438	33.98	43.4778	34.5504	35.2395	27.662	44.1921	38.0696	39.0054	38.0086	48.7842	31.5331	41.3157	41.2832	37.9207	46.7541
ENSG00000088543	C3orf18	11.2656	19.5511	4.56526	7.76687	10.8695	6.91008	11.7465	12.0269	12.4891	21.1498	9.287	12.6695	11.925	15.3161	18.6904	15.1036	15.7232	15.2666
ENSG00000088682	COQ9	1261.74	1239.16	1205.23	1176.68	1168.47	1161.88	1190.67	1178.64	1086.55	1170.64	1180.38	1114.92	1144.8	1170.33	1155.86	1226.41	1184.79	1061.03
ENSG00000088726	TMEM40	75.4793	87.5143	83.0878	85.4355	84.2383	70.0879	82.2255	108.243	77.8166	76.1392	91.9413	72.8498	111.662	118.024	101.322	95.6562	107.288	93.5082
ENSG00000088727	KIF9	168.984	169.443	136.045	155.337	154.89	153.009	166.587	180.404	157.555	117.381	129.089	134.086	123.587	142.349	146.572	131.905	139.659	135.492
ENSG00000088756	ARHGAP28	269.247	269.991	261.133	275.724	304.345	286.275	242.405	214.08	329.52	283.407	307.4	328.352	318.724	327.944	301.014	340.335	305.215	321.554
ENSG00000088766	CRLS1	49.5685	85.6523	69.392	70.8726	74.2747	69.1008	85.4291	79.3779	72.0524	97.289	78.0108	65.4592	65.0457	69.3728	68.8595	64.4421	86.0152	67.7458
ENSG00000088782	DEFB127	0	0	0	0	0	0	0	0	0	0	0	0	0	0	0	0	0	0
ENSG00000088808	PPP1R13B	180.249	194.58	180.784	185.434	182.969	208.289	168.723	117.864	162.358	175.543	158.808	195.322	169.119	165.774	181.002	151.036	197.927	161.254
ENSG00000088812	ATRN	823.513	881.66	878.357	891.248	925.716	940.758	726.148	513.551	893.45	854.451	790.324	861.528	958.339	955.003	916.815	903.196	913.796	895.007
ENSG00000088826	SMOX	716.49	756.905	746.877	787.366	743.652	753.198	713.333	793.779	778.166	756.104	782.894	757.004	730.68	691.926	784.015	823.65	764.888	757.607
ENSG00000088827	SIGLEC1	0	1.86201	0.913053	2.91257	0	2.96146	1.06786	1.20269	2.8821	2.11498	0	1.05579	3.25228	1.80189	1.96741	4.02763	0	3.81666
ENSG00000088832	FKBP1A	2895.25	2793.94	2902.6	2888.3	2743.63	2825.23	3467.35	3870.27	3105.94	3280.33	3331.25	3231.79	3172.06	3094.75	3166.55	3111.34	3221.41	3226.99
ENSG00000088833	NSFL1C	1172.75	1172.13	1096.58	1097.07	1142.2	1102.65	1256.88	1119.71	1221.05	1263.7	1243.53	1170.88	1194.67	1186.55	1219.8	1283.81	1290.23	1173.62
ENSG00000088836	SLC4A11	136.313	146.167	146.088	167.958	141.303	158.932	118.533	116.661	155.633	137.474	135.59	143.588	144.185	114.42	147.556	139.96	126.711	173.658
ENSG00000088854	DNAAF9	5.63279	15.827	12.7827	7.76687	4.52894	6.91008	9.61078	2.40539	5.76419	2.11498	9.287	3.16738	7.58866	8.10851	1.96741	3.02072	6.47426	5.72499
ENSG00000088876	ZNF343	295.158	314.679	295.829	308.733	305.251	297.133	261.627	209.269	300.699	269.66	278.61	271.339	302.462	311.727	250.845	282.941	286.717	313.92
ENSG00000088881	EBF4	1.12656	1.86201	1.82611	0.970858	2.71737	0.987154	1.06786	1.20269	3.8428	2.11498	0	2.11159	1.08409	0.900946	0.983707	2.01381	1.84979	0.954166
ENSG00000088882	CPXM1	1.12656	3.72401	1.82611	0.970858	0	2.96146	0	0	0	3.17247	0.9287	1.05579	0	1.80189	0	1.00691	0.924895	0
ENSG00000088888	MAVS	1373.27	1398.37	1455.41	1452.4	1502.7	1496.53	1187.46	989.818	1355.55	1354.64	1343.83	1461.22	1382.22	1396.47	1334.89	1396.58	1354.97	1319.61
ENSG00000088899	LZTS3	207.287	215.993	227.35	243.685	210.143	265.544	180.469	194.837	195.022	198.808	183.883	198.489	208.146	157.666	198.709	180.236	162.781	199.421
ENSG00000088926	F11	0	0	0	0	0	0	0	0	0	0	0	0	0	0	0	0	0	0
ENSG00000088930	XRN2	3525	3457.74	3467.77	3498.97	3316.09	3380.02	3376.59	2979.08	3397.03	3457.99	3357.25	3446.11	3335.76	3689.37	3495.11	3465.77	3287.08	3456.94
ENSG00000088970	KIZ	581.303	598.635	594.397	573.777	575.176	549.845	740.03	740.86	750.306	759.277	716.957	739.056	751.277	793.733	793.852	749.139	775.062	742.341
ENSG00000088986	DYNLL1	3860.71	3989.35	3753.56	3832.95	3809.75	3577.45	4784.03	5235.33	3863.93	4002.59	4273.88	3600.26	3705.43	3782.17	3589.55	3756.77	3829.99	3696.44
ENSG00000088992	TESC	478.787	456.191	440.091	450.478	426.626	392.887	497.625	428.159	367.948	444.145	399.341	366.361	407.62	376.595	428.896	465.191	467.072	450.366
ENSG00000089006	SNX5	1533.24	1621.81	1614.28	1574.73	1535.31	1596.23	1558.01	1698.21	1433.36	1498.46	1458.99	1431.66	1444.01	1488.36	1409.65	1528.48	1483.53	1487.54
ENSG00000089009	RPL6	11905.5	11806	11551.9	11404.7	11677.4	10773.8	15343.1	15627.8	12368	12668.7	13544.2	11725.6	11801.5	11578.1	11161.1	11617.7	12059.7	11576.9
ENSG00000089012	SIRPG	0	0	0	0	0	0	0	0	0	0	0	0	0	0	0	0	0	0
ENSG00000089022	MAPKAPK5	977.852	1054.83	1036.32	996.1	1012.67	995.051	1126.6	1158.2	1012.58	992.982	1048.5	952.326	1010.38	1039.69	1051.58	982.741	1025.71	1030.5
ENSG00000089041	P2RX7	10.139	7.44802	6.39137	2.91257	3.62315	9.87154	6.40718	7.21617	7.68559	5.28744	5.5722	6.33476	4.33638	4.50473	2.95112	9.06216	3.69958	2.8625
ENSG00000089048	ESF1	973.345	838.834	893.879	928.14	859.593	899.297	1105.24	1074.01	853.101	825.899	928.7	822.464	842.341	920.767	863.695	899.168	849.053	830.124
ENSG00000089050	RBBP9	826.893	872.35	904.835	845.617	913.035	932.861	789.152	892.4	864.629	839.646	819.114	954.438	885.705	936.083	989.609	867.954	844.429	866.382
ENSG00000089053	ANAPC5	3350.38	3601.12	3547.21	3427.13	3586.92	3482.68	3786.65	3693.48	3637.21	3484.43	3725.02	3767.07	3473.44	3404.67	3580.69	3276.48	3463.73	3497.02
ENSG00000089057	SLC23A2	350.359	382.642	374.352	325.237	413.945	362.286	275.509	224.904	339.127	329.936	309.257	355.803	358.835	363.982	377.744	332.279	351.46	343.5
ENSG00000089060	SLC8B1	834.779	866.764	814.443	841.734	844.195	882.516	689.84	721.617	747.424	684.195	741.103	755.948	767.539	771.21	765.324	746.118	808.358	791.957
ENSG00000089063	TMEM230	621.86	592.118	606.267	589.311	629.523	560.703	732.555	754.09	693.625	706.402	677.023	591.245	597.336	587.417	575.469	596.089	637.252	608.758
ENSG00000089091	DZANK1	82.2387	67.9632	84.9139	70.8726	87.8615	78.9723	71.5469	58.932	67.2489	65.5643	58.5081	82.3519	92.148	77.4813	78.6966	77.5318	77.6911	72.5166
ENSG00000089094	KDM2B	1001.51	932.865	965.097	1032.02	987.309	979.257	856.427	766.117	871.354	920.015	889.695	897.425	939.91	887.432	838.118	867.954	947.092	857.795
ENSG00000089101	CFAP61	1.12656	0	1.82611	0.970858	0	0	0	1.20269	0	0	0	1.05579	1.08409	0	0.983707	0	0	0.954166
ENSG00000089116	LHX5	0	0	0	0	0	0	0	0	0	0	0	0	0	0	0	0	0	0
ENSG00000089123	TASP1	232.071	237.406	221.872	253.394	201.991	229.02	214.641	236.931	219.039	197.75	221.031	223.828	210.314	215.326	220.35	221.52	241.398	219.458
ENSG00000089127	OAS1	4528.76	4997.62	4670.27	4767.88	4376.77	4866.67	3904.11	3604.48	3883.14	3578.54	3776.1	3929.67	4004.64	3878.57	4190.59	3946.07	3893.81	4173.52
ENSG00000089154	GCN1	7353.04	7477.82	7601.17	7816.38	7853.19	7510.27	5872.18	4677.28	7626.99	7722.84	7243.86	8222.52	7785.97	7567.95	8043.77	7723.98	7733.97	7523.6
ENSG00000089157	RPLP0	31488.4	32860.7	31684.8	30419.9	31274.2	30052.9	44297.1	45338	35164.5	35635.3	38282.9	33307.1	33026.9	32935	33384.1	32658	34012.1	33290.8
ENSG00000089159	PXN	3810.02	3734.25	3917	3820.33	3908.48	3887.41	3428.91	3507.06	3985.94	4210.92	3940.48	4198.89	4166.17	4032.63	4272.24	4221.96	4174.05	4170.66
ENSG00000089163	SIRT4	47.3154	36.3091	30.1307	33.98	33.5142	42.4476	39.511	49.3105	34.5852	38.0696	15.7879	40.1202	33.6069	30.6322	37.3809	50.3454	28.6717	45.7999
ENSG00000089169	RPH3A	1.12656	0	0.913053	0	0	0	0	3.60808	0.960699	0	0	1.05579	0	0	0.983707	0	0.924895	0
ENSG00000089177	KIF16B	289.525	284.887	298.568	284.461	298.91	306.018	278.713	210.472	317.031	355.316	292.541	332.575	329.565	354.973	350.2	330.266	329.262	316.783
ENSG00000089195	TRMT6	905.752	866.764	901.183	882.51	883.144	894.361	965.349	957.345	881.922	912.613	939.845	835.133	942.078	876.62	905.994	915.279	901.772	911.228
ENSG00000089199	CHGB	0	0	0	0	0	0	0	0	0	0	0	0	0	0	0	0	0	0
ENSG00000089220	PEBP1	5076.27	4794.66	5168.79	5065.94	4924.77	4947.62	5970.43	6275.66	5155.11	5274.75	5449.61	5006.58	4776.52	4661.49	4819.18	4842.22	4934.31	4984.56
ENSG00000089225	TBX5	0	0	0	0	0	0	0	0	0	0	0	0	0	0	0	0	0	0
ENSG00000089234	BRAP	1055.58	995.242	1039.05	1029.11	1044.37	1015.78	1047.57	944.115	1105.76	990.867	1031.79	1085.36	1130.71	1134.29	1103.72	1138.81	1051.61	1087.75
ENSG00000089248	ERP29	4078.14	4051.72	3967.21	4237.8	4031.66	4056.22	4953.82	5537.21	4540.26	4348.39	4532.99	4287.58	4586.8	4202.01	4398.15	4568.34	4530.13	4505.57
ENSG00000089250	NOS1	1.12656	0	0.913053	0	0	0	0	0	0	0	0	0	0	0	0	0	0	0
ENSG00000089280	FUS	13827.4	13730.4	13002.8	13516.3	13784.3	12706.6	13171	14534.6	13761	14232.7	14655.8	13593.3	14046.6	13771	13699.1	14508.5	14851	13626.4
ENSG00000089289	IGBP1	1577.18	1540.81	1675.45	1508.71	1511.76	1510.35	2131.46	2014.51	1777.29	1702.56	1748.74	1667.1	1551.34	1558.64	1662.46	1639.24	1597.29	1578.19
ENSG00000089327	FXYD5	3229.84	3309.72	3358.21	3384.41	3290.73	3344.48	3531.43	3912.37	3201.05	3322.63	3426.9	3402.82	3453.92	3294.76	3570.86	3487.93	3351.82	3501.79
ENSG00000089335	ZNF302	309.803	307.231	295.829	282.52	308.874	287.262	307.545	307.89	303.581	256.97	306.471	267.116	279.696	324.341	298.063	295.024	277.468	278.616
ENSG00000089351	GRAMD1A	1827.28	1909.49	1878.15	1803.85	1855.96	1888.43	1728.87	1760.75	1838.78	1868.58	1841.61	1932.1	1808.27	1676.66	1894.62	1782.23	1773.02	1855.85
ENSG00000089356	FXYD3	3.37967	15.827	12.7827	7.76687	4.52894	4.93577	6.40718	7.21617	8.64629	4.22995	14.8592	8.44635	4.33638	9.9104	10.8208	13.0898	9.24895	3.81666
ENSG00000089472	HEPH	0	0	0	0	0	0	0	0	0.960699	0	0	0	0	0	0	0	0	0
ENSG00000089486	CDIP1	941.802	903.073	883.835	915.519	916.658	866.721	978.164	985.007	897.293	1041.63	938.916	981.888	893.294	920.767	981.74	887.085	932.294	965.616
ENSG00000089505	CMTM1	19.1515	24.2061	22.8263	30.0966	29.891	22.7045	14.9501	13.2296	12.4891	24.3222	17.6453	34.8412	17.3455	18.9199	30.4949	21.145	20.3477	25.7625
ENSG00000089558	KCNH4	3.37967	3.72401	2.73916	9.70858	4.52894	3.94862	2.13573	2.40539	7.68559	1.05749	3.7148	3.16738	2.16819	1.80189	4.91854	6.04144	2.77468	2.8625
ENSG00000089597	GANAB	18048.6	17461	17812.7	18017.2	17719	17829	17130.7	16624.9	19184.2	18860.3	18750.5	19203.8	19185.2	18488.3	19682	18764.7	18997.3	19004.1
ENSG00000089639	GMIP	444.99	446.881	433.7	409.702	400.358	491.603	291.527	306.687	441.921	391.271	351.049	451.88	417.376	388.308	431.847	407.797	389.381	451.32
ENSG00000089682	RBM41	1179.51	1153.51	1260.93	1239.79	1208.32	1357.34	1314.54	1218.33	1288.3	1264.76	1263.03	1282.79	1284.65	1430.7	1379.16	1339.19	1268.03	1262.36
ENSG00000089685	BIRC5	3217.45	3318.09	3136.34	3122.28	3326.06	3069.06	3743.93	3746.39	3148.21	3291.96	3492.84	3043.85	2879.35	2947.9	2953.09	2862.64	3117.82	2966.5
ENSG00000089692	LAG3	1.12656	4.65501	6.39137	2.91257	3.62315	3.94862	1.06786	2.40539	1.9214	4.22995	2.7861	3.16738	3.25228	2.70284	3.93483	7.04835	0	5.72499
ENSG00000089693	MLF2	5951.6	5840.18	5950.37	5964.95	5777.12	5888.37	6534.26	6726.67	6339.65	6298.4	6215.79	6192.23	5863.87	5504.78	6337.04	5932.7	5940.6	6116.2
ENSG00000089723	OTUB2	13.5187	19.5511	17.348	17.4754	22.6447	12.833	13.8822	20.4458	14.4105	12.6899	18.574	26.3948	19.5137	13.5142	16.723	13.0898	23.1224	21.9458
ENSG00000089737	DDX24	4345.13	4313.34	4330.61	4259.15	4279.85	4271.42	3954.3	3609.29	4232.84	4156.99	4256.23	4293.91	4165.09	4116.42	4305.69	4243.11	4167.58	4080.97
ENSG00000089775	ZBTB25	287.272	290.473	262.959	323.296	263.584	285.287	296.866	294.66	300.699	314.074	323.188	350.524	274.276	288.303	274.454	299.051	289.492	267.166
ENSG00000089818	NECAP1	831.399	809.972	760.573	737.852	801.623	792.685	813.712	821.441	830.044	774.082	756.891	801.348	843.425	841.483	794.835	800.491	829.63	831.078
ENSG00000089820	ARHGAP4	707.478	705.7	641.876	648.533	725.537	696.931	620.429	695.158	618.69	663.045	672.379	669.373	645.036	588.318	597.11	591.054	654.825	631.658
ENSG00000089847	ANKRD24	27.0374	23.2751	21.0002	20.388	22.6447	30.6018	25.6287	24.0539	21.1354	22.2073	17.6453	23.2275	13.0091	19.8208	21.6416	22.152	14.7983	13.3583
ENSG00000089876	DHX32	1923.03	1914.14	1939.32	1935.89	1891.29	1947.65	2159.22	1736.69	2013.62	2052.59	1984.63	2050.35	1914.51	1967.67	1999.88	1972.53	1883.09	1917.87
ENSG00000089902	RCOR1	1561.41	1501.71	1510.19	1480.56	1528.07	1582.41	1309.2	1061.98	1445.85	1446.64	1400.48	1534.07	1509.06	1568.55	1550.32	1499.28	1510.35	1437.93
ENSG00000089916	GPATCH2L	397.675	443.157	420.917	486.4	442.025	478.77	373.752	256.174	396.769	410.306	402.127	464.549	484.59	498.223	479.065	467.205	442.1	419.833
ENSG00000090006	LTBP4	1221.19	1220.54	1202.49	1266	1282.6	1282.31	1176.79	1387.91	1326.73	1454.05	1342.9	1326.08	1459.19	1321.69	1439.16	1389.53	1393.82	1432.2
ENSG00000090013	BLVRB	1241.47	1214.03	1195.19	1166	1212.85	1161.88	1784.4	1846.14	1430.48	1481.54	1548.14	1358.81	1398.48	1258.62	1306.36	1290.85	1393.82	1340.6
ENSG00000090020	SLC9A1	775.071	681.494	736.834	751.444	799.811	784.787	674.89	576.091	844.454	808.979	748.533	894.258	963.76	887.432	1015.19	983.748	949.867	968.478
ENSG00000090054	SPTLC1	2075.12	2185.99	2119.2	2091.23	2078.78	2111.52	2343.96	2471.54	2287.42	2224.96	2295.75	2187.61	2280.93	2358.68	2225.15	2208.15	2188.3	2245.15
ENSG00000090060	PAPOLA	4947.84	4749.98	4962.44	5014.48	4922.96	5003.88	4762.67	4122.84	5009.08	5067.49	4754.95	5218.79	5234.01	5186.75	5011.99	5182.55	4797.43	4860.52
ENSG00000090061	CCNK	1870.08	1821.97	1980.41	1973.75	1929.33	1937.78	1645.58	1592.37	1998.25	2037.78	1916.84	2099.97	2144.34	2160.47	2282.2	2239.36	2080.09	2191.72
ENSG00000090097	PCBP4	206.16	229.958	199.959	202.909	207.426	209.277	247.744	286.241	254.585	295.039	260.965	255.502	239.585	227.939	212.481	227.561	202.552	197.512
ENSG00000090104	RGS1	0	0	0	0	0	0	0	0	0	0	0	0	0	0	0	0	0	0
ENSG00000090238	YPEL3	143.073	148.029	146.088	123.299	138.586	156.957	159.112	204.458	178.69	167.083	173.667	186.876	142.016	119.826	151.491	144.995	112.837	115.454
ENSG00000090263	MRPS33	1282.02	1246.61	1215.27	1142.7	1258.14	1093.77	1865.56	1861.77	1371.88	1446.64	1471.06	1203.61	1273.81	1332.5	1123.39	1230.44	1421.56	1229.92
ENSG00000090266	NDUFB2	1266.25	1371.37	1171.45	1152.41	1248.18	1088.83	1734.21	1573.12	1306.55	1499.52	1493.35	1129.7	1269.47	1175.73	1129.3	1230.44	1296.7	1180.3
ENSG00000090273	NUDC	3595.97	3494.05	3423.04	3541.69	3553.41	3529.08	4030.12	3926.8	3604.54	3761.49	3894.04	3322.58	3501.63	3367.74	3564.95	3679.24	3756	3673.54
ENSG00000090316	MAEA	766.059	747.595	713.094	699.018	737.312	655.47	840.409	745.671	752.227	874.543	901.768	685.21	783.8	694.629	714.171	740.077	801.884	750.928
ENSG00000090339	ICAM1	4167.13	4315.2	4329.7	4304.79	4235.47	4347.43	3008.17	2524.46	3249.08	3445.3	2903.12	3455.61	4147.75	4011.01	4434.55	4229.01	3942.83	4238.4
ENSG00000090372	STRN4	2266.63	2310.75	2233.33	2303.85	2359.58	2276.38	2043.89	1980.84	2170.22	2220.73	2168.52	2212.94	2140	2136.14	2313.68	2179.95	2220.67	2356.79
ENSG00000090376	IRAK3	2.25311	0.931003	1.82611	1.94172	7.24631	0.987154	0	0	2.8821	0	1.8574	2.11159	1.08409	0.900946	1.96741	2.01381	0	1.90833
ENSG00000090382	LYZ	1.12656	0.931003	0.913053	1.94172	0	0	1.06786	0	0	1.05749	0.9287	1.05579	0	0	1.96741	0	0	0
ENSG00000090402	SI	0	0	0	0	0	0	0	0	0	1.05749	0	0	0	0	0	0	0	0
ENSG00000090432	MUL1	668.048	678.701	619.963	659.213	603.255	591.305	579.85	559.253	592.751	655.643	631.516	628.197	656.961	622.554	626.621	560.847	634.478	666.962
ENSG00000090447	TFAP4	897.866	930.072	876.531	882.51	927.527	864.747	811.577	916.454	817.555	810.036	837.688	872.086	934.489	825.266	844.021	818.615	822.231	895.007
ENSG00000090470	PDCD7	985.738	1007.35	1002.53	999.013	1007.24	964.449	1013.4	1112.49	922.271	911.555	1035.5	963.94	980.021	1017.17	1017.15	969.652	1031.26	1010.46
ENSG00000090487	SPG21	2291.42	2312.61	2323.72	2339.77	2352.33	2270.45	2477.44	2579.78	2376.77	2437.51	2389.55	2367.09	2296.11	2366.78	2359.91	2328.98	2265.99	2364.42
ENSG00000090512	FETUB	0	0	0	0	0	0	0	0	0	0	0	1.05579	0	0	0	0	0	0
ENSG00000090520	DNAJB11	1551.27	1596.67	1534.84	1559.2	1451.98	1591.29	3170.49	3046.43	3026.2	3030.76	2921.69	2687	3263.12	3213.67	3006.21	3088.18	3166.84	3032.34
ENSG00000090530	P3H2	3301.94	3117.93	3150.95	3491.21	3051.6	3168.76	3207.86	2710.87	3098.25	3223.23	3085.14	3126.21	3226.27	3023.57	3014.08	3156.65	2973.54	3064.78
ENSG00000090534	THPO	29.2905	19.5511	28.3046	18.4463	25.3621	17.7688	26.6966	28.8647	37.4673	35.9546	41.7915	33.7854	10.8409	17.118	21.6416	18.1243	18.4979	25.7625
ENSG00000090539	CHRD	66.4669	68.8942	59.3484	59.2223	75.1804	62.1907	73.6826	88.9994	84.5415	96.2315	100.3	82.3519	53.1206	39.6416	44.2668	51.3523	56.4186	51.5249
ENSG00000090554	FLT3LG	0	0	0	2.91257	0.905788	0.987154	0	0	0.960699	0	0	0	0	0	0	1.00691	2.77468	0.954166
ENSG00000090565	RAB11FIP3	1928.67	2019.35	1967.63	1986.38	1951.97	1947.65	1737.41	1711.43	1838.78	1886.56	1805.39	1924.71	1792.01	1705.49	1890.69	1726.85	1866.44	1783.34
ENSG00000090581	GNPTG	869.702	877.936	850.965	774.745	787.13	820.325	905.549	952.534	837.729	794.174	841.403	779.176	769.707	727.964	773.194	727.994	784.311	790.049
ENSG00000090612	ZNF268	174.616	249.509	204.524	199.026	223.73	198.418	217.844	204.458	216.157	209.383	218.245	196.378	236.333	290.105	199.693	224.54	231.224	229.954
ENSG00000090615	GOLGA3	1663.92	1593.88	1578.67	1674.73	1704.69	1600.18	1939.24	1705.42	2223.06	2295.81	2154.59	2237.23	2480.41	2392.91	2243.84	2302.8	2346.46	2156.41
ENSG00000090621	PABPC4	6126.22	5871.84	5712.97	5671.75	6146.68	5558.66	5797.43	5525.18	5533.63	5945.2	6033.77	5796.31	5869.29	5910.21	5663.2	5943.77	6102.45	5716.41
ENSG00000090659	CD209	0	0	0	0	0.905788	0	0	1.20269	0	0	0	0	0	0	0	0	0	0
ENSG00000090661	CERS4	22.5311	26.9991	25.5655	19.4172	38.0431	33.5632	25.6287	32.4728	32.6638	21.1498	31.5758	31.6738	21.6819	17.118	28.5275	30.2072	25.897	21.9458
ENSG00000090674	MCOLN1	593.696	569.774	596.224	571.835	562.495	658.432	555.289	588.118	589.869	617.573	603.655	635.588	629.859	563.992	669.905	584.006	573.435	643.108
ENSG00000090686	USP48	1316.95	1153.51	1196.1	1295.12	1266.29	1275.4	1314.54	1208.71	1397.82	1373.68	1310.4	1284.9	1334.52	1253.22	1294.56	1337.17	1343.87	1274.77
ENSG00000090776	EFNB1	220.805	218.786	210.915	203.88	229.164	197.431	171.926	179.202	175.808	208.325	193.17	164.704	191.885	190.1	185.921	194.333	208.101	185.108
ENSG00000090857	PDPR	1036.43	1054.83	1232.62	1159.2	1115.93	1180.64	880.988	674.712	1166.29	1135.74	1012.28	1186.71	1259.72	1160.42	1174.55	1270.72	1112.65	1193.66
ENSG00000090861	AARS1	7327.13	7040.24	6930.98	7074.64	7249.02	6912.05	9943.95	9235.49	11106.6	10579.1	10368.9	10691	11522.8	11310.5	11525.1	11462.6	11639.8	11158
ENSG00000090863	GLG1	4618.88	4602.88	4557.96	4613.52	4561.55	4504.38	4125.16	3377.17	4642.1	4652.95	4611	4859.82	4772.18	4662.4	4731.63	4560.28	4567.13	4493.17
ENSG00000090889	KIF4A	1763.06	1858.28	1732.97	1735.89	1857.77	1688.03	1592.19	1551.48	1751.35	1690.92	1706.02	1746.28	1615.3	1719.91	1626.07	1716.78	1694.41	1575.33
ENSG00000090905	TNRC6A	1766.44	1600.39	1617.93	1764.05	1836.94	1810.44	1437.35	1058.37	1545.76	1670.83	1397.69	1762.12	1781.17	1726.21	1669.35	1897.01	1662.04	1688.87
ENSG00000090924	PLEKHG2	732.262	740.147	733.181	819.404	822.456	781.826	540.339	395.687	609.083	697.943	591.582	727.442	806.566	720.757	746.634	764.242	725.117	719.441
ENSG00000090932	DLL3	38.3029	31.6541	41.0874	30.0966	36.2315	30.6018	43.7824	54.1213	38.428	28.5522	40.8628	33.7854	37.9433	26.1274	39.3483	30.2072	25.897	25.7625
ENSG00000090971	NAT14	27.0374	28.8611	24.6524	9.70858	24.4563	21.7174	17.0858	22.8512	14.4105	19.0348	20.4314	20.0601	19.5137	16.217	18.6904	15.1036	17.573	19.0833
ENSG00000090975	PITPNM2	556.519	647.978	599.876	629.116	603.255	631.779	380.16	351.187	552.402	561.526	487.568	602.858	586.495	525.251	593.175	586.02	520.716	569.637
ENSG00000090989	EXOC1	726.629	723.389	770.617	765.036	727.348	762.083	728.283	730.036	762.795	757.162	773.607	780.232	801.146	864.007	768.275	802.505	745.465	754.745
ENSG00000091009	RBM27	812.248	814.628	871.966	832.025	768.109	872.644	784.88	904.427	822.358	763.507	795.896	807.682	780.548	836.078	784.998	832.712	781.536	803.407
ENSG00000091010	POU4F3	1.12656	0.931003	1.82611	3.88343	1.81158	1.97431	2.13573	3.60808	0	4.22995	1.8574	2.11159	1.08409	0.900946	3.93483	0	2.77468	0
ENSG00000091039	OSBPL8	1761.94	1711.18	1853.5	1887.35	1729.15	1904.22	1638.1	1349.42	1846.46	1746.97	1753.39	1836.03	1789.84	2043.35	1923.15	1847.67	1802.62	1790.97
ENSG00000091073	DTX2	754.793	727.113	794.356	823.288	782.601	769.98	720.808	720.414	713.799	672.563	705.812	740.112	843.425	703.639	873.532	891.113	797.259	854.932
ENSG00000091106	NLRC4	0	0.931003	2.73916	0	0	0	0	1.20269	0.960699	2.11498	0	0	0	0.900946	0	0	0	0
ENSG00000091127	PUS7	1541.13	1536.15	1627.06	1499.98	1517.2	1559.7	1250.47	1193.07	1329.61	1260.53	1305.75	1365.14	1380.05	1563.14	1554.26	1626.15	1506.65	1446.51
ENSG00000091128	LAMB4	0	0	0	0	0	0	1.06786	0	0	0	0	0	0	0	0	0	0.924895	0
ENSG00000091129	NRCAM	2.25311	0.931003	2.73916	0.970858	2.71737	1.97431	3.20359	1.20269	2.8821	1.05749	3.7148	2.11159	2.16819	1.80189	2.95112	2.01381	5.54937	2.8625
ENSG00000091136	LAMB1	3813.4	3643.95	3815.65	4111.58	3967.35	3743.29	2915.27	2538.89	3422.97	3392.42	3347.04	3611.87	3795.41	3693.88	3725.3	3863.5	3689.4	3594.34
ENSG00000091137	SLC26A4	15.7718	6.51702	21.9133	19.4172	8.1521	17.7688	13.8822	19.2431	21.1354	21.1498	9.287	8.44635	11.925	16.217	18.6904	9.06216	17.573	9.54166
ENSG00000091138	SLC26A3	0	0	0	0	0	0	0	0	0	0	0	0	0	0	0	0	0	0
ENSG00000091140	DLD	2508.84	2515.57	2603.11	2488.31	2451.97	2358.31	2928.08	2905.71	2682.27	2694.48	2833.47	2591.97	2585.57	2833.47	2506.49	2505.18	2828.33	2539.03
ENSG00000091157	WDR7	295.158	304.438	291.264	324.267	314.309	279.365	217.844	190.026	322.795	321.477	311.115	337.854	288.369	326.142	318.721	306.1	335.737	282.433
ENSG00000091164	TXNL1	1310.19	1281.06	1299.27	1227.16	1229.15	1216.17	1625.29	1603.19	1399.74	1364.16	1479.42	1342.97	1463.53	1432.5	1445.07	1448.94	1468.73	1415.98
ENSG00000091181	IL5RA	0	0.931003	0.913053	0	0	0.987154	0	0	0	0	1.8574	0	0	0.900946	0	0	0	0.954166
ENSG00000091262	ABCC6	10.139	12.103	8.21748	5.82515	4.52894	7.89723	7.47505	7.21617	9.60699	8.45991	7.4296	6.33476	13.0091	5.40568	6.88595	9.06216	8.32405	7.63332
ENSG00000091317	CMTM6	1353	1389.06	1401.54	1336.87	1420.28	1378.07	1492.87	1415.57	1287.34	1239.38	1339.19	1241.61	1281.4	1376.65	1301.44	1251.59	1289.3	1320.57
ENSG00000091409	ITGA6	1778.83	1757.73	1885.45	1903.85	1887.66	1849.93	1516.37	1215.92	1658.17	1805.13	1678.16	1758.95	1544.83	1691.08	1567.05	1634.21	1585.27	1533.34
ENSG00000091428	RAPGEF4	20.278	32.5851	42.9135	37.8635	48.0068	34.5504	37.3752	39.6889	30.7424	43.357	31.5758	29.5622	42.2797	31.5331	49.1854	28.1934	32.3713	36.2583
ENSG00000091436	MAP3K20	2114.55	2078	2113.72	2152.39	2109.58	2038.47	2095.15	1847.34	2158.69	2037.78	2110.01	2107.36	2052.19	2304.62	2070.7	2223.25	2011.65	2019.97
ENSG00000091482	SMPX	3.37967	0	2.73916	0	4.52894	0.987154	1.06786	1.20269	1.9214	3.17247	2.7861	1.05579	1.08409	1.80189	3.93483	2.01381	0.924895	4.77083
ENSG00000091483	FH	3677.08	3602.98	3609.3	3512.56	3538.92	3344.48	4146.52	3989.34	3836.07	3956.07	3967.41	3697.39	3538.48	3664.15	3669.23	3544.31	4052.89	3714.57
ENSG00000091490	SEL1L3	1924.16	1920.66	1957.59	2067.93	1955.6	2085.86	1979.82	1588.76	2116.42	2198.52	1972.56	2231.95	2166.02	2119.02	2229.08	2120.55	2058.82	2164.05
ENSG00000091513	TF	4.50623	2.79301	3.65221	5.82515	1.81158	6.91008	1.06786	0	2.8821	1.05749	2.7861	3.16738	4.33638	1.80189	0.983707	3.02072	1.84979	3.81666
ENSG00000091527	CDV3	5034.58	5216.41	5072.01	5095.06	5064.26	4935.77	5209.04	5159.56	5513.45	5657.56	5378.1	5575.65	6002.63	6245.36	5785.18	6100.85	5807.41	5660.11
ENSG00000091536	MYO15A	7.8859	5.58602	6.39137	0.970858	2.71737	2.96146	1.06786	1.20269	0.960699	4.22995	3.7148	3.16738	3.25228	2.70284	2.95112	4.02763	3.69958	0.954166
ENSG00000091542	ALKBH5	1668.43	1652.53	1643.5	1731.04	1628.61	1662.37	1883.71	1660.92	1665.85	1862.24	1775.68	1860.31	1929.69	1789.28	1833.63	1681.53	1670.36	1735.63
ENSG00000091583	APOH	0	0	0	0	0.905788	0	0	0	0.960699	0	0	0	0	0	0	0	0	0
ENSG00000091592	NLRP1	28.1639	31.6541	31.0438	29.1257	25.3621	19.7431	35.2395	37.2835	36.5066	39.1271	45.5063	41.176	66.1298	60.3634	51.1528	60.4144	75.8414	42.9374
ENSG00000091622	PITPNM3	595.949	608.876	536.875	587.369	662.131	593.28	672.754	531.591	733.974	798.404	699.311	764.395	639.616	652.285	623.67	622.269	649.276	588.72
ENSG00000091640	SPAG7	1075.86	1036.21	1008.01	1043.67	1011.77	1033.55	1298.52	1270.05	1136.51	1113.54	1096.8	1035.73	1039.65	1039.69	1000.43	1016.98	1082.13	1045.77
ENSG00000091651	ORC6	1125.43	1057.62	1073.75	1149.5	1097.82	1048.36	1175.72	1235.17	1016.42	1113.54	1095.87	1033.62	1016.88	1009.06	1004.36	990.797	1022.93	1002.83
ENSG00000091656	ZFHX4	0	0.931003	0	0	0	0.987154	0	0	0	1.05749	0	0	0	0	0.983707	0	0	0
ENSG00000091664	SLC17A6	0	0	0	0	0	0	0	0	0	0	0	0	0	0	0	0	0	0
ENSG00000091704	CPA1	0	0	0.913053	0.970858	0	0	0	0	0	0	0	0	0	0	0.983707	0	0	0
ENSG00000091732	ZC3HC1	1126.56	1132.1	1142.23	1052.41	1020.82	1084.88	1153.29	1173.83	1069.26	1062.78	1094.94	973.442	1086.26	1027.08	1119.46	1024.02	1032.18	1128.78
ENSG00000091831	ESR1	20.278	19.5511	21.9133	15.5337	22.6447	19.7431	19.2216	14.4323	14.4105	23.2648	27.861	24.2833	27.1024	15.3161	27.5438	21.145	23.1224	23.8541
ENSG00000091844	RGS17	0	0	0	0	0	0	0	0	0	0	0	0	0	0	0	0	0	0
ENSG00000091879	ANGPT2	107.023	98.6863	114.132	81.5521	86.0499	122.407	45.9182	56.5267	46.1135	39.1271	43.6489	77.073	55.2888	50.453	81.6477	57.3937	43.47	73.4707
ENSG00000091947	TMEM101	504.698	521.362	525.918	540.768	533.509	486.667	704.79	644.644	560.087	591.136	588.796	503.614	511.693	482.006	546.941	490.364	492.044	549.599
ENSG00000091972	CD200	0	0	0	0	0	0	0	0	0	0	0	0	0	0	0	0	0	0
ENSG00000091986	CCDC80	771.692	719.665	736.834	758.24	728.254	718.648	722.944	681.928	752.227	693.713	706.741	706.326	708.998	715.351	743.683	718.932	692.746	690.816
ENSG00000092009	CMA1	0	0	0	0	0	0	0	0	0	0	0	0	0	0	0	0	0	0
ENSG00000092010	PSME1	3743.55	3723.08	3775.47	3703.82	3624.06	3710.71	4260.78	4908.2	4062.8	3599.69	3820.67	3553.8	3564.5	3408.28	3781.37	3562.44	3775.42	3862.46
ENSG00000092020	PPP2R3C	412.32	422.675	416.352	389.314	403.982	396.836	443.164	511.145	411.179	399.731	373.338	385.365	407.62	436.959	448.57	404.777	399.554	407.429
ENSG00000092036	HAUS4	283.892	301.645	296.742	313.587	297.099	332.671	332.106	327.133	320.873	289.752	331.546	303.013	269.94	295.51	303.965	268.844	301.516	301.516
ENSG00000092051	JPH4	0	0	0	0	0	0	0	0	0	0	0	1.05579	0	0.900946	0	0	0	0
ENSG00000092054	MYH7	0	0	0	0	0	0	0	0	0	0	0	0	0	0	0	0	0	0
ENSG00000092067	CEBPE	1.12656	0.931003	1.82611	0	0.905788	0	0	2.40539	4.80349	2.11498	1.8574	1.05579	1.08409	0.900946	0.983707	2.01381	1.84979	0.954166
ENSG00000092068	SLC7A8	27.0374	32.5851	31.0438	29.1257	38.9489	34.5504	33.1038	30.0674	51.8777	41.2421	39.9341	47.5107	40.1115	39.6416	38.3646	39.2694	28.6717	40.075
ENSG00000092094	OSGEP	313.183	308.162	304.96	321.354	333.33	305.031	302.206	273.012	303.581	342.626	311.115	285.064	312.219	287.402	249.862	270.858	329.262	291.02
ENSG00000092096	SLC22A17	0	0	0	0	0	0	0	0	0	0	0	0	0	0	0	0	0	0
ENSG00000092098	RNF31	23.6577	17.6891	9.13053	12.6212	13.5868	17.7688	9.61078	8.41886	4.80349	14.8048	13.9305	11.6137	20.5978	13.5142	13.7719	13.0898	12.9485	18.1291
ENSG00000092108	SCFD1	1408.2	1395.57	1440.8	1429.1	1358.68	1438.28	1845.27	1786	1762.88	1599.98	1646.59	1742.06	1613.13	1765.85	1704.76	1736.91	1598.22	1702.23
ENSG00000092140	G2E3	696.212	614.462	588.006	696.105	605.067	681.136	571.307	532.794	593.712	578.446	573.008	607.082	586.495	634.266	547.925	645.427	629.853	639.291
ENSG00000092148	HECTD1	2192.28	2320.06	2275.33	2405.79	2409.4	2272.43	2194.46	1321.76	2537.21	2690.25	2437.84	2730.28	2754.68	2724.46	2506.49	2745.84	2542.54	2447.43
ENSG00000092199	HNRNPC	12487.9	12886.9	12475	12679.4	12678.3	11729.4	14861.5	14397.5	12526.6	13101.2	13780.1	12360.2	12751.1	13133.1	12535.4	13131.1	12306.6	12296.3
ENSG00000092200	RPGRIP1	0	1.86201	0	0	0	0	1.06786	0	0	1.05749	0	0	2.16819	0	0.983707	0	0	0
ENSG00000092201	SUPT16H	4945.59	4791.87	4653.83	4846.52	4801.58	4564.6	4535.22	3758.42	4666.11	4816.86	4884.96	4561.03	4487.07	4639.87	4291.91	4439.45	4695.69	4401.57
ENSG00000092203	TOX4	1488.18	1496.12	1550.36	1505.8	1511.76	1487.64	1630.63	1310.94	1656.24	1614.79	1573.22	1648.09	1745.39	1750.54	1751	1699.66	1663.89	1680.29
ENSG00000092208	GEMIN2	319.942	283.025	336.917	286.403	273.548	286.275	394.042	435.376	355.459	324.649	338.976	282.953	325.228	286.501	312.819	262.803	280.243	346.362
ENSG00000092295	TGM1	310.93	353.781	367.047	332.033	355.975	363.273	400.449	318.714	355.459	362.719	369.623	384.309	341.49	336.954	368.89	320.196	357.009	384.529
ENSG00000092330	TINF2	733.389	715.01	661.963	681.542	678.436	672.252	760.319	845.495	682.096	716.977	794.968	663.039	684.064	701.837	701.383	678.655	714.019	667.916
ENSG00000092345	DAZL	0	0	0	2.91257	0	0	0	0	0	0	0	0	0	0	0.983707	0	0	0.954166
ENSG00000092377	TBL1Y	0	0	0	0	0	0	0	0	0	0	0	0	0	0	0	0	0	0
ENSG00000092421	SEMA6A	0	0	0	0	0	0	0	0	0	0	0	0	0	0	0	0	0	0
ENSG00000092439	TRPM7	3020.3	3084.41	3310.73	3149.46	3264.46	3242.8	2729.46	2143.2	3058.87	2931.36	2785.17	3240.23	3190.49	3296.56	3216.72	3247.28	2963.36	3225.08
ENSG00000092445	TYRO3	1445.37	1464.47	1471.84	1493.18	1438.39	1412.62	1385.02	1205.1	1442.97	1396.94	1413.48	1319.74	1311.75	1142.4	1304.4	1247.56	1251.38	1301.48
ENSG00000092470	WDR76	1416.08	1402.09	1392.41	1318.43	1351.44	1320.81	1351.92	1227.95	1286.38	1311.29	1338.26	1350.36	1231.53	1353.22	1283.74	1304.95	1257.86	1287.17
ENSG00000092529	CAPN3	14.6452	20.4821	18.2611	12.6212	15.3984	17.7688	8.54291	3.60808	10.5677	5.28744	8.3583	12.6695	6.50457	13.5142	10.8208	14.0967	18.4979	15.2666
ENSG00000092531	SNAP23	1158.1	1175.86	1292.88	1256.29	1171.18	1275.4	1514.23	1499.76	1453.54	1377.91	1402.34	1337.69	1478.7	1492.87	1392.93	1450.95	1315.2	1443.65
ENSG00000092607	TBX15	0	7.44802	4.56526	3.88343	3.62315	5.92292	11.7465	9.62156	15.3712	21.1498	5.5722	10.5579	13.0091	11.7123	16.723	20.1381	12.0236	16.2208
ENSG00000092621	PHGDH	5341.01	5214.55	5384.27	5394.09	5231.83	5388.87	7430.2	7635.91	7489.61	7260.72	7243.86	7081.21	7375.09	6603.03	7344.36	7358.48	7449.1	7209.67
ENSG00000092758	COL9A3	470.901	418.951	406.309	348.538	427.532	390.913	544.611	578.496	499.563	526.629	578.58	470.884	431.47	405.426	421.027	417.866	451.349	406.475
ENSG00000092820	EZR	7293.33	7322.34	7134.6	7432.89	7356.81	7055.19	7139.74	6713.44	7791.27	7748.22	7275.44	7387.39	7925.81	8066.17	7812.6	8089.49	8107.63	7723.02
ENSG00000092841	MYL6	9047.38	9029.8	8820.09	8512.48	8791.58	8474.72	13896.1	12898.9	9643.49	9862.14	11139.8	8395.67	8492.8	8231.04	8156.9	8386.53	9254.5	8801.22
ENSG00000092847	AGO1	940.675	1023.17	1071.01	999.984	1031.69	1076.98	709.062	612.172	978.952	904.153	820.971	1047.35	1004.96	940.588	1056.5	1029.06	946.167	895.961
ENSG00000092850	TEKT2	1.12656	3.72401	1.82611	3.88343	1.81158	0.987154	5.33932	0	2.8821	4.22995	0.9287	0	3.25228	3.60378	8.85336	3.02072	1.84979	1.90833
ENSG00000092853	CLSPN	1936.55	1944.86	1933.85	2018.41	1956.5	1869.67	1894.39	1770.37	1646.64	1688.81	1755.24	1680.82	1606.63	1655.04	1532.62	1733.89	1564	1581.05
ENSG00000092871	RFFL	372.89	331.437	341.482	353.392	356.881	337.607	273.373	351.187	337.205	303.499	313.901	315.682	372.928	427.048	378.727	397.728	339.436	351.133
ENSG00000092929	UNC13D	1724.76	1775.42	1629.8	1666.96	1838.75	1732.46	1799.35	1799.23	1932.93	2086.43	1910.34	1998.62	1838.62	1828.02	1783.46	1795.32	1930.26	1780.47
ENSG00000092931	MFSD11	631.999	555.809	588.006	578.631	605.972	606.113	626.836	597.739	629.258	587.964	584.153	589.133	547.468	584.714	601.045	575.951	583.609	552.462
ENSG00000092964	DPYSL2	1033.05	952.416	983.358	991.246	984.592	978.27	1047.57	1040.33	1096.16	1106.13	1118.16	1202.55	1042.9	1056.81	1056.5	1034.09	1038.66	954.166
ENSG00000092969	TGFB2	99.137	88.4453	116.871	114.561	106.883	98.7154	80.0898	84.1886	95.1092	88.829	88.2265	108.747	127.923	102.708	123.947	142.981	121.161	134.537
ENSG00000092978	GPATCH2	707.478	660.081	756.921	733.969	682.964	750.237	663.144	636.226	729.17	655.643	625.015	639.811	715.502	765.804	681.709	703.828	643.727	668.87
ENSG00000093000	NUP50	2379.29	2367.54	2407.72	2423.26	2394.9	2362.26	2293.77	1935.14	2352.75	2406.84	2214.02	2468.45	2426.2	2495.62	2363.85	2487.06	2364.96	2430.26
ENSG00000093009	CDC45	1348.49	1350.89	1291.06	1303.86	1263.57	1216.17	1395.7	1416.77	1200.87	1283.79	1346.62	1275.4	1192.5	1233.39	1189.3	1178.08	1259.71	1252.82
ENSG00000093010	COMT	1952.32	2068.69	2106.41	2032.98	1914.84	2032.55	2318.33	2306.77	2037.64	2036.72	2079.36	2014.45	2145.42	1871.26	2092.34	1993.68	2059.74	2129.7
ENSG00000093072	ADA2	1.12656	0	1.82611	0	0	0	0	0	0.960699	1.05749	0.9287	0	0	0	0	0	0	0
ENSG00000093100		1.12656	1.86201	1.82611	0	0	1.97431	1.06786	0	0	1.05749	0.9287	2.11159	1.08409	2.70284	0	0	1.84979	0.954166
ENSG00000093134	VNN3	0	0	0	0	0	0	0	0	0	0	0	1.05579	0	0	0	0	0	0
ENSG00000093144	ECHDC1	1537.75	1428.16	1471.84	1447.55	1471	1499.49	1822.84	1899.06	1542.88	1505.86	1596.44	1450.66	1526.4	1585.66	1455.89	1511.37	1534.4	1559.11
ENSG00000093167	LRRFIP2	1423.97	1483.09	1458.15	1401.92	1360.49	1328.71	1508.89	1520.21	1549.61	1541.82	1536.07	1539.35	1545.92	1519.9	1518.84	1548.62	1458.56	1428.39
[truncated: 59,861 more rows]

## Sheet: c) gdf6Y vs EV
ID	baseMean	gdf6Y.Mean	EV.Mean	log2FoldChange	lfcSE	pvalue	padj	symbol	biotype
ENSG00000051108	7225.95	10970.9	3481.04	1.65374	0.0439418	0	0	HERPUD1	protein_coding
ENSG00000155660	13923	19548.5	8297.45	1.23519	0.0295182	0	0	PDIA4	protein_coding
ENSG00000044574	70682.1	105067	36297.7	1.53085	0.0427083	1.2929e-282	7.25013e-279	HSPA5	protein_coding
ENSG00000182393	246.65	62.8136	430.486	-2.78083	0.10337	1.16484e-160	4.89904e-157	IFNL1	protein_coding
ENSG00000106541	1497.75	2464.45	531.046	2.20703	0.0929457	6.03812e-126	2.03159e-122	AGR2	protein_coding
ENSG00000166598	46571.2	63659.6	29482.9	1.10691	0.0496457	3.34973e-111	9.39207e-108	HSP90B1	protein_coding
ENSG00000184164	2301.65	3561.12	1042.18	1.76527	0.0819397	3.22365e-104	7.74735e-101	CRELD2	protein_coding
ENSG00000101255	2814.01	3650.03	1978	0.879653	0.0418295	2.27154e-99	4.77677e-96	TRIB3	protein_coding
ENSG00000090520	2240.51	2949.81	1531.21	0.94198	0.0448469	3.73525e-99	6.98202e-96	DNAJB11	protein_coding
ENSG00000175197	1683.73	2590.09	777.363	1.72779	0.086422	3.34329e-90	5.62442e-87	DDIT3	protein_coding
ENSG00000198380	4376.5	5608.8	3144.2	0.831589	0.0421486	8.41698e-88	1.28726e-84	GFPT1	protein_coding
ENSG00000149428	10852.8	14691.9	7013.67	1.06167	0.0543003	2.46575e-86	3.45678e-83	HYOU1	protein_coding
ENSG00000128590	846.799	1181.35	512.245	1.19897	0.0622092	5.10633e-84	6.60798e-81	DNAJB9	protein_coding
ENSG00000106105	6980.01	8399.23	5560.78	0.593269	0.0310879	6.38848e-82	7.67667e-79	GARS1	protein_coding
ENSG00000102158	4761.74	5958.55	3564.92	0.737341	0.0388038	1.16609e-81	1.30781e-78	MAGT1	protein_coding
ENSG00000148248	6624.02	7759.56	5488.48	0.49731	0.0265544	2.88173e-79	3.02996e-76	SURF4	protein_coding
ENSG00000145050	4138.92	6228.24	2049.6	1.59527	0.0863401	2.07712e-77	2.05549e-74	MANF	protein_coding
ENSG00000179218	45957.9	58268.3	33647.5	0.787942	0.0429108	1.84336e-76	1.72282e-73	CALR	protein_coding
ENSG00000105219	102.855	175.532	30.1783	2.51692	0.138176	3.55703e-75	3.14947e-72	CCNP	protein_coding
ENSG00000139269	287.549	409.166	165.931	1.2948	0.0717755	5.57288e-74	4.68763e-71	INHBE	protein_coding
ENSG00000092621	6275.51	7281.34	5269.67	0.463924	0.0261768	2.97776e-71	2.38547e-68	PHGDH	protein_coding
ENSG00000120738	246.187	135.679	356.696	-1.38337	0.078768	2.97639e-70	2.27599e-67	EGR1	protein_coding
ENSG00000113504	1406.78	757.428	2056.12	-1.43023	0.0815147	3.66663e-70	2.6819e-67	SLC12A7	protein_coding
ENSG00000198855	256.542	367.801	145.282	1.32604	0.0761343	3.57747e-69	2.50766e-66	FICD	protein_coding
ENSG00000144591	1065.02	1350.53	779.501	0.786898	0.046099	1.63936e-66	1.10316e-63	GMPPA	protein_coding
ENSG00000135069	3221.26	3974.22	2468.31	0.68298	0.0401349	4.61761e-66	2.98777e-63	PSAT1	protein_coding
ENSG00000031698	6029.71	7148.58	4910.84	0.538484	0.0318165	2.74003e-65	1.70724e-62	SARS1	protein_coding
ENSG00000102580	2185.17	2893.99	1476.35	0.964969	0.0576186	3.68915e-64	2.21652e-61	DNAJC3	protein_coding
ENSG00000155304	2188.84	2570.05	1807.64	0.50505	0.0303668	3.92779e-63	2.27852e-60	HSPA13	protein_coding
ENSG00000120742	4501.58	5791.48	3211.68	0.844794	0.0509289	5.56258e-63	3.11931e-60	SERP1	protein_coding
ENSG00000121073	1820.69	2256.39	1384.99	0.698534	0.0423294	2.53572e-62	1.37608e-59	SLC35B1	protein_coding
ENSG00000101294	3474.23	4016.81	2931.65	0.451252	0.0280877	5.49136e-59	2.88691e-56	HM13	protein_coding
ENSG00000105550	105.853	172.269	39.4376	2.11306	0.132317	1.2912e-58	6.58241e-56	FGF21	protein_coding
ENSG00000143384	12118	10952.8	13283.2	-0.276993	0.017349	5.02217e-58	2.48494e-55	MCL1	protein_coding
ENSG00000130513	784.079	1096.47	471.682	1.20816	0.0765578	2.21904e-57	1.0666e-54	GDF15	protein_coding
ENSG00000125459	469.244	620.554	317.934	0.958736	0.061106	1.1309e-56	5.28474e-54	MSTO1	protein_coding
ENSG00000132530	305.718	179.728	431.708	-1.25554	0.0804409	4.0027e-56	1.81993e-53	XAF1	protein_coding
ENSG00000070540	379.778	512.501	247.056	1.04385	0.0673179	1.92466e-55	8.52065e-53	WIPI1	protein_coding
ENSG00000154451	162.958	78.0545	247.862	-1.65173	0.109364	9.40714e-53	4.05786e-50	GBP5	protein_coding
ENSG00000119729	1455.81	1713.1	1198.52	0.51282	0.0347836	3.17433e-50	1.33504e-47	RHOQ	protein_coding
ENSG00000125347	2343.41	1902.14	2784.68	-0.545937	0.0373579	2.05667e-49	8.43889e-47	IRF1	protein_coding
ENSG00000171522	638.645	458.634	818.656	-0.829531	0.0571751	7.23834e-49	2.8993e-46	PTGER4	protein_coding
ENSG00000167004	21994.1	26515	17473.1	0.596959	0.0413572	3.02371e-48	1.18297e-45	PDIA3	protein_coding
ENSG00000135506	4966.73	5611.45	4322.01	0.373954	0.0259054	4.40789e-48	1.68532e-45	OS9	protein_coding
ENSG00000124145	7543.22	5867.92	9218.53	-0.646241	0.0449588	5.72904e-48	2.14177e-45	SDC4	protein_coding
ENSG00000186056	140.95	70.2407	211.659	-1.5752	0.109798	6.84506e-48	2.50336e-45	MATN1-AS1	lncRNA
ENSG00000169583	193.687	273.638	113.736	1.25526	0.0891339	2.77355e-46	9.92753e-44	CLIC3	protein_coding
ENSG00000128228	2213.29	3114.2	1312.38	1.23479	0.0877747	3.33256e-46	1.16799e-43	SDF2L1	protein_coding
ENSG00000135269	3547.49	4139.3	2955.68	0.482194	0.0345979	3.84655e-45	1.32062e-42	TES	protein_coding
ENSG00000150961	2436.56	3187.41	1685.7	0.910356	0.0657145	7.73588e-45	2.60281e-42	SEC24D	protein_coding
ENSG00000162236	937.944	1117.34	758.55	0.554281	0.0401159	1.80265e-44	5.94628e-42	STX5	protein_coding
ENSG00000071537	2138.82	2878.03	1399.61	1.03026	0.0750826	4.66715e-44	1.50991e-41	SEL1L	protein_coding
ENSG00000023318	2528.75	2955.6	2101.91	0.48712	0.0354481	5.72043e-44	1.81575e-41	ERP44	protein_coding
ENSG00000107731	636.108	835.737	436.479	0.928451	0.0682108	2.18774e-43	6.81561e-41	UNC5B	protein_coding
ENSG00000173110	43.4808	80.7809	6.18071	3.68739	0.270707	5.05247e-43	1.54541e-40	HSPA6	protein_coding
ENSG00000086598	8713.57	10209.8	7217.36	0.495391	0.0365603	7.09907e-43	2.13264e-40	TMED2	protein_coding
ENSG00000138709	617.196	755.996	478.397	0.65221	0.0485988	3.50477e-42	1.0344e-39	LARP1B	protein_coding
ENSG00000184678	194.147	97.6275	290.666	-1.55816	0.116727	6.30886e-42	1.8299e-39	H2BC21	protein_coding
ENSG00000124783	9897.93	11348.2	8447.64	0.422101	0.0315797	1.13658e-41	3.2408e-39	SSR1	protein_coding
ENSG00000182199	7061.66	7997.6	6125.72	0.381387	0.0289217	1.43061e-40	4.01119e-38	SHMT2	protein_coding
ENSG00000198833	1093.31	1286.73	899.888	0.510997	0.0389911	2.6633e-40	7.34503e-38	UBE2J1	protein_coding
ENSG00000265808	2325.54	2637.06	2014.03	0.386207	0.0296449	1.15517e-39	3.13442e-37	SEC22B	protein_coding
ENSG00000175224	2675.28	3087.86	2262.7	0.444436	0.0341812	1.35176e-39	3.60963e-37	ATG13	protein_coding
ENSG00000100889	1059.13	1286.07	832.188	0.620228	0.047985	2.6062e-39	6.85065e-37	PCK2	protein_coding
ENSG00000124762	2507.57	2960.83	2054.31	0.522518	0.0405279	4.63021e-39	1.19837e-36	CDKN1A	protein_coding
ENSG00000141582	2840.66	3239.98	2441.33	0.404762	0.0314933	1.05415e-38	2.68698e-36	CBX4	protein_coding
ENSG00000132254	3342.61	3784.97	2900.25	0.380706	0.0297131	1.936e-38	4.86109e-36	ARFIP2	protein_coding
ENSG00000164244	1821.37	2132.66	1510.08	0.493317	0.0389451	8.9197e-38	2.20671e-35	PRRC1	protein_coding
ENSG00000166173	302.049	401.109	202.989	0.966905	0.0767736	1.37576e-37	3.35425e-35	LARP6	protein_coding
ENSG00000112812	223.395	292.812	153.978	0.915267	0.0737312	1.42031e-36	3.41341e-34	PRSS16	protein_coding
ENSG00000187634	847.388	1124.83	569.945	0.968936	0.0788585	6.34928e-36	1.50442e-33	SAMD11	protein_coding
ENSG00000067167	9252.88	10528.8	7976.97	0.396463	0.0323518	2.28771e-35	5.34529e-33	TRAM1	protein_coding
ENSG00000090861	8614.45	10214.6	7014.33	0.536184	0.0440389	3.79622e-35	8.74846e-33	AARS1	protein_coding
ENSG00000129083	8494.38	9571.27	7417.48	0.363984	0.0299283	7.46132e-35	1.69624e-32	COPB1	protein_coding
ENSG00000137959	1452.79	1134.08	1771.5	-0.635817	0.0530015	2.8598e-34	6.41473e-32	IFI44L	protein_coding
ENSG00000114354	5357.87	5962.57	4753.17	0.323467	0.0268516	3.63087e-34	8.03712e-32	TFG	protein_coding
ENSG00000099958	58.7651	93.7885	23.7416	1.95863	0.163896	4.38501e-34	9.58039e-32	DERL3	protein_coding
ENSG00000183010	5343.54	6093.84	4593.23	0.403208	0.0338101	1.12081e-33	2.41736e-31	PYCR1	protein_coding
ENSG00000064195	341.258	464.578	217.937	1.07932	0.0913036	1.79376e-33	3.8198e-31	DLX3	protein_coding
ENSG00000129910	35.4364	62.2389	8.63388	2.78587	0.234452	1.93508e-33	4.06923e-31	CDH15	protein_coding
ENSG00000128016	903.415	648.656	1158.17	-0.827043	0.0701096	2.56672e-33	5.33085e-31	ZFP36	protein_coding
ENSG00000167842	1681.2	1959.25	1403.14	0.474982	0.0402003	3.31045e-33	6.79168e-31	MIS12	protein_coding
ENSG00000185624	28637.9	32650.6	24625.2	0.402604	0.0341018	4.78397e-33	9.69646e-31	P4HB	protein_coding
ENSG00000176142	1083.04	1291.39	874.694	0.55664	0.0473578	5.91997e-33	1.18562e-30	TMEM39A	protein_coding
ENSG00000138413	5428.14	6144.45	4711.83	0.378693	0.0321862	8.06794e-33	1.59679e-30	IDH1	protein_coding
ENSG00000128965	416.265	521.812	310.719	0.737236	0.0634077	2.1154e-32	4.13808e-30	CHAC1	protein_coding
ENSG00000150403	1328.12	1579.07	1077.16	0.545319	0.0469785	3.40811e-32	6.59018e-30	TMCO3	protein_coding
ENSG00000196116	1143.65	888.57	1398.74	-0.645725	0.0558842	5.3481e-32	1.0224e-29	TDRD7	protein_coding
ENSG00000106823	557.784	715.663	399.906	0.826186	0.07174	7.39932e-32	1.39864e-29	ECM2	protein_coding
ENSG00000183671	380.245	492.785	267.704	0.86683	0.0755378	1.14843e-31	2.14667e-29	CMKLR2	protein_coding
ENSG00000070081	2034.9	2635.89	1433.92	0.865156	0.0766102	8.94266e-31	1.65321e-28	NUCB2	protein_coding
ENSG00000147535	336.076	428.21	243.942	0.796549	0.0711253	2.63883e-30	4.82533e-28	PLPP5	protein_coding
ENSG00000197043	3079.77	3439.91	2719.63	0.335393	0.0297619	3.1232e-30	5.64964e-28	ANXA6	protein_coding
ENSG00000182585	1542.07	1298.28	1785.87	-0.453701	0.0404086	3.21829e-30	5.7597e-28	EPGN	protein_coding
ENSG00000072849	1492.17	1841.2	1143.14	0.677357	0.0605836	3.669e-30	6.49721e-28	DERL2	protein_coding
ENSG00000056558	264.167	187.345	340.989	-0.850092	0.0763897	6.13805e-30	1.07563e-27	TRAF1	protein_coding
ENSG00000150527	1393.56	1613.24	1173.89	0.453052	0.0408478	1.49119e-29	2.58621e-27	MIA2	protein_coding
ENSG00000164211	2075.66	2379.99	1771.33	0.420101	0.0382063	4.83502e-29	8.29996e-27	STARD4	protein_coding
ENSG00000104805	3635.04	4046.64	3223.44	0.324136	0.0295488	8.46154e-29	1.43786e-26	NUCB1	protein_coding
ENSG00000114850	6597.02	7931.47	5262.56	0.583048	0.0534618	8.89708e-29	1.49676e-26	SSR3	protein_coding
ENSG00000151135	3352.77	3881.55	2823.99	0.452602	0.041432	9.53114e-29	1.58755e-26	TMEM263	protein_coding
ENSG00000143870	11989.2	14225.9	9752.54	0.536802	0.0494289	1.59812e-28	2.6358e-26	PDIA6	protein_coding
ENSG00000142188	607.333	749.028	465.638	0.674551	0.0623323	1.956e-28	3.19473e-26	TMEM50B	protein_coding
ENSG00000103313	45.7193	18.7784	72.6602	-1.91501	0.17721	2.60734e-28	4.21762e-26	MEFV	protein_coding
ENSG00000125968	3481.01	4494.87	2467.15	0.851637	0.0794004	4.8566e-28	7.7812e-26	ID1	protein_coding
ENSG00000157020	4212.46	4843.59	3581.32	0.429647	0.0399708	7.05697e-28	1.11999e-25	SEC13	protein_coding
ENSG00000094804	5545.31	6300.98	4789.64	0.390776	0.0363835	8.68543e-28	1.36556e-25	CDC6	protein_coding
ENSG00000145901	5407.11	4696.91	6117.31	-0.375884	0.0350817	1.23032e-27	1.91644e-25	TNIP1	protein_coding
ENSG00000013375	1935.98	2301.8	1570.16	0.544416	0.0512004	1.9483e-27	3.00699e-25	PGM3	protein_coding
ENSG00000115008	119.337	72.8129	165.862	-1.16742	0.110466	2.5615e-27	3.91746e-25	IL1A	protein_coding
ENSG00000145817	1813.29	2151.06	1475.51	0.535229	0.0505647	3.14116e-27	4.7607e-25	YIPF5	protein_coding
ENSG00000167797	556.046	713.192	398.9	0.824227	0.0783701	4.51388e-27	6.78009e-25	CDK2AP2	protein_coding
ENSG00000117318	4364.12	5690.28	3037.96	0.890397	0.0847458	4.99379e-27	7.43456e-25	ID3	protein_coding
ENSG00000173540	862.661	1051.63	673.692	0.634007	0.060724	1.25574e-26	1.8531e-24	GMPPB	protein_coding
ENSG00000136240	7422.73	8585.21	6260.26	0.448671	0.0429718	1.75504e-26	2.5674e-24	KDELR2	protein_coding
ENSG00000066455	1102.83	1288.28	917.381	0.481975	0.0462335	1.96236e-26	2.84593e-24	GOLGA5	protein_coding
ENSG00000176018	847.932	1007.15	688.716	0.540532	0.0520553	2.60033e-26	3.73891e-24	LYSMD3	protein_coding
ENSG00000135480	14954.5	17611.5	12297.6	0.510714	0.0491098	2.70481e-26	3.85619e-24	KRT7	protein_coding
ENSG00000151012	814.29	1036.18	592.396	0.794067	0.0767926	3.10322e-26	4.38701e-24	SLC7A11	protein_coding
ENSG00000134321	299.567	219.781	379.354	-0.773933	0.0749227	3.62173e-26	5.07737e-24	RSAD2	protein_coding
ENSG00000143761	8459.58	9348.31	7570.85	0.300482	0.0288409	4.08686e-26	5.68209e-24	ARF1	protein_coding
ENSG00000010539	1225.81	1064.86	1386.75	-0.376822	0.0363869	5.44054e-26	7.50215e-24	ZNF200	protein_coding
ENSG00000197976	2455.72	2862.9	2048.55	0.475928	0.0461126	5.78401e-26	7.91093e-24	AKAP17A	protein_coding
ENSG00000158050	702.182	884.744	519.621	0.753449	0.073514	8.2044e-26	1.11309e-23	DUSP2	protein_coding
ENSG00000158859	483.342	358.215	608.468	-0.749543	0.0731829	8.86702e-26	1.19336e-23	ADAMTS4	protein_coding
ENSG00000188959	198.039	122.938	273.141	-1.13431	0.111027	9.43234e-26	1.25937e-23	C9orf152	protein_coding
ENSG00000085117	323.912	403.991	243.834	0.715675	0.0703982	1.9204e-25	2.54384e-23	CD82	protein_coding
ENSG00000162298	1324.43	1619.87	1028.99	0.643572	0.0634644	2.76562e-25	3.63485e-23	SYVN1	protein_coding
ENSG00000106080	739.723	878.222	601.224	0.539825	0.0532707	3.53268e-25	4.60699e-23	FKBP14	protein_coding
ENSG00000058262	9590.22	11448.6	7731.88	0.557125	0.0552435	5.81873e-25	7.52988e-23	SEC61A1	protein_coding
ENSG00000113811	883.248	1157.63	608.865	0.909957	0.0907796	7.22813e-25	9.28235e-23	SELENOK	protein_coding
ENSG00000146733	835.588	970.769	700.407	0.462201	0.045878	7.49479e-25	9.55188e-23	PSPH	protein_coding
ENSG00000119922	34717.6	27237.2	42197.9	-0.620714	0.062044	1.16062e-24	1.46806e-22	IFIT2	protein_coding
ENSG00000111335	2324.77	1644.05	3005.5	-0.853929	0.0855998	1.21892e-24	1.53029e-22	OAS2	protein_coding
ENSG00000134970	2838.64	3317.04	2360.24	0.482744	0.0482139	1.30937e-24	1.61967e-22	TMED7	protein_coding
ENSG00000143869	35.7133	71.4267	0	10.6131	2.87235	1.30095e-24	1.61967e-22	GDF7	protein_coding
ENSG00000224177	92.5764	128.783	56.3696	1.17466	0.11815	1.67191e-24	2.05304e-22	LINC00570	lncRNA
ENSG00000112473	6477.38	7205.01	5749.74	0.321449	0.0320862	2.38081e-24	2.90234e-22	SLC39A7	protein_coding
ENSG00000133624	219.338	156.992	281.684	-0.823753	0.0830653	2.40334e-24	2.90873e-22	ZNF767P	transcribed_unprocessed_pseudogene
ENSG00000146232	661.736	518.865	804.607	-0.622904	0.062763	2.42382e-24	2.91257e-22	NFKBIE	protein_coding
ENSG00000187735	2518.63	2928.37	2108.9	0.465217	0.0467494	2.5761e-24	3.0736e-22	TCEA1	protein_coding
ENSG00000118503	1810.42	1257.01	2363.83	-0.893616	0.0903025	2.65416e-24	3.14444e-22	TNFAIP3	protein_coding
ENSG00000109654	411.36	491.494	331.227	0.556966	0.0561509	2.94765e-24	3.46772e-22	TRIM2	protein_coding
ENSG00000120053	1352.41	1536.75	1168.08	0.389216	0.0391099	3.35395e-24	3.9183e-22	GOT1	protein_coding
ENSG00000077522	42.5095	17.7497	67.2693	-1.88097	0.190178	3.45486e-24	4.00835e-22	ACTN2	protein_coding
ENSG00000100292	556.328	664.629	448.027	0.560135	0.0566113	3.73339e-24	4.30183e-22	HMOX1	protein_coding
ENSG00000169871	1753.4	1563.61	1943.19	-0.30873	0.0310126	4.50232e-24	5.15256e-22	TRIM56	protein_coding
ENSG00000102316	2436.14	2740.04	2132.25	0.35607	0.0361614	1.0673e-23	1.21319e-21	MAGED2	protein_coding
ENSG00000120805	1578.55	1882.85	1274.25	0.552745	0.0565812	1.3075e-23	1.47624e-21	ARL1	protein_coding
ENSG00000163902	11921.4	13041.5	10801.2	0.268889	0.027291	1.85524e-23	2.08071e-21	RPN1	protein_coding
ENSG00000138069	4356.51	4988.65	3724.36	0.414619	0.0424694	1.95034e-23	2.17289e-21	RAB1A	protein_coding
ENSG00000116717	1150.37	1440.95	859.796	0.730175	0.0752785	2.05717e-23	2.27683e-21	GADD45A	protein_coding
ENSG00000166471	1221.69	1428.11	1015.26	0.483428	0.0496596	2.09934e-23	2.30831e-21	TMEM41B	protein_coding
ENSG00000134107	4583.25	5316.36	3850.13	0.457915	0.0472633	3.59603e-23	3.92831e-21	BHLHE40	protein_coding
ENSG00000008283	1557.22	1801.6	1312.84	0.449752	0.0464355	3.82801e-23	4.15475e-21	CYB561	protein_coding
ENSG00000117143	3494.84	3837.78	3151.9	0.280047	0.028766	4.71016e-23	5.07942e-21	UAP1	protein_coding
ENSG00000142186	3012.6	3338.07	2687.12	0.308384	0.0317791	5.50792e-23	5.90189e-21	SCYL1	protein_coding
ENSG00000179348	2085.75	2317.09	1854.41	0.31691	0.0326767	5.604e-23	5.96684e-21	GATA2	protein_coding
ENSG00000133835	3376.28	3708.14	3044.41	0.281462	0.029053	7.48279e-23	7.91717e-21	HSD17B4	protein_coding
ENSG00000138073	1283.43	1489.74	1077.12	0.458921	0.0478537	9.37527e-23	9.85751e-21	PREB	protein_coding
ENSG00000143515	699.136	907.368	490.904	0.869154	0.0914225	1.26657e-22	1.32344e-20	ATP8B2	protein_coding
ENSG00000168394	4591.6	4148.31	5034.9	-0.275329	0.0288746	3.34244e-22	3.47098e-20	TAP1	protein_coding
ENSG00000023445	1633.57	1305.87	1961.26	-0.574867	0.0611459	4.19815e-22	4.33285e-20	BIRC3	protein_coding
ENSG00000065911	5552	6262.94	4841.06	0.365276	0.0386255	4.67363e-22	4.79418e-20	MTHFD2	protein_coding
ENSG00000068912	2300.31	2723.55	1877.08	0.526286	0.056059	5.52615e-22	5.63433e-20	ERLEC1	protein_coding
ENSG00000127526	1892.02	2152.13	1631.9	0.393021	0.0417343	6.00851e-22	6.08923e-20	SLC35E1	protein_coding
ENSG00000178381	718.385	879.807	556.962	0.645151	0.0691883	8.27423e-22	8.33517e-20	ZFAND2A	protein_coding
ENSG00000134684	5235.57	5714.78	4756.37	0.261368	0.0277063	1.00089e-21	1.00226e-19	YARS1	protein_coding
ENSG00000109814	1304.78	1507.13	1102.43	0.442242	0.0475477	1.54785e-21	1.5408e-19	UGDH	protein_coding
ENSG00000019549	497.228	586.417	408.039	0.514051	0.0555061	1.86736e-21	1.84792e-19	SNAI2	protein_coding
ENSG00000144810	1095.02	838.318	1351.73	-0.675261	0.0731877	2.00284e-21	1.9704e-19	COL8A1	protein_coding
ENSG00000153989	1773.64	2039.5	1507.77	0.426769	0.0460968	2.38493e-21	2.33265e-19	NUS1	protein_coding
ENSG00000134109	1264.52	1480.21	1048.84	0.488159	0.0531658	4.15116e-21	4.0367e-19	EDEM1	protein_coding
ENSG00000177683	939.284	1087.18	791.39	0.448339	0.0487809	4.22058e-21	4.08063e-19	THAP5	protein_coding
ENSG00000150593	3622.12	4198.37	3045.88	0.454351	0.0496578	6.26871e-21	6.0262e-19	PDCD4	protein_coding
ENSG00000130589	1679.05	1185.44	2172.67	-0.853941	0.0941855	7.60396e-21	7.26826e-19	HELZ2	protein_coding
ENSG00000184205	819.331	952.056	686.607	0.463989	0.0512661	1.467e-20	1.39431e-18	TSPYL2	protein_coding
ENSG00000130733	787.132	913.859	660.405	0.457804	0.0506845	1.76247e-20	1.66573e-18	YIPF2	protein_coding
ENSG00000115239	685.423	787.259	583.586	0.422658	0.0468618	2.23039e-20	2.09619e-18	ASB3	protein_coding
ENSG00000172432	2397.94	2640.78	2155.11	0.289414	0.0319455	2.76263e-20	2.57927e-18	GTPBP2	protein_coding
ENSG00000174564	2369.94	2666.5	2073.38	0.356046	0.039474	2.77506e-20	2.57927e-18	IL20RB	protein_coding
ENSG00000132680	1812.49	1596.72	2028.26	-0.338729	0.0376188	3.49245e-20	3.22821e-18	KHDC4	protein_coding
ENSG00000197110	18.5028	2.60719	34.3984	-3.6503	0.403503	4.11266e-20	3.78073e-18	IFNL3	protein_coding
ENSG00000263528	547.114	436.147	658.082	-0.578135	0.0651952	6.29738e-20	5.75765e-18	IKBKE	protein_coding
ENSG00000166794	19842	23698.5	15985.6	0.554582	0.0631249	1.19731e-19	1.08877e-17	PPIB	protein_coding
ENSG00000168374	4255.18	5003.54	3506.83	0.501643	0.0570592	1.3897e-19	1.25693e-17	ARF4	protein_coding
ENSG00000131871	1586.17	1958.67	1213.67	0.674112	0.077018	1.49158e-19	1.34187e-17	SELENOS	protein_coding
ENSG00000140941	1681.39	1969.49	1393.28	0.488344	0.0555883	1.51591e-19	1.3565e-17	MAP1LC3B	protein_coding
ENSG00000163545	595.798	478.306	713.29	-0.563771	0.064471	1.90688e-19	1.69732e-17	NUAK2	protein_coding
ENSG00000157514	541.909	650.598	433.219	0.572723	0.06568	2.27554e-19	2.01481e-17	TSC22D3	protein_coding
ENSG00000174343	647.439	749.967	544.912	0.451157	0.0517138	2.9323e-19	2.58272e-17	CHRNA9	protein_coding
ENSG00000162654	55.4809	28.3879	82.574	-1.50437	0.173722	2.95243e-19	2.58691e-17	GBP4	protein_coding
ENSG00000116761	2399.82	2793.05	2006.59	0.466628	0.0535559	3.04175e-19	2.65137e-17	CTH	protein_coding
ENSG00000169245	159.726	110.144	209.307	-0.90468	0.104619	3.34633e-19	2.90182e-17	CXCL10	protein_coding
ENSG00000242247	1241.09	1418.56	1063.62	0.405875	0.046655	4.0834e-19	3.52282e-17	ARFGAP3	protein_coding
ENSG00000059378	2131.3	1945.37	2317.22	-0.24856	0.0283422	4.80789e-19	4.12669e-17	PARP12	protein_coding
ENSG00000070915	684.79	887.791	481.788	0.860743	0.100614	7.46442e-19	6.34211e-17	SLC12A3	protein_coding
ENSG00000152778	499.655	399.661	599.65	-0.572289	0.0666522	7.43706e-19	6.34211e-17	IFIT5	protein_coding
ENSG00000288076	54.8397	30.7616	78.9177	-1.32705	0.15509	7.59802e-19	6.42319e-17		lncRNA
ENSG00000164292	2051.62	2419.16	1684.09	0.51155	0.059873	1.20577e-18	1.01423e-16	RHOBTB3	protein_coding
ENSG00000115267	2923.47	2460.87	3386.07	-0.449976	0.0526579	1.37404e-18	1.15003e-16	IFIH1	protein_coding
ENSG00000182809	1336.58	1544.65	1128.51	0.442547	0.0518423	1.50789e-18	1.2558e-16	CRIP2	protein_coding
ENSG00000170955	1082.77	1288.02	877.517	0.540492	0.0637411	2.0121e-18	1.66746e-16	CAVIN3	protein_coding
ENSG00000077150	8445.42	7710.2	9180.63	-0.24773	0.0289861	3.46685e-18	2.85896e-16	NFKB2	protein_coding
ENSG00000119801	1003.23	1172.41	834.054	0.479067	0.0570118	4.26853e-18	3.5029e-16	YPEL5	protein_coding
ENSG00000106638	2115.54	2297.78	1933.29	0.245358	0.0287987	4.41476e-18	3.60532e-16	TBL2	protein_coding
ENSG00000163683	658.653	795.592	521.714	0.592742	0.0708697	4.81234e-18	3.91102e-16	SMIM14	protein_coding
ENSG00000203761	59.7059	84.4279	34.9839	1.24807	0.150122	5.61542e-18	4.54174e-16	MSTO2P	unprocessed_pseudogene
ENSG00000066855	2288.6	2546.19	2031.01	0.319325	0.0378623	5.65617e-18	4.55281e-16	MTFR1	protein_coding
ENSG00000144867	2480.79	2808.03	2153.55	0.374464	0.0446605	7.00877e-18	5.61469e-16	SRPRB	protein_coding
ENSG00000168994	1128.8	1287.72	969.891	0.398628	0.0478347	9.83039e-18	7.83776e-16	PXDC1	protein_coding
ENSG00000108813	493.89	577.387	410.393	0.481389	0.0580128	1.06143e-17	8.42285e-16	DLX4	protein_coding
ENSG00000115902	492.516	598.068	386.965	0.613728	0.0743389	1.17649e-17	9.29207e-16	SLC1A4	protein_coding
ENSG00000115310	7712.72	8246.79	7178.65	0.197459	0.0234347	1.37079e-17	1.07259e-15	RTN4	protein_coding
ENSG00000144802	599.675	483.837	715.513	-0.550376	0.0667406	1.36561e-17	1.07259e-15	NFKBIZ	protein_coding
ENSG00000153714	363.288	435.354	291.223	0.564319	0.0685618	1.51572e-17	1.1805e-15	LURAP1L	protein_coding
ENSG00000184979	561.694	455.522	667.866	-0.535733	0.0651684	1.80003e-17	1.39548e-15	USP18	protein_coding
ENSG00000123364	598.807	688.609	509.004	0.424168	0.051418	1.84978e-17	1.42747e-15	HOXC13	protein_coding
ENSG00000115806	1424.79	1613.61	1235.98	0.376952	0.0456471	2.03664e-17	1.56449e-15	GORASP2	protein_coding
ENSG00000196365	6447.78	7096.94	5798.62	0.286533	0.0347571	3.67238e-17	2.8082e-15	LONP1	protein_coding
ENSG00000177169	1934.52	2245.61	1623.42	0.45743	0.0561426	3.90803e-17	2.97488e-15	ULK1	protein_coding
ENSG00000077312	2494.51	2797.18	2191.84	0.343206	0.0421885	5.89051e-17	4.46379e-15	SNRPA	protein_coding
ENSG00000143013	3867.11	4427.57	3306.64	0.411076	0.0508	7.17533e-17	5.41303e-15	LMO4	protein_coding
ENSG00000159479	1592.64	1767.09	1418.2	0.309832	0.0381201	8.10862e-17	6.08979e-15	MED8	protein_coding
ENSG00000105281	5610.4	6296.81	4923.99	0.34735	0.042904	8.76344e-17	6.55233e-15	SLC1A5	protein_coding
ENSG00000025796	3690.73	4197.75	3183.72	0.39019	0.0485165	1.1517e-16	8.573e-15	SEC63	protein_coding
ENSG00000165280	8026.52	8861.68	7191.36	0.295558	0.036632	1.43135e-16	1.06078e-14	VCP	protein_coding
ENSG00000113407	17842.3	19224	16460.7	0.220474	0.0272265	1.83783e-16	1.35604e-14	TARS1	protein_coding
ENSG00000120885	7594.23	8125.33	7063.13	0.199203	0.0246375	2.42635e-16	1.77941e-14	CLU	protein_coding
ENSG00000143575	2808.43	3240.04	2376.81	0.435453	0.0549006	2.43277e-16	1.77941e-14	HAX1	protein_coding
ENSG00000095380	1836.02	2234.47	1437.56	0.619047	0.0785377	2.56958e-16	1.87135e-14	NANS	protein_coding
ENSG00000163818	792.669	898.944	686.394	0.378617	0.047671	2.65754e-16	1.92706e-14	LZTFL1	protein_coding
ENSG00000126500	28.8889	44.3813	13.3966	1.6787	0.213631	2.73616e-16	1.97556e-14	FLRT1	protein_coding
ENSG00000163479	6110.66	7184.15	5037.17	0.498791	0.0632092	2.89384e-16	2.08048e-14	SSR2	protein_coding
ENSG00000267757	641.661	820.519	462.804	0.800931	0.102565	3.61389e-16	2.58709e-14	EML2-AS1	lncRNA
ENSG00000198856	1947.15	2432.11	1462.2	0.712836	0.0912471	3.81168e-16	2.71712e-14	OSTC	protein_coding
ENSG00000107821	844.055	957.224	730.887	0.379489	0.0481811	4.48195e-16	3.18143e-14	KAZALD1	protein_coding
ENSG00000065717	1325.63	1463.49	1187.78	0.294793	0.0373752	6.34201e-16	4.48284e-14	TLE2	protein_coding
ENSG00000076554	4416.67	5067.37	3765.97	0.417258	0.0533982	6.55998e-16	4.61751e-14	TPD52	protein_coding
ENSG00000116833	34.9207	17.083	52.7583	-1.58236	0.20474	6.81344e-16	4.77594e-14	NR5A2	protein_coding
ENSG00000181789	6047.38	6838.28	5256.49	0.370605	0.0473689	7.17612e-16	5.00929e-14	COPG1	protein_coding
ENSG00000123395	2075.13	2385.79	1764.47	0.423953	0.054405	7.51429e-16	5.22368e-14	ATG101	protein_coding
ENSG00000088970	653.114	733.466	572.763	0.34762	0.0446484	1.06777e-15	7.39221e-14	KIZ	protein_coding
ENSG00000100196	388.459	456.314	320.604	0.49507	0.0641122	1.0743e-15	7.40693e-14	KDELR3	protein_coding
ENSG00000138496	2665.3	2278.65	3051.94	-0.410271	0.0530039	1.19236e-15	8.18736e-14	PARP9	protein_coding
ENSG00000164294	2606.92	3014.96	2198.89	0.442853	0.0575111	1.47158e-15	1.00636e-13	GPX8	protein_coding
ENSG00000115415	3175.37	2690	3660.74	-0.432284	0.0562405	1.68838e-15	1.14994e-13	STAT1	protein_coding
ENSG00000068438	2136.37	2351.78	1920.96	0.285254	0.0368972	2.27558e-15	1.54364e-13	FTSJ1	protein_coding
ENSG00000183709	15.6746	2.88205	28.4671	-3.25307	0.424645	2.39743e-15	1.61976e-13	IFNL2	protein_coding
ENSG00000013392	333.34	403.023	263.658	0.592145	0.0779671	2.42565e-15	1.63227e-13	RWDD2A	protein_coding
ENSG00000014123	862.897	974.33	751.464	0.366909	0.0480149	2.96853e-15	1.98963e-13	UFL1	protein_coding
ENSG00000164683	360.644	449.996	271.292	0.710872	0.0944233	3.44248e-15	2.29813e-13	HEY1	protein_coding
ENSG00000198959	209.058	157.131	260.985	-0.705234	0.0936636	3.67255e-15	2.44203e-13	TGM2	protein_coding
ENSG00000162496	315.757	382.01	249.505	0.595402	0.0789761	3.75575e-15	2.48752e-13	DHRS3	protein_coding
ENSG00000167645	1911.79	2228.03	1595.54	0.467736	0.061802	3.80445e-15	2.50989e-13	YIF1B	protein_coding
ENSG00000074695	7521.36	8427.24	6615.47	0.341128	0.0447547	4.07027e-15	2.67477e-13	LMAN1	protein_coding
ENSG00000146112	3311.38	2960.69	3662.07	-0.299632	0.0392322	4.35875e-15	2.8532e-13	PPP1R18	protein_coding
ENSG00000140743	1154.3	1293.13	1015.48	0.340247	0.0448188	4.96218e-15	3.23561e-13	CDR2	protein_coding
ENSG00000285967	219.548	168.501	270.595	-0.659005	0.0879561	4.98405e-15	3.23732e-13	NIPBL-DT	lncRNA
ENSG00000171311	819.366	954.5	684.232	0.465467	0.0618647	5.47025e-15	3.53946e-13	EXOSC1	protein_coding
ENSG00000119986	3637.99	4071.88	3204.1	0.337066	0.0444798	5.65774e-15	3.64675e-13	AVPI1	protein_coding
ENSG00000169359	416.745	525.043	308.448	0.743557	0.0999209	6.46383e-15	4.15042e-13	SLC33A1	protein_coding
ENSG00000128272	8804.89	10006.2	7603.56	0.38577	0.0512532	7.0212e-15	4.49117e-13	ATF4	protein_coding
ENSG00000168398	40.5949	58.4146	22.7751	1.3187	0.177738	7.42169e-15	4.72936e-13	BDKRB2	protein_coding
ENSG00000184840	4424.5	5099.79	3749.22	0.431299	0.0576154	7.91774e-15	5.02642e-13	TMED9	protein_coding
ENSG00000147649	5145.8	5763.49	4528.11	0.339336	0.0451776	9.11447e-15	5.7428e-13	MTDH	protein_coding
ENSG00000168874	379.007	471.197	286.817	0.695968	0.094019	9.11136e-15	5.7428e-13	ATOH8	protein_coding
ENSG00000171631	621.471	543.341	699.602	-0.355409	0.0474177	9.78796e-15	6.14413e-13	P2RY6	protein_coding
ENSG00000067606	278.155	327.346	228.963	0.502388	0.0677346	1.0813e-14	6.76232e-13	PRKCZ	protein_coding
ENSG00000162738	31.2858	15.8297	46.7418	-1.50146	0.203871	1.2071e-14	7.52111e-13	VANGL2	protein_coding
ENSG00000165312	4297.19	3556.23	5038.16	-0.487196	0.0659078	1.22303e-14	7.59229e-13	OTUD1	protein_coding
ENSG00000136840	1231.05	1370.71	1091.39	0.320471	0.0429273	1.43454e-14	8.87253e-13	ST6GALNAC4	protein_coding
ENSG00000136158	844.959	715.352	974.566	-0.434509	0.0588157	1.61663e-14	9.96209e-13	SPRY2	protein_coding
ENSG00000166986	5228.12	5713.21	4743.03	0.263347	0.0351051	1.62464e-14	9.97493e-13	MARS1	protein_coding
ENSG00000117500	3462.69	3760.54	3164.83	0.243406	0.0325003	1.89971e-14	1.16214e-12	TMED5	protein_coding
ENSG00000081760	1539.75	1680.82	1398.67	0.261004	0.0350328	2.32778e-14	1.41885e-12	AACS	protein_coding
ENSG00000162076	2221.77	2566.16	1877.38	0.43761	0.0597408	2.59944e-14	1.57411e-12	FLYWCH2	protein_coding
ENSG00000177666	1987.41	2156.1	1818.72	0.240655	0.0323002	2.60122e-14	1.57411e-12	PNPLA2	protein_coding
ENSG00000143512	144.168	179.235	109.101	0.697739	0.0960354	2.62713e-14	1.58409e-12	HHIPL2	protein_coding
ENSG00000064205	731.27	918.59	543.95	0.731065	0.100875	2.82503e-14	1.69734e-12	CCN5	protein_coding
ENSG00000100284	895.392	1019.61	771.179	0.391611	0.0534804	3.01919e-14	1.80754e-12	TOM1	protein_coding
ENSG00000113013	21117.7	22565.2	19670.2	0.195059	0.0261392	3.49551e-14	2.08528e-12	HSPA9	protein_coding
ENSG00000176407	2185.27	2388.63	1981.91	0.263303	0.0356388	3.59178e-14	2.13514e-12	KCMF1	protein_coding
ENSG00000156510	161.067	200.968	121.166	0.707601	0.0980739	3.82515e-14	2.26586e-12	HKDC1	protein_coding
ENSG00000115738	201.906	271.335	132.477	1.00062	0.139435	4.00188e-14	2.36223e-12	ID2	protein_coding
ENSG00000136244	1683.08	1353.57	2012.58	-0.554786	0.0767935	4.09816e-14	2.4106e-12	IL6	protein_coding
ENSG00000005486	2175.41	2349.72	2001.11	0.22666	0.030648	4.36964e-14	2.56134e-12	RHBDD2	protein_coding
ENSG00000128283	3073.93	3353.97	2793.9	0.258142	0.0350767	4.40086e-14	2.57068e-12	CDC42EP1	protein_coding
ENSG00000089127	4196.07	3740.43	4651.72	-0.30658	0.0418845	4.62378e-14	2.69155e-12	OAS1	protein_coding
ENSG00000106636	1977.89	2147.5	1808.28	0.242236	0.0328813	4.85415e-14	2.81591e-12	YKT6	protein_coding
ENSG00000152518	5244.49	4442.01	6046.96	-0.431968	0.0596784	4.98296e-14	2.8807e-12	ZFP36L2	protein_coding
ENSG00000119917	24438.5	21550.7	27326.2	-0.333454	0.0458876	5.89504e-14	3.39631e-12	IFIT3	protein_coding
ENSG00000120519	249.686	299.497	199.875	0.566167	0.0789585	6.23247e-14	3.57846e-12	SLC10A7	protein_coding
ENSG00000187800	67.7244	93.8495	41.5992	1.13709	0.159964	6.52317e-14	3.73263e-12	PEAR1	protein_coding
ENSG00000184432	7883.88	8714	7053.75	0.297801	0.0409424	7.031e-14	4.00958e-12	COPB2	protein_coding
ENSG00000137040	1081.04	958.975	1203.11	-0.318104	0.0438845	7.58998e-14	4.31372e-12	RANBP6	protein_coding
ENSG00000131368	534.287	457.878	610.697	-0.401981	0.0559498	8.34253e-14	4.72322e-12	MRPS25	protein_coding
ENSG00000224259	271.642	350.251	193.033	0.827725	0.116833	8.36664e-14	4.72322e-12	LINC01133	lncRNA
ENSG00000110619	3254.85	3623.89	2885.82	0.320438	0.0443143	8.59348e-14	4.83505e-12	CARS1	protein_coding
ENSG00000169248	800.489	638.664	962.313	-0.573594	0.0807164	9.38988e-14	5.26553e-12	CXCL11	protein_coding
ENSG00000168209	6569.79	7756.72	5382.85	0.510471	0.0717461	1.03244e-13	5.77033e-12	DDIT4	protein_coding
ENSG00000130487	1269	1509.13	1028.87	0.535185	0.0753881	1.0903e-13	6.07357e-12	KLHDC7B	protein_coding
ENSG00000087237	11.7505	22.2418	1.25925	3.9713	0.544502	1.10819e-13	6.13258e-12	CETP	protein_coding
ENSG00000153879	1535.35	1703.92	1366.77	0.309338	0.0429634	1.10723e-13	6.13258e-12	CEBPG	protein_coding
ENSG00000123159	2055.29	2270.86	1839.73	0.295488	0.0410058	1.14034e-13	6.28983e-12	GIPC1	protein_coding
ENSG00000100078	246.374	291.559	201.189	0.520028	0.0733351	1.15227e-13	6.33487e-12	PLA2G3	protein_coding
ENSG00000160209	4377.72	4824.72	3930.72	0.287612	0.0400371	1.24057e-13	6.79809e-12	PDXK	protein_coding
ENSG00000132256	968.734	1085.93	851.536	0.340104	0.0475091	1.29552e-13	7.07617e-12	TRIM5	protein_coding
ENSG00000146072	1113.54	963.18	1263.9	-0.379346	0.0532005	1.32673e-13	7.22316e-12	TNFRSF21	protein_coding
ENSG00000112715	2171.65	2462.29	1881.02	0.378139	0.053028	1.35214e-13	7.33778e-12	VEGFA	protein_coding
ENSG00000104388	2569.14	2908.19	2230.09	0.371479	0.052198	1.52021e-13	8.22333e-12	RAB2A	protein_coding
ENSG00000206337	475.44	389.826	561.053	-0.510726	0.0724323	1.57738e-13	8.50521e-12	HCP5	lncRNA
ENSG00000122435	964.682	869.304	1060.06	-0.280087	0.0390811	1.66751e-13	8.96247e-12	TRMT13	protein_coding
ENSG00000187840	1299.53	1555.72	1043.34	0.556733	0.0792312	1.73882e-13	9.31596e-12	EIF4EBP1	protein_coding
ENSG00000181885	198.73	251.571	145.889	0.756804	0.108315	1.76578e-13	9.43039e-12	CLDN7	protein_coding
ENSG00000175592	808.543	685.417	931.668	-0.429027	0.0607458	1.81428e-13	9.65875e-12	FOSL1	protein_coding
ENSG00000196584	682.317	556.34	808.294	-0.519909	0.0739842	1.86976e-13	9.92269e-12	XRCC2	protein_coding
ENSG00000125352	547.299	632.864	461.735	0.440413	0.0626075	2.15434e-13	1.1397e-11	RNF113A	protein_coding
ENSG00000148572	730.554	855.604	605.504	0.481417	0.068693	2.30644e-13	1.21634e-11	NRBF2	protein_coding
ENSG00000167123	1826.11	1990.19	1662.04	0.254037	0.0355811	2.39954e-13	1.26148e-11	CERCAM	protein_coding
ENSG00000128595	6753.98	7453.19	6054.78	0.292591	0.0412082	2.57272e-13	1.34831e-11	CALU	protein_coding
ENSG00000124508	296.453	241.293	351.613	-0.523033	0.0750261	2.82379e-13	1.4753e-11	BTN2A2	protein_coding
ENSG00000132002	3564.42	3935.26	3193.59	0.293864	0.0414744	2.90934e-13	1.51529e-11	DNAJB1	protein_coding
ENSG00000134375	4522.49	5347.32	3697.67	0.514297	0.0738379	2.94258e-13	1.52317e-11	TIMM17A	protein_coding
ENSG00000162521	4798.25	5066.28	4530.22	0.159457	0.0221253	2.9381e-13	1.52317e-11	RBBP4	protein_coding
ENSG00000181220	994.429	872.641	1116.22	-0.344073	0.0489113	2.98779e-13	1.54183e-11	ZNF746	protein_coding
ENSG00000171241	2044.21	2228.03	1860.39	0.254053	0.0359029	3.82113e-13	1.96583e-11	SHCBP1	protein_coding
ENSG00000100522	2607.53	2846.82	2368.23	0.259106	0.0366877	3.9966e-13	2.04984e-11	GNPNAT1	protein_coding
ENSG00000196684	155.017	116.193	193.842	-0.71207	0.103783	4.64643e-13	2.37589e-11	HSH2D	protein_coding
ENSG00000156709	3204.33	3455.54	2953.13	0.222534	0.0315277	5.39727e-13	2.75146e-11	AIFM1	protein_coding
ENSG00000249641	109.04	136.25	81.8291	0.707059	0.103894	7.09389e-13	3.60546e-11	HOXC13-AS	lncRNA
ENSG00000129474	2528.27	2767.34	2289.2	0.26741	0.0383483	7.19867e-13	3.64769e-11	AJUBA	protein_coding
ENSG00000156958	879.388	994.629	764.147	0.36762	0.0533107	7.42616e-13	3.75166e-11	GALK2	protein_coding
ENSG00000140044	699.268	783.808	614.729	0.339251	0.0490778	7.45715e-13	3.75604e-11	JDP2	protein_coding
ENSG00000140688	1538.23	1679.77	1396.69	0.258898	0.0371339	7.80836e-13	3.92119e-11	RUSF1	protein_coding
ENSG00000130829	399.306	487.14	311.473	0.621258	0.09161	8.86986e-13	4.441e-11	DUSP9	protein_coding
ENSG00000135842	1236.1	1526.99	945.218	0.666889	0.0985838	9.4501e-13	4.71748e-11	NIBAN1	protein_coding
ENSG00000109062	3884.76	4265.45	3504.08	0.276345	0.0399552	1.01315e-12	5.04267e-11	SLC9A3R1	protein_coding
ENSG00000185215	2004.8	1747.74	2261.86	-0.360229	0.0525771	1.0522e-12	5.22157e-11	TNFAIP2	protein_coding
ENSG00000158825	1051.25	1191.84	910.659	0.375744	0.0549513	1.08316e-12	5.3594e-11	CDA	protein_coding
ENSG00000232810	20.3958	7.53616	33.2555	-2.05271	0.305203	1.19371e-12	5.8891e-11	TNF	protein_coding
ENSG00000129566	582.919	489.83	676.008	-0.448424	0.0660672	1.20145e-12	5.90992e-11	TEP1	protein_coding
ENSG00000131797	249.804	201.443	298.164	-0.54099	0.0800861	1.24486e-12	6.10564e-11	CLUHP3	transcribed_unprocessed_pseudogene
ENSG00000168282	1175.39	1309.63	1041.15	0.321527	0.0469548	1.28673e-12	6.29263e-11	MGAT2	protein_coding
ENSG00000130707	16816.7	18008	15625.3	0.20083	0.0289079	1.45047e-12	7.07284e-11	ASS1	protein_coding
ENSG00000132109	1270.13	1140.38	1399.87	-0.287676	0.0420769	1.66624e-12	8.10147e-11	TRIM21	protein_coding
ENSG00000112305	1252.9	1384	1121.8	0.294005	0.0430489	1.7184e-12	8.33101e-11	SMAP1	protein_coding
ENSG00000100625	875.528	717.93	1033.13	-0.505107	0.0752643	1.76546e-12	8.53292e-11	SIX4	protein_coding
ENSG00000243137	101.13	126.088	76.1732	0.693961	0.103955	1.77019e-12	8.53292e-11	PSG4	protein_coding
ENSG00000112977	8196.98	8771.75	7622.2	0.198777	0.0287483	1.78584e-12	8.57112e-11	DAP	protein_coding
ENSG00000213523	1018.02	1157.87	878.169	0.385041	0.0569663	1.7883e-12	8.57112e-11	SRA1	protein_coding
ENSG00000134440	4124.22	4442.2	3806.24	0.218108	0.0317149	2.0151e-12	9.63069e-11	NARS1	protein_coding
ENSG00000132906	1056.84	1171.03	942.658	0.303577	0.0446779	2.04581e-12	9.74976e-11	CASP9	protein_coding
ENSG00000214293	209.309	253.78	164.838	0.596194	0.0895805	2.16713e-12	1.02988e-10	APTR	lncRNA
ENSG00000099860	651.372	759.264	543.481	0.465451	0.0695613	2.18816e-12	1.03694e-10	GADD45B	protein_coding
ENSG00000092108	1554.78	1712.67	1396.9	0.285562	0.0419982	2.19842e-12	1.03888e-10	SCFD1	protein_coding
ENSG00000197279	269.648	316.639	222.657	0.490963	0.0735608	2.29734e-12	1.08258e-10	ZNF165	protein_coding
ENSG00000065000	5213.64	5845.3	4581.98	0.340841	0.0505487	2.43884e-12	1.14605e-10	AP3D1	protein_coding
ENSG00000049656	16231.7	17448.8	15014.7	0.212146	0.0309594	2.47079e-12	1.15783e-10	CLPTM1L	protein_coding
ENSG00000137834	833.506	999.497	667.515	0.561947	0.0847563	2.6473e-12	1.2371e-10	SMAD6	protein_coding
ENSG00000125657	2117.66	2374.42	1860.89	0.341012	0.0506898	2.67379e-12	1.24602e-10	TNFSF9	protein_coding
ENSG00000121350	952.009	1046.33	857.689	0.280018	0.04132	2.78174e-12	1.29274e-10	PYROXD1	protein_coding
ENSG00000111331	7175.31	5387.6	8963.03	-0.705166	0.107	2.8897e-12	1.33921e-10	OAS3	protein_coding
ENSG00000221968	1675.16	1839.5	1510.81	0.276596	0.040911	3.02236e-12	1.39684e-10	FADS3	protein_coding
ENSG00000165030	1591.14	1734.66	1447.62	0.254285	0.0375008	3.06037e-12	1.41054e-10	NFIL3	protein_coding
ENSG00000177697	4477.22	4873.58	4080.87	0.249441	0.0368045	3.21002e-12	1.47547e-10	CD151	protein_coding
ENSG00000087510	542.276	611.055	473.497	0.356681	0.0534024	3.49689e-12	1.58995e-10	TFAP2C	protein_coding
ENSG00000143457	1593.58	1765.82	1421.35	0.303875	0.0452374	3.49214e-12	1.58995e-10	GOLPH3L	protein_coding
ENSG00000145569	1299.83	1466.8	1132.86	0.362043	0.0542276	3.48394e-12	1.58995e-10	OTULINL	protein_coding
ENSG00000183808	798.008	694.607	901.408	-0.362217	0.0542535	3.47084e-12	1.58995e-10	RBM12B	protein_coding
ENSG00000165678	7196.01	7849.15	6542.87	0.256033	0.037918	3.73296e-12	1.69271e-10	GHITM	protein_coding
ENSG00000129128	2117.88	2335.85	1899.91	0.288388	0.0429874	4.0284e-12	1.82177e-10	SPCS3	protein_coding
ENSG00000005238	653.193	728.996	577.39	0.326367	0.0488801	4.11744e-12	1.85704e-10	FAM214B	protein_coding
ENSG00000151014	778.784	638.539	919.029	-0.504587	0.0766846	4.26391e-12	1.91796e-10	NOCT	protein_coding
ENSG00000140650	1776.89	1936.49	1617.29	0.253467	0.0376645	4.36237e-12	1.95702e-10	PMM2	protein_coding
ENSG00000135318	1625.85	1474.17	1777.54	-0.262551	0.0391329	4.673e-12	2.0908e-10	NT5E	protein_coding
ENSG00000188313	1808.94	1580.56	2037.31	-0.355009	0.0535314	4.80546e-12	2.14436e-10	PLSCR1	protein_coding
ENSG00000163993	3283.98	4062	2505.96	0.66898	0.102824	5.36076e-12	2.38582e-10	S100P	protein_coding
ENSG00000197712	975.26	1096.37	854.147	0.349141	0.0529489	6.48655e-12	2.87924e-10	FAM114A1	protein_coding
ENSG00000134070	359.306	295.048	423.563	-0.503804	0.0773855	6.72585e-12	2.97511e-10	IRAK2	protein_coding
ENSG00000155918	107.015	80.8282	133.201	-0.700661	0.10828	6.7379e-12	2.97511e-10	RAET1L	protein_coding
ENSG00000111711	2177.98	2499.71	1856.24	0.413829	0.0632698	7.18632e-12	3.1648e-10	GOLT1B	protein_coding
ENSG00000090339	3651.93	3065.7	4238.17	-0.449809	0.0690923	7.70855e-12	3.38593e-10	ICAM1	protein_coding
ENSG00000167110	3078.89	3449.15	2708.63	0.337986	0.0514259	7.8507e-12	3.43938e-10	GOLGA2	protein_coding
ENSG00000126562	85.4542	58.8739	112.034	-0.888365	0.138787	9.53902e-12	4.16818e-10	WNK4	protein_coding
ENSG00000100814	1152.12	1274.48	1029.77	0.297851	0.0453768	1.01355e-11	4.41734e-10	CCNB1IP1	protein_coding
ENSG00000079385	254.554	208.671	300.438	-0.506728	0.0785982	1.0351e-11	4.49584e-10	CEACAM1	protein_coding
ENSG00000146676	1013.66	869.447	1157.88	-0.397314	0.0611944	1.03691e-11	4.49584e-10	PURB	protein_coding
ENSG00000124549	166.828	132.32	201.336	-0.576197	0.0896729	1.0792e-11	4.6672e-10	BTN2A3P	transcribed_unprocessed_pseudogene
ENSG00000048052	102.606	75.6286	129.584	-0.738252	0.115474	1.08283e-11	4.6709e-10	HDAC9	protein_coding
ENSG00000205133	505.742	571.948	439.536	0.369129	0.0568176	1.12898e-11	4.85749e-10	TRIQK	protein_coding
ENSG00000197083	16.6044	6.03385	27.175	-2.04429	0.319235	1.18241e-11	5.07441e-10	ZNF300P1	transcribed_unprocessed_pseudogene
ENSG00000196338	129.938	99.9892	159.888	-0.643371	0.10064	1.22097e-11	5.22654e-10	NLGN3	protein_coding
ENSG00000168003	12913.2	14783.9	11042.4	0.406005	0.0628381	1.25132e-11	5.3429e-10	SLC3A2	protein_coding
ENSG00000172071	1053.01	1187.5	918.523	0.358662	0.0553499	1.31783e-11	5.61262e-10	EIF2AK3	protein_coding
ENSG00000104164	1022.19	1137.91	906.471	0.318369	0.0489745	1.37726e-11	5.85091e-10	BLOC1S6	protein_coding
ENSG00000054690	249.16	195.125	303.194	-0.607105	0.095241	1.39024e-11	5.89118e-10	PLEKHH1	protein_coding
ENSG00000198832	1050.69	1289.55	811.828	0.639266	0.100403	1.39389e-11	5.89179e-10	SELENOM	protein_coding
ENSG00000143578	376.137	433.98	318.293	0.429069	0.0667913	1.47972e-11	6.23895e-10	CREB3L4	protein_coding
ENSG00000133131	690.297	767.379	613.215	0.314163	0.0485037	1.66747e-11	7.01295e-10	MORC4	protein_coding
ENSG00000182858	732.161	829.894	634.429	0.375008	0.0582781	1.67942e-11	7.04562e-10	ALG12	protein_coding
ENSG00000147383	1600.63	1725.52	1475.74	0.220169	0.0335545	1.71661e-11	7.18373e-10	NSDHL	protein_coding
ENSG00000116574	271.288	317.798	224.778	0.480309	0.0754433	1.82804e-11	7.6298e-10	RHOU	protein_coding
ENSG00000198682	3863.8	4331.64	3395.97	0.339879	0.0527491	1.83228e-11	7.6298e-10	PAPSS2	protein_coding
ENSG00000102854	4366.85	4764.62	3969.08	0.255863	0.0393055	1.90879e-11	7.92879e-10	MSLN	protein_coding
ENSG00000176046	229.825	284.511	175.138	0.668273	0.105884	1.91785e-11	7.94681e-10	NUPR1	protein_coding
ENSG00000117036	1850.07	1536.42	2163.72	-0.474352	0.0745674	1.92578e-11	7.96005e-10	ETV3	protein_coding
ENSG00000097033	3335.57	3541.8	3129.33	0.175136	0.0265901	2.0431e-11	8.42426e-10	SH3GLB1	protein_coding
ENSG00000120129	4864.84	5468.53	4261.15	0.347595	0.0542438	2.23713e-11	9.20179e-10	DUSP1	protein_coding
ENSG00000198961	2545	2810.77	2279.23	0.293674	0.0456054	2.32232e-11	9.52887e-10	PJA2	protein_coding
ENSG00000127948	5254.18	5651.96	4856.41	0.213837	0.0328508	2.55256e-11	1.04481e-09	POR	protein_coding
ENSG00000145354	864.568	1017.16	711.971	0.493476	0.0782635	2.64697e-11	1.08082e-09	CISD2	protein_coding
ENSG00000105939	28216.1	25059	31373.2	-0.313518	0.0490177	2.7799e-11	1.13236e-09	ZC3HAV1	protein_coding
ENSG00000105856	2084.55	2277.01	1892.1	0.259969	0.0403709	2.92594e-11	1.1884e-09	HBP1	protein_coding
ENSG00000149418	381.18	440.007	322.354	0.434529	0.0687858	2.93161e-11	1.1884e-09	ST14	protein_coding
ENSG00000253719	1149.94	1034.55	1265.33	-0.281187	0.0439434	3.31192e-11	1.33934e-09	ATXN7L3B	protein_coding
ENSG00000249859	734.982	643.984	825.98	-0.346965	0.0546848	3.32016e-11	1.33945e-09	PVT1	lncRNA
ENSG00000214274	80.326	103.612	57.0397	0.819683	0.13208	3.34513e-11	1.3463e-09	ANG	protein_coding
ENSG00000250509	60.6448	82.8622	38.4274	1.05228	0.170153	3.46206e-11	1.39003e-09		lncRNA
ENSG00000251022	1710.76	1921.3	1500.23	0.343841	0.0542999	3.67269e-11	1.47109e-09	THAP9-AS1	lncRNA
ENSG00000206527	3005.42	3303.4	2707.44	0.278894	0.0437086	3.85571e-11	1.54073e-09	HACD2	protein_coding
ENSG00000247556	3530.54	3793.66	3267.43	0.209931	0.0325512	3.91319e-11	1.55999e-09	OIP5-AS1	lncRNA
ENSG00000273015	101.357	74.8492	127.865	-0.737495	0.119199	4.00695e-11	1.59359e-09		lncRNA
ENSG00000143850	266.114	349.667	182.56	0.896485	0.14538	4.05828e-11	1.6102e-09	PLEKHA6	protein_coding
ENSG00000101782	1694.28	1854.4	1534.16	0.265826	0.041644	4.07409e-11	1.61267e-09	RIOK3	protein_coding
ENSG00000175582	3001.42	3285.78	2717.06	0.266581	0.0417539	4.10303e-11	1.62031e-09	RAB6A	protein_coding
ENSG00000171466	1530.75	1402.92	1658.58	-0.235651	0.0367701	4.15773e-11	1.63807e-09	ZNF562	protein_coding
ENSG00000234684	59.8349	42.1149	77.5548	-0.835701	0.135286	4.27414e-11	1.68e-09	SDCBP2-AS1	lncRNA
ENSG00000143365	275.41	323.093	227.726	0.481435	0.0772383	4.30762e-11	1.68921e-09	RORC	protein_coding
ENSG00000165684	869.6	745.53	993.671	-0.397789	0.0634448	4.34147e-11	1.69852e-09	SNAPC4	protein_coding
ENSG00000180611	629.226	555.923	702.529	-0.328387	0.0520744	4.6643e-11	1.82059e-09	MB21D2	protein_coding
ENSG00000171566	1322.29	1429.67	1214.9	0.227986	0.0356653	4.94855e-11	1.92707e-09	PLRG1	protein_coding
ENSG00000174780	5943.14	6480.75	5405.52	0.254543	0.0399944	5.07783e-11	1.97285e-09	SRP72	protein_coding
ENSG00000149218	736.542	625.184	847.9	-0.420804	0.0675253	5.22974e-11	2.02719e-09	ENDOD1	protein_coding
ENSG00000272994	72.8992	52.2114	93.5871	-0.805884	0.131265	5.37779e-11	2.07978e-09	C2orf49-DT	lncRNA
ENSG00000128011	534.461	460.803	608.12	-0.385085	0.0617032	5.58641e-11	2.15551e-09	LRFN1	protein_coding
ENSG00000059573	3308.83	3583.64	3034.02	0.234266	0.036844	5.95944e-11	2.29418e-09	ALDH18A1	protein_coding
ENSG00000116857	2580.4	2907.68	2253.11	0.35421	0.0566956	6.04807e-11	2.32298e-09	TMEM9	protein_coding
ENSG00000091127	1400.73	1270.87	1530.59	-0.259093	0.0410107	6.28475e-11	2.40839e-09	PUS7	protein_coding
ENSG00000115970	970.84	867.004	1074.68	-0.298358	0.0474738	6.33063e-11	2.42046e-09	THADA	protein_coding
ENSG00000013275	2728.02	2899.68	2556.35	0.178563	0.0278709	6.53201e-11	2.49179e-09	PSMC4	protein_coding
ENSG00000206075	2586.69	2768.25	2405.14	0.198985	0.0311771	6.58474e-11	2.50622e-09	SERPINB5	protein_coding
ENSG00000197860	475.795	550.502	401.088	0.43771	0.0707918	6.75396e-11	2.56483e-09	SGTB	protein_coding
ENSG00000113384	6400.96	6763.14	6038.79	0.160341	0.0250172	7.51538e-11	2.84755e-09	GOLPH3	protein_coding
ENSG00000143110	15.9322	6.1314	25.7329	-1.9655	0.322265	7.86023e-11	2.97152e-09	C1orf162	protein_coding
ENSG00000140464	1274.21	1087.98	1460.44	-0.407468	0.0660148	7.90617e-11	2.98219e-09	PML	protein_coding
ENSG00000179820	1921.81	2071.67	1771.94	0.21899	0.0345933	7.94068e-11	2.9885e-09	MYADM	protein_coding
ENSG00000144895	3870.73	4170.63	3570.83	0.218006	0.0344454	8.06093e-11	3.02699e-09	EIF2A	protein_coding
ENSG00000229474	39.8168	24.2068	55.4268	-1.12993	0.186789	8.55354e-11	3.20481e-09	PATL2	protein_coding
ENSG00000286134	1331.45	1516.38	1146.53	0.387072	0.0627502	8.70685e-11	3.25501e-09		lncRNA
ENSG00000101665	398.448	460.834	336.062	0.439115	0.0715723	9.16499e-11	3.41868e-09	SMAD7	protein_coding
ENSG00000156232	555.038	474.59	635.485	-0.402791	0.0654826	9.23747e-11	3.4381e-09	WHAMM	protein_coding
ENSG00000108771	2414.9	2145.08	2684.72	-0.312424	0.050334	9.58151e-11	3.55827e-09	DHX58	protein_coding
ENSG00000254726	202.921	169.511	236.331	-0.457279	0.0747443	9.7078e-11	3.59723e-09	MEX3A	protein_coding
ENSG00000204941	34.8648	48.2002	21.5293	1.10223	0.182809	9.8271e-11	3.62547e-09	PSG5	protein_coding
ENSG00000241058	366.12	317.065	415.175	-0.375925	0.061049	9.8228e-11	3.62547e-09	NSUN6	protein_coding
ENSG00000177409	686.199	516.977	855.422	-0.691621	0.114528	1.03375e-10	3.80541e-09	SAMD9L	protein_coding
ENSG00000103855	8910.44	8104.53	9716.34	-0.25377	0.0406531	1.08519e-10	3.98607e-09	CD276	protein_coding
ENSG00000005700	3074.56	3438.66	2710.47	0.331439	0.0537539	1.14169e-10	4.18444e-09	IBTK	protein_coding
ENSG00000106803	1723.36	2084.99	1361.74	0.586634	0.0972652	1.24034e-10	4.53615e-09	SEC61B	protein_coding
ENSG00000004700	2320.17	2472.17	2168.17	0.185851	0.0295103	1.2631e-10	4.60935e-09	RECQL	protein_coding
ENSG00000123983	7167.48	6819.78	7515.17	-0.137857	0.0217079	1.2734e-10	4.6369e-09	ACSL3	protein_coding
ENSG00000244038	2865.53	3119.72	2611.34	0.249358	0.0401328	1.362e-10	4.9488e-09	DDOST	protein_coding
ENSG00000072682	1219.78	1364.47	1075.09	0.332291	0.0542308	1.42999e-10	5.18464e-09	P4HA2	protein_coding
ENSG00000112096	10924.7	9622.24	12227.2	-0.332382	0.054391	1.44469e-10	5.22667e-09	SOD2	protein_coding
ENSG00000223764	190.171	234.614	145.728	0.657857	0.10987	1.48923e-10	5.37625e-09	LINC02593	lncRNA
ENSG00000123562	11717.5	12623.2	10811.8	0.217328	0.0349096	1.52588e-10	5.49675e-09	MORF4L2	protein_coding
ENSG00000180879	3636.52	4242.53	3030.51	0.464419	0.0770944	1.65862e-10	5.96216e-09	SSR4	protein_coding
ENSG00000063241	1109.05	1286.57	931.526	0.445645	0.0739462	1.73329e-10	6.21728e-09	ISOC2	protein_coding
ENSG00000029153	792.276	699.574	884.978	-0.327906	0.0539562	1.98371e-10	7.10042e-09	ARNTL2	protein_coding
ENSG00000128510	1304.14	1139.4	1468.88	-0.351308	0.0580755	2.11736e-10	7.56272e-09	CPA4	protein_coding
ENSG00000179387	395.248	451.562	338.934	0.397429	0.0661056	2.22552e-10	7.93219e-09	ELMOD2	protein_coding
ENSG00000166562	726.144	896.262	556.026	0.655333	0.111001	2.40924e-10	8.56883e-09	SEC11C	protein_coding
ENSG00000145740	1934.43	2067.96	1800.9	0.194441	0.0315348	2.73419e-10	9.70407e-09	SLC30A5	protein_coding
ENSG00000119523	1286.14	1433.28	1139.01	0.319076	0.0529735	2.92251e-10	1.03506e-08	ALG2	protein_coding
ENSG00000163840	3083.41	2650.9	3515.93	-0.390344	0.0653842	2.93988e-10	1.03685e-08	DTX3L	protein_coding
ENSG00000174804	2594.55	2165.08	3024.02	-0.460757	0.0776504	2.93874e-10	1.03685e-08	FZD4	protein_coding
ENSG00000162300	392.973	455.847	330.099	0.442177	0.074482	3.06373e-10	1.07827e-08	ZFPL1	protein_coding
ENSG00000178074	329.911	287.259	372.564	-0.362009	0.0604898	3.07269e-10	1.07916e-08	C2orf69	protein_coding
ENSG00000068697	4175.19	4649.2	3701.19	0.316757	0.0526473	3.11416e-10	1.09145e-08	LAPTM4A	protein_coding
ENSG00000112972	3883.71	4107.1	3660.31	0.16328	0.0264073	3.17949e-10	1.11203e-08	HMGCS1	protein_coding
ENSG00000074416	2750.45	2920.1	2580.81	0.174625	0.0283153	3.20876e-10	1.11994e-08	MGLL	protein_coding
ENSG00000118705	11214.1	11846.4	10581.8	0.159875	0.0259065	3.55698e-10	1.2389e-08	RPN2	protein_coding
ENSG00000163808	868.421	783.187	953.655	-0.274644	0.0456063	3.90183e-10	1.35621e-08	KIF15	protein_coding
ENSG00000187266	340.857	392.566	289.148	0.421398	0.0713772	3.93373e-10	1.36448e-08	EPOR	protein_coding
ENSG00000144136	4122.46	3761.83	4483.09	-0.244892	0.0405095	3.9739e-10	1.37558e-08	SLC20A1	protein_coding
ENSG00000197614	648.535	729.525	567.546	0.346083	0.0583097	4.42429e-10	1.52833e-08	MFAP5	protein_coding
ENSG00000119938	641.386	753.345	529.426	0.486892	0.0832611	4.59152e-10	1.58285e-08	PPP1R3C	protein_coding
ENSG00000105642	171.602	135.487	207.718	-0.590671	0.101635	4.63741e-10	1.5954e-08	KCNN1	protein_coding
ENSG00000164111	7676.55	8375.42	6977.68	0.254891	0.0424058	4.66253e-10	1.60077e-08	ANXA5	protein_coding
ENSG00000264112	68.8944	50.2407	87.5482	-0.760185	0.131301	4.70455e-10	1.61191e-08		lncRNA
ENSG00000153066	1933.3	2114.29	1752.31	0.262304	0.0437421	4.7836e-10	1.63566e-08	TXNDC11	protein_coding
ENSG00000169429	16.7163	7.80647	25.6262	-1.63421	0.282815	5.06889e-10	1.72969e-08	CXCL8	protein_coding
ENSG00000163660	1656.79	1510.23	1803.34	-0.248216	0.0413851	5.16232e-10	1.75801e-08	CCNL1	protein_coding
ENSG00000106991	672.422	587.366	757.478	-0.350317	0.0593432	5.23541e-10	1.7793e-08	ENG	protein_coding
ENSG00000115271	376.88	313.473	440.287	-0.470053	0.080667	5.35631e-10	1.8103e-08	GCA	protein_coding
ENSG00000118508	738.184	854.749	621.618	0.43814	0.0749666	5.34559e-10	1.8103e-08	RAB32	protein_coding
ENSG00000261716	98.6078	71.3611	125.855	-0.765701	0.132921	5.35891e-10	1.8103e-08	H2BC20P	transcribed_unprocessed_pseudogene
ENSG00000105855	1459.58	1209.84	1709.33	-0.475622	0.0817147	5.54224e-10	1.86848e-08	ITGB8	protein_coding
ENSG00000142552	1007.9	1131.78	884.025	0.341081	0.0578479	5.67885e-10	1.91071e-08	RCN3	protein_coding
ENSG00000106052	4819.94	5129.03	4510.86	0.181205	0.0298801	5.88053e-10	1.97461e-08	TAX1BP1	protein_coding
ENSG00000108176	1197.72	1412.57	982.869	0.498681	0.085885	5.92418e-10	1.98531e-08	DNAJC12	protein_coding
ENSG00000078401	284.78	238.051	331.509	-0.458424	0.0788821	6.20925e-10	2.07671e-08	EDN1	protein_coding
ENSG00000026103	1245.4	1104.97	1385.84	-0.315768	0.0535257	6.27274e-10	2.09378e-08	FAS	protein_coding
ENSG00000185880	652.034	577.786	726.281	-0.317158	0.0537953	6.42864e-10	2.14156e-08	TRIM69	protein_coding
ENSG00000120539	1913.43	1774.96	2051.9	-0.203872	0.0339859	7.01422e-10	2.33202e-08	MASTL	protein_coding
ENSG00000205730	6360.86	5781.31	6940.4	-0.254652	0.0428766	7.08014e-10	2.34929e-08	ITPRIPL2	protein_coding
ENSG00000261270	13.9339	21.8632	6.00449	1.77958	0.310853	7.19933e-10	2.38414e-08		lncRNA
ENSG00000132196	618.83	690.904	546.756	0.323025	0.0550314	7.2788e-10	2.40572e-08	HSD17B7	protein_coding
ENSG00000127666	1540.07	1378.29	1701.85	-0.292821	0.049691	7.3121e-10	2.41199e-08	TICAM1	protein_coding
ENSG00000133872	3310.72	3669.15	2952.29	0.301798	0.0513226	7.65266e-10	2.51939e-08	SARAF	protein_coding
ENSG00000136868	3699.99	4079.76	3320.22	0.28669	0.0486625	7.87708e-10	2.58821e-08	SLC31A1	protein_coding
ENSG00000198947	3824.27	3377.47	4271.07	-0.325015	0.0555225	7.90633e-10	2.59275e-08	DMD	protein_coding
ENSG00000104231	1196.26	1382.48	1010.05	0.431579	0.0746656	7.99783e-10	2.61766e-08	ZFAND1	protein_coding
ENSG00000105135	1089.52	1200.15	978.883	0.283208	0.0481138	8.23837e-10	2.69115e-08	ILVBL	protein_coding
ENSG00000165943	294.146	252.798	335.494	-0.387219	0.0667364	8.26338e-10	2.69409e-08	MOAP1	protein_coding
ENSG00000111252	886.968	709.774	1064.16	-0.554628	0.0972278	9.18726e-10	2.9895e-08	SH2B3	protein_coding
ENSG00000050393	1407.31	1514.41	1300.21	0.213923	0.0360059	9.47155e-10	3.07606e-08	MCUR1	protein_coding
ENSG00000165949	781.461	650.545	912.378	-0.466031	0.0813908	9.85582e-10	3.19469e-08	IFI27	protein_coding
ENSG00000091879	75.7199	50.8723	100.567	-0.933292	0.165732	9.88013e-10	3.19641e-08	ANGPT2	protein_coding
ENSG00000155096	5479.73	5755.31	5204.14	0.142905	0.0237633	1.02093e-09	3.29658e-08	AZIN1	protein_coding
ENSG00000128512	343.177	287.561	398.793	-0.447895	0.0781941	1.05509e-09	3.39474e-08	DOCK4	protein_coding
ENSG00000197818	926.256	763.422	1089.09	-0.487027	0.0853261	1.05537e-09	3.39474e-08	SLC9A8	protein_coding
ENSG00000255717	1946.98	2146.19	1747.77	0.285178	0.048836	1.08123e-09	3.47128e-08	SNHG1	lncRNA
ENSG00000168894	958.95	1116.17	801.726	0.454575	0.0795347	1.09484e-09	3.50829e-08	RNF181	protein_coding
ENSG00000172613	415.455	464.742	366.168	0.331363	0.0572308	1.12157e-09	3.58711e-08	RAD9A	protein_coding
ENSG00000078246	1175.06	1339.39	1010.73	0.389386	0.0678343	1.19411e-09	3.81186e-08	TULP3	protein_coding
ENSG00000136986	1690.45	1836.2	1544.7	0.242387	0.0413282	1.21279e-09	3.86415e-08	DERL1	protein_coding
ENSG00000120686	1751.08	1942.52	1559.64	0.304007	0.0524373	1.24813e-09	3.96925e-08	UFM1	protein_coding
ENSG00000107223	3649.37	4046.85	3251.89	0.303149	0.0522957	1.25387e-09	3.97248e-08	EDF1	protein_coding
ENSG00000115963	1814.68	2035.52	1593.85	0.338614	0.0587267	1.25193e-09	3.97248e-08	RND3	protein_coding
ENSG00000132432	1591.7	1959.14	1224.25	0.643371	0.114274	1.25843e-09	3.97944e-08	SEC61G	protein_coding
ENSG00000136367	34.7652	21.2225	48.3079	-1.11723	0.199613	1.30252e-09	4.11114e-08	ZFHX2	protein_coding
ENSG00000179115	4507.26	4756.73	4257.78	0.156761	0.0263257	1.34975e-09	4.2522e-08	FARSA	protein_coding
ENSG00000065328	2230.44	2066.32	2394.55	-0.206091	0.0350133	1.37714e-09	4.33039e-08	MCM10	protein_coding
ENSG00000137193	657.623	737.042	578.204	0.334629	0.0582032	1.41404e-09	4.43813e-08	PIM1	protein_coding
ENSG00000143727	2001.97	2198.43	1805.51	0.273223	0.0471085	1.44585e-09	4.52951e-08	ACP1	protein_coding
ENSG00000058729	1312.18	1415.56	1208.81	0.2211	0.0377567	1.50622e-09	4.70987e-08	RIOK2	protein_coding
ENSG00000079215	8768.07	7409.43	10126.7	-0.42945	0.0757308	1.5135e-09	4.72386e-08	SLC1A3	protein_coding
ENSG00000170348	5770.32	6295.84	5244.79	0.25417	0.0437315	1.54896e-09	4.82558e-08	TMED10	protein_coding
ENSG00000267002	225.439	188.909	261.97	-0.450213	0.0796221	1.59919e-09	4.97286e-08		lncRNA
ENSG00000145287	3060.09	3563.24	2556.94	0.455672	0.080724	1.64599e-09	5.10896e-08	PLAC8	protein_coding
ENSG00000109083	581.083	669.42	492.745	0.419715	0.074341	1.82598e-09	5.65718e-08	IFT20	protein_coding
ENSG00000167977	1189.65	1307.06	1072.24	0.276194	0.0480217	1.9205e-09	5.93907e-08	KCTD5	protein_coding
ENSG00000160691	4718.45	5074.78	4362.12	0.212701	0.0365247	2.12191e-09	6.54989e-08	SHC1	protein_coding
ENSG00000133398	1422.67	1630.34	1214.99	0.404168	0.0718996	2.21448e-09	6.82313e-08	MED10	protein_coding
ENSG00000135723	1101.1	1017.99	1184.2	-0.211523	0.0364897	2.28619e-09	7.03119e-08	FHOD1	protein_coding
ENSG00000174951	165.958	193.96	137.957	0.46572	0.0834179	2.33551e-09	7.16975e-08	FUT1	protein_coding
ENSG00000161203	8189.72	8716.38	7663.06	0.181706	0.0311428	2.37175e-09	7.26776e-08	AP2M1	protein_coding
ENSG00000189343	656.521	778.705	534.337	0.515493	0.0928548	2.40687e-09	7.36197e-08	RPS2P46	processed_pseudogene
ENSG00000050405	7950.06	8580.64	7319.47	0.2224	0.0385119	2.43626e-09	7.43834e-08	LIMA1	protein_coding
ENSG00000174943	235.86	201.581	270.139	-0.399932	0.0714871	2.64657e-09	8.0658e-08	KCTD13	protein_coding
ENSG00000177885	3948.9	4150.41	3747.38	0.144708	0.024719	2.72593e-09	8.29264e-08	GRB2	protein_coding
ENSG00000130766	1034.71	1162.32	907.094	0.343	0.0610843	2.95632e-09	8.97729e-08	SESN2	protein_coding
ENSG00000156508	101176	110437	91915.4	0.257295	0.0448771	3.06267e-09	9.28348e-08	EEF1A1	protein_coding
ENSG00000158286	229.37	180.274	278.466	-0.589945	0.107637	3.17935e-09	9.61982e-08	RNF207	protein_coding
ENSG00000179455	209.344	174.197	244.492	-0.461622	0.0835753	3.25272e-09	9.82414e-08	MKRN3	protein_coding
ENSG00000175946	34.5678	20.8828	48.2529	-1.13481	0.209058	3.32351e-09	1.002e-07	KLHL38	protein_coding
ENSG00000131828	7678.1	8153.74	7202.46	0.174463	0.0301707	3.33237e-09	1.00287e-07	PDHA1	protein_coding
ENSG00000139793	2294.22	2584.14	2004.3	0.350651	0.0627872	3.38435e-09	1.0167e-07	MBNL2	protein_coding
ENSG00000182827	2997.15	3284.59	2709.71	0.267774	0.0473563	3.58824e-09	1.07603e-07	ACBD3	protein_coding
ENSG00000242588	719.505	634.364	804.646	-0.326772	0.0584234	3.60762e-09	1.07991e-07		lncRNA
ENSG00000147905	981.382	1078.3	884.464	0.274688	0.0487969	3.87406e-09	1.15761e-07	ZCCHC7	protein_coding
ENSG00000067829	1503.76	1612.18	1395.35	0.201635	0.035259	3.91737e-09	1.16847e-07	IDH3G	protein_coding
ENSG00000120725	1446.43	1605.02	1287.85	0.304252	0.0543395	3.926e-09	1.16898e-07	SIL1	protein_coding
ENSG00000197506	57.9068	39.8106	76.0031	-0.875812	0.162412	4.14963e-09	1.23338e-07	SLC28A3	protein_coding
ENSG00000233237	341.639	268.478	414.8	-0.59211	0.109052	4.18301e-09	1.24111e-07	LINC00472	lncRNA
ENSG00000171855	23.8592	13.0252	34.6932	-1.34575	0.250467	4.32879e-09	1.2821e-07	IFNB1	protein_coding
ENSG00000177602	542.777	478.254	607.3	-0.326711	0.0587398	4.36819e-09	1.29149e-07	HASPIN	protein_coding
ENSG00000166579	1164.02	1273.4	1054.63	0.262723	0.0467037	4.39803e-09	1.29804e-07	NDEL1	protein_coding
ENSG00000280670	122.875	146.419	99.3302	0.530801	0.0976725	4.59184e-09	1.35286e-07	CCDC163	protein_coding
ENSG00000153253	47.5562	32.699	62.4133	-0.875521	0.162925	4.76446e-09	1.40127e-07	SCN3A	protein_coding
ENSG00000261824	691.432	796.156	586.708	0.416913	0.0761631	4.88425e-09	1.43399e-07	LINC00662	lncRNA
ENSG00000197620	278.314	316.652	239.977	0.37889	0.0689562	4.92028e-09	1.44205e-07	EOLA1	protein_coding
ENSG00000261040	560.65	679.391	441.908	0.586189	0.108546	4.93907e-09	1.44504e-07	WFDC21P	transcribed_unitary_pseudogene
ENSG00000125868	4821.65	5347.12	4296.19	0.302345	0.0543942	5.09641e-09	1.48849e-07	DSTN	protein_coding
ENSG00000180398	5063.37	5545.22	4581.53	0.26544	0.0473962	5.15267e-09	1.50231e-07	MCFD2	protein_coding
ENSG00000204389	1650.48	1864.04	1436.92	0.357978	0.0650822	5.32842e-09	1.55086e-07	HSPA1A	protein_coding
ENSG00000101310	3159.64	3445.34	2873.93	0.252569	0.0450868	5.35857e-09	1.55695e-07	SEC23B	protein_coding
ENSG00000167103	79.3574	98.4352	60.2796	0.663811	0.123561	5.42012e-09	1.57211e-07	PIP5KL1	protein_coding
ENSG00000100883	1885.05	2035.07	1735.03	0.22338	0.0396342	5.46581e-09	1.58264e-07	SRP54	protein_coding
ENSG00000065154	669.722	737.416	602.027	0.280845	0.0505022	5.63129e-09	1.62775e-07	OAT	protein_coding
ENSG00000137161	1667.78	1830.08	1505.48	0.270613	0.0486681	6.01644e-09	1.7361e-07	CNPY3	protein_coding
ENSG00000141198	2118.56	2275.16	1961.96	0.207018	0.0367129	6.03932e-09	1.73972e-07	TOM1L1	protein_coding
ENSG00000204713	2677.41	2906.87	2447.95	0.239784	0.04291	6.27268e-09	1.80385e-07	TRIM27	protein_coding
ENSG00000126458	584.32	660.195	508.444	0.357342	0.0653249	6.32526e-09	1.81587e-07	RRAS	protein_coding
ENSG00000180626	138.484	112.874	164.095	-0.503504	0.0938353	7.18658e-09	2.05962e-07	ZNF594	protein_coding
ENSG00000175265	441.056	378.898	503.215	-0.388046	0.0715725	7.30221e-09	2.0892e-07	GOLGA8A	protein_coding
ENSG00000140848	519.951	463.886	576.015	-0.297966	0.0542791	7.66487e-09	2.18924e-07	CPNE2	protein_coding
ENSG00000134108	1827.86	1960.95	1694.77	0.203966	0.0364953	8.18551e-09	2.33398e-07	ARL8B	protein_coding
ENSG00000169241	1397.09	1544.18	1250	0.290745	0.0530752	8.62966e-09	2.45646e-07	SLC50A1	protein_coding
ENSG00000269720	15.6163	7.1146	24.118	-1.67158	0.317683	8.80908e-09	2.5033e-07	CCDC194	protein_coding
ENSG00000118363	1238.86	1445	1032.72	0.459344	0.0858623	8.86154e-09	2.51236e-07	SPCS2	protein_coding
ENSG00000176208	670.294	577.677	762.911	-0.379399	0.0703494	8.87085e-09	2.51236e-07	ATAD5	protein_coding
ENSG00000165494	2164.09	1783.66	2544.53	-0.484148	0.0908623	8.97712e-09	2.53819e-07	PCF11	protein_coding
ENSG00000082996	1379.93	1471.34	1288.51	0.185912	0.0332257	9.23676e-09	2.60722e-07	RNF13	protein_coding
ENSG00000125726	1263.02	1410.92	1115.13	0.323297	0.0595774	9.46197e-09	2.66631e-07	CD70	protein_coding
ENSG00000164402	678.25	606.324	750.175	-0.292531	0.0536849	9.88796e-09	2.78169e-07	SEPTIN8	protein_coding
ENSG00000135241	1090.32	1202.32	978.327	0.285214	0.0522956	1.00604e-08	2.82548e-07	PNPLA8	protein_coding
ENSG00000129562	1098.79	1273.38	924.207	0.437701	0.0821069	1.01109e-08	2.83387e-07	DAD1	protein_coding
ENSG00000196247	329.879	283.241	376.518	-0.387282	0.0721717	1.0124e-08	2.83387e-07	ZNF107	protein_coding
ENSG00000171219	74.2657	92.6152	55.9161	0.688262	0.131068	1.01597e-08	2.83914e-07	CDC42BPG	protein_coding
ENSG00000198001	596.864	655.214	538.514	0.270603	0.049511	1.03627e-08	2.89107e-07	IRAK4	protein_coding
ENSG00000102996	3240.59	3006.68	3474.5	-0.201273	0.0363084	1.06844e-08	2.97588e-07	MMP15	protein_coding
ENSG00000137710	3148.51	3444.11	2852.9	0.261919	0.0479015	1.1179e-08	3.10457e-07	RDX	protein_coding
ENSG00000159720	1647.71	1788.1	1507.32	0.237298	0.0432209	1.11833e-08	3.10457e-07	ATP6V0D1	protein_coding
ENSG00000116044	2656.2	2864.09	2448.31	0.218356	0.0395713	1.13042e-08	3.13297e-07	NFE2L2	protein_coding
ENSG00000205336	683.962	806.858	561.066	0.496974	0.0940641	1.14906e-08	3.17939e-07	ADGRG1	protein_coding
ENSG00000167468	4933.03	5602.24	4263.82	0.374217	0.0700209	1.1836e-08	3.26957e-07	GPX4	protein_coding
ENSG00000163435	429.874	485.061	374.687	0.355583	0.066401	1.21238e-08	3.34357e-07	ELF3	protein_coding
ENSG00000167981	439.748	389.12	490.376	-0.315639	0.0586369	1.2387e-08	3.41057e-07	ZNF597	protein_coding
ENSG00000170786	801.2	905.28	697.121	0.358374	0.0670764	1.26413e-08	3.47492e-07	SDR16C5	protein_coding
ENSG00000001617	3424.72	3179.47	3669.97	-0.200119	0.0363392	1.30671e-08	3.5861e-07	SEMA3F	protein_coding
ENSG00000228474	1017.16	1167.99	866.336	0.407545	0.0769357	1.3409e-08	3.67392e-07	OST4	protein_coding
ENSG00000233912	7.59731	13.3455	1.84911	2.62895	0.495805	1.36659e-08	3.73824e-07		lncRNA
ENSG00000170638	1821.53	1970.59	1672.47	0.227385	0.0416026	1.3747e-08	3.75431e-07	TRABD	protein_coding
ENSG00000178607	291.317	338.805	243.828	0.450013	0.0856177	1.46772e-08	4.00186e-07	ERN1	protein_coding
ENSG00000147400	861.395	1003.84	718.95	0.454838	0.0864991	1.47495e-08	4.01506e-07	CETN2	protein_coding
ENSG00000177485	1553.58	1426.78	1680.38	-0.226719	0.0416305	1.54156e-08	4.1896e-07	ZBTB33	protein_coding
ENSG00000211448	2470.5	2733.2	2207.79	0.295384	0.0550623	1.57525e-08	4.27427e-07	DIO2	protein_coding
ENSG00000113083	2507.43	2897.02	2117.84	0.428336	0.0814931	1.57987e-08	4.27988e-07	LOX	protein_coding
ENSG00000095739	1014.43	890.805	1138.06	-0.337308	0.0634498	1.60357e-08	4.33713e-07	BAMBI	protein_coding
ENSG00000133103	464.127	520.93	407.324	0.336982	0.0633873	1.62507e-08	4.38557e-07	COG6	protein_coding
ENSG00000172927	131.468	108.093	154.842	-0.491324	0.0940972	1.6267e-08	4.38557e-07	MYEOV	protein_coding
ENSG00000188021	1427.76	1327.62	1527.9	-0.195977	0.0358153	1.66415e-08	4.47222e-07	UBQLN2	protein_coding
ENSG00000240291	45.1225	31.2197	59.0252	-0.85789	0.166986	1.66296e-08	4.47222e-07		lncRNA
ENSG00000100439	583.271	656.031	510.51	0.344863	0.0650755	1.7327e-08	4.64901e-07	ABHD4	protein_coding
ENSG00000047932	1484.89	1596.8	1372.97	0.210901	0.0387421	1.77645e-08	4.7588e-07	GOPC	protein_coding
ENSG00000087460	24937.9	26416.5	23459.4	0.167293	0.0303057	1.78213e-08	4.76641e-07	GNAS	protein_coding
ENSG00000085465	156.296	128.398	184.193	-0.49353	0.0950707	1.88469e-08	5.02474e-07	OVGP1	protein_coding
ENSG00000163491	307.136	343.587	270.686	0.330925	0.062494	1.88439e-08	5.02474e-07	NEK10	protein_coding
ENSG00000158828	1460.23	1590.07	1330.39	0.247272	0.0459284	1.90739e-08	5.07721e-07	PINK1	protein_coding
ENSG00000163874	583.998	513.159	654.836	-0.335505	0.0634869	1.93711e-08	5.14819e-07	ZC3H12A	protein_coding
ENSG00000113739	898.597	1026.53	770.663	0.393332	0.0750832	1.95068e-08	5.17608e-07	STC2	protein_coding
ENSG00000100219	8855.74	9728.42	7983.07	0.272999	0.0510666	1.95725e-08	5.18532e-07	XBP1	protein_coding
ENSG00000133606	3721.1	3923.75	3518.45	0.154041	0.0279625	1.96847e-08	5.20685e-07	MKRN1	protein_coding
ENSG00000144959	1094.08	979.638	1208.52	-0.288741	0.0542034	1.99453e-08	5.26751e-07	NCEH1	protein_coding
ENSG00000224416	8.69281	14.4455	2.94017	2.17029	0.420358	2.07628e-08	5.47481e-07	IFNA22P	unprocessed_pseudogene
ENSG00000164040	2765.95	3024.87	2507.03	0.259614	0.0485563	2.14783e-08	5.6546e-07	PGRMC2	protein_coding
ENSG00000184575	6980.84	7665.8	6295.88	0.272476	0.0510962	2.19239e-08	5.76291e-07	XPOT	protein_coding
ENSG00000256433	81.9464	61.9925	101.9	-0.673396	0.132089	2.31661e-08	6.07992e-07		lncRNA
ENSG00000143156	698.739	779.964	617.513	0.319607	0.0607353	2.37382e-08	6.22037e-07	NME7	protein_coding
ENSG00000160685	3007.56	3233.47	2781.66	0.210466	0.0390851	2.47705e-08	6.48079e-07	ZBTB7B	protein_coding
ENSG00000254858	668.99	745.173	592.807	0.31566	0.0601507	2.62034e-08	6.84502e-07	MPV17L2	protein_coding
ENSG00000173221	1465.25	1668.94	1261.56	0.381936	0.0735848	2.62579e-08	6.84862e-07	GLRX	protein_coding
ENSG00000188818	921.063	798.949	1043.18	-0.364109	0.0700645	2.73736e-08	7.12858e-07	ZDHHC11	protein_coding
ENSG00000187446	5694.6	6014.76	5374.43	0.15857	0.0291597	2.79565e-08	7.26913e-07	CHP1	protein_coding
ENSG00000165490	1173.12	1058.01	1288.23	-0.27039	0.0511959	2.85808e-08	7.41999e-07	DDIAS	protein_coding
ENSG00000139112	7315.54	7873.49	6757.6	0.213102	0.0397897	2.88617e-08	7.48136e-07	GABARAPL1	protein_coding
ENSG00000104635	4142.06	4630.38	3653.73	0.325441	0.0623711	2.94422e-08	7.61957e-07	SLC39A14	protein_coding
ENSG00000104765	949.825	1087.47	812.181	0.398621	0.0773084	2.94855e-08	7.61957e-07	BNIP3L	protein_coding
ENSG00000100211	347.568	387.09	308.046	0.313104	0.0598857	2.95758e-08	7.63119e-07	CBY1	protein_coding
ENSG00000074842	4522.02	5120.03	3924.01	0.363752	0.0702745	3.06808e-08	7.90418e-07	MYDGF	protein_coding
ENSG00000197579	1179.1	1091.6	1266.59	-0.206673	0.0386621	3.13878e-08	8.07395e-07	TOPORS	protein_coding
ENSG00000160352	524.271	461.622	586.921	-0.328678	0.0631508	3.17721e-08	8.16033e-07	ZNF714	protein_coding
ENSG00000040275	2603	2760.55	2445.45	0.170521	0.0316159	3.23257e-08	8.28988e-07	SPDL1	protein_coding
ENSG00000143158	1244.85	1406.08	1083.62	0.356464	0.0688804	3.25566e-08	8.33638e-07	MPC2	protein_coding
ENSG00000163527	8533.5	9072.34	7994.66	0.177573	0.0330039	3.32012e-08	8.4885e-07	STT3B	protein_coding
ENSG00000011590	125.329	99.9094	150.748	-0.564864	0.111899	3.41053e-08	8.70643e-07	ZBTB32	protein_coding
ENSG00000168264	4172.79	4464.92	3880.66	0.195478	0.0366521	3.69864e-08	9.42762e-07	IRF2BP2	protein_coding
ENSG00000175183	481.146	573.02	389.272	0.523074	0.103686	3.73314e-08	9.50114e-07	CSRP2	protein_coding
ENSG00000176624	454.818	501.014	408.622	0.28234	0.0541135	3.75997e-08	9.55498e-07	MEX3C	protein_coding
ENSG00000073712	2851.23	3139.9	2562.56	0.280483	0.0537497	3.7954e-08	9.61276e-07	FERMT2	protein_coding
ENSG00000129173	281.885	239.009	324.76	-0.414849	0.0813372	3.78927e-08	9.61276e-07	E2F8	protein_coding
ENSG00000183291	7313.17	8195.41	6430.93	0.332162	0.0643327	3.79985e-08	9.61276e-07	SELENOF	protein_coding
ENSG00000132669	683.843	756.106	611.579	0.290946	0.0559591	3.91639e-08	9.8927e-07	RIN2	protein_coding
ENSG00000007255	149.629	178.815	120.444	0.531604	0.105688	3.99176e-08	1.0068e-06	TRAPPC6A	protein_coding
ENSG00000265752	80.1266	98.0634	62.1899	0.611384	0.122206	4.07684e-08	1.02672e-06		lncRNA
ENSG00000117528	1678.22	1790.11	1566.34	0.187278	0.0351968	4.16895e-08	1.04834e-06	ABCD3	protein_coding
ENSG00000110446	233.335	199.264	267.407	-0.397693	0.0781415	4.2908e-08	1.07738e-06	SLC15A3	protein_coding
ENSG00000177410	1166.94	1392.03	941.85	0.528745	0.10537	4.30571e-08	1.07951e-06	ZFAS1	lncRNA
ENSG00000150991	18583.9	20417.7	16750.1	0.272995	0.0524888	4.34418e-08	1.08753e-06	UBC	protein_coding
ENSG00000145088	120.826	147.963	93.6888	0.610787	0.122491	4.35097e-08	1.08761e-06	EAF2	protein_coding
ENSG00000007314	26.9014	37.4415	16.3613	1.10641	0.224163	4.47587e-08	1.11565e-06	SCN4A	protein_coding
ENSG00000145782	1155.01	1280.16	1029.86	0.297577	0.0576041	4.47641e-08	1.11565e-06	ATG12	protein_coding
ENSG00000240498	193.989	165.33	222.649	-0.411086	0.081119	4.52233e-08	1.12543e-06	CDKN2B-AS1	lncRNA
ENSG00000065833	1233.24	1339.61	1126.86	0.238442	0.0455225	4.55288e-08	1.12985e-06	ME1	protein_coding
ENSG00000100991	2973.15	3153.36	2792.93	0.17076	0.0320342	4.55351e-08	1.12985e-06	TRPC4AP	protein_coding
ENSG00000118707	944.211	870.974	1017.45	-0.216159	0.0410794	4.57447e-08	1.13338e-06	TGIF2	protein_coding
ENSG00000267858	74.1442	56.0159	92.2725	-0.669716	0.134944	4.64265e-08	1.14858e-06	MZF1-AS1	lncRNA
ENSG00000123610	30.9074	18.7089	43.1059	-1.11827	0.22701	4.67585e-08	1.15509e-06	TNFAIP6	protein_coding
ENSG00000136492	1111.61	968.549	1254.66	-0.352742	0.0691004	4.68759e-08	1.1563e-06	BRIP1	protein_coding
ENSG00000172270	22005	22954.3	21055.8	0.122161	0.0227262	4.97156e-08	1.22441e-06	BSG	protein_coding
ENSG00000238105	308.12	265.467	350.772	-0.377042	0.0742926	4.97827e-08	1.22441e-06	GOLGA2P5	transcribed_unprocessed_pseudogene
ENSG00000183726	2501.23	2748.37	2254.09	0.272814	0.0527513	5.07065e-08	1.24531e-06	TMEM50A	protein_coding
ENSG00000166123	908.702	1034.89	782.513	0.382101	0.0755345	5.28741e-08	1.29665e-06	GPT2	protein_coding
ENSG00000168140	1177.5	1277.87	1077.12	0.235914	0.0453073	5.36909e-08	1.31476e-06	VASN	protein_coding
ENSG00000121749	1754.6	1879.2	1630	0.198207	0.0377252	5.54478e-08	1.35581e-06	TBC1D15	protein_coding
ENSG00000171448	136.262	111.859	160.665	-0.489399	0.098216	5.59364e-08	1.36577e-06	ZBTB26	protein_coding
ENSG00000100360	266.35	304.157	228.543	0.385326	0.0764493	5.68939e-08	1.38714e-06	IFT27	protein_coding
ENSG00000079739	7052.43	7437.09	6667.77	0.154006	0.0290351	6.0267e-08	1.46725e-06	PGM1	protein_coding
ENSG00000008517	286.699	245.557	327.841	-0.396757	0.0791064	6.19657e-08	1.50643e-06	IL32	protein_coding
ENSG00000185684	184.605	150.217	218.993	-0.507601	0.102495	6.32792e-08	1.53614e-06	EP400P1	transcribed_unprocessed_pseudogene
ENSG00000105404	210.635	256.506	164.764	0.594543	0.121271	6.74576e-08	1.63286e-06	RABAC1	protein_coding
ENSG00000138166	1621.98	1446.82	1797.13	-0.298608	0.0587112	6.7449e-08	1.63286e-06	DUSP5	protein_coding
ENSG00000002330	257.256	299.033	215.479	0.440994	0.0887519	6.79275e-08	1.64081e-06	BAD	protein_coding
ENSG00000140299	1668.2	1772.21	1564.19	0.175198	0.0333732	6.7981e-08	1.64081e-06	BNIP2	protein_coding
ENSG00000144659	947.226	1032.63	861.825	0.249175	0.0484618	6.99407e-08	1.68569e-06	SLC25A38	protein_coding
ENSG00000141522	6501.79	6061.91	6941.67	-0.18875	0.0362271	7.32793e-08	1.76363e-06	ARHGDIA	protein_coding
ENSG00000167881	4840.93	5241.55	4440.32	0.230035	0.0446408	7.39773e-08	1.77788e-06	SRP68	protein_coding
ENSG00000107798	2154.72	2306.9	2002.54	0.197295	0.037911	7.44471e-08	1.78523e-06	LIPA	protein_coding
ENSG00000206573	235.1	203.768	266.433	-0.367382	0.0734365	7.44952e-08	1.78523e-06	THUMPD3-AS1	lncRNA
ENSG00000103723	97.9847	78.9645	117.005	-0.532386	0.108408	7.46835e-08	1.78679e-06	AP3B2	protein_coding
ENSG00000227467	222.254	191.279	253.229	-0.381435	0.0764197	7.47821e-08	1.78679e-06	LINC01537	lncRNA
ENSG00000288873	136.799	166.995	106.604	0.602624	0.123453	7.48787e-08	1.78679e-06		lncRNA
ENSG00000147224	4057.84	4290.57	3825.11	0.160616	0.0305887	7.5168e-08	1.79115e-06	PRPS1	protein_coding
ENSG00000115091	5137.88	5419.41	4856.35	0.154358	0.0293526	7.64164e-08	1.81575e-06	ACTR3	protein_coding
ENSG00000136448	3792.91	4011.67	3574.15	0.161795	0.0308452	7.63649e-08	1.81575e-06	NMT1	protein_coding
ENSG00000197021	392.632	441.007	344.256	0.338527	0.0674029	7.78629e-08	1.84752e-06	EOLA2	protein_coding
ENSG00000143256	1615.17	1858.63	1371.72	0.412368	0.0830919	7.86293e-08	1.86307e-06	PFDN2	protein_coding
ENSG00000090013	1372.36	1558.78	1185.94	0.371658	0.0745644	8.047e-08	1.904e-06	BLVRB	protein_coding
ENSG00000155621	482.83	542.615	423.046	0.338387	0.0675392	8.15268e-08	1.9263e-06	C9orf85	protein_coding
ENSG00000063854	888.256	1005.41	771.098	0.360032	0.0722136	8.38043e-08	1.97734e-06	HAGH	protein_coding
ENSG00000183955	1084.02	1168.15	999.896	0.215036	0.0417517	8.51275e-08	2.00574e-06	KMT5A	protein_coding
ENSG00000169679	3249.48	2964.39	3534.57	-0.242386	0.0474939	8.81946e-08	2.0751e-06	BUB1	protein_coding
ENSG00000114353	1495.98	1595.91	1396.04	0.186365	0.03599	9.16505e-08	2.1534e-06	GNAI2	protein_coding
ENSG00000186364	68.8878	52.5209	85.2547	-0.64463	0.133368	9.33289e-08	2.18978e-06	NUDT17	protein_coding
ENSG00000144224	2655.43	2846.81	2464.05	0.201236	0.0390576	9.58968e-08	2.2469e-06	UBXN4	protein_coding
ENSG00000185787	5938.31	6398.24	5478.39	0.215321	0.0420474	9.92998e-08	2.31787e-06	MORF4L1	protein_coding
ENSG00000215908	244.3	212.666	275.934	-0.352895	0.0711198	9.91759e-08	2.31787e-06	CROCCP2	transcribed_unprocessed_pseudogene
ENSG00000285756	374.169	331.165	417.173	-0.313676	0.0627541	9.9339e-08	2.31787e-06		lncRNA
ENSG00000132274	49.0394	35.6872	62.3917	-0.758884	0.158169	1.0002e-07	2.33053e-06	TRIM22	protein_coding
ENSG00000105732	592.536	529.443	655.628	-0.290415	0.0578435	1.0079e-07	2.34521e-06	ZNF574	protein_coding
ENSG00000184465	208.332	176.413	240.25	-0.417115	0.0850235	1.02073e-07	2.37179e-06	WDR27	protein_coding
ENSG00000007168	3367.13	3566.41	3167.85	0.166363	0.032114	1.06191e-07	2.46407e-06	PAFAH1B1	protein_coding
ENSG00000128165	271.629	310.741	232.517	0.393555	0.0801246	1.07525e-07	2.49158e-06	ADM2	protein_coding
ENSG00000130150	866.48	940.822	792.138	0.237832	0.0469046	1.09883e-07	2.54273e-06	MOSPD2	protein_coding
ENSG00000290032	886.927	976.214	797.64	0.276432	0.0550932	1.11e-07	2.56504e-06
ENSG00000179046	311.577	358.105	265.049	0.406327	0.0830798	1.1323e-07	2.61298e-06	TRIML2	protein_coding
ENSG00000138764	317.833	362.152	273.515	0.383217	0.078104	1.13617e-07	2.61833e-06	CCNG2	protein_coding
ENSG00000198162	953.328	1040.72	865.934	0.253614	0.0502875	1.13928e-07	2.62191e-06	MAN1A2	protein_coding
ENSG00000130706	2060.89	2213.69	1908.09	0.206459	0.040421	1.14532e-07	2.63219e-06	ADRM1	protein_coding
ENSG00000168159	4190.14	4518.17	3862.11	0.217303	0.0427307	1.17774e-07	2.70302e-06	RNF187	protein_coding
ENSG00000099849	394.861	440.898	348.824	0.319039	0.0643632	1.19067e-07	2.72896e-06	RASSF7	protein_coding
ENSG00000177425	2795.07	2992.57	2597.57	0.197121	0.0385497	1.19776e-07	2.74149e-06	PAWR	protein_coding
ENSG00000102931	1433.07	1574.03	1292.1	0.270618	0.0540411	1.21411e-07	2.77136e-06	ARL2BP	protein_coding
ENSG00000141570	1096.84	1231.27	962.409	0.33587	0.0679991	1.21396e-07	2.77136e-06	CBX8	protein_coding
ENSG00000176485	853.541	965.526	741.555	0.358633	0.0730963	1.26271e-07	2.87841e-06	PLAAT3	protein_coding
ENSG00000160789	15333	16147.7	14518.2	0.150966	0.0289445	1.26631e-07	2.88269e-06	LMNA	protein_coding
ENSG00000133466	2218.71	2100.66	2336.75	-0.149993	0.0289806	1.28524e-07	2.92185e-06	C1QTNF6	protein_coding
ENSG00000058804	4079.91	3857.82	4302	-0.153001	0.0296419	1.29852e-07	2.94803e-06	NDC1	protein_coding
ENSG00000107175	1383.38	1506.97	1259.8	0.246422	0.0490413	1.30784e-07	2.9652e-06	CREB3	protein_coding
ENSG00000100342	2933.73	2714.98	3152.48	-0.207731	0.0409561	1.32307e-07	2.9957e-06	APOL1	protein_coding
ENSG00000143333	32.6803	43.558	21.8025	0.928878	0.196854	1.34469e-07	3.04055e-06	RGS16	protein_coding
ENSG00000109846	54.6468	68.046	41.2475	0.676641	0.142556	1.3673e-07	3.08753e-06	CRYAB	protein_coding
ENSG00000181817	718.91	788.239	649.581	0.265382	0.0531641	1.37052e-07	3.09065e-06	LSM10	protein_coding
ENSG00000134825	1635.08	1874.83	1395.33	0.399967	0.0823722	1.38337e-07	3.11545e-06	TMEM258	protein_coding
ENSG00000127124	139.93	109.364	170.496	-0.594324	0.124848	1.39684e-07	3.13738e-06	HIVEP3	protein_coding
ENSG00000136436	1942.51	2099.75	1785.28	0.22417	0.0444535	1.39668e-07	3.13738e-06	CALCOCO2	protein_coding
ENSG00000179776	15.4398	8.10688	22.7727	-1.36321	0.288482	1.41168e-07	3.16648e-06	CDH5	protein_coding
ENSG00000090615	1844.89	2070.99	1618.78	0.336383	0.0686254	1.44612e-07	3.23943e-06	GOLGA3	protein_coding
ENSG00000142459	762.669	832.534	692.804	0.253528	0.050761	1.46163e-07	3.2698e-06	EVI5L	protein_coding
ENSG00000177613	1171.81	1088.96	1254.66	-0.195911	0.0386099	1.47135e-07	3.28719e-06	CSTF2T	protein_coding
ENSG00000214050	20.2543	28.5025	12.0061	1.1502	0.244977	1.48881e-07	3.32179e-06	FBXO16	protein_coding
ENSG00000101347	831.287	738.742	923.831	-0.303788	0.0616548	1.49697e-07	3.33556e-06	SAMHD1	protein_coding
ENSG00000108256	5713.55	5099.25	6327.85	-0.295181	0.0598345	1.5205e-07	3.38351e-06	NUFIP2	protein_coding
ENSG00000006062	1261.96	1076.15	1447.78	-0.400582	0.08296	1.56623e-07	3.48068e-06	MAP3K14	protein_coding
ENSG00000204946	187.868	157.385	218.35	-0.439883	0.0915545	1.58636e-07	3.52076e-06	ZNF783	protein_coding
ENSG00000125319	716.375	650.596	782.154	-0.254448	0.0511539	1.60259e-07	3.5521e-06	HROB	protein_coding
ENSG00000135407	33.3075	21.4337	45.1812	-0.990179	0.211607	1.61621e-07	3.57756e-06	AVIL	protein_coding
ENSG00000185885	1067.35	947.474	1187.23	-0.308027	0.0630304	1.62857e-07	3.60019e-06	IFITM1	protein_coding
ENSG00000148180	757.97	827.874	688.066	0.253087	0.0509236	1.65851e-07	3.66156e-06	GSN	protein_coding
ENSG00000198113	1072.72	1001.51	1143.92	-0.185366	0.0366141	1.69636e-07	3.74022e-06	TOR4A	protein_coding
ENSG00000189334	191.556	227.034	156.077	0.501186	0.105557	1.74044e-07	3.83238e-06	S100A14	protein_coding
ENSG00000189067	3904.25	4088.1	3720.4	0.13376	0.0260476	1.75178e-07	3.85232e-06	LITAF	protein_coding
ENSG00000181852	1608.03	1743.42	1472.63	0.233984	0.0469147	1.75451e-07	3.85328e-06	RNF41	protein_coding
ENSG00000165072	1254.45	1153.37	1355.54	-0.223912	0.0448037	1.77566e-07	3.89464e-06	MAMDC2	protein_coding
ENSG00000151929	2565.77	2731.45	2400.09	0.180473	0.0356755	1.80566e-07	3.95528e-06	BAG3	protein_coding
ENSG00000143476	3730.81	3502.52	3959.09	-0.171225	0.0337515	1.81364e-07	3.9676e-06	DTL	protein_coding
ENSG00000136010	1095.66	1301.55	889.77	0.511982	0.108207	1.8605e-07	4.06482e-06	ALDH1L2	protein_coding
ENSG00000163026	325.862	281.297	370.428	-0.369686	0.0767072	1.8637e-07	4.06654e-06	WDCP	protein_coding
ENSG00000186395	1109.68	1281.84	937.524	0.422074	0.0883131	1.86769e-07	4.06998e-06	KRT10	protein_coding
ENSG00000144749	208.412	165.778	251.046	-0.554046	0.117522	1.87163e-07	4.07327e-06	LRIG1	protein_coding
ENSG00000106153	8142.25	9452.23	6832.26	0.438755	0.0919015	1.88569e-07	4.09857e-06	CHCHD2	protein_coding
ENSG00000105701	5420.23	5826.9	5013.56	0.208431	0.0416613	1.94428e-07	4.22047e-06	FKBP8	protein_coding
ENSG00000148671	82.2723	100.608	63.9371	0.609557	0.130112	1.96445e-07	4.25876e-06	ADIRF	protein_coding
ENSG00000164209	2049.42	2160.33	1938.5	0.152476	0.029997	1.97489e-07	4.27588e-06	SLC25A46	protein_coding
ENSG00000108829	9037.88	9674.18	8401.57	0.199441	0.03914	2.00331e-07	4.33184e-06	LRRC59	protein_coding
ENSG00000186594	281.931	325.281	238.582	0.417313	0.0876426	2.0604e-07	4.44957e-06	MIR22HG	lncRNA
ENSG00000002549	1506.01	1385.46	1626.57	-0.222392	0.0447572	2.06427e-07	4.4522e-06	LAP3	protein_coding
ENSG00000104823	2167.26	2386.44	1948.08	0.277535	0.0568708	2.22045e-07	4.78292e-06	ECH1	protein_coding
ENSG00000184743	1414.78	1511.49	1318.08	0.189806	0.0378949	2.22728e-07	4.79151e-06	ATL3	protein_coding
ENSG00000168710	5841.31	6193.53	5489.08	0.169152	0.0336112	2.29359e-07	4.92786e-06	AHCYL1	protein_coding
ENSG00000102218	1160.19	1054.63	1265.76	-0.25047	0.051024	2.30156e-07	4.93867e-06	RP2	protein_coding
ENSG00000085999	1022.42	954.881	1089.95	-0.183468	0.0366604	2.32173e-07	4.96971e-06	RAD54L	protein_coding
ENSG00000166037	3655.1	3879.8	3430.41	0.171858	0.0342166	2.32194e-07	4.96971e-06	CEP57	protein_coding
ENSG00000181577	2121.45	2291.97	1950.94	0.223336	0.0451535	2.33887e-07	4.99959e-06	C6orf223	lncRNA
ENSG00000005801	797.944	735.041	860.847	-0.218291	0.0441281	2.40417e-07	5.13266e-06	ZNF195	protein_coding
ENSG00000204387	366.475	427.265	305.686	0.452181	0.0961072	2.42665e-07	5.17408e-06	SNHG32	lncRNA
ENSG00000204138	1968.46	1764.9	2172.01	-0.283553	0.0584377	2.44904e-07	5.21521e-06	PHACTR4	protein_coding
ENSG00000223551	92.5845	119.148	66.021	0.784275	0.170783	2.46292e-07	5.23814e-06	TMSB4XP4	processed_pseudogene
ENSG00000168385	6718.07	7010.73	6425.4	0.123699	0.0243217	2.46863e-07	5.24366e-06	SEPTIN2	protein_coding
ENSG00000078114	103.276	122.574	83.978	0.516951	0.110712	2.50755e-07	5.31961e-06	NEBL	protein_coding
ENSG00000197343	895.992	805.592	986.393	-0.27623	0.0568722	2.52005e-07	5.3394e-06	ZNF655	protein_coding
ENSG00000115107	1247.03	1350.62	1143.44	0.231271	0.0470973	2.63633e-07	5.57873e-06	STEAP3	protein_coding
ENSG00000006534	1971.88	2134.69	1809.06	0.227975	0.0463889	2.64205e-07	5.58381e-06	ALDH3B1	protein_coding
ENSG00000226763	18.477	10.6479	26.3062	-1.20959	0.263947	2.64596e-07	5.58506e-06	SRRM5	protein_coding
ENSG00000203883	107.937	128.284	87.5903	0.507901	0.108988	2.67864e-07	5.64696e-06	SOX18	protein_coding
ENSG00000228878	26.22	16.7298	35.7102	-1.00462	0.219525	2.70294e-07	5.69106e-06	SEPTIN7-DT	lncRNA
ENSG00000049239	916.882	788.021	1045.74	-0.381995	0.0807201	2.71462e-07	5.7085e-06	H6PD	protein_coding
ENSG00000198455	1047.11	1128.65	965.562	0.215851	0.0438505	2.78123e-07	5.84129e-06	ZXDB	protein_coding
ENSG00000077232	4125.53	4487.67	3763.38	0.242702	0.0497187	2.80145e-07	5.87641e-06	DNAJC10	protein_coding
ENSG00000197982	841.42	965.444	717.396	0.400462	0.0849818	2.8079e-07	5.8826e-06	C1orf122	protein_coding
ENSG00000167969	3268.58	3713.07	2824.09	0.370128	0.0782413	2.86935e-07	6.00387e-06	ECI1	protein_coding
ENSG00000153048	3244.26	3472.33	3016.19	0.195406	0.0395246	2.89463e-07	6.04924e-06	CARHSP1	protein_coding
ENSG00000089060	777.19	715.915	838.464	-0.217641	0.0443777	2.99487e-07	6.25094e-06	SLC8B1	protein_coding
ENSG00000243701	110.672	90.5512	130.792	-0.491939	0.106031	3.0913e-07	6.44424e-06	DUBR	lncRNA
ENSG00000123130	2270.96	2450.18	2091.73	0.218119	0.0446021	3.16362e-07	6.57989e-06	ACOT9	protein_coding
ENSG00000143815	2143.74	2019.5	2267.99	-0.162266	0.0325977	3.1642e-07	6.57989e-06	LBR	protein_coding
ENSG00000119547	253.691	212.566	294.815	-0.436153	0.0935221	3.18602e-07	6.61708e-06	ONECUT2	protein_coding
ENSG00000197299	722.173	655.763	788.584	-0.250993	0.0518408	3.2171e-07	6.67339e-06	BLM	protein_coding
ENSG00000153037	639.084	744.73	533.437	0.4479	0.0963265	3.2273e-07	6.68632e-06	SRP19	protein_coding
ENSG00000197157	8556.31	9311.03	7801.59	0.243596	0.0501913	3.23714e-07	6.69845e-06	SND1	protein_coding
ENSG00000168092	2062.8	2165.46	1960.14	0.140305	0.0280399	3.28418e-07	6.78744e-06	PAFAH1B2	protein_coding
ENSG00000106733	328.454	372.298	284.609	0.360949	0.0766251	3.30239e-07	6.81671e-06	NMRK1	protein_coding
ENSG00000105438	3418.39	3749	3087.78	0.26527	0.0551115	3.37025e-07	6.93974e-06	KDELR1	protein_coding
ENSG00000164045	2003.04	1848.51	2157.57	-0.21265	0.0435256	3.36644e-07	6.93974e-06	CDC25A	protein_coding
ENSG00000102921	2112.49	1862.65	2362.33	-0.322488	0.0680337	3.42533e-07	7.04454e-06	N4BP1	protein_coding
ENSG00000123838	9882.05	10388.2	9375.89	0.144358	0.0289203	3.46392e-07	7.10653e-06	C4BPA	protein_coding
ENSG00000138604	1156.03	1028.23	1283.83	-0.301858	0.063385	3.46108e-07	7.10653e-06	GLCE	protein_coding
ENSG00000156502	1810.56	1923.84	1697.29	0.173904	0.0352016	3.49688e-07	7.16541e-06	SUPV3L1	protein_coding
ENSG00000169249	485.367	531.064	439.67	0.258158	0.0536227	3.51044e-07	7.18444e-06	ZRSR2	protein_coding
ENSG00000174799	259.324	227.598	291.05	-0.331533	0.0701144	3.52163e-07	7.18985e-06	CEP135	protein_coding
ENSG00000272275	42.5184	54.8868	30.1499	0.793586	0.175284	3.51964e-07	7.18985e-06		lncRNA
ENSG00000105669	1916.88	2153.68	1680.08	0.336391	0.0713019	3.55702e-07	7.25331e-06	COPE	protein_coding
ENSG00000107201	51.0865	36.1271	66.046	-0.794208	0.175449	3.58056e-07	7.28364e-06	DDX58	protein_coding
ENSG00000164951	1108.41	1008.73	1208.1	-0.248265	0.0514656	3.5775e-07	7.28364e-06	PDP1	protein_coding
ENSG00000106404	274.901	243.762	306.041	-0.308206	0.0649772	3.706e-07	7.52972e-06	CLDN15	protein_coding
ENSG00000169223	4640.53	5133.01	4148.05	0.290658	0.0610431	3.75785e-07	7.62585e-06	LMAN2	protein_coding
ENSG00000165410	1760.56	1881.7	1639.41	0.190973	0.039008	3.82663e-07	7.75608e-06	CFL2	protein_coding
ENSG00000204839	238.64	203.473	273.807	-0.402179	0.0866594	3.93047e-07	7.95695e-06	MROH6	protein_coding
ENSG00000138035	2423.8	2277.92	2569.68	-0.168301	0.0341912	3.99596e-07	8.07982e-06	PNPT1	protein_coding
ENSG00000124333	1735	1839.79	1630.21	0.168679	0.0342817	4.03913e-07	8.1573e-06	VAMP7	protein_coding
ENSG00000141756	7128.42	7494.03	6762.81	0.144057	0.0290718	4.12128e-07	8.31323e-06	FKBP10	protein_coding
ENSG00000102100	1515.71	1635.67	1395.75	0.219014	0.0453014	4.21099e-07	8.47784e-06	SLC35A2	protein_coding
ENSG00000187678	55.8658	40.7953	70.9363	-0.733043	0.163025	4.21297e-07	8.47784e-06	SPRY4	protein_coding
ENSG00000262580	163.254	138.143	188.365	-0.419113	0.0909023	4.27438e-07	8.59115e-06		lncRNA
ENSG00000113163	793.25	727.741	858.759	-0.22665	0.047019	4.29696e-07	8.62622e-06	CERT1	protein_coding
ENSG00000279821	89.5092	69.6096	109.409	-0.600194	0.132819	4.34974e-07	8.72176e-06		TEC
ENSG00000163938	3513.43	3754.39	3272.48	0.190428	0.0391097	4.40105e-07	8.81415e-06	GNL3	protein_coding
ENSG00000105671	1479.85	1628.44	1331.25	0.275272	0.058039	4.47598e-07	8.95356e-06	DDX49	protein_coding
ENSG00000148384	347.89	310.58	385.201	-0.292934	0.0620588	4.50745e-07	9.00581e-06	INPP5E	protein_coding
ENSG00000105576	1917.1	1686.84	2147.36	-0.326825	0.0698554	4.52823e-07	9.02588e-06	TNPO2	protein_coding
ENSG00000146278	2806.04	3033.09	2578.98	0.222994	0.0463154	4.52315e-07	9.02588e-06	PNRC1	protein_coding
ENSG00000013573	1602.77	1453.61	1751.92	-0.254864	0.0534728	4.55684e-07	9.07216e-06	DDX11	protein_coding
ENSG00000172667	441.061	501.179	380.943	0.372638	0.0804045	4.56655e-07	9.08075e-06	ZMAT3	protein_coding
ENSG00000148346	16.5265	24.5704	8.48262	1.39929	0.315689	4.80147e-07	9.53662e-06	LCN2	protein_coding
ENSG00000151414	3815.91	4019.82	3611.99	0.150159	0.0305567	4.81861e-07	9.54812e-06	NEK7	protein_coding
ENSG00000175906	970.12	1100.52	839.715	0.364562	0.078756	4.81444e-07	9.54812e-06	ARL4D	protein_coding
ENSG00000186871	354.84	314.532	395.148	-0.306734	0.0654393	4.88946e-07	9.67711e-06	ERCC6L	protein_coding
ENSG00000048544	1336.28	1460.11	1212.45	0.254339	0.0534803	4.90739e-07	9.70118e-06	MRPS10	protein_coding
ENSG00000118564	1193.52	1101.1	1285.95	-0.215022	0.0447367	4.98641e-07	9.84582e-06	FBXL5	protein_coding
ENSG00000179406	122.599	95.2015	149.997	-0.602333	0.134129	5.01068e-07	9.88214e-06	LINC00174	lncRNA
ENSG00000213516	978.22	887.869	1068.57	-0.252185	0.0532157	5.15124e-07	1.01475e-05	RBMXL1	protein_coding
ENSG00000023909	1457.61	1562.42	1352.79	0.199166	0.041296	5.1939e-07	1.02076e-05	GCLM	protein_coding
ENSG00000175029	2481.11	2671.88	2290.34	0.213223	0.0444048	5.19347e-07	1.02076e-05	CTBP2	protein_coding
ENSG00000155254	3357.65	3089.04	3626.26	-0.221199	0.046226	5.25496e-07	1.03155e-05	MARVELD1	protein_coding
ENSG00000116584	3502.73	3821.53	3183.92	0.250609	0.0528284	5.3068e-07	1.04052e-05	ARHGEF2	protein_coding
ENSG00000137413	1191.16	1105.29	1277.03	-0.200604	0.0416933	5.43183e-07	1.06379e-05	TAF8	protein_coding
ENSG00000136770	2119.48	2375.07	1863.89	0.328255	0.0707378	5.51051e-07	1.07794e-05	DNAJC1	protein_coding
ENSG00000129354	1279.24	1422.33	1136.14	0.305382	0.0655028	5.52533e-07	1.07959e-05	AP1M2	protein_coding
ENSG00000100934	2511.17	2700.44	2321.9	0.20947	0.0436844	5.54955e-07	1.08306e-05	SEC23A	protein_coding
ENSG00000137876	2686.32	3067.23	2305.41	0.384447	0.0839753	5.65792e-07	1.10293e-05	RSL24D1	protein_coding
ENSG00000105698	1702.05	1812.58	1591.52	0.180156	0.0373716	6.09163e-07	1.1861e-05	USF2	protein_coding
ENSG00000197375	1019.1	1095.72	942.488	0.208797	0.0437588	6.24911e-07	1.21536e-05	SLC22A5	protein_coding
ENSG00000161647	260.356	223.404	297.308	-0.382431	0.0839827	6.43331e-07	1.24974e-05	MPP3	protein_coding
ENSG00000104856	853.647	777.942	929.351	-0.244785	0.051986	6.47247e-07	1.25445e-05	RELB	protein_coding
ENSG00000127022	37663.8	41008.4	34319.2	0.244826	0.051846	6.47078e-07	1.25445e-05	CANX	protein_coding
ENSG00000127578	252.733	313.769	191.697	0.656363	0.148725	6.48955e-07	1.25631e-05	WFIKKN1	protein_coding
ENSG00000185561	495.425	553.63	437.221	0.31883	0.0691842	6.61038e-07	1.27824e-05	TLCD2	protein_coding
ENSG00000278828	51.3307	37.9335	64.7278	-0.71019	0.161401	6.76701e-07	1.30702e-05	H3C10	protein_coding
ENSG00000092758	466.928	527.66	406.195	0.35389	0.0775586	6.95104e-07	1.34102e-05	COL9A3	protein_coding
ENSG00000169251	3153.87	3323.68	2984.05	0.1506	0.0311125	6.96341e-07	1.34187e-05	NMD3	protein_coding
ENSG00000264538	159.475	133.602	185.349	-0.436153	0.0970836	7.00363e-07	1.34808e-05	SUZ12P1	transcribed_unprocessed_pseudogene
ENSG00000280239	44.8044	32.9076	56.7011	-0.720296	0.164055	7.10195e-07	1.36544e-05		TEC
ENSG00000176438	297.533	253.384	341.683	-0.399402	0.0883943	7.1303e-07	1.36734e-05	SYNE3	protein_coding
ENSG00000205426	34.9275	46.7034	23.1515	0.916133	0.210254	7.12445e-07	1.36734e-05	KRT81	protein_coding
ENSG00000270379	27.2095	16.9197	37.4994	-1.0614	0.243979	7.13621e-07	1.36734e-05	HEATR9	protein_coding
ENSG00000111328	2510.48	2772.5	2248.45	0.28479	0.0614842	7.2148e-07	1.38083e-05	CDK2AP1	protein_coding
ENSG00000121644	1323.56	1435	1212.12	0.232717	0.0494797	7.2994e-07	1.39543e-05	DESI2	protein_coding
ENSG00000204308	1301.77	1441.19	1162.34	0.291412	0.0631241	7.45358e-07	1.42329e-05	RNF5	protein_coding
ENSG00000088832	3079.04	3346.5	2811.57	0.23838	0.0509797	7.91375e-07	1.50945e-05	FKBP1A	protein_coding
ENSG00000116285	667.003	739.484	594.522	0.297914	0.0649271	8.19118e-07	1.56059e-05	ERRFI1	protein_coding
ENSG00000167508	1610.35	1745.53	1475.17	0.231069	0.0493599	8.20388e-07	1.56124e-05	MVD	protein_coding
ENSG00000127507	237.005	206.231	267.778	-0.352645	0.0778892	8.2373e-07	1.56583e-05	ADGRE2	protein_coding
ENSG00000182718	19401.3	20782.5	18020	0.193371	0.0417081	8.24705e-07	1.56592e-05	ANXA2	protein_coding
ENSG00000003096	1572.75	1482.09	1663.41	-0.160456	0.0335268	8.30011e-07	1.57421e-05	KLHL13	protein_coding
ENSG00000106049	1537.61	1677.75	1397.47	0.249366	0.0536543	8.42187e-07	1.59371e-05	HIBADH	protein_coding
ENSG00000130309	4785.36	4390.41	5180.31	-0.226764	0.0484854	8.41552e-07	1.59371e-05	COLGALT1	protein_coding
ENSG00000171928	778.023	871.215	684.832	0.325037	0.071453	8.47766e-07	1.60067e-05	TVP23B	protein_coding
ENSG00000172167	497.895	453.711	542.08	-0.241553	0.0518331	8.47742e-07	1.60067e-05	MTBP	protein_coding
ENSG00000176845	1333.1	1485.77	1180.43	0.311301	0.0682161	8.55421e-07	1.61331e-05	METRNL	protein_coding
ENSG00000143367	1534.52	1674.56	1394.47	0.251275	0.0541405	8.61692e-07	1.62332e-05	TUFT1	protein_coding
ENSG00000259343	9.99045	15.5598	4.42107	1.69216	0.390632	8.71639e-07	1.64022e-05	TMC3-AS1	lncRNA
ENSG00000167315	2042.04	2229.56	1854.52	0.251488	0.0542405	8.78071e-07	1.65048e-05	ACAA2	protein_coding
ENSG00000170448	749.011	808.963	689.058	0.2219	0.0473988	8.80695e-07	1.65356e-05	NFXL1	protein_coding
ENSG00000128578	548.244	489.086	607.403	-0.292707	0.0639597	8.99919e-07	1.68777e-05	STRIP2	protein_coding
ENSG00000109536	480.603	554.823	406.382	0.415772	0.0934985	9.24634e-07	1.7322e-05	FRG1	protein_coding
ENSG00000011422	2190.45	2025.52	2355.39	-0.209251	0.044641	9.31829e-07	1.74373e-05	PLAUR	protein_coding
ENSG00000185745	16237.3	14626.8	17847.8	-0.270728	0.0590105	9.37265e-07	1.75196e-05	IFIT1	protein_coding
ENSG00000106948	683.244	804.361	562.128	0.478586	0.108738	9.52557e-07	1.77857e-05	AKNA	protein_coding
ENSG00000003402	912.921	837.566	988.276	-0.226107	0.048553	9.54408e-07	1.78005e-05	CFLAR	protein_coding
ENSG00000164438	320.679	357.877	283.48	0.314384	0.069376	9.58993e-07	1.78661e-05	TLX3	protein_coding
ENSG00000257605	42.4122	53.3799	31.4445	0.704388	0.162851	9.70255e-07	1.8056e-05	MYG1-AS1	lncRNA
ENSG00000204227	1143.54	1221.97	1065.12	0.189415	0.0402217	9.8615e-07	1.83315e-05	RING1	protein_coding
ENSG00000083123	458.438	501.224	415.652	0.255909	0.0555735	9.8881e-07	1.83404e-05	BCKDHB	protein_coding
ENSG00000108433	603.831	661.144	546.517	0.259217	0.0563651	9.88172e-07	1.83404e-05	GOSR2	protein_coding
ENSG00000169188	1691.38	1591.92	1790.84	-0.164191	0.0346067	1.00659e-06	1.86497e-05	APEX2	protein_coding
ENSG00000135297	944.845	1019.75	869.94	0.219665	0.0471895	1.01274e-06	1.8743e-05	MTO1	protein_coding
ENSG00000149187	3617.63	3444.75	3790.51	-0.133907	0.0280289	1.0153e-06	1.87697e-05	CELF1	protein_coding
ENSG00000185085	770.039	702.432	837.646	-0.240215	0.0517677	1.02086e-06	1.88517e-05	INTS5	protein_coding
ENSG00000079257	1744.05	1963.83	1524.27	0.340722	0.0759352	1.02268e-06	1.88647e-05	LXN	protein_coding
ENSG00000087589	26.861	17.8607	35.8612	-0.921007	0.214896	1.03002e-06	1.89792e-05	CASS4	protein_coding
ENSG00000161057	3052.13	3313.19	2791.07	0.235046	0.0508242	1.04091e-06	1.91588e-05	PSMC2	protein_coding
ENSG00000102572	2590.11	2717.97	2462.24	0.138846	0.0290829	1.07023e-06	1.96556e-05	STK24	protein_coding
ENSG00000172339	150.267	183.141	117.393	0.588111	0.135999	1.06994e-06	1.96556e-05	ALG14	protein_coding
ENSG00000157654	2273.51	1868.27	2678.75	-0.47999	0.109654	1.07323e-06	1.96892e-05	PALM2AKAP2	protein_coding
ENSG00000244055	113.76	93.3994	134.12	-0.482947	0.110534	1.09786e-06	2.01191e-05		lncRNA
ENSG00000181896	329.164	292.253	366.076	-0.306742	0.0679728	1.11239e-06	2.03632e-05	ZNF101	protein_coding
ENSG00000143183	2600.43	2894.39	2306.47	0.306998	0.0680951	1.13603e-06	2.07733e-05	TMCO1	protein_coding
ENSG00000132471	3073.71	3272.42	2875.01	0.179277	0.0382877	1.21663e-06	2.2223e-05	WBP2	protein_coding
ENSG00000154822	936.422	847.178	1025.67	-0.259012	0.056905	1.22562e-06	2.23628e-05	PLCL2	protein_coding
ENSG00000122042	655.452	712.475	598.43	0.239349	0.0522121	1.22704e-06	2.23646e-05	UBL3	protein_coding
ENSG00000062282	294.868	259.924	329.811	-0.321422	0.0718088	1.23438e-06	2.2474e-05	DGAT2	protein_coding
ENSG00000113312	1564.71	1698.64	1430.78	0.234478	0.0510919	1.23862e-06	2.25268e-05	TTC1	protein_coding
ENSG00000139531	491.391	446.5	536.281	-0.252396	0.0553995	1.24069e-06	2.25401e-05	SUOX	protein_coding
ENSG00000142669	1233.42	1358.9	1107.93	0.276427	0.0610547	1.24515e-06	2.25967e-05	SH3BGRL3	protein_coding
ENSG00000075643	1722.88	1838.42	1607.34	0.186659	0.0400474	1.27657e-06	2.31171e-05	MOCOS	protein_coding
ENSG00000183696	648.16	727.63	568.691	0.331322	0.0743715	1.27647e-06	2.31171e-05	UPP1	protein_coding
ENSG00000182796	256.545	219.581	293.51	-0.389063	0.0884452	1.2824e-06	2.31977e-05	TMEM198B	transcribed_unitary_pseudogene
ENSG00000111011	2544.1	2395.54	2692.65	-0.163111	0.0347489	1.29902e-06	2.34731e-05	RSRC2	protein_coding
ENSG00000175832	1191.1	1082.98	1299.21	-0.248813	0.0546241	1.30833e-06	2.36159e-05	ETV4	protein_coding
ENSG00000106524	1064.99	1147.91	982.067	0.214967	0.0466549	1.31815e-06	2.37677e-05	ANKMY2	protein_coding
ENSG00000145819	650.885	565.788	735.982	-0.352508	0.0796603	1.34046e-06	2.41441e-05	ARHGAP26	protein_coding
ENSG00000092531	1312.49	1416.21	1208.76	0.216943	0.0471812	1.35968e-06	2.44379e-05	SNAP23	protein_coding
ENSG00000173726	5282.45	5633.36	4931.53	0.184242	0.0396087	1.35866e-06	2.44379e-05	TOMM20	protein_coding
ENSG00000166801	440.119	391.168	489.07	-0.299466	0.0668578	1.36201e-06	2.44537e-05	FAM111A	protein_coding
ENSG00000101940	1125.67	1219.55	1031.8	0.229044	0.0500491	1.37405e-06	2.46436e-05	WDR13	protein_coding
ENSG00000137409	4577.52	4823.13	4331.91	0.150256	0.0319901	1.42507e-06	2.55313e-05	MTCH1	protein_coding
ENSG00000165502	2406.41	2774.66	2038.16	0.411747	0.0945458	1.42736e-06	2.55451e-05	RPL36AL	protein_coding
ENSG00000186185	1434.92	1283.04	1586.8	-0.28714	0.0641396	1.47023e-06	2.62845e-05	KIF18B	protein_coding
ENSG00000138078	1341.01	1463.03	1218.99	0.25049	0.0553174	1.51282e-06	2.70172e-05	PREPL	protein_coding
ENSG00000136888	2546.41	2866.7	2226.13	0.339763	0.0771276	1.54053e-06	2.74537e-05	ATP6V1G1	protein_coding
ENSG00000137802	468.277	402.313	534.242	-0.378228	0.0866042	1.53906e-06	2.74537e-05	MAPKBP1	protein_coding
ENSG00000255112	1192.55	1328.1	1057	0.308096	0.0693058	1.54638e-06	2.75288e-05	CHMP1B	protein_coding
ENSG00000160949	1019.57	931.552	1107.58	-0.235948	0.052122	1.56236e-06	2.77839e-05	TONSL	protein_coding
ENSG00000182578	58.5579	73.4209	43.6948	0.691096	0.16409	1.58217e-06	2.81065e-05	CSF1R	protein_coding
ENSG00000072134	957.483	880.955	1034.01	-0.218646	0.04798	1.6252e-06	2.88404e-05	EPN2	protein_coding
ENSG00000105737	12.011	6.3259	17.696	-1.34513	0.320574	1.63685e-06	2.90165e-05	GRIK5	protein_coding
ENSG00000178567	461.203	407.398	515.008	-0.314559	0.0712679	1.6606e-06	2.94065e-05	EPM2AIP1	protein_coding
ENSG00000179262	4441.21	4168.56	4713.87	-0.171288	0.0370223	1.67355e-06	2.96047e-05	RAD23A	protein_coding
ENSG00000123106	835.121	928.217	742.025	0.301677	0.0681161	1.67698e-06	2.96343e-05	CCDC91	protein_coding
ENSG00000203778	136.6	158.914	114.286	0.437023	0.101668	1.69286e-06	2.98836e-05	FAM229B	protein_coding
ENSG00000215182	14.2456	7.60427	20.887	-1.31437	0.314894	1.69515e-06	2.98926e-05	MUC5AC	protein_coding
ENSG00000115355	2512.96	2249.38	2776.54	-0.284973	0.0640888	1.71014e-06	3.01253e-05	CCDC88A	protein_coding
ENSG00000167671	2007.33	2152.3	1862.36	0.198538	0.0433593	1.71352e-06	3.01532e-05	UBXN6	protein_coding
ENSG00000166200	3755.75	3991.83	3519.67	0.174766	0.0378172	1.74805e-06	3.07289e-05	COPS2	protein_coding
ENSG00000196123	248.317	217.492	279.141	-0.331714	0.0756518	1.76909e-06	3.10661e-05	KIAA0895L	protein_coding
ENSG00000132793	272.944	238.032	307.856	-0.343072	0.0785399	1.81115e-06	3.17715e-05	LPIN3	protein_coding
ENSG00000090097	235.51	263.947	207.072	0.324212	0.0739382	1.81446e-06	3.17965e-05	PCBP4	protein_coding
ENSG00000084710	926.732	781.21	1072.25	-0.420778	0.0980751	1.84197e-06	3.2245e-05	EFR3B	protein_coding
ENSG00000026508	11251.5	10451.7	12051.3	-0.196971	0.0430502	1.87924e-06	3.28633e-05	CD44	protein_coding
[truncated: 26,515 more rows]

## Sheet: d) gdf6Y vs del9
ID	baseMean	gdf6Y.Mean	del9.Mean	log2FoldChange	lfcSE	pvalue	padj	symbol	biotype
[truncated: 27,195 more rows]

[truncated: 2 more sheets: e) common upregulated genes, f) common downregulated genes]
