# Supplementary material for: The master male sex determinant Gdf6Y of the turquoise killifish arose through allelic neofunctionalization
Source: Nat Commun. 2025 Jan 9;16:540. doi: 10.1038/s41467-025-55899-7 (PMC11718055; doi:10.1038/s41467-025-55899-7)
Supplement: Supplementary file 8 — Source data [file 41467_2025_55899_MOESM8_ESM.xlsx]

## Sheet: Figure 1d
Figure 1d
		F1 offspring at >28 days post hatching
	F0 pair No.	XX	XY*	XY	YY*
	1	13	13	18	0
	2	3	3	2	0
	3	2	2	2	0
	4	0	1	1	0
	5	1	1	0	0

## Sheet: Figure 1f
Figure 1f
	gdf6Y: RT-qPCR in F1 gonads (gdf6Y-inactivation)				gdf6Y: Statistical analyses with GraphPad Prism 9.0.2
	group	sample	log2(FC)		group B	XY male
	XY* phenofemale	XY*, F1, S1	-0.291826		vs.	vs,
	XY* phenofemale	XY*, F1, S2	-0.277437		group A	XY* phenofemale
	XY* phenofemale	XY*, F1, S3	0.537939
	XY male	XY, F1, S1	4.34281		Unpaired t test with Welch's correction
	XY male	XY, F1, S2	4.22004		P value	0.0036
	XY male	XY, F1, S3	4.17778		P value summary	**
	XY male	XY, F1, S4	4.18776		Significantly different (P < 0.05)?	Yes
					One- or two-tailed P value?	Two-tailed
					Welch-corrected t, df	t=15,32, df=2,077
					How big is the difference?
					Mean of group A	-0.01044
					Mean of group B	4.232
					Difference between means (B - A) ± SEM	4,243 ± 0,2768
					95% confidence interval	3,093 to 5,392
					R squared (eta squared)	0.9912
					F test to compare variances
					F, DFn, Dfd	39,08, 2, 3
					P value	0.0142
					P value summary	*
					Significantly different (P < 0.05)?	Yes
					Data analyzed
					Sample size, group A	3
					Sample size, group B	4
	gdf6X & gdf6Y: RT-qPCR in F1 gonads (gdf6Y-inactivation)				gdf6X & gdf6Y: Statistical analyses with GraphPad Prism 9.0.2
	group	sample	log2(FC)		Welch's ANOVA test
	XX female	XX, F1, S1	0.132103		W (DFn, DFd)	47,38 (2,000, 4,481)
	XX female	XX, F1, S2	0.60824		P value	0.001
	XX female	XX, F1, S3	-0.648359		P value summary	***
	XX female	XX, F1, S4	-0.513121		Significant diff. among means (P < 0.05)?	Yes
	XY* phenofemale	XY*, F1, S1	0.864098
	XY* phenofemale	XY*, F1, S2	1.55037		Multiple comparisons
	XY* phenofemale	XY*, F1, S3	2.61515		Number of families	1
	XY male	XY, F1, S1	3.74916		Number of comparisons per family	3
	XY male	XY, F1, S2	3.6454		Alpha	0.05
	XY male	XY, F1, S3	4.7215
	XY male	XY, F1, S4	3.68288		Dunnett's T3 multiple comparisons test	Mean Diff,	95,00% CI of diff,	Below threshold?	Summary	Adjusted P Value
					female vs. phenofemale	-1.782	-5,144 to 1,580	No	ns	0.1281
					female vs. male	-4.055	-5,527 to -2,583	Yes	***	0.0001
					phenofemale vs. male	-2.273	-5,542 to 0,9952	No	ns	0.066
					Test details	Mean 1	Mean 2	Mean Diff,	SE of diff,	n1	n2	t	DF
					female vs. phenofemale	-0.1053	1.677	-1.782	0.5874	4	3	3.033	3.297
					female vs. male	-0.1053	3.95	-4.055	0.3901	4	4	10.39	5.909
					phenofemale vs. male	1.677	3.95	-2.273	0.5711	3	4	3.98	3.026

## Sheet: Figure 1g
Figure 1g
	dmrt1: RT-qPCR in F1 gonads (gdf6Y-inactivation)				dmrt1: Statistical analyses with GraphPad Prism 9.0.2
	group	sample	log2(FC)		Welch's ANOVA test
	XX female	XX, F1, S1	-0.611635		W (DFn, DFd)	55,88 (2,000, 4,067)
	XX female	XX, F1, S2	0.498783		P value	0.0011
	XX female	XX, F1, S3	-0.0746316		P value summary	**
	XX female	XX, F1, S4	0.501611		Significant diff. among means (P < 0.05)?	Yes
	XY* phenofemale	XY*, F1, S1	2.1048
	XY* phenofemale	XY*, F1, S2	0.328698		Multiple comparisons
	XY* phenofemale	XY*, F1, S3	2.78695		Number of families	1
	XY male	XY, F1, S1	6.54674		Number of comparisons per family	3
	XY male	XY, F1, S2	6.18584		Alpha	0.05
	XY male	XY, F1, S3	8.25819
	XY male	XY, F1, S4	5.96969		Dunnett's T3 multiple comparisons test	Mean Diff,	95,00% CI of diff,	Below threshold?	Summary	Adjusted P Value
					female vs. phenofemale	-1.662	-6,125 to 2,801	No	ns	0.2686
					female vs. male	-6.662	-9,360 to -3,963	Yes	***	0.0009
					phenofemale vs. male	-5	-9,149 to -0,8511	Yes	*	0.013
					Test details	Mean 1	Mean 2	Mean Diff,	SE of diff,	n1	n2	t	DF
					female vs. phenofemale	0.07853	1.74	-1.662	0.7798	4	3	2.131	2.537
					female vs. male	0.07853	6.74	-6.662	0.5844	4	4	11.4	4.48
					phenofemale vs. male	1.74	6.74	-5	0.8984	3	4	5.566	3.867
	cyp19a1a: RT-qPCR in F1 gonads (gdf6Y-inactivation)				cyp19a1a: Statistical analyses with GraphPad Prism 9.0.2
	group	sample	log2(FC)		Welch's ANOVA test
	XX female	XX, F1, S1	-0.208104		W (DFn, DFd)	63,32 (2,000, 4,305)
	XX female	XX, F1, S2	0.441969		P value	0.0006
	XX female	XX, F1, S3	0.515065		P value summary	***
	XX female	XX, F1, S4	-0.471932		Significant diff. among means (P < 0.05)?	Yes
	XY* phenofemale	XY*, F1, S1	-0.898887
	XY* phenofemale	XY*, F1, S2	0.650558		Multiple comparisons
	XY* phenofemale	XY*, F1, S3	-0.0162409		Number of families	1
	XY male	XY, F1, S1	-8.7016		Number of comparisons per family	3
	XY male	XY, F1, S2	-9.47695		Alpha	0.05
	XY male	XY, F1, S3	-6.4668
	XY male	XY, F1, S4	-8.95048		Dunnett's T3 multiple comparisons test	Mean Diff,	95,00% CI of diff,	Below threshold?	Summary	Adjusted P Value
					female vs. phenofemale	0.1574	-2,763 to 3,077	No	ns	0.9833
					female vs. male	8.468	5,203 to 11,73	Yes	***	0.0007
					phenofemale vs. male	8.311	5,037 to 11,58	Yes	***	0.0004
					Test details	Mean 1	Mean 2	Mean Diff,	SE of diff,	n1	n2	t	DF
					female vs. phenofemale	0.06925	-0.08819	0.1574	0.5102	4	3	0.3086	3.162
					female vs. male	0.06925	-8.399	8.468	0.707	4	4	11.98	3.788
					phenofemale vs. male	-0.08819	-8.399	8.311	0.8014	3	4	10.37	4.849
	foxl2: RT-qPCR in F1 gonads (gdf6Y-inactivation)				foxl2: Statistical analyses with GraphPad Prism 9.0.2
	group	sample	log2(FC)		Welch's ANOVA test
	XX female	XX, F1, S1	0.145666		W (DFn, DFd)	74,91 (2,000, 3,300)
	XX female	XX, F1, S2	0.22864		P value	0.0018
	XX female	XX, F1, S3	-0.328988		P value summary	**
	XY* phenofemale	XY*, F1, S1	-0.640796		Significant diff. among means (P < 0.05)?	Yes
	XY* phenofemale	XY*, F1, S2	0.613105
	XY* phenofemale	XY*, F1, S3	-0.602038		Multiple comparisons
	XY male	XY, F1, S1	-6.00618		Number of families	1
	XY male	XY, F1, S2	-7.67712		Number of comparisons per family	3
	XY male	XY, F1, S3	-7.09118		Alpha	0.05
					Dunnett's T3 multiple comparisons test	Mean Diff,	95,00% CI of diff,	Below threshold?	Summary	Adjusted P Value
					female vs. phenofemale	0.225	-2,332 to 2,782	No	ns	0.9369
					female vs. male	6.94	2,229 to 11,65	Yes	*	0.0117
					phenofemale vs. male	6.715	3,761 to 9,669	Yes	**	0.0012
					Test details	Mean 1	Mean 2	Mean Diff,	SE of diff,	n1	n2	t	DF
					female vs. phenofemale	0.01511	-0.2099	0.225	0.4468	3	3	0.5036	2.69
					female vs. male	0.01511	-6.925	6.94	0.5194	3	3	13.36	2.496
					phenofemale vs. male	-0.2099	-6.925	6.715	0.6396	3	3	10.5	3.886

## Sheet: Figure 1h
Figure 1h
	phenotype	n	%
	normal	94	75.2
	with malformations (YY*)	31	24.8
	all	125	100

## Sheet: Figure 2g
Figure 2g
	sample	X: body weight [g]	Y: ovarian weight [mg]		Statistical analyses with GraphPad Prism 9.0.2
	X*X*, gdf6X hom, R1	0.36	54		Simple linear regression
	X*X*, gdf6X hom, R2	0.42	37		Best-fit values
	X*X*, gdf6X hom, R3	0.43	50		Slope	142.1
	X*X*, gdf6X hom, R4	0.44	57		Y-intercept	-6.522
	X*X*, gdf6X hom, R5	0.44	58		X-intercept	0.0459
	X*X*, gdf6X hom, R6	0.49	47		1/slope	0.007038
	X*X*, gdf6X hom, R7	0.5	62
	X*X*, gdf6X hom, R8	0.53	72		Std. Error
	XX*, gdf6X het, R1	0.53	75		Slope	20.65
	XX*, gdf6X het, R2	0.55	90		Y-intercept	12.24
	XX*, gdf6X het, R3	0.63	89
	XX*, gdf6X het, R4	0.69	106		95% Confidence Intervals
	XX*, gdf6X het, R5	0.75	98		Slope	97,80 to 186,4
	XX*, gdf6X het, R6	0.75	83		Y-intercept	-32,78 to 19,74
	XX*, gdf6X het, R7	0.82	92		X-intercept	-0,1996 to 0,1778
	XX*, gdf6X het, R8	0.85	130
					Goodness of Fit
					R squared	0.7718
					Sy.x	12.36
					Is slope significantly non-zero?
					F	47.35
					DFn, DFd	1, 14
					P value	<0,0001
					Deviation from zero?	Significant
					Equation	Y = 142,1*X - 6,522
					Data
					Number of X values	16
					Maximum number of Y replicates	1
					Total number of values	16
					Number of missing values	0
					Correlation
					Pearson r
					r	0.8785
					95% confidence interval	0,6782 to 0,9573
					R squared	0.7718
					P value
					P (two-tailed)	<0,0001
					P value summary	****
					Significant? (alpha = 0.05)	Yes
					Number of XY Pairs	16

## Sheet: Figure 2i
Figure 2i
	Smad1 luciferase assay				Smad1: Statistical analyses with GraphPad Prism 9.0.2
	group	sample	relative luciferase activity		Kruskal-Wallis test
	gdf6X	gdf6X, S1	0.615737		P value	0.4282
	gdf6X	gdf6X, S2	1.02353		Exact or approximate P value?	Exact
	gdf6X	gdf6X, S3	1.11333		P value summary	ns
	gdf6X	gdf6X, S4	1.1191		Do the medians vary signif. (P < 0.05)?	No
	gdf6X	gdf6X, S5	1.21351		Number of groups	3
	gdf6Y	gdf6Y, S1	0.748559		Kruskal-Wallis statistic	1.809
	gdf6Y	gdf6Y, S2	0.773857
	gdf6Y	gdf6Y, S3	0.805329		Data summary
	gdf6Y	gdf6Y, S4	0.844334		Number of treatments (columns)	3
	gdf6Y	gdf6Y, S5	0.987219		Number of values (total)	20
	mutant gdf6Y*	gdf6Ydel9, S1	0.596924
	mutant gdf6Y*	gdf6Ydel9, S2	0.720804
	mutant gdf6Y*	gdf6Ydel9, S3	0.760677
	mutant gdf6Y*	gdf6Ydel9, S4	0.80302
	mutant gdf6Y*	gdf6Ydel9, S5	0.869618
	mutant gdf6Y*	gdf6Yins25, S1	0.965382
	mutant gdf6Y*	gdf6Yins25, S2	1.07689
	mutant gdf6Y*	gdf6Yins25, S3	1.19042
	mutant gdf6Y*	gdf6Yins25, S4	1.43362
	mutant gdf6Y*	gdf6Yins25, S5	1.58265
	Smad2 luciferase assay				Smad2: Statistical analyses with GraphPad Prism 9.0.2
	group	sample	relative luciferase activity		Kruskal-Wallis test
	gdf6X	gdf6X, S1	1.13626		P value	<0,0001
	gdf6X	gdf6X, S2	1.24969		Exact or approximate P value?	Exact
	gdf6X	gdf6X, S3	1.608		P value summary	****
	gdf6X	gdf6X, S4	1.87984		Do the medians vary signif. (P < 0.05)?	Yes
	gdf6X	gdf6X, S5	1.89083		Number of groups	3
	gdf6Y	gdf6Y, S1	2.10919		Kruskal-Wallis statistic	14.49
	gdf6Y	gdf6Y, S2	2.35411
	gdf6Y	gdf6Y, S3	2.58596		Data summary
	gdf6Y	gdf6Y, S4	3.10064		Number of treatments (columns)	3
	gdf6Y	gdf6Y, S5	3.9775		Number of values (total)	20
	mutant gdf6Y*	gdf6Ydel9, S1	0.870361
	mutant gdf6Y*	gdf6Ydel9, S2	0.885259		Multiple comparisons
	mutant gdf6Y*	gdf6Ydel9, S3	0.951301		Number of families	1
	mutant gdf6Y*	gdf6Ydel9, S4	1.00429		Number of comparisons per family	2
	mutant gdf6Y*	gdf6Ydel9, S5	1.06409		Alpha	0.05
	mutant gdf6Y*	gdf6Yins25, S1	0.780179
	mutant gdf6Y*	gdf6Yins25, S2	0.7869		Dunn's multiple comparisons test	Mean rank diff,	Significant?	Summary	Adjusted P Value	C-?
	mutant gdf6Y*	gdf6Yins25, S3	0.811613		Gdf6Y* vs. Gdf6X	-6.3	No	ns	0.1037	A	Gdf6X
	mutant gdf6Y*	gdf6Yins25, S4	1.35423		Gdf6Y* vs. Gdf6Y	-12.1	Yes	***	0.0004	B	Gdf6Y
	mutant gdf6Y*	gdf6Yins25, S5	1.49178
					Test details	Mean rank 1	Mean rank 2	Mean rank diff,	n1	n2	Z
					Gdf6Y* vs. Gdf6X	5.9	12.2	-6.3	10	5	1.944
					Gdf6Y* vs. Gdf6Y	5.9	18	-12.1	10	5	3.734
	Smad3 luciferase assay				Smad3: Statistical analyses with GraphPad Prism 9.0.2
	group	sample	relative luciferase activity		Kruskal-Wallis test
	gdf6X	gdf6X, S1	1.16676		P value	0.0001
	gdf6X	gdf6X, S2	1.22419		Exact or approximate P value?	Exact
	gdf6X	gdf6X, S3	1.87287		P value summary	***
	gdf6X	gdf6X, S4	2.25984		Do the medians vary signif. (P < 0.05)?	Yes
	gdf6X	gdf6X, S5	2.35252		Number of groups	3
	gdf6Y	gdf6Y, S1	1.53348		Kruskal-Wallis statistic	12.73
	gdf6Y	gdf6Y, S2	1.76517
	gdf6Y	gdf6Y, S3	1.90277		Data summary
	gdf6Y	gdf6Y, S4	2.04356		Number of treatments (columns)	3
	gdf6Y	gdf6Y, S5	2.35125		Number of values (total)	20
	mutant gdf6Y*	gdf6Ydel9, S1	0.809008
	mutant gdf6Y*	gdf6Ydel9, S2	1.00465		Multiple comparisons
	mutant gdf6Y*	gdf6Ydel9, S3	1.09349		Number of families	1
	mutant gdf6Y*	gdf6Ydel9, S4	1.14864		Number of comparisons per family	2
	mutant gdf6Y*	gdf6Ydel9, S5	1.41208		Alpha	0.05
	mutant gdf6Y*	gdf6Yins25, S1	0.63885
	mutant gdf6Y*	gdf6Yins25, S2	0.658857		Dunn's multiple comparisons test	Mean rank diff,	Significant?	Summary	Adjusted P Value	C-?
	mutant gdf6Y*	gdf6Yins25, S3	0.987142		Gdf6Y* vs. Gdf6X	-8.8	Yes	*	0.0132	A	Gdf6X
	mutant gdf6Y*	gdf6Yins25, S4	1.04052		Gdf6Y* vs. Gdf6Y	-10	Yes	**	0.0041	B	Gdf6Y
	mutant gdf6Y*	gdf6Yins25, S5	1.20675
					Test details	Mean rank 1	Mean rank 2	Mean rank diff,	n1	n2	Z
					Gdf6Y* vs. Gdf6X	5.8	14.6	-8.8	10	5	2.716
					Gdf6Y* vs. Gdf6Y	5.8	15.8	-10	10	5	3.086
	Smad5 luciferase assay				Smad5: Statistical analyses with GraphPad Prism 9.0.2
	group	sample	relative luciferase activity		Kruskal-Wallis test
	gdf6X	gdf6X, S1	0.696206		P value	0.0271
	gdf6X	gdf6X, S2	0.706656		Exact or approximate P value?	Exact
	gdf6X	gdf6X, S3	0.720203		P value summary	*
	gdf6X	gdf6X, S4	0.783359		Do the medians vary signif. (P < 0.05)?	Yes
	gdf6X	gdf6X, S5	0.80088		Number of groups	3
	gdf6Y	gdf6Y, S1	1.09426		Kruskal-Wallis statistic	6.726
	gdf6Y	gdf6Y, S2	1.37648
	gdf6Y	gdf6Y, S3	1.38472		Data summary
	gdf6Y	gdf6Y, S4	1.45992		Number of treatments (columns)	3
	gdf6Y	gdf6Y, S5	1.55452		Number of values (total)	20
	mutant gdf6Y*	gdf6Ydel9, S1	0.379773
	mutant gdf6Y*	gdf6Ydel9, S2	0.517868		Multiple comparisons
	mutant gdf6Y*	gdf6Ydel9, S3	0.660527		Number of families	1
	mutant gdf6Y*	gdf6Ydel9, S4	0.787484		Number of comparisons per family	2
	mutant gdf6Y*	gdf6Ydel9, S5	0.828069		Alpha	0.05
	mutant gdf6Y*	gdf6Yins25, S1	0.950372
	mutant gdf6Y*	gdf6Yins25, S2	1.34513		Dunn's multiple comparisons test	Mean rank diff,	Significant?	Summary	Adjusted P Value	C-?
	mutant gdf6Y*	gdf6Yins25, S3	1.38226		Gdf6Y* vs. Gdf6X	3.8	No	ns	0.4818	A	Gdf6X
	mutant gdf6Y*	gdf6Yins25, S4	1.38537		Gdf6Y* vs. Gdf6Y	-5.8	No	ns	0.1469	B	Gdf6Y
	mutant gdf6Y*	gdf6Yins25, S5	1.76314
					Test details	Mean rank 1	Mean rank 2	Mean rank diff,	n1	n2	Z
					Gdf6Y* vs. Gdf6X	10	6.2	3.8	10	5	1.173
					Gdf6Y* vs. Gdf6Y	10	15.8	-5.8	10	5	1.79
	Smad9 luciferase assay				Smad9: Statistical analyses with GraphPad Prism 9.0.2
	group	sample	relative luciferase activity		Kruskal-Wallis test
	gdf6X	gdf6X, S1	2.08466		P value	<0,0001
	gdf6X	gdf6X, S2	3.18385		Exact or approximate P value?	Exact
	gdf6X	gdf6X, S3	3.63301		P value summary	****
	gdf6X	gdf6X, S4	4.21297		Do the medians vary signif. (P < 0.05)?	Yes
	gdf6X	gdf6X, S5	4.92775		Number of groups	3
	gdf6Y	gdf6Y, S1	1.87443		Kruskal-Wallis statistic	14.43
	gdf6Y	gdf6Y, S2	2.47994
	gdf6Y	gdf6Y, S3	3.39762		Data summary
	gdf6Y	gdf6Y, S4	3.61595		Number of treatments (columns)	3
	gdf6Y	gdf6Y, S5	4.25971		Number of values (total)	20
	mutant gdf6Y*	gdf6Ydel9, S1	0.837845
	mutant gdf6Y*	gdf6Ydel9, S2	1.02938		Multiple comparisons
	mutant gdf6Y*	gdf6Ydel9, S3	1.22189		Number of families	1
	mutant gdf6Y*	gdf6Ydel9, S4	1.23099		Number of comparisons per family	2
	mutant gdf6Y*	gdf6Ydel9, S5	1.54385		Alpha	0.05
	mutant gdf6Y*	gdf6Yins25, S1	0.422555
	mutant gdf6Y*	gdf6Yins25, S2	0.736125		Dunn's multiple comparisons test	Mean rank diff,	Significant?	Summary	Adjusted P Value	C-?
	mutant gdf6Y*	gdf6Yins25, S3	0.769518		Gdf6Y* vs. Gdf6X	-10.7	Yes	**	0.0019	A	Gdf6X
	mutant gdf6Y*	gdf6Yins25, S4	0.921843		Gdf6Y* vs. Gdf6Y	-9.3	Yes	**	0.0082	B	Gdf6Y
	mutant gdf6Y*	gdf6Yins25, S5	1.286
					Test details	Mean rank 1	Mean rank 2	Mean rank diff,	n1	n2	Z
					Gdf6Y* vs. Gdf6X	5.5	16.2	-10.7	10	5	3.302
					Gdf6Y* vs. Gdf6Y	5.5	14.8	-9.3	10	5	2.87

## Sheet: Figure 3c
Figure 3c			minimum distance to amh signal		minimum distance to ddx4 signal			Violin plot: Statistical analyses with GraphPad Prism 9.0.2				Frequency distribution amh			Frequency distribution ddx4
	sample	signal	distance [µm]	<8 µm Yes/No	distance [µm]	<8 µm Yes/No		Table Analyzed	minimum distance <8 µm			Bin Center [µm]	% Frequency		Bin Center [µm]	% Frequency
	0dph_XY-male_01	S1_gdf6Y_01	0.284362	Yes	2.47301	Yes						0	0		0	0
	0dph_XY-male_01	S1_gdf6Y_02	1.36752	Yes	2.927	Yes		Column B	distance to ddx4 signal			0.1	0		0.1	0
	0dph_XY-male_01	S1_gdf6Y_03	1.33595	Yes	3.26786	Yes		vs.	vs,			0.2	0.446429		0.2	0
	0dph_XY-male_01	S1_gdf6Y_04	1.0462	Yes	4.10733	Yes		Column A	distance to amh signal			0.3	1.78571		0.3	0
	0dph_XY-male_01	S1_gdf6Y_05	0.984422	Yes	2.03345	Yes						0.4	2.23214		0.4	0
	0dph_XY-male_01	S1_gdf6Y_06	0.628444	Yes	1.99814	Yes		Mann Whitney test				0.5	2.67857		0.5	1.78571
	0dph_XY-male_01	S1_gdf6Y_07	0.566452	Yes	1.76286	Yes		P value	<0,0001			0.6	4.01786		0.6	0.446429
	0dph_XY-male_01	S1_gdf6Y_08	1.10873	Yes	2.78025	Yes		Exact or approximate P value?	Approximate			0.7	3.125		0.7	2.23214
	0dph_XY-male_01	S1_gdf6Y_09	13.5069	No	5.4815	Yes		P value summary	****			0.8	4.46429		0.8	1.78571
	0dph_XY-male_01	S1_gdf6Y_10	2.19708	Yes	2.24963	Yes		Significantly different (P < 0.05)?	Yes			0.9	6.25		0.9	1.78571
	0dph_XY-male_01	S1_gdf6Y_11	9.61048	No	6.13046	Yes		One- or two-tailed P value?	Two-tailed			1	3.125		1	4.01786
	0dph_XY-male_01	S1_gdf6Y_12	1.25392	Yes	2.60584	Yes		Sum of ranks in column A,B	38051 , 52049			1.1	7.58929		1.1	4.46429
	0dph_XY-male_01	S1_gdf6Y_13	0.865633	Yes	1.55601	Yes		Mann-Whitney U	15473			1.2	3.125		1.2	1.78571
	0dph_XY-male_01	S1_gdf6Y_14	0.896737	Yes	1.02764	Yes						1.3	6.25		1.3	4.46429
	0dph_XY-male_01	S1_gdf6Y_15	1.17104	Yes	0.80948	Yes		Difference between medians				1.4	4.91071		1.4	2.67857
	0dph_XY-male_01	S1_gdf6Y_16	0.871267	Yes	1.97716	Yes		Median of column A	1,378, n=212			1.5	3.57143		1.5	2.23214
	0dph_XY-male_01	S1_gdf6Y_17	1.45983	Yes	2.03423	Yes		Median of column B	1,992, n=212			1.6	3.125		1.6	5.35714
	0dph_XY-male_01	S1_gdf6Y_18	0.957185	Yes	3.48953	Yes		Difference: Actual	0.6134			1.7	2.23214		1.7	2.67857
	0dph_XY-male_01	S1_gdf6Y_19	1.09712	Yes	1.11649	Yes		Difference: Hodges-Lehmann	0.5369			1.8	2.67857		1.8	4.91071
	0dph_XY-male_01	S1_gdf6Y_20	2.14257	Yes	2.91653	Yes		95.00% CI of difference	0,3534 to 0,7207			1.9	3.125		1.9	5.35714
	0dph_XY-male_01	S1_gdf6Y_21	14.1879	No	3.61076	Yes		Exact or approximate CI?	Approximate			2	2.67857		2	6.25
	0dph_XY-male_01	S1_gdf6Y_22	2.95844	Yes	4.13411	Yes						2.1	1.78571		2.1	1.33929
	0dph_XY-male_01	S1_gdf6Y_23	2.24487	Yes	3.1309	Yes		Descriptive statistics	amh	ddx4		2.2	0.892857		2.2	3.57143
	0dph_XY-male_01	S1_gdf6Y_24	1.92903	Yes	2.65526	Yes		Number of values	212	212		2.3	2.23214		2.3	1.78571
	0dph_XY-male_01	S1_gdf6Y_25	0.651591	Yes	7.95092	Yes						2.4	2.23214		2.4	1.78571
	0dph_XY-male_01	S1_gdf6Y_26	0.908528	Yes	1.6738	Yes		Minimum	0.2469	0.4742		2.5	2.23214		2.5	2.67857
	0dph_XY-male_01	S1_gdf6Y_27	1.07352	Yes	1.64283	Yes		25% Percentile	0.915	1.388		2.6	2.23214		2.6	1.33929
	0dph_XY-male_01	S1_gdf6Y_28	1.34435	Yes	7.41701	Yes		Median	1.378	1.992		2.7	0.892857		2.7	1.78571
	0dph_XY-male_01	S1_gdf6Y_29	4.54241	Yes	1.13211	Yes		75% Percentile	2.285	2.908		2.8	0.892857		2.8	2.67857
	0dph_XY-male_01	S1_gdf6Y_30	2.97874	Yes	0.984644	Yes		Maximum	7.353	7.951		2.9	0.892857		2.9	2.67857
	0dph_XY-male_01	S1_gdf6Y_31	1.02753	Yes	1.42751	Yes						3	3.125		3	0.892857
	0dph_XY-male_01	S1_gdf6Y_32	2.83284	Yes	2.0955	Yes		Mean	1.725	2.328		3.1	0		3.1	2.23214
	0dph_XY-male_01	S1_gdf6Y_33	1.24679	Yes	3.3141	Yes		Std. Deviation	1.151	1.35		3.2	0.892857		3.2	0.892857
	0dph_XY-male_01	S1_gdf6Y_34	1.58524	Yes	1.40477	Yes		Std. Error of Mean	0.07902	0.09269		3.3	1.33929		3.3	0.892857
	0dph_XY-male_01	S1_gdf6Y_35	0.870234	Yes	1.99493	Yes						3.4	0.892857		3.4	1.78571
	0dph_XY-male_01	S1_gdf6Y_36	1.08672	Yes	1.88926	Yes		Lower 95% CI	1.569	2.145		3.5	0		3.5	0.446429
	0dph_XY-male_01	S1_gdf6Y_37	3.76189	Yes	1.90937	Yes		Upper 95% CI	1.881	2.511		3.6	0		3.6	2.67857
	0dph_XY-male_01	S1_gdf6Y_38	0.811366	Yes	2.86105	Yes						3.7	1.33929		3.7	2.67857
	0dph_XY-male_01	S1_gdf6Y_39	1.10002	Yes	2.02631	Yes		Mean ranks	179.5	245.5		3.8	0.892857		3.8	0.892857
	0dph_XY-male_01	S1_gdf6Y_40	1.30083	Yes	0.681176	Yes						3.9	0.446429		3.9	0.446429
	0dph_XY-male_01	S1_gdf6Y_41	0.94085	Yes	1.65379	Yes			mode (bin width: 0,1 µm) of minimum distance [µm]			4	0		4	0
	0dph_XY-male_01	S1_gdf6Y_42	0.879621	Yes	1.92713	Yes		sample	amh	ddx4		4.1	0.892857		4.1	0.892857
	0dph_XY-male_01	S1_gdf6Y_43	0.580793	Yes	1.17766	Yes		0dph_XY-male_01	1.1	2		4.2	0.446429		4.2	0
	0dph_XY-male_01	S1_gdf6Y_44	1.82485	Yes	1.32402	Yes		0dph_XY-male_02	1.6	2		4.3	0		4.3	0.446429
	0dph_XY-male_01	S1_gdf6Y_45	0.694154	Yes	1.9386	Yes		0dph_XY-male_03	0.8	1.8		4.4	0		4.4	0.446429
	0dph_XY-male_01	S1_gdf6Y_46	1.90547	Yes	1.597	Yes		0dph_XY-male_04	1.5	3.7		4.5	0.446429		4.5	0.446429
	0dph_XY-male_01	S1_gdf6Y_47	1.07517	Yes	1.89254	Yes						4.6	0		4.6	0.446429
	0dph_XY-male_01	S1_gdf6Y_48	1.35653	Yes	2.50026	Yes						4.7	0		4.7	0.446429
	0dph_XY-male_01	S1_gdf6Y_49	1.13613	Yes	2.39432	Yes						4.8	0		4.8	0
	0dph_XY-male_01	S1_gdf6Y_50	2.41544	Yes	1.57848	Yes						4.9	0		4.9	0.446429
	0dph_XY-male_01	S1_gdf6Y_51	2.00468	Yes	0.914302	Yes						5	0		5	0.446429
	0dph_XY-male_01	S1_gdf6Y_52	0.440535	Yes	0.48232	Yes						5.1	0		5.1	0.446429
	0dph_XY-male_01	S1_gdf6Y_53	1.12478	Yes	0.992275	Yes						5.2	0.446429		5.2	0
	0dph_XY-male_01	S1_gdf6Y_54	1.32662	Yes	0.738085	Yes						5.3	0		5.3	0
	0dph_XY-male_01	S1_gdf6Y_55	1.0553	Yes	1.14659	Yes						5.4	0		5.4	0.446429
	0dph_XY-male_01	S1_gdf6Y_56	0.507421	Yes	3.22731	Yes						5.5	0		5.5	0.892857
	0dph_XY-male_01	S1_gdf6Y_57	1.29204	Yes	1.14912	Yes						5.6	0.446429		5.6	0
	0dph_XY-male_01	S1_gdf6Y_58	1.43465	Yes	1.32888	Yes						5.7	0		5.7	0
	0dph_XY-male_01	S1_gdf6Y_59	2.59634	Yes	1.27767	Yes						5.8	0		5.8	0
	0dph_XY-male_01	S1_gdf6Y_60	0.937011	Yes	0.962634	Yes						5.9	0		5.9	0
	0dph_XY-male_01	S1_gdf6Y_61	0.845986	Yes	0.690139	Yes						6	0		6	0
	0dph_XY-male_01	S1_gdf6Y_62	0.575386	Yes	1.28769	Yes						6.1	0.446429		6.1	0.446429
	0dph_XY-male_01	S1_gdf6Y_63	0.632441	Yes	0.84468	Yes						6.2	0		6.2	0
	0dph_XY-male_01	S1_gdf6Y_64	0.470439	Yes	1.29738	Yes						6.3	0		6.3	0.892857
	0dph_XY-male_01	S1_gdf6Y_65	1.2938	Yes	1.21507	Yes						6.4	0		6.4	0
	0dph_XY-male_01	S1_gdf6Y_66	1.86407	Yes	1.08693	Yes						6.5	0.446429		6.5	0.446429
	0dph_XY-male_01	S1_gdf6Y_67	0.818955	Yes	1.72654	Yes						6.6	0		6.6	0
	0dph_XY-male_01	S1_gdf6Y_68	1.21526	Yes	1.97825	Yes						6.7	0		6.7	0
	0dph_XY-male_01	S1_gdf6Y_69	1.68256	Yes	3.07549	Yes						6.8	0		6.8	0.446429
	0dph_XY-male_02	S2_gdf6Y_01	1.64829	Yes	1.58672	Yes						6.9	0		6.9	0
	0dph_XY-male_02	S2_gdf6Y_02	1.86575	Yes	2.44242	Yes						7	0		7	0
	0dph_XY-male_02	S2_gdf6Y_03	1.6801	Yes	3.40842	Yes						7.1	0		7.1	0
	0dph_XY-male_02	S2_gdf6Y_04	3.41423	Yes	2.02252	Yes						7.2	0		7.2	0
	0dph_XY-male_02	S2_gdf6Y_05	2.01323	Yes	1.7706	Yes						7.3	0		7.3	0
	0dph_XY-male_02	S2_gdf6Y_06	1.33244	Yes	2.71014	Yes						7.4	0.446429		7.4	0.446429
	0dph_XY-male_02	S2_gdf6Y_07	3.25462	Yes	2.34114	Yes						7.5	0		7.5	0
	0dph_XY-male_02	S2_gdf6Y_08	2.62777	Yes	3.56322	Yes						7.6	0		7.6	0
	0dph_XY-male_02	S2_gdf6Y_09	2.9387	Yes	1.80195	Yes						7.7	0		7.7	0
	0dph_XY-male_02	S2_gdf6Y_10	2.29174	Yes	5.508	Yes						7.8	0		7.8	0
	0dph_XY-male_02	S2_gdf6Y_11	1.27895	Yes	2.03133	Yes						7.9	0		7.9	0
	0dph_XY-male_02	S2_gdf6Y_12	0.246881	Yes	1.64457	Yes						8	0		8	0.446429
	0dph_XY-male_02	S2_gdf6Y_13	1.10153	Yes	1.47472	Yes						8.1	0		8.1	0
	0dph_XY-male_02	S2_gdf6Y_14	2.61094	Yes	1.27918	Yes						8.2	0		8.2	0
	0dph_XY-male_02	S2_gdf6Y_15	2.26664	Yes	1.75377	Yes						8.3	0		8.3	0
	0dph_XY-male_02	S2_gdf6Y_16	14.2222	No	13.2478	No						8.4	0		8.4	0
	0dph_XY-male_02	S2_gdf6Y_17	2.02627	Yes	1.92867	Yes						8.5	0		8.5	0
	0dph_XY-male_02	S2_gdf6Y_18	3.76479	Yes	1.46349	Yes						8.6	0		8.6	0
	0dph_XY-male_02	S2_gdf6Y_19	16.5313	No	2.01248	Yes						8.7	0		8.7	0
	0dph_XY-male_02	S2_gdf6Y_20	0.815146	Yes	2.84748	Yes						8.8	0		8.8	0
	0dph_XY-male_02	S2_gdf6Y_21	1.63618	Yes	1.55282	Yes						8.9	0		8.9	0.446429
	0dph_XY-male_02	S2_gdf6Y_22	2.12499	Yes	1.65351	Yes						9	0		9	0
	0dph_XY-male_02	S2_gdf6Y_23	3.25949	Yes	1.76484	Yes						9.1	0		9.1	0
	0dph_XY-male_02	S2_gdf6Y_24	15.474	No	17.4075	No						9.2	0		9.2	0
	0dph_XY-male_02	S2_gdf6Y_25	10.8868	No	15.1045	No						9.3	0		9.3	0
	0dph_XY-male_02	S2_gdf6Y_26	3.00953	Yes	2.17613	Yes						9.4	0		9.4	0.446429
	0dph_XY-male_02	S2_gdf6Y_27	1.13061	Yes	1.38478	Yes						9.5	0		9.5	0
	0dph_XY-male_02	S2_gdf6Y_28	1.76314	Yes	2.76768	Yes						9.6	0.446429		9.6	0
	0dph_XY-male_02	S2_gdf6Y_29	7.35301	Yes	9.37107	No						9.7	0		9.7	0.446429
	0dph_XY-male_02	S2_gdf6Y_30	1.60382	Yes	3.0517	Yes						9.8	0		9.8	0
	0dph_XY-male_02	S2_gdf6Y_31	2.99474	Yes	2.19411	Yes						9.9	0		9.9	0
	0dph_XY-male_02	S2_gdf6Y_32	2.95146	Yes	2.51654	Yes						10	0		10	0
	0dph_XY-male_02	S2_gdf6Y_33	3.03583	Yes	0.963939	Yes						10.1	0		10.1	0
	0dph_XY-male_02	S2_gdf6Y_34	16.2802	No	15.9983	No						10.2	0		10.2	0
	0dph_XY-male_02	S2_gdf6Y_35	2.26353	Yes	2.3495	Yes						10.3	0		10.3	0
	0dph_XY-male_02	S2_gdf6Y_36	14.4558	No	14.6915	No						10.4	0		10.4	0
	0dph_XY-male_02	S2_gdf6Y_37	2.48107	Yes	0.474194	Yes						10.5	0		10.5	0
	0dph_XY-male_02	S2_gdf6Y_38	6.05316	Yes	8.90034	No						10.6	0		10.6	0
	0dph_XY-male_02	S2_gdf6Y_39	1.77848	Yes	2.11396	Yes						10.7	0		10.7	0
	0dph_XY-male_02	S2_gdf6Y_40	1.54818	Yes	2.73594	Yes						10.8	0		10.8	0
	0dph_XY-male_02	S2_gdf6Y_41	4.11359	Yes	4.96962	Yes						10.9	0.446429		10.9	0
	0dph_XY-male_02	S2_gdf6Y_42	1.61286	Yes	3.40755	Yes						11	0		11	0
	0dph_XY-male_02	S2_gdf6Y_43	5.19537	Yes	9.65162	No						11.1	0		11.1	0
	0dph_XY-male_02	S2_gdf6Y_44	1.33734	Yes	1.0153	Yes						11.2	0		11.2	0
	0dph_XY-male_02	S2_gdf6Y_45	1.7462	Yes	0.939324	Yes						11.3	0		11.3	0
	0dph_XY-male_02	S2_gdf6Y_46	6.54126	Yes	11.6912	No						11.4	0		11.4	0
	0dph_XY-male_02	S2_gdf6Y_47	2.63269	Yes	2.18932	Yes						11.5	0		11.5	0
	0dph_XY-male_02	S2_gdf6Y_48	3.27841	Yes	0.813889	Yes						11.6	0		11.6	0
	0dph_XY-male_02	S2_gdf6Y_49	4.2302	Yes	2.88	Yes						11.7	0		11.7	0.892857
	0dph_XY-male_02	S2_gdf6Y_50	11.9543	No	15.9585	No						11.8	0		11.8	0
	0dph_XY-male_02	S2_gdf6Y_51	1.96617	Yes	0.538707	Yes						11.9	0		11.9	0
	0dph_XY-male_02	S2_gdf6Y_52	1.44956	Yes	2.20185	Yes						12	0.446429		12	0
	0dph_XY-male_02	S2_gdf6Y_53	3.16469	Yes	2.98369	Yes						12.1	0		12.1	0
	0dph_XY-male_02	S2_gdf6Y_54	2.41542	Yes	1.90296	Yes						12.2	0		12.2	0
	0dph_XY-male_02	S2_gdf6Y_55	15.0211	No	5.11503	Yes						12.3	0		12.3	0
	0dph_XY-male_02	S2_gdf6Y_56	5.57946	Yes	2.04753	Yes						12.4	0		12.4	0
	0dph_XY-male_02	S2_gdf6Y_57	2.00262	Yes	5.35002	Yes						12.5	0		12.5	0
	0dph_XY-male_02	S2_gdf6Y_58	2.41629	Yes	6.75589	Yes						12.6	0		12.6	0
	0dph_XY-male_02	S2_gdf6Y_59	0.693129	Yes	1.07692	Yes						12.7	0		12.7	0
	0dph_XY-male_02	S2_gdf6Y_60	2.94702	Yes	2.34805	Yes						12.8	0		12.8	0
	0dph_XY-male_02	S2_gdf6Y_61	4.05527	Yes	1.09838	Yes						12.9	0		12.9	0
	0dph_XY-male_02	S2_gdf6Y_62	13.072	No	14.8291	No						13	0		13	0
	0dph_XY-male_03	S3_gdf6Y_01	0.62917	Yes	1.47528	Yes						13.1	0.446429		13.1	0
	0dph_XY-male_03	S3_gdf6Y_02	1.49769	Yes	1.79767	Yes						13.2	0		13.2	0.446429
	0dph_XY-male_03	S3_gdf6Y_03	0.821934	Yes	1.64801	Yes						13.3	0		13.3	0
	0dph_XY-male_03	S3_gdf6Y_04	1.0351	Yes	2.79247	Yes						13.4	0		13.4	0
	0dph_XY-male_03	S3_gdf6Y_05	0.330305	Yes	1.79271	Yes						13.5	0.446429		13.5	0
	0dph_XY-male_03	S3_gdf6Y_06	1.30409	Yes	1.80811	Yes						13.6	0		13.6	0
	0dph_XY-male_03	S3_gdf6Y_07	1.15507	Yes	2.11613	Yes						13.7	0		13.7	0
	0dph_XY-male_03	S3_gdf6Y_08	1.87402	Yes	1.56601	Yes						13.8	0		13.8	0
	0dph_XY-male_03	S3_gdf6Y_09	0.252563	Yes	2.53115	Yes						13.9	0		13.9	0
	0dph_XY-male_03	S3_gdf6Y_10	3.65079	Yes	11.7364	No						14	0		14	0
	0dph_XY-male_03	S3_gdf6Y_11	1.25219	Yes	0.730085	Yes						14.1	0		14.1	0
	0dph_XY-male_03	S3_gdf6Y_12	2.46246	Yes	2.97385	Yes						14.2	0.892857		14.2	0
	0dph_XY-male_03	S3_gdf6Y_13	1.84504	Yes	3.55758	Yes						14.3	0		14.3	0
	0dph_XY-male_03	S3_gdf6Y_14	1.7848	Yes	1.90265	Yes						14.4	0		14.4	0
	0dph_XY-male_03	S3_gdf6Y_15	0.523713	Yes	6.28809	Yes						14.5	0.446429		14.5	0
	0dph_XY-male_03	S3_gdf6Y_16	0.431222	Yes	2.56668	Yes						14.6	0		14.6	0
	0dph_XY-male_03	S3_gdf6Y_17	1.51544	Yes	4.3423	Yes						14.7	0		14.7	0.446429
	0dph_XY-male_03	S3_gdf6Y_18	0.771735	Yes	1.70586	Yes						14.8	0		14.8	0.446429
	0dph_XY-male_03	S3_gdf6Y_19	0.793665	Yes	1.41183	Yes						14.9	0		14.9	0
	0dph_XY-male_03	S3_gdf6Y_20	0.889202	Yes	1.57207	Yes						15	0.446429		15	0
	0dph_XY-male_03	S3_gdf6Y_21	1.11452	Yes	2.45919	Yes						15.1	0		15.1	0.446429
	0dph_XY-male_03	S3_gdf6Y_22	0.871306	Yes	0.692938	Yes						15.2	0		15.2	0
	0dph_XY-male_03	S3_gdf6Y_23	0.378057	Yes	1.82069	Yes						15.3	0		15.3	0
	0dph_XY-male_03	S3_gdf6Y_24	1.02426	Yes	1.8147	Yes						15.4	0		15.4	0
	0dph_XY-male_03	S3_gdf6Y_25	0.897402	Yes	4.36463	Yes						15.5	0.446429		15.5	0
	0dph_XY-male_03	S3_gdf6Y_26	0.606928	Yes	0.80583	Yes						15.6	0		15.6	0
	0dph_XY-male_03	S3_gdf6Y_27	1.07692	Yes	1.83266	Yes						15.7	0		15.7	0
	0dph_XY-male_03	S3_gdf6Y_28	0.870471	Yes	1.39628	Yes						15.8	0		15.8	0
	0dph_XY-male_03	S3_gdf6Y_29	0.81187	Yes	3.69348	Yes						15.9	0		15.9	0
	0dph_XY-male_03	S3_gdf6Y_30	0.508806	Yes	1.55081	Yes						16	0		16	0.892857
	0dph_XY-male_03	S3_gdf6Y_31	0.488363	Yes	1.09668	Yes						16.1	0		16.1	0
	0dph_XY-male_03	S3_gdf6Y_32	1.75443	Yes	0.991478	Yes						16.2	0		16.2	0
	0dph_XY-male_03	S3_gdf6Y_33	3.67963	Yes	1.25725	Yes						16.3	0.446429		16.3	0
	0dph_XY-male_03	S3_gdf6Y_34	1.41158	Yes	1.01616	Yes						16.4	0		16.4	0
	0dph_XY-male_03	S3_gdf6Y_35	2.32374	Yes	1.86952	Yes						16.5	0.446429		16.5	0
	0dph_XY-male_03	S3_gdf6Y_36	0.795282	Yes	1.26447	Yes						16.6	0		16.6	0
	0dph_XY-male_03	S3_gdf6Y_37	0.70054	Yes	4.94858	Yes						16.7	0		16.7	0
	0dph_XY-male_03	S3_gdf6Y_38	0.29785	Yes	4.61336	Yes						16.8	0		16.8	0
	0dph_XY-male_03	S3_gdf6Y_39	0.598442	Yes	1.67116	Yes						16.9	0		16.9	0
	0dph_XY-male_03	S3_gdf6Y_40	1.41199	Yes	2.88281	Yes						17	0		17	0
	0dph_XY-male_03	S3_gdf6Y_41	0.742541	Yes	2.18258	Yes						17.1	0		17.1	0
	0dph_XY-male_03	S3_gdf6Y_42	1.34961	Yes	0.52309	Yes						17.2	0		17.2	0
	0dph_XY-male_03	S3_gdf6Y_43	0.459559	Yes	0.616102	Yes						17.3	0		17.3	0
	0dph_XY-male_03	S3_gdf6Y_44	1.37466	Yes	1.03684	Yes						17.4	0		17.4	0.446429
	0dph_XY-male_03	S3_gdf6Y_45	1.37381	Yes	0.87731	Yes						17.5	0		17.5	0
	0dph_XY-male_03	S3_gdf6Y_46	1.14625	Yes	2.50695	Yes						17.6	0		17.6	0
	0dph_XY-male_04	S4_gdf6Y_01	1.4168	Yes	6.30225	Yes						17.7	0		17.7	0
	0dph_XY-male_04	S4_gdf6Y_02	3.43378	Yes	4.68101	Yes						17.8	0		17.8	0
	0dph_XY-male_04	S4_gdf6Y_03	1.04249	Yes	2.84841	Yes						17.9	0		17.9	0
	0dph_XY-male_04	S4_gdf6Y_04	0.701196	Yes	3.18039	Yes						18	0		18	0
	0dph_XY-male_04	S4_gdf6Y_05	2.65239	Yes	3.92215	Yes
	0dph_XY-male_04	S4_gdf6Y_06	0.890414	Yes	2.00596	Yes						Descriptive statistics	amh		Descriptive statistics	ddx4
	0dph_XY-male_04	S4_gdf6Y_07	1.63448	Yes	3.5908	Yes						Total number of values	224		Total number of values	224
	0dph_XY-male_04	S4_gdf6Y_08	0.934343	Yes	1.85893	Yes						Number of excluded values	0		Number of excluded values	0
	0dph_XY-male_04	S4_gdf6Y_09	1.47545	Yes	4.45305	Yes						Number of binned values	224		Number of binned values	224
	0dph_XY-male_04	S4_gdf6Y_10	2.1347	Yes	1.60821	Yes
	0dph_XY-male_04	S4_gdf6Y_11	1.31521	Yes	3.73131	Yes						Minimum	0.246881		Minimum	0.474194
	0dph_XY-male_04	S4_gdf6Y_12	1.88381	Yes	0.936181	Yes						25% Percentile	0.944934		25% Percentile	1.41575
	0dph_XY-male_04	S4_gdf6Y_13	0.815212	Yes	2.23453	Yes						Median	1.45091		Median	2.02882
	0dph_XY-male_04	S4_gdf6Y_14	2.31688	Yes	3.81101	Yes						75% Percentile	2.46015		75% Percentile	3.16802
	0dph_XY-male_04	S4_gdf6Y_15	2.55496	Yes	3.67442	Yes						Maximum	16.5313		Maximum	17.4075
	0dph_XY-male_04	S4_gdf6Y_16	2.4532	Yes	1.47393	Yes
	0dph_XY-male_04	S4_gdf6Y_17	2.9573	Yes	1.37713	Yes						Mean	2.37004		Mean	2.91112
	0dph_XY-male_04	S4_gdf6Y_18	2.01311	Yes	2.03442	Yes						Std. Deviation	2.97594		Std. Deviation	2.85875
	0dph_XY-male_04	S4_gdf6Y_19	1.07824	Yes	3.59192	Yes						Std. Error of Mean	0.198838		Std. Error of Mean	0.191008
	0dph_XY-male_04	S4_gdf6Y_20	1.18064	Yes	1.89762	Yes
	0dph_XY-male_04	S4_gdf6Y_21	1.35579	Yes	3.35352	Yes						Lower 95% CI of mean	1.9782		Lower 95% CI of mean	2.53471
	0dph_XY-male_04	S4_gdf6Y_22	0.418546	Yes	1.11001	Yes						Upper 95% CI of mean	2.76189		Upper 95% CI of mean	3.28753
	0dph_XY-male_04	S4_gdf6Y_23	1.09776	Yes	3.68226	Yes						mode highlighted in orange			mode highlighted in orange
	0dph_XY-male_04	S4_gdf6Y_24	2.49914	Yes	1.15627	Yes
	0dph_XY-male_04	S4_gdf6Y_25	1.93624	Yes	3.1255	Yes
	0dph_XY-male_04	S4_gdf6Y_26	2.49952	Yes	3.37639	Yes
	0dph_XY-male_04	S4_gdf6Y_27	0.425714	Yes	1.31332	Yes
	0dph_XY-male_04	S4_gdf6Y_28	1.38193	Yes	6.51507	Yes
	0dph_XY-male_04	S4_gdf6Y_29	1.17386	Yes	1.05395	Yes
	0dph_XY-male_04	S4_gdf6Y_30	1.07534	Yes	1.29628	Yes
	0dph_XY-male_04	S4_gdf6Y_31	1.45226	Yes	2.32848	Yes
	0dph_XY-male_04	S4_gdf6Y_32	0.749391	Yes	2.71359	Yes
	0dph_XY-male_04	S4_gdf6Y_33	1.73345	Yes	2.19742	Yes
	0dph_XY-male_04	S4_gdf6Y_34	1.21567	Yes	1.98853	Yes
	0dph_XY-male_04	S4_gdf6Y_35	1.56248	Yes	2.87049	Yes
	0dph_XY-male_04	S4_gdf6Y_36	3.65153	Yes	2.83508	Yes
	0dph_XY-male_04	S4_gdf6Y_37	1.65378	Yes	1.23178	Yes
	0dph_XY-male_04	S4_gdf6Y_38	2.77847	Yes	3.73808	Yes
	0dph_XY-male_04	S4_gdf6Y_39	2.08423	Yes	3.71571	Yes
	0dph_XY-male_04	S4_gdf6Y_40	2.42073	Yes	3.11583	Yes
	0dph_XY-male_04	S4_gdf6Y_41	2.40571	Yes	1.49743	Yes
	0dph_XY-male_04	S4_gdf6Y_42	3.93795	Yes	2.35132	Yes
	0dph_XY-male_04	S4_gdf6Y_43	1.46223	Yes	3.63219	Yes
	0dph_XY-male_04	S4_gdf6Y_44	2.7112	Yes	3.75231	Yes
	0dph_XY-male_04	S4_gdf6Y_45	3.19954	Yes	1.94568	Yes
	0dph_XY-male_04	S4_gdf6Y_46	0.611414	Yes	2.43359	Yes
	0dph_XY-male_04	S4_gdf6Y_47	1.46009	Yes	2.58477	Yes

## Sheet: Figure 4c
Figure 4c
	Overrepresentation analysis (ORA) using WebGestalt 2019 (WEB-based GEne SeT AnaLysis Toolkit; https://www.webgestalt.org/)
	Enrichment method: ORA
	Organism: drerio
	Enrichment Categories: pathway_KEGG
	Interesting list: textAreaUpload_1723471447.txt. ID type: genesymbol
	The interesting list contains 169 user IDs in which 101 user IDs are unambiguously mapped to 101 unique entrezgene IDs and 68 user IDs can not be mapped to any entrezgene ID.
	The GO Slim summary are based upon the 101 unique entrezgene IDs.
	Among 101 unique entrezgene IDs, 29 IDs are annotated to the selected functional categories and also in the reference list, which are used for the enrichment analysis.
	Reference list: uploads/Reflist-genesymbol_1723471447.txt ID type: genesymbol
	The reference list can be mapped to 10281 entrezgene IDs and 3447 IDs are annotated to the selected functional categories that are used as the reference for the enrichment analysis.
	Parameters for the enrichment analysis:
	Minimum number of IDs in the category: 5
	Maximum number of IDs in the category: 2000
	FDR Method: BH
	Significance Level: FDR < 0.05
	Based on the above parameters, 6 categories are identified as enriched categories and all are shown in this report.
	geneSet	description	link	size	overlap	expect	enrichmentRatio	pValue	FDR	overlapId	userId
	dre04114	Oocyte meiosis	http://www.kegg.jp/kegg-bin/show_pathway?dre04114+100005885+100307086+280649+406353+445208+445246+445392+550434+58025	77	9	0.64781	13.893	6.01937e-09	9.39022e-07	100005885;100307086;280649;406353;445208;445246;445392;550434;58025	cdc20;camk2d1;pttg1;mad2l1;plk1;fbxo5;spdya;aurka;ccnb1
	dre04914	Progesterone-mediated oocyte maturation	http://www.kegg.jp/kegg-bin/show_pathway?dre04914+100005885+280649+404206+445246+550434+58025	62	6	0.521613	11.5028	9.11463e-06	0.000478274	100005885;280649;404206;445246;550434;58025	ccna1;mad2l1;plk1;spdya;aurka;ccnb1
	dre04110	Cell cycle	http://www.kegg.jp/kegg-bin/show_pathway?dre04110+100307086+280649+404206+406353+550434+564533+58025	95	7	0.799246	8.75826	9.19757e-06	0.000478274	100307086;280649;404206;406353;550434;564533;58025	ccna1;cdc20;pttg1;stag1a;mad2l1;plk1;ccnb1
	dre03430	Mismatch repair	http://www.kegg.jp/kegg-bin/show_pathway?dre03430+259256+260437+327491+406778	19	4	0.159849	25.0236	1.43654e-05	0.00056025	259256;260437;327491;406778	rfc3;msh6;rpa1;exo1
	dre03440	Homologous recombination	http://www.kegg.jp/kegg-bin/show_pathway?dre03440+327491+394119+406487	28	3	0.235567	12.7352	0.00152329	0.0475267	327491;394119;406487	rad54l;rpa1;rad51
	dre03030	DNA replication	http://www.kegg.jp/kegg-bin/show_pathway?dre03030+259256+30440+327491	30	3	0.252393	11.8862	0.00186661	0.0485318	259256;30440;327491	rfc3;prim1;rpa1
	INPUT
	interesting list		unmapped list				mapping table
	ESPL1		ESPL1				userId	geneSymbol	geneName	entrezgene	gLink
	pane1		CABZ01051901.1				pane1	pane1	proliferation associated nuclear element	402852	https://www.ncbi.nlm.nih.gov/gene/?term=402852
	CABZ01051901.1		CU326366.3				sycp1	sycp1	synaptonemal complex protein 1	402797	https://www.ncbi.nlm.nih.gov/gene/?term=402797
	sycp1		CENPQ				si:ch211-69g19.2	si:ch211-69g19.2	si:ch211-69g19.2	564374	https://www.ncbi.nlm.nih.gov/gene/?term=564374
	CU326366.3		CEP135				kpna2	kpna2	karyopherin alpha 2 (RAG cohort 1, importin alpha 1)	436607	https://www.ncbi.nlm.nih.gov/gene/?term=436607
	si:ch211-69g19.2		GSG2				rfc3	rfc3	replication factor C (activator 1) 3	259256	https://www.ncbi.nlm.nih.gov/gene/?term=259256
	CENPQ		CABZ01078499.2				msh6	msh6	mutS homolog 6 (E. coli)	260437	https://www.ncbi.nlm.nih.gov/gene/?term=260437
	kpna2		CHST6				stm	stm	starmaker	386700	https://www.ncbi.nlm.nih.gov/gene/?term=386700
	rfc3		tuba1l				parpbp	parpbp	PARP1 binding protein	678635	https://www.ncbi.nlm.nih.gov/gene/?term=678635
	msh6		FGD4 (2 of 2)				ccna1	ccna1	cyclin A1	404206	https://www.ncbi.nlm.nih.gov/gene/?term=404206
	stm		GTSF1				si:ch211-197g15.5	si:ch211-197g15.5	si:ch211-197g15.5	555512	https://www.ncbi.nlm.nih.gov/gene/?term=555512
	parpbp		KIF20B				sall4	sall4	spalt-like transcription factor 4	572527	https://www.ncbi.nlm.nih.gov/gene/?term=572527
	ccna1		zgc:110727				si:ch211-67f13.7	si:ch211-67f13.7	si:ch211-67f13.7	565426	https://www.ncbi.nlm.nih.gov/gene/?term=565426
	CEP135		BUB1B (1 of 2)				mis18a	mis18a	MIS18 kinetochore protein A	553502	https://www.ncbi.nlm.nih.gov/gene/?term=553502
	si:ch211-197g15.5		GBGT1 (3 of 10)				tdrd6	tdrd6	tudor domain containing 6	565665	https://www.ncbi.nlm.nih.gov/gene/?term=565665
	sall4		BX511245.1				prim1	prim1	DNA primase subunit 1	30440	https://www.ncbi.nlm.nih.gov/gene/?term=30440
	si:ch211-67f13.7		sp5				sybu	sybu	syntabulin (syntaxin-interacting)	568207	https://www.ncbi.nlm.nih.gov/gene/?term=568207
	mis18a		RBPMS2 (1 of 2)				arhgap19	arhgap19	Rho GTPase activating protein 19	100537002	https://www.ncbi.nlm.nih.gov/gene/?term=100537002
	tdrd6						nde1	nde1	nudE neurodevelopment protein 1	566146	https://www.ncbi.nlm.nih.gov/gene/?term=566146
	prim1		HAUS8				melk	melk	maternal embryonic leucine zipper kinase	30724	https://www.ncbi.nlm.nih.gov/gene/?term=30724
	sybu		GTSE1				col15a1b	col15a1b	collagen, type XV, alpha 1b	558137	https://www.ncbi.nlm.nih.gov/gene/?term=558137
	arhgap19		FBXO15 (2 of 2)				piwil2	piwil2	piwi-like RNA-mediated gene silencing 2	572134	https://www.ncbi.nlm.nih.gov/gene/?term=572134
	nde1		ADAD1				tuba8l4	tuba8l4	tubulin, alpha 8 like 4	393154	https://www.ncbi.nlm.nih.gov/gene/?term=393154
	melk		zgc:92066				wasla	wasla	Wiskott-Aldrich syndrome-like a	100009637	https://www.ncbi.nlm.nih.gov/gene/?term=100009637
	GSG2		FAM8A1 (2 of 3)				zgc:193690	zgc:193690	zgc:193690	563448	https://www.ncbi.nlm.nih.gov/gene/?term=563448
	CABZ01078499.2		RFWD3				cdca8	cdca8	cell division cycle associated 8	492815	https://www.ncbi.nlm.nih.gov/gene/?term=492815
	col15a1b		SLC12A7 (1 of 2)				wdhd1	wdhd1	WD repeat and HMG-box DNA binding protein 1	436999	https://www.ncbi.nlm.nih.gov/gene/?term=436999
	piwil2		CENPE				arhgap11a	arhgap11a	Rho GTPase activating protein 11A	406608	https://www.ncbi.nlm.nih.gov/gene/?term=406608
	tuba8l4		C13H6orf108				rad54l	rad54l	RAD54 like	394119	https://www.ncbi.nlm.nih.gov/gene/?term=394119
	wasla		RP1L1 (2 of 2)				ncapg	ncapg	non-SMC condensin I complex, subunit G	492707	https://www.ncbi.nlm.nih.gov/gene/?term=492707
	CHST6		UBN1				e2f8	e2f8	E2F transcription factor 8	565952	https://www.ncbi.nlm.nih.gov/gene/?term=565952
	tuba1l		EXD1				bmp15	bmp15	bone morphogenetic protein 15	334183	https://www.ncbi.nlm.nih.gov/gene/?term=334183
	zgc:193690		C3H17orf53				gtf3ab	gtf3ab	general transcription factor IIIA, b	100037394	https://www.ncbi.nlm.nih.gov/gene/?term=100037394
	cdca8		MOV10L1				hmmr	hmmr	hyaluronan-mediated motility receptor (RHAMM)	322012	https://www.ncbi.nlm.nih.gov/gene/?term=322012
	wdhd1		BX005052.1				rrm1	rrm1	ribonucleotide reductase M1 polypeptide	30740	https://www.ncbi.nlm.nih.gov/gene/?term=30740
	arhgap11a		IRS4 (1 of 2)				cdc20	cdc20	cell division cycle 20 homolog	406353	https://www.ncbi.nlm.nih.gov/gene/?term=406353
	rad54l		TDRD12				pabpc1l	pabpc1l	poly(A) binding protein, cytoplasmic 1-like	327625	https://www.ncbi.nlm.nih.gov/gene/?term=327625
	FGD4 (2 of 2)		FKBP6 (2 of 2)				nasp	nasp	nuclear autoantigenic sperm protein (histone-binding)	799570	https://www.ncbi.nlm.nih.gov/gene/?term=799570
	ncapg		RBBP8				tacc3	tacc3	transforming, acidic coiled-coil containing protein 3	321283	https://www.ncbi.nlm.nih.gov/gene/?term=321283
	e2f8		DBF4B				camk2d1	camk2d1	calcium/calmodulin-dependent protein kinase (CaM kinase) II delta 1	445208	https://www.ncbi.nlm.nih.gov/gene/?term=445208
	bmp15		CR384061.1				pttg1	pttg1	pituitary tumor-transforming 1	100307086	https://www.ncbi.nlm.nih.gov/gene/?term=100307086
	GTSF1		PATL2				rnf17	rnf17	ring finger protein 17	334519	https://www.ncbi.nlm.nih.gov/gene/?term=334519
	gtf3ab		ccdc106				stmn1b	stmn1b	stathmin 1b	550548	https://www.ncbi.nlm.nih.gov/gene/?term=550548
	hmmr		CABZ01045230.1				nuf2	nuf2	NDC80 kinetochore complex component NUF2	393280	https://www.ncbi.nlm.nih.gov/gene/?term=393280
	rrm1		TIMELESS				dazl	dazl	deleted in azoospermia-like	58039	https://www.ncbi.nlm.nih.gov/gene/?term=58039
	KIF20B		CKAP2L				tdrd1	tdrd1	tudor domain containing 1	553522	https://www.ncbi.nlm.nih.gov/gene/?term=553522
	cdc20		CDCA2				rpa1	rpa1	replication protein A1	327491	https://www.ncbi.nlm.nih.gov/gene/?term=327491
	zgc:110727		si:dkey-31j3.9				nek2	nek2	NIMA-related kinase 2	394025	https://www.ncbi.nlm.nih.gov/gene/?term=394025
	BUB1B (1 of 2)		MIS12				aurkb	aurkb	aurora kinase B	791894	https://www.ncbi.nlm.nih.gov/gene/?term=791894
	pabpc1l		C3H17orf104				traip	traip	TRAF-interacting protein	402900	https://www.ncbi.nlm.nih.gov/gene/?term=402900
	GBGT1 (3 of 10)		MYCBP				gdf9	gdf9	growth differentiation factor 9	497643	https://www.ncbi.nlm.nih.gov/gene/?term=497643
	nasp		MAD2L1BP				btg4	btg4	B-cell translocation gene 4	378946	https://www.ncbi.nlm.nih.gov/gene/?term=378946
	tacc3		GJC1				rad51	rad51	RAD51 recombinase	406487	https://www.ncbi.nlm.nih.gov/gene/?term=406487
	camk2d1		CEP152				stag1a	stag1a	stromal antigen 1a	564533	https://www.ncbi.nlm.nih.gov/gene/?term=564533
	pttg1		rec8				cenpi	cenpi	centromere protein I	558570	https://www.ncbi.nlm.nih.gov/gene/?term=558570
	rnf17		NOBOX				esco2	esco2	establishment of sister chromatid cohesion N-acetyltransferase 2	445395	https://www.ncbi.nlm.nih.gov/gene/?term=445395
	stmn1b		CR388087.1				chaf1b	chaf1b	chromatin assembly factor 1, subunit B	406285	https://www.ncbi.nlm.nih.gov/gene/?term=406285
	nuf2		RNF19A				zglp1	zglp1	zinc finger, GATA-like protein 1	751739	https://www.ncbi.nlm.nih.gov/gene/?term=751739
	dazl		MCPH1				si:ch211-188c16.1	si:ch211-188c16.1	si:ch211-188c16.1	562677	https://www.ncbi.nlm.nih.gov/gene/?term=562677
	tdrd1		vasa				lrmp	lrmp	lymphoid-restricted membrane protein	567234	https://www.ncbi.nlm.nih.gov/gene/?term=567234
	rpa1		CENPT				tdrd5	tdrd5	tudor domain containing 5	557999	https://www.ncbi.nlm.nih.gov/gene/?term=557999
	BX511245.1		CT027607.3				si:dkey-26i13.3	si:dkey-26i13.3	si:dkey-26i13.3	797641	https://www.ncbi.nlm.nih.gov/gene/?term=797641
	nek2		CU459095.1				si:ch211-63o20.7	si:ch211-63o20.7	si:ch211-63o20.7	566836	https://www.ncbi.nlm.nih.gov/gene/?term=566836
	sp5		ORC2 (1 of 2)				gpsm2	gpsm2	G protein signaling modulator 2	393410	https://www.ncbi.nlm.nih.gov/gene/?term=393410
	aurkb		CU984580.4				chtopb	chtopb	chromatin target of PRMT1b	768163	https://www.ncbi.nlm.nih.gov/gene/?term=768163
	RBPMS2 (1 of 2)		RRM2 (1 of 2)				si:dkey-30c15.10	si:dkey-30c15.10	si:dkey-30c15.10	559353	https://www.ncbi.nlm.nih.gov/gene/?term=559353
	NA		ECM1 (1 of 2)				prc1b	prc1b	protein regulator of cytokinesis 1b	393203	https://www.ncbi.nlm.nih.gov/gene/?term=393203
	traip		tdrd7				mad2l1	mad2l1	MAD2 mitotic arrest deficient-like 1 (yeast)	550434	https://www.ncbi.nlm.nih.gov/gene/?term=550434
	gdf9						plk1	plk1	polo-like kinase 1 (Drosophila)	280649	https://www.ncbi.nlm.nih.gov/gene/?term=280649
	btg4						gmnn	gmnn	geminin, DNA replication inhibitor	368320	https://www.ncbi.nlm.nih.gov/gene/?term=368320
	rad51						zp2.6	zp2.6	zona pellucida glycoprotein 2, tandem duplicate 6	114440	https://www.ncbi.nlm.nih.gov/gene/?term=114440
	HAUS8						fbxo5	fbxo5	F-box protein 5	445392	https://www.ncbi.nlm.nih.gov/gene/?term=445392
	GTSE1						spdya	spdya	speedy/RINGO cell cycle regulator family member A	100005885	https://www.ncbi.nlm.nih.gov/gene/?term=100005885
	stag1a						zte38	zte38	zebrafish testis-expressed 38	556133	https://www.ncbi.nlm.nih.gov/gene/?term=556133
	cenpi						aurka	aurka	aurora kinase A	445246	https://www.ncbi.nlm.nih.gov/gene/?term=445246
	FBXO15 (2 of 2)						si:ch211-156j22.4	si:ch211-156j22.4	si:ch211-156j22.4	795944	https://www.ncbi.nlm.nih.gov/gene/?term=795944
	esco2						piwil1	piwil1	piwi-like RNA-mediated gene silencing 1	368200	https://www.ncbi.nlm.nih.gov/gene/?term=368200
	chaf1b						mkrn4	mkrn4	makorin, ring finger protein, 4	559882	https://www.ncbi.nlm.nih.gov/gene/?term=559882
	zglp1						ercc6l	ercc6l	excision repair cross-complementation group 6-like	100005291	https://www.ncbi.nlm.nih.gov/gene/?term=100005291
	si:ch211-188c16.1						pld6	pld6	phospholipase D family, member 6	567338	https://www.ncbi.nlm.nih.gov/gene/?term=567338
	ADAD1						brdt	brdt	bromodomain, testis-specific	333996	https://www.ncbi.nlm.nih.gov/gene/?term=333996
	lrmp						dmc1	dmc1	DNA meiotic recombinase 1	553953	https://www.ncbi.nlm.nih.gov/gene/?term=553953
	zgc:92066						tdrd9	tdrd9	tudor domain containing 9	553222	https://www.ncbi.nlm.nih.gov/gene/?term=553222
	FAM8A1 (2 of 3)						zgc:56095	zgc:56095	zgc:56095	406286	https://www.ncbi.nlm.nih.gov/gene/?term=406286
	tdrd5						syce2	syce2	synaptonemal complex central element protein 2	553132	https://www.ncbi.nlm.nih.gov/gene/?term=553132
	si:dkey-26i13.3						rhcga	rhcga	Rh family, C glycoprotein a	100038797	https://www.ncbi.nlm.nih.gov/gene/?term=100038797
	si:ch211-63o20.7						rad21l1	rad21l1	RAD21 cohesin complex component like 1	571082	https://www.ncbi.nlm.nih.gov/gene/?term=571082
	gpsm2						dscc1	dscc1	DNA replication and sister chromatid cohesion 1	447872	https://www.ncbi.nlm.nih.gov/gene/?term=447872
	chtopb						exo1	exo1	exonuclease 1	406778	https://www.ncbi.nlm.nih.gov/gene/?term=406778
	si:dkey-30c15.10						arhgef39	arhgef39	Rho guanine nucleotide exchange factor (GEF) 39	492469	https://www.ncbi.nlm.nih.gov/gene/?term=492469
	RFWD3						ccnb1	ccnb1	cyclin B1	58025	https://www.ncbi.nlm.nih.gov/gene/?term=58025
	SLC12A7 (1 of 2)						bmpr2b	bmpr2b	bone morphogenetic protein receptor, type II b (serine/threonine kinase)	555655	https://www.ncbi.nlm.nih.gov/gene/?term=555655
	prc1b						ddx43	ddx43	DEAD (Asp-Glu-Ala-Asp) box polypeptide 43	100136871	https://www.ncbi.nlm.nih.gov/gene/?term=100136871
	CENPE						hormad1	hormad1	HORMA domain containing 1	436630	https://www.ncbi.nlm.nih.gov/gene/?term=436630
	C13H6orf108						zgc:194189	zgc:194189	zgc:194189	100004081	https://www.ncbi.nlm.nih.gov/gene/?term=100004081
	RP1L1 (2 of 2)						kif18a	kif18a	kinesin family member 18A	393209	https://www.ncbi.nlm.nih.gov/gene/?term=393209
	UBN1						a2ml	a2ml	NA	100006972	https://www.ncbi.nlm.nih.gov/gene/?term=100006972
	EXD1						tatdn2	tatdn2	TatD DNase domain containing 2	557931	https://www.ncbi.nlm.nih.gov/gene/?term=557931
	C3H17orf53						nanog	nanog	nanog homeobox	792333	https://www.ncbi.nlm.nih.gov/gene/?term=792333
	MOV10L1						fam113	fam113	family with sequence similarity 113	494057	https://www.ncbi.nlm.nih.gov/gene/?term=494057
	mad2l1						kif14	kif14	kinesin family member 14	562052	https://www.ncbi.nlm.nih.gov/gene/?term=562052
	BX005052.1						kif2c	kif2c	kinesin family member 2C	100136875	https://www.ncbi.nlm.nih.gov/gene/?term=100136875
	IRS4 (1 of 2)
	plk1
	gmnn
	zp2.6
	fbxo5
	TDRD12
	FKBP6 (2 of 2)
	spdya
	zte38
	aurka
	RBBP8
	DBF4B
	CR384061.1
	PATL2
	si:ch211-156j22.4
	ccdc106
	CABZ01045230.1
	piwil1
	mkrn4
	ercc6l
	TIMELESS
	pld6
	brdt
	dmc1
	CKAP2L
	tdrd9
	zgc:56095
	syce2
	rhcga
	CDCA2
	rad21l1
	dscc1
	si:dkey-31j3.9
	exo1
	MIS12
	C3H17orf104
	MYCBP
	MAD2L1BP
	GJC1
	arhgef39
	ccnb1
	bmpr2b
	ddx43
	CEP152
	hormad1
	zgc:194189
	kif18a
	rec8
	NOBOX
	a2ml
	CR388087.1
	RNF19A
	tatdn2
	nanog
	MCPH1
	vasa
	CENPT
	CT027607.3
	CU459095.1
	ORC2 (1 of 2)
	CU984580.4
	RRM2 (1 of 2)
	fam113
	ECM1 (1 of 2)
	tdrd7
	kif14
	kif2c

## Sheet: Figute 4e
Figure 4e
	tacc3: RT-qPCR in foxl2l CRISPants				tacc3: Statistical analyses with GraphPad Prism 9.0.2
	group	sample	log2(FC)		Welch's ANOVA test
	XX female	XX, 0dph, S1	0.365087		W (DFn, DFd)	7,760 (5,000, 9,221)
	XX female	XX, 0dph, S2	-3.00669		P value	0.0041
	XX female	XX, 0dph, S3	0.337944		P value summary	**
	XX female	XX, 0dph, S4	0.365604		Significant diff. among means (P < 0.05)?	Yes
	XX female	XX, 0dph, S5	-0.485014
	XX female	XX, 0dph, S6	0.0368313		Multiple comparisons
	XX female	XX, 0dph, S7	-0.574702		Number of families	1
	XX female	XX, 0dph, S8	0.288084		Number of comparisons per family	5
	XY* phenofemale	XY*, 0dph, S1	-2.9475		Alpha	0.05
	XY* phenofemale	XY*, 0dph, S2	-3.53054
	XY* phenofemale	XY*, 0dph, S3	0.165703		Dunnett's T3 multiple comparisons test	Mean Diff,	95,00% CI of diff,	Below threshold?	Summary	Adjusted P Value	A-?
	XY* phenofemale	XY*, 0dph, S4	0.278531		XX vs. XY*	1.174	-4,421 to 6,769	No	ns	0.7957	B	XY*
	XY male	XY, 0dph, S1	-4.06598		XX vs. XY	3.463	1,599 to 5,327	Yes	***	0.0002	C	XY
	XY male	XY, 0dph, S2	-3.33729		XX vs. XX foxl2l*	2.551	-0,5080 to 5,610	No	ns	0.0606	D	XX foxl2l*
	XY male	XY, 0dph, S3	-3.13066		XX vs. XY* foxl2l*	3.72	0,7596 to 6,679	Yes	**	0.0076	E	XY* foxl2l*
	XY male	XY, 0dph, S4	-3.37158		XX vs. XY foxl2l*	3.113	-3,072 to 9,297	No	ns	0.1493	F	XY foxl2l*
	XY male	XY, 0dph, S5	-5.08014
	XX foxl2l CRISPant	XX, foxl2l, S1	-4.84917		Test details	Mean 1	Mean 2	Mean Diff,	SE of diff,	n1	n2	t	DF
	XX foxl2l CRISPant	XX, foxl2l, S2	-3.37969		XX vs. XY*	-0.3341	-1.508	1.174	1.085	8	4	1.083	4.004
	XX foxl2l CRISPant	XX, foxl2l, S3	-3.95125		XX vs. XY	-0.3341	-3.797	3.463	0.54	8	5	6.412	10.74
	XX foxl2l CRISPant	XX, foxl2l, S4	-3.07432		XX vs. XX foxl2l*	-0.3341	-2.885	2.551	0.8164	8	6	3.125	8.172
	XX foxl2l CRISPant	XX, foxl2l, S5	0.177078		XX vs. XY* foxl2l*	-0.3341	-4.054	3.72	0.7559	8	5	4.92	7.199
	XX foxl2l CRISPant	XX, foxl2l, S6	-2.23279		XX vs. XY foxl2l*	-0.3341	-3.447	3.113	0.9564	8	3	3.255	2.929
	XY* foxl2l CRISPant	XY*, foxl2l, S1	-5.07686
	XY* foxl2l CRISPant	XY*, foxl2l, S2	-3.85446
	XY* foxl2l CRISPant	XY*, foxl2l, S3	-5.31937
	XY* foxl2l CRISPant	XY*, foxl2l, S4	-4.28915
	XY* foxl2l CRISPant	XY*, foxl2l, S5	-1.72842
	XY foxl2l CRISPant	XY, foxl2l, S1	-5.03482
	XY foxl2l CRISPant	XY, foxl2l, S2	-2.05188
	XY foxl2l CRISPant	XY, foxl2l, S3	-3.25368
	zp4: RT-qPCR in foxl2l CRISPants				zp4: Statistical analyses with GraphPad Prism 9.0.2
	group	sample	log2(FC)		Welch's ANOVA test
	XX female	XX, 0dph, S1	0.635585		W (DFn, DFd)	22,08 (5,000, 9,114)
	XX female	XX, 0dph, S2	-6.00434		P value	<0,0001
	XX female	XX, 0dph, S3	-0.010508		P value summary	****
	XX female	XX, 0dph, S4	0.484573		Significant diff. among means (P < 0.05)?	Yes
	XX female	XX, 0dph, S5	-0.595485
	XX female	XX, 0dph, S6	-0.201795		Multiple comparisons
	XX female	XX, 0dph, S7	-0.571651		Number of families	1
	XX female	XX, 0dph, S8	0.30096		Number of comparisons per family	5
	XY* phenofemale	XY*, 0dph, S1	-4.48834		Alpha	0.05
	XY* phenofemale	XY*, 0dph, S2	-6.26647
	XY* phenofemale	XY*, 0dph, S3	0.759296		Dunnett's T3 multiple comparisons test	Mean Diff,	95,00% CI of diff,	Below threshold?	Summary	Adjusted P Value	A-?
	XY* phenofemale	XY*, 0dph, S4	-0.744364		XX vs. XY*	1.94	-7,333 to 11,21	No	ns	0.7975	B	XY*
	XY male	XY, 0dph, S1	-11.9537		XX vs. XY	9.273	6,228 to 12,32	Yes	****	<0,0001	C	XY
	XY male	XY, 0dph, S2	-9.89796		XX vs. XX foxl2l*	7.774	-2,464 to 18,01	No	ns	0.0789	D	XX foxl2l*
	XY male	XY, 0dph, S3	-9.78993		XX vs. XY* foxl2l*	11.48	5,814 to 17,14	Yes	***	0.0004	E	XY* foxl2l*
	XY male	XY, 0dph, S4	-9.56837		XX vs. XY foxl2l*	10.28	2,772 to 17,78	Yes	**	0.008	F	XY foxl2l*
	XY male	XY, 0dph, S5	-9.44585
	XY male	XY, 0dph, S6	-9.45707		Test details	Mean 1	Mean 2	Mean Diff,	SE of diff,	n1	n2	t	DF
	XX foxl2l CRISPant	XX, foxl2l, S1	-14.6245		XX vs. XY*	-0.7453	-2.685	1.94	1.798	8	4	1.079	4.396
	XX foxl2l CRISPant	XX, foxl2l, S2	-11.0859		XX vs. XY	-0.7453	-10.02	9.273	0.8635	8	6	10.74	10.18
	XX foxl2l CRISPant	XX, foxl2l, S3	-11.9566		XX vs. XX foxl2l*	-0.7453	-8.519	7.774	2.463	8	6	3.156	6.085
	XX foxl2l CRISPant	XX, foxl2l, S4	-10.6886		XX vs. XY* foxl2l*	-0.7453	-12.22	11.48	1.446	8	5	7.935	7.133
	XX foxl2l CRISPant	XX, foxl2l, S5	-0.377226		XX vs. XY foxl2l*	-0.7453	-11.02	10.28	1.455	8	3	7.063	3.688
	XX foxl2l CRISPant	XX, foxl2l, S6	-2.38258
	XY* foxl2l CRISPant	XY*, foxl2l, S1	-14.3664
	XY* foxl2l CRISPant	XY*, foxl2l, S2	-11.7962
	XY* foxl2l CRISPant	XY*, foxl2l, S3	-14.8946
	XY* foxl2l CRISPant	XY*, foxl2l, S4	-12.0871
	XY* foxl2l CRISPant	XY*, foxl2l, S5	-7.96833
	XY foxl2l CRISPant	XY, foxl2l, S1	-13.3733
	XY foxl2l CRISPant	XY, foxl2l, S2	-9.18636
	XY foxl2l CRISPant	XY, foxl2l, S3	-10.5077

## Sheet: Figure 5c
Figure 5c
	group	sample	body length [mm]		Statistical analyses with GraphPad Prism 9.0.2
	XX female	XX female, S1	41		Welch's ANOVA test
	XX female	XX female, S2	42		W (DFn, DFd)	45,77 (2,000, 8,787)
	XX female	XX female, S3	44		P value	<0,0001
	XX female	XX female, S4	43		P value summary	****
	XX female	XX female, S5	42		Significant diff. among means (P < 0.05)?	Yes
	XX female	XX female, S6	42
	XX+BAC phenomale	XX+BAC phenomale, S1	55		Multiple comparisons
	XX+BAC phenomale	XX+BAC phenomale, S2	53		Number of families	1
	XX+BAC phenomale	XX+BAC phenomale, S3	50.5		Number of comparisons per family	3
	XX+BAC phenomale	XX+BAC phenomale, S4	51		Alpha	0.05
	XX+BAC phenomale	XX+BAC phenomale, S5	53
	XX+BAC phenomale	XX+BAC phenomale, S6	46		Dunnett's T3 multiple comparisons test	Mean Diff,	95,00% CI of diff,	Below threshold?	Summary	Adjusted P Value
	XY male	XY male, S1	48		females vs. phenomales	-9.083	-14,13 to -4,041	Yes	**	0.0014	A-B
	XY male	XY male, S2	50.5		females vs. males	-6.583	-9,316 to -3,851	Yes	***	0.0001	A-C
	XY male	XY male, S3	49		phenomales vs. males	2.5	-2,427 to 7,427	No	ns	0.2961	B-C
	XY male	XY male, S4	51
	XY male	XY male, S5	46.5		Test details	Mean 1	Mean 2	Mean Diff,	SE of diff,	n1	n2	t	DF
	XY male	XY male, S6	48.5		females vs. phenomales	42.33	51.42	-9.083	1.336	6	6	6.799	6.093
					females vs. males	42.33	48.92	-6.583	0.7967	6	6	8.263	8.379
					phenomales vs. males	51.42	48.92	2.5	1.437	6	6	1.74	7.631

[truncated: 39 more sheets: Figure 5d, Figure 5e, Figure 6a, Figure 6b, Figure 6d, Figure 6e, Figure 6f, Supplementary Fig. 1c, Supplementary Fig. 1d, Supplementary Fig. 1e, Supplementary Fig. 2e, Supplementary Fig. 2f, Supplementary Fig. 2g, Supplementary Fig. 2h, Supplementary Fig. 3a, Supplementary Fig. 3c, Supplementary Fig. 3d, Supplementary Fig. 3e, Supplementary Fig. 3f, Supplementary Fig. 3h …]
